# Supplementary material for: The WID-BC-index identifies women with primary poor prognostic breast cancer based on DNA methylation in cervical samples
Source: Nat Commun. 2022 Feb 1;13:449. doi: 10.1038/s41467-021-27918-w (PMC8807602; doi:10.1038/s41467-021-27918-w)
Supplement: Supplementary file 4 — Source Data [file 41467_2021_27918_MOESM4_ESM.zip]

Archive with 574 entries (482 files):
- WID-BC-source-data/
- __MACOSX/._WID-BC-source-data
- WID-BC-source-data/main-data/
- __MACOSX/WID-BC-source-data/._main-data
- WID-BC-source-data/.DS_Store
- __MACOSX/WID-BC-source-data/._.DS_Store
- WID-BC-source-data/suppl-data/
- __MACOSX/WID-BC-source-data/._suppl-data
- WID-BC-source-data/.git/
- __MACOSX/WID-BC-source-data/._.git
- WID-BC-source-data/main-data/figure-4d.csv
- __MACOSX/WID-BC-source-data/main-data/._figure-4d.csv
- WID-BC-source-data/main-data/.Rhistory
- __MACOSX/WID-BC-source-data/main-data/._.Rhistory
- WID-BC-source-data/main-data/figure-5a.csv
- __MACOSX/WID-BC-source-data/main-data/._figure-5a.csv
- WID-BC-source-data/main-data/figure-4e.csv
- __MACOSX/WID-BC-source-data/main-data/._figure-4e.csv
- WID-BC-source-data/main-data/figure-5c.csv
- __MACOSX/WID-BC-source-data/main-data/._figure-5c.csv
- WID-BC-source-data/main-data/figure-4f.csv
- __MACOSX/WID-BC-source-data/main-data/._figure-4f.csv
- WID-BC-source-data/main-data/figure-5b.csv
- __MACOSX/WID-BC-source-data/main-data/._figure-5b.csv
- WID-BC-source-data/main-data/figure-5f.csv
- __MACOSX/WID-BC-source-data/main-data/._figure-5f.csv
- WID-BC-source-data/main-data/figure-4b.csv
- __MACOSX/WID-BC-source-data/main-data/._figure-4b.csv
- WID-BC-source-data/main-data/.DS_Store
- __MACOSX/WID-BC-source-data/main-data/._.DS_Store
- WID-BC-source-data/main-data/figure-4c.csv
- __MACOSX/WID-BC-source-data/main-data/._figure-4c.csv
- WID-BC-source-data/main-data/figure-5g.csv
- __MACOSX/WID-BC-source-data/main-data/._figure-5g.csv
- WID-BC-source-data/main-data/figure-4a.csv
- __MACOSX/WID-BC-source-data/main-data/._figure-4a.csv
- WID-BC-source-data/main-data/figure-5e.csv
- __MACOSX/WID-BC-source-data/main-data/._figure-5e.csv
- WID-BC-source-data/main-data/figure-5d.csv
- __MACOSX/WID-BC-source-data/main-data/._figure-5d.csv
- WID-BC-source-data/main-data/figure-2g.csv
- __MACOSX/WID-BC-source-data/main-data/._figure-2g.csv
- WID-BC-source-data/main-data/figure-3c.csv
- __MACOSX/WID-BC-source-data/main-data/._figure-3c.csv
- WID-BC-source-data/main-data/figure-3b.csv
- __MACOSX/WID-BC-source-data/main-data/._figure-3b.csv
- WID-BC-source-data/main-data/figure-2f.csv
- __MACOSX/WID-BC-source-data/main-data/._figure-2f.csv
- WID-BC-source-data/main-data/figure-2d.csv
- __MACOSX/WID-BC-source-data/main-data/._figure-2d.csv
- WID-BC-source-data/main-data/figure-2e.csv
- __MACOSX/WID-BC-source-data/main-data/._figure-2e.csv
- WID-BC-source-data/main-data/figure-3a.csv
- __MACOSX/WID-BC-source-data/main-data/._figure-3a.csv
- WID-BC-source-data/main-data/figure-3e.csv
- __MACOSX/WID-BC-source-data/main-data/._figure-3e.csv
- WID-BC-source-data/main-data/figure-2a.csv
- __MACOSX/WID-BC-source-data/main-data/._figure-2a.csv
- WID-BC-source-data/main-data/figure-3d.csv
- __MACOSX/WID-BC-source-data/main-data/._figure-3d.csv
- WID-BC-source-data/main-data/figure-2b.csv
- __MACOSX/WID-BC-source-data/main-data/._figure-2b.csv
- WID-BC-source-data/main-data/table1.csv
- __MACOSX/WID-BC-source-data/main-data/._table1.csv
- WID-BC-source-data/main-data/figure-2c.csv
- __MACOSX/WID-BC-source-data/main-data/._figure-2c.csv
- WID-BC-source-data/main-data/figure-2h.csv
- __MACOSX/WID-BC-source-data/main-data/._figure-2h.csv
- WID-BC-source-data/main-data/figure-5i.csv
- __MACOSX/WID-BC-source-data/main-data/._figure-5i.csv
- WID-BC-source-data/main-data/figure-6d.csv
- __MACOSX/WID-BC-source-data/main-data/._figure-6d.csv
- WID-BC-source-data/main-data/figure-5h.csv
- __MACOSX/WID-BC-source-data/main-data/._figure-5h.csv
- WID-BC-source-data/main-data/figure-5j.csv
- __MACOSX/WID-BC-source-data/main-data/._figure-5j.csv
- WID-BC-source-data/main-data/figure-5k.csv
- __MACOSX/WID-BC-source-data/main-data/._figure-5k.csv
- WID-BC-source-data/main-data/figure-6c.csv
- __MACOSX/WID-BC-source-data/main-data/._figure-6c.csv
- WID-BC-source-data/main-data/figure-5o.csv
- __MACOSX/WID-BC-source-data/main-data/._figure-5o.csv
- WID-BC-source-data/main-data/figure-5n.csv
- __MACOSX/WID-BC-source-data/main-data/._figure-5n.csv
- WID-BC-source-data/main-data/figure-6b.csv
- __MACOSX/WID-BC-source-data/main-data/._figure-6b.csv
- WID-BC-source-data/main-data/figure-5l.csv
- __MACOSX/WID-BC-source-data/main-data/._figure-5l.csv
- WID-BC-source-data/main-data/figure-5m.csv
- __MACOSX/WID-BC-source-data/main-data/._figure-5m.csv
- WID-BC-source-data/main-data/figure-6a.csv
- __MACOSX/WID-BC-source-data/main-data/._figure-6a.csv
- WID-BC-source-data/suppl-data/suppl-figure-1g.csv
- __MACOSX/WID-BC-source-data/suppl-data/._suppl-figure-1g.csv
- WID-BC-source-data/suppl-data/.Rhistory
- __MACOSX/WID-BC-source-data/suppl-data/._.Rhistory
- WID-BC-source-data/suppl-data/suppl-figure-1f.csv
- __MACOSX/WID-BC-source-data/suppl-data/._suppl-figure-1f.csv
- WID-BC-source-data/suppl-data/suppl-figure-2h.csv
- __MACOSX/WID-BC-source-data/suppl-data/._suppl-figure-2h.csv
- WID-BC-source-data/suppl-data/suppl-figure-1d.csv
- __MACOSX/WID-BC-source-data/suppl-data/._suppl-figure-1d.csv
- WID-BC-source-data/suppl-data/suppl-figure-1e.csv
- __MACOSX/WID-BC-source-data/suppl-data/._suppl-figure-1e.csv
- WID-BC-source-data/suppl-data/suppl-figure-1a.csv
- __MACOSX/WID-BC-source-data/suppl-data/._suppl-figure-1a.csv
- WID-BC-source-data/suppl-data/suppl-figure-4e-f.csv
- __MACOSX/WID-BC-source-data/suppl-data/._suppl-figure-4e-f.csv
- WID-BC-source-data/suppl-data/.DS_Store
- __MACOSX/WID-BC-source-data/suppl-data/._.DS_Store
- WID-BC-source-data/suppl-data/suppl-figure-4a-c.csv
- __MACOSX/WID-BC-source-data/suppl-data/._suppl-figure-4a-c.csv
- WID-BC-source-data/suppl-data/suppl-figure-1b.csv
- __MACOSX/WID-BC-source-data/suppl-data/._suppl-figure-1b.csv
- WID-BC-source-data/suppl-data/suppl-figure-1c.csv
- __MACOSX/WID-BC-source-data/suppl-data/._suppl-figure-1c.csv
- WID-BC-source-data/suppl-data/suppl-figure-6a.csv
- __MACOSX/WID-BC-source-data/suppl-data/._suppl-figure-6a.csv
- WID-BC-source-data/suppl-data/suppl-figure-6c.csv
- __MACOSX/WID-BC-source-data/suppl-data/._suppl-figure-6c.csv
- WID-BC-source-data/suppl-data/suppl-figure-6b.csv
- __MACOSX/WID-BC-source-data/suppl-data/._suppl-figure-6b.csv
- WID-BC-source-data/suppl-data/suppl-figure-7.csv
- __MACOSX/WID-BC-source-data/suppl-data/._suppl-figure-7.csv
- WID-BC-source-data/suppl-data/suppl-figure-6e.csv
- __MACOSX/WID-BC-source-data/suppl-data/._suppl-figure-6e.csv
- WID-BC-source-data/suppl-data/suppl-figure-6d.csv
- __MACOSX/WID-BC-source-data/suppl-data/._suppl-figure-6d.csv
- WID-BC-source-data/suppl-data/suppl-figure-5b.csv
- __MACOSX/WID-BC-source-data/suppl-data/._suppl-figure-5b.csv
- WID-BC-source-data/suppl-data/suppl-figure-5a.csv
- __MACOSX/WID-BC-source-data/suppl-data/._suppl-figure-5a.csv
- WID-BC-source-data/suppl-data/suppl-figure-3f.csv
- __MACOSX/WID-BC-source-data/suppl-data/._suppl-figure-3f.csv
- WID-BC-source-data/suppl-data/suppl-figure-2b.csv
- __MACOSX/WID-BC-source-data/suppl-data/._suppl-figure-2b.csv
- WID-BC-source-data/suppl-data/suppl-table1.csv
- __MACOSX/WID-BC-source-data/suppl-data/._suppl-table1.csv
- WID-BC-source-data/suppl-data/suppl-figure-2c.csv
- __MACOSX/WID-BC-source-data/suppl-data/._suppl-figure-2c.csv
- WID-BC-source-data/suppl-data/suppl-figure-2a.csv
- __MACOSX/WID-BC-source-data/suppl-data/._suppl-figure-2a.csv
- WID-BC-source-data/suppl-data/suppl-figure-3e.csv
- __MACOSX/WID-BC-source-data/suppl-data/._suppl-figure-3e.csv
- WID-BC-source-data/suppl-data/suppl-table2.csv
- __MACOSX/WID-BC-source-data/suppl-data/._suppl-table2.csv
- WID-BC-source-data/suppl-data/suppl-table3.csv
- __MACOSX/WID-BC-source-data/suppl-data/._suppl-table3.csv
- WID-BC-source-data/suppl-data/suppl-figure-3d.csv
- __MACOSX/WID-BC-source-data/suppl-data/._suppl-figure-3d.csv
- WID-BC-source-data/suppl-data/suppl-figure-2d.csv
- __MACOSX/WID-BC-source-data/suppl-data/._suppl-figure-2d.csv
- WID-BC-source-data/suppl-data/suppl-figure-1h.csv
- __MACOSX/WID-BC-source-data/suppl-data/._suppl-figure-1h.csv
- WID-BC-source-data/suppl-data/suppl-table7.csv
- __MACOSX/WID-BC-source-data/suppl-data/._suppl-table7.csv
- WID-BC-source-data/suppl-data/suppl-table6.csv
- __MACOSX/WID-BC-source-data/suppl-data/._suppl-table6.csv
- WID-BC-source-data/suppl-data/suppl-figure-1i.csv
- __MACOSX/WID-BC-source-data/suppl-data/._suppl-figure-1i.csv
- WID-BC-source-data/suppl-data/suppl-figure-3a.csv
- __MACOSX/WID-BC-source-data/suppl-data/._suppl-figure-3a.csv
- WID-BC-source-data/suppl-data/suppl-figure-2e.csv
- __MACOSX/WID-BC-source-data/suppl-data/._suppl-figure-2e.csv
- WID-BC-source-data/suppl-data/suppl-figure-3c.csv
- __MACOSX/WID-BC-source-data/suppl-data/._suppl-figure-3c.csv
- WID-BC-source-data/suppl-data/suppl-figure-2g.csv
- __MACOSX/WID-BC-source-data/suppl-data/._suppl-figure-2g.csv
- WID-BC-source-data/suppl-data/suppl-table4.csv
- __MACOSX/WID-BC-source-data/suppl-data/._suppl-table4.csv
- WID-BC-source-data/suppl-data/suppl-table5.csv
- __MACOSX/WID-BC-source-data/suppl-data/._suppl-table5.csv
- WID-BC-source-data/suppl-data/suppl-figure-2f.csv
- __MACOSX/WID-BC-source-data/suppl-data/._suppl-figure-2f.csv
- WID-BC-source-data/suppl-data/suppl-figure-3b.csv
- __MACOSX/WID-BC-source-data/suppl-data/._suppl-figure-3b.csv
- WID-BC-source-data/.git/config
- __MACOSX/WID-BC-source-data/.git/._config
- WID-BC-source-data/.git/objects/
- __MACOSX/WID-BC-source-data/.git/._objects
- WID-BC-source-data/.git/HEAD
- __MACOSX/WID-BC-source-data/.git/._HEAD
- WID-BC-source-data/.git/info/
- __MACOSX/WID-BC-source-data/.git/._info
- WID-BC-source-data/.git/logs/
- __MACOSX/WID-BC-source-data/.git/._logs
- WID-BC-source-data/.git/description
- __MACOSX/WID-BC-source-data/.git/._description
- WID-BC-source-data/.git/hooks/
- __MACOSX/WID-BC-source-data/.git/._hooks
- WID-BC-source-data/.git/refs/
- __MACOSX/WID-BC-source-data/.git/._refs
- WID-BC-source-data/.git/index
- __MACOSX/WID-BC-source-data/.git/._index
- WID-BC-source-data/.git/COMMIT_EDITMSG
- __MACOSX/WID-BC-source-data/.git/._COMMIT_EDITMSG
- WID-BC-source-data/.git/objects/61/
- __MACOSX/WID-BC-source-data/.git/objects/._61
- WID-BC-source-data/.git/objects/0d/
- __MACOSX/WID-BC-source-data/.git/objects/._0d
- WID-BC-source-data/.git/objects/0c/
- __MACOSX/WID-BC-source-data/.git/objects/._0c
- WID-BC-source-data/.git/objects/50/
- __MACOSX/WID-BC-source-data/.git/objects/._50
- WID-BC-source-data/.git/objects/03/
- __MACOSX/WID-BC-source-data/.git/objects/._03
- WID-BC-source-data/.git/objects/32/
- __MACOSX/WID-BC-source-data/.git/objects/._32
- WID-BC-source-data/.git/objects/35/
- __MACOSX/WID-BC-source-data/.git/objects/._35
- WID-BC-source-data/.git/objects/56/
- __MACOSX/WID-BC-source-data/.git/objects/._56
- WID-BC-source-data/.git/objects/3d/
- __MACOSX/WID-BC-source-data/.git/objects/._3d
- WID-BC-source-data/.git/objects/67/
- __MACOSX/WID-BC-source-data/.git/objects/._67
- WID-BC-source-data/.git/objects/5a/
- __MACOSX/WID-BC-source-data/.git/objects/._5a
- WID-BC-source-data/.git/objects/33/
- __MACOSX/WID-BC-source-data/.git/objects/._33
- WID-BC-source-data/.git/objects/05/
- __MACOSX/WID-BC-source-data/.git/objects/._05
- WID-BC-source-data/.git/objects/b2/
- __MACOSX/WID-BC-source-data/.git/objects/._b2
- WID-BC-source-data/.git/objects/d9/
- __MACOSX/WID-BC-source-data/.git/objects/._d9
- WID-BC-source-data/.git/objects/d7/
- __MACOSX/WID-BC-source-data/.git/objects/._d7
- WID-BC-source-data/.git/objects/b3/
- __MACOSX/WID-BC-source-data/.git/objects/._b3
- WID-BC-source-data/.git/objects/b4/
- __MACOSX/WID-BC-source-data/.git/objects/._b4
- WID-BC-source-data/.git/objects/d8/
- __MACOSX/WID-BC-source-data/.git/objects/._d8
- WID-BC-source-data/.git/objects/ab/
- __MACOSX/WID-BC-source-data/.git/objects/._ab
- WID-BC-source-data/.git/objects/e2/
- __MACOSX/WID-BC-source-data/.git/objects/._e2
- WID-BC-source-data/.git/objects/f3/
- __MACOSX/WID-BC-source-data/.git/objects/._f3
- WID-BC-source-data/.git/objects/c9/
- __MACOSX/WID-BC-source-data/.git/objects/._c9
- WID-BC-source-data/.git/objects/ed/
- __MACOSX/WID-BC-source-data/.git/objects/._ed
- WID-BC-source-data/.git/objects/c6/
- __MACOSX/WID-BC-source-data/.git/objects/._c6
- WID-BC-source-data/.git/objects/4e/
- __MACOSX/WID-BC-source-data/.git/objects/._4e
- WID-BC-source-data/.git/objects/pack/
- __MACOSX/WID-BC-source-data/.git/objects/._pack
- WID-BC-source-data/.git/objects/7c/
- __MACOSX/WID-BC-source-data/.git/objects/._7c
- WID-BC-source-data/.git/objects/16/
- __MACOSX/WID-BC-source-data/.git/objects/._16
- WID-BC-source-data/.git/objects/42/
- __MACOSX/WID-BC-source-data/.git/objects/._42
- WID-BC-source-data/.git/objects/87/
- __MACOSX/WID-BC-source-data/.git/objects/._87
- WID-BC-source-data/.git/objects/8f/
- __MACOSX/WID-BC-source-data/.git/objects/._8f
- WID-BC-source-data/.git/objects/7e/
- __MACOSX/WID-BC-source-data/.git/objects/._7e
- WID-BC-source-data/.git/objects/19/
- __MACOSX/WID-BC-source-data/.git/objects/._19
- WID-BC-source-data/.git/objects/81/
- __MACOSX/WID-BC-source-data/.git/objects/._81
- WID-BC-source-data/.git/objects/86/
- __MACOSX/WID-BC-source-data/.git/objects/._86
- WID-BC-source-data/.git/objects/88/
- __MACOSX/WID-BC-source-data/.git/objects/._88
- WID-BC-source-data/.git/objects/00/
- __MACOSX/WID-BC-source-data/.git/objects/._00
- WID-BC-source-data/.git/objects/6e/
- __MACOSX/WID-BC-source-data/.git/objects/._6e
- WID-BC-source-data/.git/objects/36/
- __MACOSX/WID-BC-source-data/.git/objects/._36
- WID-BC-source-data/.git/objects/5c/
- __MACOSX/WID-BC-source-data/.git/objects/._5c
- WID-BC-source-data/.git/objects/info/
- __MACOSX/WID-BC-source-data/.git/objects/._info
- WID-BC-source-data/.git/objects/65/
- __MACOSX/WID-BC-source-data/.git/objects/._65
- WID-BC-source-data/.git/objects/62/
- __MACOSX/WID-BC-source-data/.git/objects/._62
- WID-BC-source-data/.git/objects/96/
- __MACOSX/WID-BC-source-data/.git/objects/._96
- WID-BC-source-data/.git/objects/54/
- __MACOSX/WID-BC-source-data/.git/objects/._54
- WID-BC-source-data/.git/objects/53/
- __MACOSX/WID-BC-source-data/.git/objects/._53
- WID-BC-source-data/.git/objects/30/
- __MACOSX/WID-BC-source-data/.git/objects/._30
- WID-BC-source-data/.git/objects/5e/
- __MACOSX/WID-BC-source-data/.git/objects/._5e
- WID-BC-source-data/.git/objects/08/
- __MACOSX/WID-BC-source-data/.git/objects/._08
- WID-BC-source-data/.git/objects/01/
- __MACOSX/WID-BC-source-data/.git/objects/._01
- WID-BC-source-data/.git/objects/39/
- __MACOSX/WID-BC-source-data/.git/objects/._39
[truncated: 274 more entries]
