# Supplementary material for: The WID-BC-index identifies women with primary poor prognostic breast cancer based on DNA methylation in cervical samples
Source: Nat Commun. 2022 Feb 1;13:449. doi: 10.1038/s41467-021-27918-w (PMC8807602; doi:10.1038/s41467-021-27918-w)
Supplement: Supplementary file 4 — Source Data [file 41467_2021_27918_MOESM4_ESM.zip › WID-BC-source-data/main-data/figure-5a.csv]

WID-BC-index	age	type
0.3215184315499	44.03	Breast cancer
0.872300075067314	60.38	Breast cancer
0.920939808373133	51.8	Breast cancer
0.633045984410137	45.3	Breast cancer
0.970431684984329	55.13	Breast cancer
0.677184961787826	47.34	Breast cancer
0.705097079941933	50.91	Breast cancer
0.321008717161343	55.16	Breast cancer
2.05942504918902	70.01	Breast cancer
1.06614001283806	35.2	Breast cancer
0.309092565088967	48.51	Breast cancer
0.634931663072861	49.35	Breast cancer
-0.73373491395931	62.16	Breast cancer
-0.200817231686404	40.79	Breast cancer
0.28905947446068	52.88	Breast cancer
1.40154956160584	78.58	Breast cancer
0.0537572516891795	43.16	Breast cancer
0.227067868487832	49.44	Breast cancer
-0.202977133625135	54.8	Breast cancer
0.171738816506056	57.66	Breast cancer
0.421913940107825	56.14	Breast cancer
-0.168222806485006	65.49	Breast cancer
0.0855032104145933	41.97	Breast cancer
0.0472414826606113	63.61	Breast cancer
0.627518593115136	79.28	Breast cancer
0.858612330814324	70.2	Breast cancer
0.0862411302449842	56.33	Breast cancer
0.832923937997756	66.12	Breast cancer
0.924115858409172	30.98	Breast cancer
0.474639093637005	44.75	Breast cancer
1.04217273201951	70.58	Breast cancer
-0.476890299452239	49.47	Breast cancer
0.332297184544044	49.08	Breast cancer
0.0854948051027842	37.48	Breast cancer
0.736556633949797	81.91	Breast cancer
0.289612142685965	38.99	Breast cancer
0.555845458861348	50.73	Breast cancer
1.04121109598252	71.6	Breast cancer
1.8469767249521	72.41	Breast cancer
1.01519489461912	52.64	Breast cancer
1.27561229401599	50.19	Breast cancer
1.02970605358326	48.01	Breast cancer
0.338865327852248	63.21	Breast cancer
1.57791317787756	67.54	Breast cancer
-0.403391530550129	26.86	Breast cancer
0.553195902711928	44.79	Breast cancer
0.370445106542995	47.21	Breast cancer
-0.0129651923369476	38.6	Breast cancer
0.753437764092183	40.77	Breast cancer
0.566095703495079	57.25	Breast cancer
1.03687185286211	56.21	Breast cancer
0.686587642824041	63.53	Breast cancer
0.937214956046755	56.43	Breast cancer
0.219175370089781	44.23	Breast cancer
0.564448995236108	44.19	Breast cancer
0.789357767380339	53.52	Breast cancer
0.00836762145618868	35.86	Breast cancer
0.0100990909986375	46.33	Breast cancer
0.402553725659426	53.63	Breast cancer
0.177608221828664	76.68	Breast cancer
0.507906953556068	54.29	Breast cancer
0.361156618318832	32.32	Breast cancer
0.571061894312546	45.45	Breast cancer
0.423990677061629	41.8	Breast cancer
0.359009497635272	48.94	Breast cancer
0.305189132650262	62.83	Breast cancer
0.100753990360876	49.92	Breast cancer
1.21260980412224	65.42	Breast cancer
1.01498414867475	76.02	Breast cancer
0.169209468047008	50.74	Breast cancer
0.0371711240265746	35.03	Breast cancer
0.164300302482	51.24	Breast cancer
0.318625764841879	34.09	Breast cancer
-0.150162275123677	68.9	Breast cancer
0.567514988754802	64.24	Breast cancer
0.450928969774579	64.44	Breast cancer
0.681621615072104	44.75	Breast cancer
1.11677413966131	53.87	Breast cancer
0.451523656247333	61.57	Breast cancer
-0.483591604774232	44.89	Breast cancer
0.675746147697652	67.9	Breast cancer
0.455119048047233	37.91	Breast cancer
0.313050482201103	45.24	Breast cancer
0.0859085844136843	61.44	Breast cancer
0.649250365469084	35.41	Breast cancer
-0.366740759524238	50.45	Breast cancer
0.455662727340545	72.46	Breast cancer
-1.02737157448783	47.78	Breast cancer
-0.18564669187087	47.05	Breast cancer
-0.556727873678965	65.06	Breast cancer
0.26397491386205	49.18	Breast cancer
0.920520382035043	63.04	Breast cancer
0.232952834300977	42.38	Breast cancer
0.479377534330783	61.69	Breast cancer
0.13910768978604	41.72	Breast cancer
0.592106184215027	45.31	Breast cancer
2.18944578127043	69.46	Breast cancer
-0.0302263542388889	47.45	Breast cancer
0.524863380728526	64.98	Breast cancer
1.53574745269944	40.85	Breast cancer
-0.230086837956877	66.87	Breast cancer
0.180951689743864	42.22	Breast cancer
-0.111546362791832	44.8	Breast cancer
0.457657485511613	58.02	Breast cancer
0.102849117322599	47.85	Breast cancer
0.804357147072218	49.51	Breast cancer
0.612701730882244	74.83	Breast cancer
-0.0941679727290822	46.57	Breast cancer
-0.0166555229722222	50.58	Breast cancer
0.658201574550852	60.42	Breast cancer
-0.0383366067054804	68.94	Breast cancer
0.439571784400733	48.92	Breast cancer
-0.743881363530076	39.35	Control
-0.882898440395577	46.21	Control
-0.237306241502074	53.13	Control
-0.612195691187768	42.84	Control
-0.0267491930335274	53.85	Control
0.312268431496757	42.28	Control
0.262743115103116	55.96	Control
0.277214939303598	60.6	Control
-0.567651777720604	42.09	Control
-0.478132135916309	32.89	Control
0.153254059805053	54.87	Control
-0.259502689664079	38.44	Control
-0.254679721080463	35.86	Control
-0.28494174190359	63.85	Control
-0.323283151200456	65.87	Control
-0.451586768621736	43.04	Control
-0.0844159129756592	31.59	Control
-0.274597121346044	55.79	Control
0.211569569953156	38.78	Control
-0.379721650543771	39.58	Control
-0.0522109816194738	31.01	Control
-0.385326749348871	34.25	Control
-0.731443103114823	33.84	Control
0.88954437359273	45.38	Control
-0.0366102591168435	40.97	Control
0.278638532811838	56.27	Control
0.0604934439672088	32.51	Control
0.574993038401107	49.74	Control
0.065748393641733	36.14	Control
-0.403991868881727	33.74	Control
-0.641367422819088	42.33	Control
0.365211437102559	63.12	Control
-0.732225991062564	33.04	Control
-0.434640683394424	39.52	Control
-1.09019380127999	32.56	Control
-0.131477994129874	40.74	Control
0.0767854867068647	50.75	Control
0.0738917845514497	44.11	Control
-0.00521169323805777	38.94	Control
-0.786521433181342	42.68	Control
-0.013367339384292	66.98	Control
0.0778190004101887	55.89	Control
-0.464256523674451	49.77	Control
-0.257555275182805	50.6	Control
0.919092972317711	35.83	Control
-1.49632255665899	31.08	Control
-0.814086903069808	36.2	Control
-0.875096541743326	51.8	Control
0.750794830153833	56.52	Control
-0.204317444496935	72.38	Control
-1.31514750371564	30.95	Control
-0.237991647522358	42.09	Control
-1.53150834500034	41.11	Control
-0.00334549629258175	35.21	Control
-0.442222163207109	60.34	Control
-0.252380236176464	50.47	Control
0.0248886575260189	43.52	Control
0.113262801846543	68.03	Control
-0.569684892178928	31.16	Control
0.16826881191547	72.57	Control
-0.197298060228166	43.81	Control
-0.0152744973632943	66.13	Control
-0.125321207041506	63.25	Control
-0.651402464157769	54.71	Control
-0.399299860206172	58.75	Control
-0.593151234264702	38.08	Control
-0.184341867819824	38.73	Control
0.457223920370279	41.79	Control
-0.64921578558101	46.75	Control
0.615594890707416	69	Control
0.497933286276048	41.72	Control
0.393030930434972	49.3	Control
0.27470870905896	59.84	Control
-0.634046966733274	42.45	Control
0.440988347004688	50.24	Control
-0.585093392878137	40.8	Control
0.0992893695040286	26.02	Control
0.578161740458859	61.12	Control
0.232144718276475	72.26	Control
-0.202279788316053	58.09	Control
0.555198228322949	60.05	Control
0.562444861009367	70.28	Control
-0.352347655102371	45.61	Control
-0.515047861259032	68.27	Control
-1.03957497317253	63.14	Control
-0.0925468797822283	40.52	Control
0.646576196006771	40.99	Control
-0.157659118951524	61.3	Control
-0.186696612825785	65.21	Control
0.00213190536709286	67.96	Control
-0.710534855552808	34.34	Control
-1.1305668769203	39.33	Control
-0.511267682734815	53.41	Control
0.121957929969653	49.55	Control
0.484460435541283	39.21	Control
-0.859277056435688	53.56	Control
-0.471145790805571	37.64	Control
1.61654341863949	73.87	Control
-1.01703624302223	36.31	Control
0.760569930651689	42.8	Control
0.207153006393948	40.67	Control
-0.775500997571701	43.64	Control
-0.561776265406792	36.03	Control
-0.224599964206712	51.61	Control
0.141597645850714	36.9	Control
-0.184087510798444	40.43	Control
0.115080525379773	37.29	Control
0.625169056008832	80.77	Control
-0.392417554007568	37.48	Control
-0.239004352366586	38.23	Control
-0.878588318709928	31.13	Control
-0.189456825700819	41.58	Control
-0.490925998547264	40.54	Control
0.23111208855014	58.43	Control
-0.978566284655411	31.58	Control
0.640720621051752	70.63	Control
0.111657909810362	47.46	Control
-0.0210765108045142	45.88	Control
-0.227478131575769	32.9	Control
-1.091446409332	34.72	Control
-0.373401776488614	35	Control
-0.107679004486352	29.93	Control
0.0212238088923058	61.08	Control
-0.407933143726947	57.26	Control
-0.0536647425920819	50.91	Control
-0.160130672256647	55.42	Control
-0.539663501869694	46.26	Control
-0.285472853630711	52.79	Control
-0.16099740117638	64.29	Control
-0.366069261834361	50.68	Control
-0.278932211462047	39.7	Control
-0.534794746168265	31.07	Control
-0.0782980950703662	50.37	Control
-0.368218209264839	62.61	Control
-0.243652006155173	37.3	Control
0.207189498606074	46.94	Control
-0.4434080066427	42.81	Control
0.0951533981024789	43.62	Control
-0.361701213763904	45.19	Control
-0.258984279631421	63.69	Control
0.127194969846988	51.91	Control
0.299121680573701	53.13	Control
-0.0597566391856471	61.16	Control
-0.0783143234188013	54.54	Control
-0.00180806114773298	34.38	Control
-0.54837288180189	41.39	Control
-0.0941163123653993	34.07	Control
-0.294373598142355	63.73	Control
0.60025036744697	55.86	Control
-0.798636663888287	35.85	Control
-0.200363767796272	70.97	Control
-0.789093892952099	75.59	Control
-0.798667037139339	55.23	Control
-0.621566691430113	50.58	Control
-0.739069551171503	75.49	Control
-0.764219783615614	50.31	Control
-0.608505272619626	50.21	Control
-0.809099026858295	50.51	Control
-0.861935552339043	56.92	Control
-0.426784603001436	57.78	Control
-0.45263360048011	44.03	Control
-0.361781521332167	65.57	Control
-0.516644504972459	50.58	Control
-0.567851397410015	46.96	Control
-0.457185420202218	33.2	Control
0.340954105250796	76.32	Control
-0.27945622273359	72.69	Control
0.0946350619564707	62.95	Control
0.242831172859644	61.67	Control
-0.772416117132466	31.05	Control
-0.409534716738011	53.83	Control
0.00284083683042109	54.97	Control
-1.01990557332456	32.07	Control
-1.11170089495594	57.57	Control
-0.805204137342698	56.77	Control
-0.623566362633326	31.71	Control
-0.127103471422663	76.07	Control
-0.870528204984338	32	Control
-0.799435549636001	41.68	Control
-1.05348781433004	38.45	Control
-0.672124679364744	40.93	Control
-0.800370757299353	66.97	Control
-0.359455577794845	49.59	Control
-1.03101807860591	40.18	Control
-1.17176837988011	34.57	Control
0.28468643308114	35.89	Control
-0.540407040939235	71.3	Control
-0.842267095406909	71.97	Control
0.124381907391191	65.94	Control
-0.447088746240826	40.89	Control
-1.33345349862435	44	Control
-0.245151307379304	53.84	Control
-0.362804610072337	62.79	Control
-0.336378409651446	31.62	Control
0.541414905881504	38.81	Control
-0.79163052308189	37.08	Control
-1.04785638250741	40.85	Control
-0.318756756486488	68.45	Control
0.010822330614171	50.53	Control
-0.236657816162087	53.75	Control
0.55565176537153	80.03	Control
1.0501201690602	55.3	Control
-0.186380556050657	53.29	Control
0.0124098338045531	40.16	Control
-0.665565644134098	40.16	Control
-1.16626112803231	39.36	Control
-0.728437608665239	33.73	Control
0.244463795284353	51.1	Control
-0.422043526108829	42.23	Control
-0.620495072151053	52.51	Control
-0.37838395083771	72.14	Control
0.29471200324187	50.46	Control
-0.298313130164006	33.53	Control
-0.262890961496628	40.76	Control
0.229671125737377	73.73	Control
-0.529894336715378	51.16	Control
-0.49369242078417	39.15	Control
0.204902669419634	44.97	Control
-0.84149102968025	52.68	Control
-0.680625158313535	33.76	Control
-0.36829933538823	51.01	Control
-0.409546410941447	63.08	Control
0.959243577135698	61.64	Control
-0.739513710874324	55.81	Control
0.498422477815776	31.51	Control
-0.487451510192532	39.57	Control
-0.417084923694365	44.26	Control
0.105242575206256	51.86	Control
-0.0442362941206668	36.17	Control
-0.456854053044462	52.36	Control
-0.150959502630402	39.63	Control
0.5091702629005	59.16	Control
0.21609170184699	33.2	Control
-0.281591794227754	39.48	Control
-0.708914722741649	56.38	Control
-0.158938377430944	59.21	Control
0.0546610347623123	42.35	Control
0.00671109182257911	79.65	Control
-0.140007048699289	32.01	Control
-0.740702730945822	46.96	Control
-0.450196957666406	59.71	Control
-0.853272400756767	80.1	Control
0.0868911291967856	59.51	Control
-0.619416229909323	35.09	Control
-1.0151498655126	44.42	Control
0.00750691463509397	38.79	Control
-0.0941441021459656	64.25	Control
-0.206509334720358	56.58	Control
0.0814390342786182	50.82	Control
-0.286395709324848	57.16	Control
-0.0220725948243167	37.86	Control
0.261654763167025	52.42	Control
-0.58356834864617	52.06	Control
-0.437461502818775	51.81	Control
-0.641003870535927	47.32	Control
-0.578208396579105	39.24	Control
0.338065838267753	52.49	Control
-0.906666777188903	48.09	Control
0.664446270518744	55.2	Control
-0.42370795231856	39.72	Control
-0.254864704980818	55.45	Control
-0.525700441132021	38.25	Control
-1.42714266735606	59.75	Control
-0.449033705558508	64.01	Control
-0.13680222279451	44.85	Control
0.199455819830279	55.74	Control
-0.58396769072192	51.63	Control
-0.522254664312944	57.44	Control
-0.952627023822131	31.06	Control
-0.512566271365154	48.49	Control
0.548478057203914	65.15	Control
-0.100247341417293	33.04	Control
-0.0312390638359914	64.39	Control
0.0299495924696459	46.84	Control
-0.497787837453984	50.94	Control
-0.276200738549374	34.71	Control
0.0422045348897261	36	Control
0.134797272547807	45.04	Control
-0.506559703566394	46.34	Control
0.297256540572118	35	Control
-0.441040220441743	36.24	Control
0.0861467123413297	39.42	Control
-0.581326863918045	53.75	Control
-0.441356740459078	42.41	Control
-0.904850432604768	41.31	Control
-0.723049916353067	33.97	Control
-0.39858867981701	50.44	Control
-0.27021734944873	37.15	Control
0.749975935388246	85.51	Control
0.0537433608086711	44.53	Control
-0.993748760351089	35.66	Control
0.885263528410732	46.19	Control
-0.521561729521858	65.31	Control
-0.498265017039676	39.25	Control
-0.597948122380237	47.44	Control
0.466386979487825	67.72	Control
0.00723372770659607	37.04	Control
-0.620559664557119	45.73761	Control
-0.186206164128634	55.50576	Control
0.566212497003296	58.62966	Breast cancer
-0.725919689945767	55.44025	Control
-0.579801774053748	34.69592	Breast cancer
0.877058366816417	71.35515	Breast cancer
0.348438353024016	84.46	Control
0.798375624208654	57.6226	Breast cancer
-0.117762054743489	56.10641	Control
0.0246982229382085	45.63351	Control
-0.163197747456772	62.53164	Breast cancer
-0.318527217065245	69.62793	Control
-1.13545274988691	26.40293	Breast cancer
0.521869544128181	59.95205	Control
0.818514396657668	51.57415	Breast cancer
-0.384697258271992	39.41578	Control
0.2950618333453	60.78201	Breast cancer
0.647225485207983	49.70747	Breast cancer
0.126582059351587	71.50899	Control
-0.268997506787377	48.5243	Control
-0.255121245382454	51.77968	Control
-0.214846722811685	33.12425	Control
0.657869224519635	44.90771	Breast cancer
0.790493700396344	44.03726	Breast cancer
-0.425018438821403	42.80758	Control
-0.153849905574315	76.53018	Breast cancer
-0.674500216265688	59.1421	Control
0.344906499399607	41.23352	Breast cancer
-2.62564668645914	45.32682	Control
0.0344917481506979	53.08033	Control
0.307941254001883	43.75275	Breast cancer
-0.938562666695487	40.99016	Control
0.807121235508862	65.07478	Breast cancer
-0.716170805015105	64.79022	Breast cancer
0.348426732050587	64.10259	Control
0.258513740795625	54.19486	Control
0.625788705907084	70.62744	Breast cancer
-1.08592990744473	71.0025	Control
0.77665888316502	68.73782	Breast cancer
-0.421039887533645	38.90349	Control
0.117420222547675	71.47841	Breast cancer
-0.321556667690154	64.54339	Control
0.232224961726024	41.71248	Breast cancer
-1.05387869228928	50.06898	Control
0.348057260011573	43.94428	Breast cancer
0.0452529811532612	57.33607	Control
-0.289879706803389	39.17489	Breast cancer
0.528837357703383	44.17974	Breast cancer
-0.650410406961913	72.49151	Control
0.594965993133847	45.90178	Breast cancer
0.170632035073575	57.78396	Control
0.240982569360382	55.41542	Control
0.227601129953099	63.4761	Breast cancer
0.532642955509863	50.50375	Breast cancer
0.489713542490502	56.18234	Breast cancer
0.379074106905192	52.25081	Control
-0.827601085210709	52.11132	Control
0.332328264287746	46.93402	Breast cancer
0.933470217368698	53.3128	Control
-0.0496568571409994	27.14201	Breast cancer
-0.180661104099926	37.4638	Control
0.793471196575977	47.84795	Breast cancer
-0.403468529010373	39.59069	Control
0.302094670202743	48.37677	Breast cancer
-0.393328835924355	38.7751	Control
0.233855410483759	31.68144	Breast cancer
-0.635780597347333	38.76656	Control
-0.166719484056668	39.52537	Breast cancer
0.681886594250983	72.40703	Control
-0.317843090930017	50.67381	Control
0.753939574281351	51.56089	Breast cancer
0.230518508521754	57.31325	Control
-0.742840280962787	42.02516	Control
0.405065903258628	49.53227	Breast cancer
0.183273270322994	70.41324	Control
0.685414850360128	51.06774	Breast cancer
0.342733874603506	50.22721	Breast cancer
-0.992473422729734	40.90215	Control
0.932726459245676	63.51395	Breast cancer
-0.365287190480167	48.25	Control
0.125276031580932	72.85318	Breast cancer
0.0157543576897297	46.526	Control
1.4481576566924	50.39969	Breast cancer
-0.235290851405101	74.07972	Control
0.46033257493094	50.41887	Breast cancer
0.47227449815552	54.44071	Breast cancer
0.130376159256306	69.03087	Control
0.351343183848651	73.51817	Breast cancer
-0.780950887286641	59.14209	Control
0.584404260065157	46.00811	Breast cancer
0.228864100864239	52.2097	Control
-0.0156234513447149	52.95715	Control
-0.206385057543784	70.1151	Control
-0.869348650696054	53.36522	Control
-0.195618837773313	61.3405	Control
-0.478306188604216	60.57928	Control
-0.611938476006297	41.77577	Control
-0.501463044550963	46.96131	Control
-0.350531486475938	59.48979	Control
0.565348445145041	49.41158	Control
-0.524093763945429	74.61319	Control
-0.302877324261401	46.04151	Control
-0.529949984586451	74.69545	Control
1.94468576854083	73.03671	Control
-0.0739842664680389	55.38036	Control
0.86756616400614	59.57424	Control
-0.546442567257634	54.88166	Control
-1.39446200152346	55.57748	Control
-0.399052394022608	55.205	Control
-0.139475064440129	76.46989	Control
-0.449684001116488	81.09976	Control
-0.152390195356771	38.34796	Control
-0.504010012472127	54.4549	Control
0.0470420876036621	57.95661	Control
0.2783342177101	64.09759	Control
-0.952077772617347	52.62002	Control
-0.806877260659495	72.09174	Control
-0.481942878291707	58.09574	Control
-0.300269309172298	61.00376	Control
-0.974819260873541	72.26138	Control
-0.769085506910989	40.09224	Control
0.277965747114648	65.36516	Control
-0.0884107103059109	67.70032	Control
0.922380983266943	49.08863	Control
-0.615583808112141	71.69208	Control
0.618259195890464	68.13835	Breast cancer
-0.555743109056441	37.59472	Control
-0.473598597448561	53.21162	Control
0.79022516358996	66.9011	Breast cancer
0.468898450334215	55.39671	Control
-0.399378077797349	48.76302	Control
-0.0641735688712591	38.05789	Breast cancer
0.196754168553789	74.21949	Breast cancer
-0.603143628872313	59.35833	Control
0.287665132434109	67.64534	Breast cancer
-0.238424002685839	31.90859	Breast cancer
0.7791922759715	70.233	Control
-0.692417179633113	50.99964	Breast cancer
-0.318978906435756	43.81024	Control
-0.279572689412324	61.11341	Breast cancer
-0.599630343116863	51.99033	Control
0.501491282370536	58.81627	Breast cancer
0.926334898538512	47.57985	Control
0.183091582736961	38.8377	Control
0.0111486330928659	48.76291	Breast cancer
0.718206975615474	57.34046	Control
-0.494393228519307	39.76082	Breast cancer
-0.0389581874416568	66.75599	Control
-0.252777114833563	38.05803	Breast cancer
-0.689258028610932	30.22223	Control
-1.9744854546392	47.71945	Control
-0.797142276858255	60.54606	Control
-0.551076705137885	68.42039	Control
-0.582049214955859	25.95104	Control
-0.963108756373663	31.93832	Control
-0.0554844340547633	79.64302	Control
-0.792862784352108	25.92092	Control
-0.0412840838308251	48.46188	Control
0.149245153739475	49.89	Breast cancer
0.335140273230936	66.89809	Control
0.360654636338968	44.47806	Breast cancer
-0.0733816105662143	58.33714	Control
-0.824041753764368	67.35527	Control
-0.406632319079703	51.39911	Breast cancer
-0.0381992240623425	64.51922	Breast cancer
0.981550197257946	67.06765	Breast cancer
0.526372748709103	51.0733	Breast cancer
-0.298656590954202	37.439	Control
0.0130741896146473	54.32592	Breast cancer
0.600082633433991	45.26654	Breast cancer
-0.480852825047762	73.24976	Control
0.278098902252713	26.48193	Control
-0.626320322260387	60.29703	Control
0.420061934597106	55.74126	Breast cancer
-0.531214150771409	28.78473	Control
-0.910298012321075	59.15253	Control
-0.887410291836576	38.2275	Control
-0.0735191674107797	43.11197	Breast cancer
0.0852191161836917	54.93644	Breast cancer
-0.655071815368138	28.18746	Control
1.02360901409948	49.09367	Breast cancer
0.190024706796713	50.1207	Control
0.427033508252503	34.44383	Breast cancer
-0.430111404671129	66.84098	Control
-0.406519772325031	50.78338	Control
-1.6981848479754	54.01655	Control
0.167688309482284	53.92635	Breast cancer
-1.27701062144981	40.43661	Control
-0.0305948626054924	63.82373	Control
1.36162583147872	69.30769	Control
-1.88689194888391	46.40299	Control
0.23743459969732	67.18861	Control
-0.499590862657393	58.21662	Control
-0.325125274383634	52.80493	Control
-0.161192621727377	43.45434	Control
-0.669036424675067	37.27986	Control
-0.142242712188681	61.90976	Control
0.100629597852582	70.02999	Control
-0.546231265857802	47.15042	Control
0.63093856244112	40.03431	Control
-0.158665039278254	49.28528	Control
-0.461937542726299	37.6172	Control
-0.483292903623215	59.62668	Control
1.07596594373671	63.99327	Breast cancer
0.570285026785856	46.06049	Breast cancer
-0.213800779334016	60.86107	Control
0.0914944301059566	49.88528	Control
0.684067047692317	63.59882	Breast cancer
0.168794200941365	42.90634	Breast cancer
0.202526513427711	57.8548	Control
-0.830037822062065	62.93628	Control
-0.65011475395736	30.17282	Control
2.44489880576179	73.56206	Breast cancer
-0.515560324124161	56.09459	Control
0.208251464280446	72.71077	Breast cancer
-0.798380764647107	79.51164	Control
-0.498605361623457	48.51638	Control
0.0260484732367785	52.45961	Control
-0.756838837743833	49.0749	Control
0.161532173485022	67.4402	Breast cancer
-0.423331423163008	56.43428	Control
0.463403662108566	65.04718	Breast cancer
-0.384150930912616	55.80458	Breast cancer
-0.736116654805822	71.71928	Breast cancer
0.565500252648029	63.07586	Breast cancer
0.312482937302714	45.61705	Breast cancer
0.623682024595247	56.99834	Breast cancer
0.0309129482010676	76.08931	Control
0.0297996387908135	42.88461	Control
0.340192873945308	53.29394	Control
-0.727273499844599	44.57077	Control
-0.141716139562456	58.34487	Breast cancer
0.290105980172239	51.85106	Breast cancer
-0.379962234822379	49.06125	Breast cancer
0.119895304393919	33.41451	Breast cancer
-0.833278962997224	37.68566	Control
-0.846234328629644	53.02044	Control
0.944360577832866	64.89971	Breast cancer
-0.360416506943814	37.44699	Control
0.720163001857643	68.38466	Control
0.44496720456857	62.40002	Breast cancer
-0.767279184766305	45.67456	Breast cancer
-0.162170229726166	53.25844	Control
0.220833415657354	63.71658	Breast cancer
-0.812982701816534	59.27605	Control
-0.515622195816518	66.09363	Control
-0.393336725011353	55.66483	Control
-0.571249797129611	51.41039	Control
-0.999799396863376	45.9975	Control
-1.05844931730427	43.70889	Breast cancer
0.320500251905248	43.3009	Control
0.289862960769101	43.26205	Breast cancer
0.550831771020103	47.69465	Breast cancer
0.428133981211529	57.23063	Breast cancer
-0.0988094641772011	45.19812	Control
-0.0240588735168183	51.85936	Control
-0.140970500126891	57.89353	Control
-0.399365476707715	61.94559	Control
-0.199670216508288	64.6668	Breast cancer
0.226344792123197	53.36477	Breast cancer
-0.0149403020020927	47.194	Breast cancer
-0.604750583692206	58.8683	Control
-0.327501848808229	43.09288	Control
-0.738181829717939	57.67997	Control
0.464209345966698	69.67437	Breast cancer
-0.414433979766843	45.73439	Breast cancer
0.156622435709952	58.55072	Control
-0.343821264649973	51.95537	Control
0.787278579043614	56.28652	Breast cancer
0.736270504308278	49.48791	Breast cancer
-0.284687756611285	51.56373	Control
-0.28024670971399	73.77037	Control
-0.831076780571385	24.67	Breast cancer
-0.0618527654053057	59.19972	Control
0.375065108528381	58.17844	Control
0.640620695567628	51.14439	Breast cancer
-0.211556047617965	54.40554	Control
-0.69940490584613	26.40562	Control
0.19563605558379	47.41819	Breast cancer
0.229727902482593	50.52328	Breast cancer
-1.30333351022231	24.68845	Control
0.451405160965336	61.19227	Breast cancer
0.545049298842122	77.41432	Control
0.139452449099491	49.82511	Breast cancer
-0.353576232076602	43.1285	Control
0.604467266918238	47.94689	Breast cancer
0.82540812088724	84.57955	Breast cancer
-0.519648511121803	27.59376	Control
1.01652471858993	75.32521	Breast cancer
0.559516355946195	68.57124	Control
0.258608276089594	59.71385	Breast cancer
-0.0602821449762952	60.96229	Control
-0.372012190648969	49.61259	Control
-0.528539178947841	37.21419	Control
-0.871930799241976	61.23387	Control
-0.426084498920225	50.59413	Control
-0.342075087962638	50.86293	Control
0.30867378655043	58.53711	Control
-0.433909215343175	47.75818	Control
-0.394094959858978	25.4279	Control
-0.434110226221601	72.31669	Control
-0.167620991028103	73.70198	Control
0.48276520873665	68.31624	Control
-0.192948927173077	52.97643	Control
0.219229463403306	66.1564	Control
-0.109631272380491	63.76863	Control
-0.305793061233048	54.92039	Control
0.713004667100482	67.61017	Control
-0.477102675866442	38.44	Control
-0.31869947148746	66.07694	Control
-0.482143390479972	52.08942	Control
-0.551772748791432	38.88435	Control
-0.123783470016944	53.15715	Control
-0.11566909745498	40.53525	Control
0.128247708503786	61.17861	Control
-0.198953268276193	70.32353	Control
-0.28859704023953	52.91579	Control
-0.0396758656107867	57.71843	Control
-0.599732552624101	30.23	Control
0.314680715570664	54.66786	Control
-0.305015229695941	61.97258	Control
-0.301694400525771	57.39261	Control
-0.161061227043447	39.24055	Control
-0.49058789703764	54.78837	Control
-0.15034237400487	36.13304	Control
-0.135288520784558	55.38566	Control
-0.359941795607106	64.17498	Control
-0.205547368354766	53.84165	Control
-0.651699570754571	38.5946	Control
-0.971816598913335	43.00479	Control
-0.48565456066571	38.41063	Control
-0.704458047396554	40.23	Control
0.402363726940972	56.39553	Control
-0.106803885001302	60.54649	Control
-0.31243059330456	52.21	Control
-0.780631531973071	39.86495	Control
-1.20027358339386	55.49794	Control
-2.56495837106533	42.13146	Breast cancer
