# Supplementary material for: The WID-BC-index identifies women with primary poor prognostic breast cancer based on DNA methylation in cervical samples
Source: Nat Commun. 2022 Feb 1;13:449. doi: 10.1038/s41467-021-27918-w (PMC8807602; doi:10.1038/s41467-021-27918-w)
Supplement: Supplementary file 4 — Source Data [file 41467_2021_27918_MOESM4_ESM.zip › WID-BC-source-data/main-data/figure-4e.csv]

WID-BC-index	immune cell proportion	type
-0.160626976833324	0.74548678229997	Endometrial cancer
0.093037045924174	0.697937367548868	Endometrial cancer
1.65769466960496	0.230427466569302	Endometrial cancer
-0.656007115790408	0.541370873776679	Endometrial cancer
0.823537829795693	0.434938502970679	Endometrial cancer
-0.242273825269487	0.463471453950603	Endometrial cancer
-0.201391227623644	0.696497231737245	Endometrial cancer
-0.475093172716487	0.423370306463442	Endometrial cancer
0.0630306409991004	0.745374659340312	Endometrial cancer
-0.0754535787097612	0.656183586667092	Endometrial cancer
-0.65400715542886	0.186106090965237	Endometrial cancer
-0.371032463970081	0.697875176236938	Endometrial cancer
-0.0420536903044756	0.661701006126721	Endometrial cancer
0.387259192380028	0.890707441920404	Endometrial cancer
-0.273341481184179	0.872742719603715	Endometrial cancer
0.0715679212050922	0.456027566894108	Endometrial cancer
-0.842921937720969	0.333276272010559	Endometrial cancer
-0.817643040738764	0.737284320058496	Endometrial cancer
0.227717050082039	0.411512233116357	Endometrial cancer
-0.329258197225657	0.70253500687747	Endometrial cancer
-0.492965041767443	0.685660254966219	Endometrial cancer
-0.27005246543433	0.658959662236574	Endometrial cancer
-1.03810449981945	0.675163230142573	Endometrial cancer
0.56378046560547	0.519478430414094	Endometrial cancer
-0.330339881077438	0.962818449242855	Endometrial cancer
-0.161043253070782	0.749985776475426	Endometrial cancer
-0.319008227435823	0.933730621309932	Endometrial cancer
0.488851155099139	0.458335009056073	Endometrial cancer
-0.0231597022095598	0.3024573076706	Endometrial cancer
0.318257800889264	0.779759675885352	Endometrial cancer
0.50833281513029	0.330185983914403	Endometrial cancer
-0.0710333195356066	0.506876772598491	Endometrial cancer
-0.754684759364436	0.772369366579795	Endometrial cancer
1.04344466195679	0.0594885148673962	Endometrial cancer
0.255601117970518	0.362741824447005	Endometrial cancer
0.613303482344399	0.372265504981733	Endometrial cancer
0.281924805492984	0.0530273438133163	Endometrial cancer
-0.790952034330997	0.357327115996047	Endometrial cancer
-0.479513920667122	0.310299258653448	Endometrial cancer
-0.0428541980525955	0.415938413877104	Endometrial cancer
-0.540099383829455	0.602733596419026	Endometrial cancer
0.440076714881908	0.756978233233452	Endometrial cancer
-0.725278504707439	0.186223299099381	Endometrial cancer
-0.784868747281612	0.6196648016894	Endometrial cancer
-0.225282265941096	0.621661756141412	Endometrial cancer
0.415313628009195	0.312534649599569	Endometrial cancer
0.259466888804053	0.416550368204002	Endometrial cancer
-0.2503034085514	0.823818696923781	Endometrial cancer
-0.277245441577312	0.803579791069133	Endometrial cancer
-0.510006399025678	0.83570280957593	Endometrial cancer
0.471636386103753	0.320845029599502	Endometrial cancer
0.286727566836931	0.858886510224817	Endometrial cancer
0.0312412692033004	0.200552704535911	Endometrial cancer
-0.0263092970610656	0.847673707995624	Endometrial cancer
-0.0368930143383195	0.721999496987458	Endometrial cancer
-0.820409940208926	0.284053199452551	Endometrial cancer
-0.054543938031736	0.684783292351737	Endometrial cancer
-0.479590598204713	0.56006035399345	Endometrial cancer
0.628878850443763	0.685855384053059	Endometrial cancer
-0.262156226791632	0.157289758860845	Endometrial cancer
-0.399845085587312	0.540868286286419	Endometrial cancer
1.22231028601501	0.3055669774681	Endometrial cancer
-0.0735812374352514	0.734318119726599	Endometrial cancer
-0.358346027435546	0.389025181692474	Endometrial cancer
0.559521287726939	0.435888374050961	Endometrial cancer
0.281092569766243	0.457669579296995	Endometrial cancer
0.261138550093646	0.520348565022594	Endometrial cancer
0.35493123845514	0.3151227398789	Endometrial cancer
0.0232350944559713	0.657084800115324	Endometrial cancer
-0.690019849985198	0.331298808298764	Endometrial cancer
0.536974343349303	0.223811416888405	Endometrial cancer
-1.47538548983797	0.218622068718857	Endometrial cancer
0.869616024275203	0.514026824804328	Endometrial cancer
-1.29155095559262	0.613933442381934	Endometrial cancer
-0.40653343359335	0.799845701929214	Endometrial cancer
0.503677195801078	0.17682246650018	Endometrial cancer
-0.644652156220851	0.770454613437894	Endometrial cancer
0.290978000929319	0.541191551521037	Endometrial cancer
-0.603401546679595	0.707488045244897	Endometrial cancer
-0.12141881566217	0.950640755451423	Endometrial cancer
-0.688754617475515	0.907459912579048	Endometrial cancer
-1.29348413454311	0.640047320742376	Endometrial cancer
-0.253333128025744	0.564956168503214	Endometrial cancer
-0.240706143521174	0.677491314600964	Endometrial cancer
-0.88140588370185	0.670212036545184	Endometrial cancer
-0.76473392123511	0.72516588413775	Endometrial cancer
-0.0837725317747714	0.211020517442376	Endometrial cancer
0.113926491751354	0.652019683723792	Endometrial cancer
0.866704092446042	0.213253083517526	Endometrial cancer
-0.920295453651695	0.596037649272627	Endometrial cancer
-0.965033227202352	0.0717091562049705	Endometrial cancer
0.79211422839945	0.115073461181094	Endometrial cancer
-0.231986224727506	0.637980267382536	Endometrial cancer
0.46661332900467	0.447046184041133	Endometrial cancer
0.140245623576422	0.614081781162704	Endometrial cancer
1.11445518612984	0.240415129474962	Endometrial cancer
-0.956833383664674	0.596637233507965	Endometrial cancer
-0.644670284887052	0.187635672473698	Endometrial cancer
0.038928886056886	0.949246840357572	Endometrial cancer
-0.329526550818733	0.522343956858084	Endometrial cancer
-0.504644027758924	0.256954440921695	Endometrial cancer
0.181253650305627	0.123123529908563	Endometrial cancer
0.334138617069677	0.0627752375942136	Endometrial cancer
0.430447923540268	0.478386774358653	Endometrial cancer
-0.495852807938475	0.948047312925235	Endometrial cancer
0.298247506013176	0.694996460889963	Endometrial cancer
-0.0724225859428969	0.189373645029681	Endometrial cancer
0.136961593879992	0.538079079005216	Endometrial cancer
-0.0224159939259126	0.799423045042816	Endometrial cancer
-0.569056166551127	0.926032642150615	Endometrial cancer
0.638859343682103	0.705372115240831	Endometrial cancer
1.03741313472884	0.312707310298253	Endometrial cancer
-0.087201274957217	0.901023411137437	Endometrial cancer
-0.426598598864135	0.408922651768357	Endometrial cancer
-0.0416053208934809	0.761622814865775	Endometrial cancer
0.163163627778166	0.828286412457046	Endometrial cancer
-0.262414157581068	0.699411819220754	Endometrial cancer
-0.059164108703362	0.626213984030641	Endometrial cancer
1.23006453138558	0.0341450003953509	Endometrial cancer
0.246121188687354	0.0154924087863999	Endometrial cancer
-0.339113665145375	0.66660689686021	Endometrial cancer
-0.126318367535109	0.635174596677262	Endometrial cancer
1.17406180092164	0.307494889636163	Endometrial cancer
-0.396409751401684	0.944771209872215	Endometrial cancer
-0.476483742590312	0.914212448281254	Endometrial cancer
0.042131367350208	0.725918793809531	Endometrial cancer
0.0559185536225144	0.650609739644609	Endometrial cancer
0.613952659071001	0	Endometrial cancer
-0.434936285728593	0.551505990569738	Endometrial cancer
0.344770487465087	0.866444288497991	Endometrial cancer
0.230366691517039	0.666203391593204	Endometrial cancer
-0.109183417596464	0.776364305051562	Endometrial cancer
0.203177270215951	0.488798692774494	Endometrial cancer
-0.436435629991567	0.748045527574992	Endometrial cancer
-0.27903050513571	0.487840336294646	Endometrial cancer
-0.627010258381473	0.663330795862215	Endometrial cancer
-0.652769998957703	0.662165469815175	Endometrial cancer
-0.518842883079566	0.478314235525496	Endometrial cancer
-0.0428842063849767	0.3961427010373	Endometrial cancer
0.246418023788193	0	Endometrial cancer
-0.833107816959775	0.763433377486862	Endometrial cancer
-0.267996304287709	0.318730359000911	Endometrial cancer
-0.685269942833099	0.518770590375329	Endometrial cancer
-0.00659529607651692	0.710258495465626	Endometrial cancer
0.00878785639788652	0.905772539390555	Endometrial cancer
1.26827606289113	0.735943518774429	Endometrial cancer
-0.722582574698465	0.263876479188897	Endometrial cancer
-0.168115193918481	0.619914389295322	Endometrial cancer
-0.211057725734877	0.757515844075237	Endometrial cancer
-0.68443249073624	0.519401299313231	Endometrial cancer
0.337821740988087	0.0331363996545914	Endometrial cancer
0.11797316997689	0.299138613832409	Endometrial cancer
0.874573913189996	0.578636849743955	Endometrial cancer
-0.345100657595131	0.616064228073281	Endometrial cancer
0.415072628402624	0.55197228559815	Endometrial cancer
-0.0529858079506217	0.724784104716262	Endometrial cancer
-0.0794369959292005	0.129593098113603	Endometrial cancer
-0.0187194625155619	0.412168541349197	Endometrial cancer
-0.219789614606052	0.571766869552371	Endometrial cancer
-0.474064677837041	0.583586065466102	Endometrial cancer
0.681956466086815	0.690069820667117	Endometrial cancer
0.0599770907024689	0.588482632478158	Endometrial cancer
0.34899714131385	0.835530235021917	Endometrial cancer
0.114067782425841	0.730127970158442	Endometrial cancer
-0.900483673076168	0.0869212042168248	Endometrial cancer
-0.682455430285363	0.610502201949901	Endometrial cancer
-0.162599618370671	0.593268831761917	Endometrial cancer
0.502582548318544	0.269337210964912	Endometrial cancer
-0.500549522619053	0.677197725981406	Endometrial cancer
-0.247260662035411	0.219812537354429	Endometrial cancer
0.543301686463441	0.887491024820796	Endometrial cancer
0.297334793642664	0.416527203177143	Endometrial cancer
-0.500912609356076	0.377880371076735	Endometrial cancer
-0.941649012830911	0.344566989915039	Endometrial cancer
-0.542784144922952	0.77370707630398	Endometrial cancer
0.730851013115309	0.292106376421542	Endometrial cancer
0.39172004472129	0.297428731832898	Endometrial cancer
-0.994867637773531	0.348019415643642	Endometrial cancer
-0.802453151514807	0.672852536539878	Endometrial cancer
-0.486742388261708	0.224631341060136	Endometrial cancer
-0.301269405322424	0.774103056836572	Endometrial cancer
0.351590426444395	0.79517869893105	Endometrial cancer
-1.10798671023873	0.0683243128130494	Endometrial cancer
-0.742192136256427	0.367085643726046	Endometrial cancer
-0.305495807332027	0.33792461172403	Endometrial cancer
-0.708075178035656	0.730750820248301	Endometrial cancer
0.00873254618738683	0.458743107215603	Endometrial cancer
0.1979056317828	0.436598261765755	Endometrial cancer
-0.366665143109733	0.848694926589211	Endometrial cancer
0.372199799150574	0.753807170653106	Endometrial cancer
-0.096676253944348	0.736550909375432	Endometrial cancer
0.330669664783682	0.782748525917558	Endometrial cancer
-0.19210560672568	0.699237952334375	Endometrial cancer
-0.383619894149801	0.700122841075292	Endometrial cancer
-0.18778511062694	0.869681698058643	Endometrial cancer
-0.485896936380508	0.89199835238561	Endometrial cancer
0.260369857487916	0.358735930714338	Endometrial cancer
0.354935178220004	0.627362416917872	Endometrial cancer
-0.805447408616281	0.905774279444582	Endometrial cancer
-0.342367777411148	0.373901248845951	Endometrial cancer
0.0423962525531866	0.633716968755305	Endometrial cancer
-0.223500569343541	0.128444036608042	Endometrial cancer
0.60731543453251	0.0907273082097751	Endometrial cancer
-0.0187986211337308	0.474410136219172	Endometrial cancer
-0.174982655852034	0.491794628416459	Endometrial cancer
-0.25542265029183	0.574332988396418	Endometrial cancer
-0.32480483235892	0.500161368862609	Endometrial cancer
-0.443670846236429	0.455593238553513	Endometrial cancer
-0.522212065332993	0.6402026907151	Endometrial cancer
-0.194511259507097	0.611176128803306	Endometrial cancer
0.202854487919895	0.251175845694896	Endometrial cancer
0.488146385654406	0.718261640333471	Endometrial cancer
0.0844727141593605	0.79086630019176	Endometrial cancer
0.197312742218223	0.856467572484242	Endometrial cancer
-0.789107629417626	0.559323561548157	Endometrial cancer
-0.266303611101466	0.224944601346749	Endometrial cancer
-0.44221686327904	0.864456469131891	Endometrial cancer
-0.743881363530076	0.842759985789898	Control
-0.882898440395577	0.171087763129129	Control
-0.237306241502074	0.740280195214543	Control
-0.612195691187768	0.764389664290557	Control
-0.0267491930335274	0.0116472039002767	Control
0.312268431496757	0.396439571725659	Control
0.262743115103116	0.693002874761634	Control
0.277214939303598	0.276189726546185	Control
-0.567651777720604	0.207153258172182	Control
-0.478132135916309	0.429813887875932	Control
0.153254059805053	0.316485646036089	Control
-0.259502689664079	0.782952748660713	Control
-0.254679721080463	0.380639708598416	Control
-0.28494174190359	0.211549407561309	Control
-0.323283151200456	0.0434724121658983	Control
-0.451586768621736	0.320278618888269	Control
-0.0844159129756592	0.605372251975784	Control
-0.274597121346044	0.861542543386296	Control
0.211569569953156	0.378765650360322	Control
-0.379721650543771	0.32489456291855	Control
-0.0522109816194738	0.409934572469189	Control
-0.385326749348871	0.897438348602038	Control
-0.731443103114823	0.227626849831434	Control
0.88954437359273	0.0322922749775699	Control
-0.0366102591168435	0.671579422158687	Control
0.278638532811838	0.88341543877591	Control
0.0604934439672088	0.781176930639323	Control
0.574993038401107	0.896065256684654	Control
0.065748393641733	0	Control
-0.403991868881727	0.187470600365606	Control
-0.641367422819088	0.336784966004738	Control
0.365211437102559	0.557420856528205	Control
-0.732225991062564	0.438661437071053	Control
-0.434640683394424	0.718491257016994	Control
-1.09019380127999	0.230674411760649	Control
-0.131477994129874	0.593084535529992	Control
0.0767854867068647	0.607561760102329	Control
0.0738917845514497	0.46851006658263	Control
-0.00521169323805777	0.303258484280692	Control
-0.786521433181342	0.0380384665474442	Control
-0.013367339384292	0.291287110444853	Control
0.0778190004101887	0.511629688809222	Control
-0.464256523674451	0.412557856961349	Control
-0.257555275182805	0.688876694059585	Control
0.919092972317711	0.133327403044873	Control
-1.49632255665899	0.0225721567255146	Control
-0.814086903069808	0.49332077192101	Control
-0.875096541743326	0.767342822151489	Control
0.750794830153833	0.527349590996378	Control
-0.204317444496935	0.780887222238954	Control
-1.31514750371564	0.218480123660323	Control
-0.237991647522358	0.298068417174764	Control
-1.53150834500034	0.0957575040048044	Control
-0.00334549629258175	0	Control
-0.442222163207109	0.500191824241061	Control
-0.252380236176464	0.505559391544447	Control
0.0248886575260189	0.265997075665284	Control
0.113262801846543	0.329343948535364	Control
-0.569684892178928	0.285806931499674	Control
0.16826881191547	0.621443517426179	Control
-0.197298060228166	0.386140111980881	Control
-0.0152744973632943	0.401061698859773	Control
-0.125321207041506	0.730862251719786	Control
-0.651402464157769	0.159752462169268	Control
-0.399299860206172	0.332070032917269	Control
-0.593151234264702	0.869714081878026	Control
-0.184341867819824	0.39650661434143	Control
0.457223920370279	0	Control
-0.64921578558101	0.524463071788568	Control
0.615594890707416	0.399136377064087	Control
0.497933286276048	0.396706096938621	Control
0.393030930434972	0.873649249915559	Control
0.27470870905896	0.0189227286209378	Control
-0.634046966733274	0.836446403407183	Control
0.440988347004688	0.0649539197642253	Control
-0.585093392878137	0.681801475444771	Control
0.0992893695040286	0.258596532367172	Control
0.578161740458859	0.185229479594749	Control
0.232144718276475	0.823922139807978	Control
-0.202279788316053	0.780870286767516	Control
0.555198228322949	0.481217036313079	Control
0.562444861009367	0.0650967115185468	Control
-0.352347655102371	0.3727910118697	Control
-0.515047861259032	0.489700597782827	Control
-1.03957497317253	0.254718300514008	Control
-0.0925468797822283	0.273090872937147	Control
0.646576196006771	0.317123068153718	Control
-0.157659118951524	0.527872711312284	Control
-0.186696612825785	0.0618543208183548	Control
0.00213190536709286	0.885492238963624	Control
-0.710534855552808	0.635381113692984	Control
-1.1305668769203	0.327899541310496	Control
-0.511267682734815	0.588344341482295	Control
0.121957929969653	0.67592485189114	Control
0.484460435541283	0.557196259538899	Control
-0.859277056435688	0.0723247796813098	Control
-0.471145790805571	0.500492535023838	Control
1.61654341863949	0.609472423098043	Control
-1.01703624302223	0.293289896767329	Control
0.760569930651689	0.0523903348772586	Control
0.207153006393948	0.82857903242168	Control
-0.775500997571701	0.425737464620145	Control
-0.561776265406792	0.367705985319592	Control
-0.224599964206712	0.591218745989829	Control
0.141597645850714	0.644994179307145	Control
-0.184087510798444	0.704369573988269	Control
0.115080525379773	0.536477320872839	Control
0.625169056008832	0.229312451289003	Control
-0.392417554007568	0.624839898681968	Control
-0.239004352366586	0.280532207880095	Control
-0.878588318709928	0.393420393934606	Control
-0.189456825700819	0.930578867739542	Control
-0.490925998547264	0.747302136017937	Control
0.23111208855014	0.806502318633003	Control
-0.978566284655411	0.574548762500673	Control
0.640720621051752	0.0871633624916182	Control
0.111657909810362	0.542883912334965	Control
-0.0210765108045142	0.91532866126003	Control
-0.227478131575769	0.660025154483864	Control
-1.091446409332	0.252896123891394	Control
-0.373401776488614	0.00819679709128974	Control
-0.107679004486352	0.697726509637593	Control
0.0212238088923058	0.442897028868669	Control
-0.407933143726947	0.590370831145334	Control
-0.0536647425920819	0.647290649207027	Control
-0.160130672256647	0.349650101101191	Control
-0.539663501869694	0.834684192395077	Control
-0.285472853630711	0.812842892265052	Control
-0.16099740117638	0.0931851055044406	Control
-0.366069261834361	0.771158775185656	Control
-0.278932211462047	0.538624558006589	Control
-0.534794746168265	0.801175435178861	Control
-0.0782980950703662	0.306372397870587	Control
-0.368218209264839	0.622972331348823	Control
-0.243652006155173	0.571646054082061	Control
0.207189498606074	0.786952445457607	Control
-0.4434080066427	0.73721637540657	Control
0.0951533981024789	0.461898675436326	Control
-0.361701213763904	0.590135486942923	Control
-0.258984279631421	0.655902672221621	Control
0.127194969846988	0.619923305291235	Control
0.299121680573701	0.589005370309697	Control
-0.0597566391856471	0.225031881642743	Control
-0.0783143234188013	0.66970647831041	Control
-0.00180806114773298	0.616255478740708	Control
-0.54837288180189	0.930384342320581	Control
-0.0941163123653993	0.723163823890773	Control
-0.294373598142355	0.456219467731442	Control
0.60025036744697	0.204833609730284	Control
-0.798636663888287	0.936397401039487	Control
-0.200363767796272	0.0201739345062094	Control
-0.789093892952099	0.733952345572886	Control
-0.798667037139339	0.140597144557038	Control
-0.621566691430113	0.816884825474407	Control
-0.739069551171503	0.519990934013848	Control
-0.764219783615614	0.723226643474699	Control
-0.608505272619626	0.710784584429395	Control
-0.809099026858295	0.506946792807666	Control
-0.861935552339043	0.337649691856884	Control
-0.426784603001436	0.147107512449594	Control
-0.45263360048011	0.272419108226666	Control
-0.361781521332167	0.909511085200214	Control
-0.516644504972459	0.49630724899088	Control
-0.567851397410015	0.331929468179373	Control
-0.457185420202218	0.289419486270964	Control
0.340954105250796	0.44085044704544	Control
-0.27945622273359	0.31586385759233	Control
0.0946350619564707	0.360652999614754	Control
0.242831172859644	0.362575772957703	Control
-0.772416117132466	0.608806332363727	Control
-0.409534716738011	0.255725002394333	Control
0.00284083683042109	0.750458788668301	Control
-1.01990557332456	0.281052146333983	Control
-1.11170089495594	0.904535291748073	Control
-0.805204137342698	0.77722028806649	Control
-0.623566362633326	0.180430943190515	Control
-0.127103471422663	0.588369486604332	Control
-0.870528204984338	0.133964571672774	Control
-0.799435549636001	0.326041427339468	Control
-1.05348781433004	0.949226443959853	Control
-0.672124679364744	0.844126675281769	Control
-0.800370757299353	0.762621916218109	Control
-0.359455577794845	0.70654778702096	Control
-1.03101807860591	0.565549524125522	Control
-1.17176837988011	0.80307809717627	Control
0.28468643308114	0.477419997967582	Control
-0.540407040939235	0.77079831702073	Control
-0.842267095406909	0.0621923326522515	Control
0.124381907391191	0.495010925984416	Control
-0.447088746240826	0.473569293479212	Control
-1.33345349862435	0.709436717965655	Control
-0.245151307379304	0.46874610359385	Control
-0.362804610072337	0.181196483148904	Control
-0.336378409651446	0.173381990389864	Control
0.541414905881504	0.0852030046196792	Control
-0.79163052308189	0.799086418429137	Control
-1.04785638250741	0.805155876902799	Control
-0.318756756486488	0.610353531220508	Control
0.010822330614171	0.464294721484174	Control
-0.236657816162087	0.764959402214765	Control
0.55565176537153	0.0407798001874145	Control
1.0501201690602	0.132189049613148	Control
-0.186380556050657	0.521901998756314	Control
0.0124098338045531	0.189390198391365	Control
-0.665565644134098	0.0385379586091897	Control
-1.16626112803231	0.15035232719577	Control
-0.728437608665239	0.876666699646005	Control
0.244463795284353	0.155360004677683	Control
-0.422043526108829	0.393377508519078	Control
-0.620495072151053	0.886402523604957	Control
-0.37838395083771	0.629004436046163	Control
0.29471200324187	0.0501699227560971	Control
-0.298313130164006	0.950222813381036	Control
-0.262890961496628	0.677374049509858	Control
0.229671125737377	0.668661825737566	Control
-0.529894336715378	0.156173649325097	Control
-0.49369242078417	0.772829566849181	Control
0.204902669419634	0.230177759303786	Control
-0.84149102968025	0.646247677075018	Control
-0.680625158313535	0.865434735547675	Control
-0.36829933538823	0.572911006339433	Control
-0.409546410941447	0.343492657157669	Control
0.959243577135698	0.484781048788566	Control
-0.739513710874324	0.516644585339245	Control
0.498422477815776	0.736923390147798	Control
-0.487451510192532	0.944544122730092	Control
-0.417084923694365	0.932424306349746	Control
0.105242575206256	0.00921308915146085	Control
-0.0442362941206668	0.67672846899489	Control
-0.456854053044462	0.255589687202144	Control
-0.150959502630402	0.871553416748183	Control
0.5091702629005	0.372868086059919	Control
0.21609170184699	0.525899626406826	Control
-0.281591794227754	0.0342968700938431	Control
-0.708914722741649	0.901633660242569	Control
-0.158938377430944	0.745075296650324	Control
0.0546610347623123	0	Control
0.00671109182257911	0.8043275529916	Control
-0.140007048699289	0.260786010247137	Control
-0.740702730945822	0.773370819022962	Control
-0.450196957666406	0.856818659147067	Control
-0.853272400756767	0.248664235467342	Control
0.0868911291967856	0.600290647290561	Control
-0.619416229909323	0.52431453152573	Control
-1.0151498655126	0	Control
0.00750691463509397	0.546002984035494	Control
-0.0941441021459656	0.534784942059861	Control
-0.206509334720358	0.753318228315786	Control
0.0814390342786182	0.53988140459456	Control
-0.286395709324848	0.703345910411958	Control
-0.0220725948243167	0.411119297446361	Control
0.261654763167025	0.888181574709489	Control
-0.58356834864617	0.260246354636142	Control
-0.437461502818775	0.41868164942291	Control
-0.641003870535927	0.898343538458531	Control
-0.578208396579105	0.226860018817375	Control
0.338065838267753	0.414824979048058	Control
-0.906666777188903	0.324531010541927	Control
0.664446270518744	0.615613638570206	Control
-0.42370795231856	0.590631986708662	Control
-0.254864704980818	0.704848931127271	Control
-0.525700441132021	0.874302560818139	Control
-1.42714266735606	0.253516522546293	Control
-0.449033705558508	0.555326422736469	Control
-0.13680222279451	0.62260963010602	Control
0.199455819830279	0.143927761451168	Control
-0.58396769072192	0.917501732297038	Control
-0.522254664312944	0.651716140778776	Control
-0.952627023822131	0.282192610585607	Control
-0.512566271365154	0.533174405033216	Control
0.548478057203914	0.630667726016757	Control
-0.100247341417293	0.449423728110566	Control
-0.0312390638359914	0.709191243412242	Control
0.0299495924696459	0.184698778876139	Control
-0.497787837453984	0.747936528224618	Control
-0.276200738549374	0.400512996585361	Control
0.0422045348897261	0.870732077641593	Control
0.134797272547807	0	Control
-0.506559703566394	0.216997802878132	Control
0.297256540572118	0.794420129636785	Control
-0.441040220441743	0.500381229238428	Control
0.0861467123413297	0.517404882243066	Control
-0.581326863918045	0.772070645938006	Control
-0.441356740459078	0.405298968287934	Control
-0.904850432604768	0.81414760069914	Control
-0.723049916353067	0.446550004694329	Control
-0.39858867981701	0.279990657632621	Control
-0.27021734944873	0.545693065742293	Control
0.749975935388246	0.00253602964212153	Control
0.0537433608086711	0.513469319398493	Control
-0.993748760351089	0.354714926916134	Control
0.885263528410732	0.240832431370059	Control
-0.521561729521858	0.0596437859807915	Control
-0.498265017039676	0.647000925779079	Control
-0.597948122380237	0.686351364685118	Control
0.466386979487825	0.360822214806432	Control
0.00723372770659607	0.698876799719422	Control
