# Supplementary material for: The WID-BC-index identifies women with primary poor prognostic breast cancer based on DNA methylation in cervical samples
Source: Nat Commun. 2022 Feb 1;13:449. doi: 10.1038/s41467-021-27918-w (PMC8807602; doi:10.1038/s41467-021-27918-w)
Supplement: Supplementary file 4 — Source Data [file 41467_2021_27918_MOESM4_ESM.zip › WID-BC-source-data/main-data/figure-5c.csv]

PRS	type	age
-0.000767162	Control	41.99
-0.000619802	Control	33.97
6.07e-05	Control	45.2
0.00113696	Control	43.04
-0.000482343	Control	32.63
-0.000550825	Control	40.47
-0.00107772	Control	33.74
-0.00130132	Control	53.85
-0.00212178	Control	39.35
-0.00245561	Control	37.52
-0.00118383	Control	38.94
-0.00132211	Control	39.52
0.00090198	Breast	56.33
0.00198911	Breast	47.78
-0.000482343	Control	48.28
-0.000284653	Control	65.37
-0.00010429	Control	65.87
-0.00144208	Control	42.7
-0.00147525	Breast	55.93
0.000412706	Control	53.13
-0.00195842	Control	40.97
-0.00139538	Control	47.23
-0.000956106	Control	35.66
0.00159175	Control	42.57
0.00151601	Control	36.99
-0.000743069	Control	60.6
-0.00185198	Breast	66.98
-0.000936964	Breast	37.48
0.000397195	Breast	30.98
5.61e-06	Breast	49.76
0.00215792	Breast	52.15
-0.00147921	Breast	74.16
0.00188993	Breast	57.24
0.00148366	Breast	51.24
-0.000822772	Breast	52.43
-0.00125347	Breast	51.63
0.000991419	Breast	71.88
0.00188053	Breast	50.88
-0.00123795	Control	38.14
-0.000885974	Control	32.56
0.000733663	Control	44.48
0.00242624	Control	50.4
0.00244917	Breast	41.87
0.00167277	Control	34.25
0.00208053	Control	40.74
-0.000328218	Control	41.01
-0.000131848	Control	38.36
-0.00124274	Control	45.86
-0.000241089	Control	62.62
0.000331518	Control	36.21
-0.00130132	Control	32.09
-0.00166403	Control	63.85
-0.00186287	Control	42.68
-0.00224175	Control	32.19
-0.000277228	Control	77.44
-0.00217063	Control	39.63
0.000822442	Control	40.67
-0.000762706	Breast	50.73
0.00129637	Breast	41.97
-5.54e-05	Breast	56.14
0.000509901	Breast	36.38
-0.00139389	Breast	37.64
0.000341089	Breast	52.96
-0.000378548	Breast	51.8
8.3e-05	Breast	68.2
-0.000117657	Breast	47.79
-0.00070132	Breast	62.93
0.00202063	Breast	47.85
0.000497195	Breast	68.09
0.000985644	Breast	49.18
0.000281518	Breast	47.92
-0.00104026	Breast	46.87
-0.000568977	Breast	58.89
0.00121931	Breast	50.95
-0.000621617	Breast	70.2
-0.0032066	Breast	68.55
0.00195512	Control	31.12
-0.000809076	Control	54.87
-0.00150446	Control	42.28
0.000829043	Control	43.62
-0.00128531	Control	31.59
-0.00158366	Control	32.51
-0.00167228	Control	31.51
-0.000218977	Control	39.26
0.000780033	Control	39.58
-0.0023698	Control	53.41
-0.00212046	Control	37.48
-0.000272772	Breast	41.24
0.000105941	Breast	60.58
-0.000805776	Control	31.74
-0.00229851	Control	45.15
-0.00197591	Control	46.97
-0.000485644	Breast	37.64
-0.000660891	Control	57.66
-0.00181964	Breast	70.14
-0.000530198	Control	37.64
-0.00248119	Control	26.87
-0.00114257	Control	73.87
-4.88e-05	Control	70.03
0.000955116	Control	39.7
0.000192574	Breast	62.16
-0.000386139	Breast	50.58
-0.00160858	Breast	78.58
0.00209554	Breast	55.16
-1.25e-05	Control	60.43
-0.00095198	Control	43.69
-0.00029604	Control	41.6
-0.00155	Control	47.34
0.000890429	Control	39.18
0.000586964	Control	44.97
-0.00161815	Control	40.89
0.000906436	Control	44.02
-0.00188894	Control	35.43
0.000489934	Control	31.43
-0.000183828	Control	63.08
0.000355941	Breast	72.81
-0.00299521	Control	69.17
0.000581023	Breast	47.1
0.00173828	Breast	37.6
0.00215017	Breast	35.34
0.00150215	Breast	48.51
0.00115644	Breast	65.43
-0.000642409	Breast	68.8
0.00211073	Breast	34.27
-0.000692574	Breast	45.06
-0.00164439	Control	34.67
-0.000544719	Control	35
-0.000573927	Control	42.85
0.000156271	Control	46.94
-0.00147063	Control	40.43
0.00116122	Control	38.51
-0.000934983	Control	35.85
0.000874752	Control	41.95
-0.00142739	Control	43.44
-0.00105825	Control	62.11
0.000507756	Control	48.64
-0.00163779	Control	68.89
-0.000459901	Breast	65.49
-0.000713036	Control	41.04
-0.00203416	Control	38.23
-0.000856601	Control	32.9
-0.000262871	Control	32.9
-0.00126188	Control	30.99
-0.000717327	Control	31.07
0.000207096	Control	44
-0.00115743	Control	41.72
-0.000559736	Control	37.75
0.000756436	Control	22.45
0.00138284	Control	63.91
-0.00272772	Control	71.97
-0.00251518	Control	60.39
-0.00100479	Control	50.72
-0.000160066	Control	63.3
0.000234983	Control	60.79
-3.12e-05	Control	66.62
0.000289274	Control	70.11
0.000592244	Control	73.61
0.00106172	Control	71.52
-0.000939439	Control	75.28
0.000526733	Breast	47.45
0.00140858	Control	41.49
0.00134142	Control	38.73
-0.000808581	Control	71.98
-3.81e-05	Control	62.98
0.000149835	Breast	63.89
0.000687954	Control	52.64
-0.00102327	Control	67.38
0.00045	Control	40.76
0.00065495	Control	47.27
-0.000831518	Breast	55.43
0.000797195	Breast	70.56
-0.000116832	Control	61.08
0.000212046	Control	69
-0.00161238	Control	58.66
-0.00174554	Control	53.68
-0.00188564	Control	70.68
-0.00280561	Breast	70.01
-0.00103234	Control	69.54
0.000423102	Control	39.21
-0.00106815	Breast	53.75
-0.00217393	Breast	50.91
0.000468152	Breast	58.5
-0.0011929	Breast	69
0.000745875	Breast	40.41
0.000434323	Breast	38.8
0.00133168	Breast	44.47
0.00220924	Breast	55.55
0.00250165	Breast	55.13
-0.000464356	Breast	60.38
0.00132888	Breast	52.88
0.000415677	Breast	60.63
-0.000268317	Breast	49.96
-0.00188597	Breast	45.3
0.00090297	Breast	35.2
0.00125264	Breast	61.45
-0.00070099	Breast	65.78
0.00161865	Breast	39.28
-0.000291419	Breast	46.19
-0.000729043	Breast	54.61
3.14e-05	Breast	40.79
5e-05	Breast	44.03
0.00191436	Control	34.51
-0.00117277	Control	44
0.00196172	Control	39.4
0.00131337	Control	44.41
0.00128284	Breast	48.32
-0.00182261	Control	42.38
-0.0025599	Control	32.97
0.000186634	Control	34.62
0.00039802	Control	47.46
0.00120858	Control	38.38
-0.000334488	Control	59.71
-0.00059571	Control	33.53
-0.00210116	Control	34.53
-0.000927228	Control	39.36
-0.00226667	Control	48.08
-0.00113152	Control	31.27
-0.00116617	Control	51.61
-0.000739934	Control	58.43
-0.00158663	Control	50.26
-0.00107162	Control	71.59
-0.00253432	Control	61.58
-0.0012203	Breast	72.14
0.000560396	Control	34.72
-0.00202987	Control	43.64
0.00128614	Control	70.63
0.00163267	Control	49.55
-0.00292442	Control	34.05
0.00395809	Control	31.24
-0.00375528	Control	33.66
-0.000916337	Control	39.73
-0.00277393	Control	53.56
-0.000175743	Control	41.14
-0.00102541	Control	31.13
-0.00148729	Control	51.54
-0.000729703	Breast	60.38
-0.000449505	Breast	34.99
0.00101386	Control	53.29
-0.000570792	Control	35.2
-0.00107393	Control	43.68
0.000421782	Control	40.93
0.00122954	Breast	47.34
0.00156056	Breast	45.41
-0.000416007	Breast	72.8
-0.000360231	Breast	62.45
0.00106617	Control	50.1
-0.000590924	Breast	52.48
0.000439769	Control	48.1
0.000431683	Control	42.77
-7.59e-05	Control	43.62
-0.00210693	Control	34.77
-0.00163663	Control	39.27
-0.000268152	Control	51.2
-0.0021203	Control	40.54
-0.000541749	Control	47.87
-0.00209274	Control	37.29
-0.00121799	Control	36.79
-0.00243977	Control	46.21
-0.000521617	Control	55.46
0.000514521	Control	39.79
0.00147327	Breast	38.99
0.00217393	Breast	50.4
-0.000416337	Breast	50.57
8.25e-07	Breast	37.83
0.000402145	Breast	47.83
0.00260776	Breast	49.08
-0.000815512	Breast	44.75
-0.00238944	Control	55.65
-0.000423267	Control	40.98
0.00034967	Control	49.74
-0.000756271	Breast	67.04
-0.000334323	Control	32.81
-4.79e-05	Control	42.89
-0.00176518	Control	32.89
-0.000768482	Control	34.6
0.00050198	Control	36.7
-0.00044769	Breast	70.58
-0.00232871	Control	31.01
0.000258581	Control	33.84
-0.00191815	Control	42.33
-0.00190842	Control	50.9
-0.00070396	Breast	49.47
-0.000625743	Breast	55.88
-4.5e-05	Breast	63.04
0.000915347	Breast	57.02
0.00106238	Breast	61.69
0.000381848	Breast	71.6
0.00137013	Control	30.95
0.000701815	Control	58.61
-0.000828053	Control	55.89
-0.000466997	Control	57.72
-0.000929868	Control	31.34
-0.00191172	Control	31.8
8.38e-05	Control	62.07
-0.00325743	Control	34.43
-0.000883003	Control	40.52
-0.00173449	Control	29.93
-0.00141403	Control	57.99
0.000433003	Control	59.84
-0.00133663	Control	58.09
-7.18e-05	Control	20.29
-0.000617327	Control	37.26
-0.00069505	Control	78.53
-0.00131535	Control	44.18
0.00020132	Control	53.78
0.00261106	Control	43.16
0.000272772	Control	62.69
-0.00085132	Breast	76.93
-0.00245924	Breast	76.92
0.00194554	Control	49.38
-0.000277063	Control	53.9
-0.00240875	Control	31.11
-0.000884323	Control	58.29
-0.000227393	Control	50.46
-0.00124752	Control	41.55
-0.000316832	Breast	44.4
0.000739934	Breast	50.86
0.000610726	Control	38.06
-0.000924092	Control	39.48
0.000314191	Control	33.04
0.000115677	Control	37.1
-0.00131172	Control	47.44
0.000157591	Control	47.35
3.55e-05	Control	39.85
-0.00279653	Control	38.19
-0.00175297	Control	31.58
-0.00200149	Control	37.51
-0.00126914	Control	35.07
0.000318647	Control	34.73
-0.000157261	Control	35.56
-6.11e-05	Control	42.8
-0.000441914	Control	54.54
-0.00129901	Control	34.87
-0.00141469	Control	37.71
0.000176733	Control	50.37
-0.00069835	Control	40.71
-0.00010363	Control	36.08
0.000741749	Breast	49.44
0.00134422	Breast	61.09
0.0011769	Breast	57.66
5.43e-05	Control	33.67
0.00196007	Breast	54.8
0.000205281	Breast	66.12
-0.00187475	Breast	79.28
0.000641584	Breast	52.86
5.36e-05	Control	34.66
-0.000844059	Control	40.16
0.000827888	Breast	81.91
0.000315842	Control	40.28
-0.000377723	Control	41.4
0.00325611	Breast	50
0.00185578	Breast	41.72
-0.00204356	Breast	52.46
-0.00139686	Control	45.38
-0.000912541	Breast	42.38
-0.000764686	Breast	49.96
0.000628218	Breast	43.95
0.00140627	Breast	45.95
0.00128366	Breast	43.36
0.00075	Breast	70.69
0.000992079	Breast	50.52
-0.000811056	Breast	62.59
-0.000463531	Control	64.96
2.52e-05	Control	36.9
0.000427558	Control	34.15
-0.00166271	Control	41.06
-0.000315842	Control	42.81
5.91e-05	Control	36.31
-0.00199719	Control	35.14
-0.00153003	Control	36.31
0.000131848	Control	33.47
0.000308086	Control	34.07
0.00110858	Control	31.05
0.00169043	Control	49.46
0.00134191	Control	31.13
0.000765182	Control	33.29
0.000136799	Control	36.03
-0.000774257	Control	34.71
-0.00099505	Control	34.47
-0.00274373	Control	62.63
0.0022637	Breast	39.18
0.00166304	Control	47.09
-0.00142838	Control	42.42
-0.00147739	Control	41.58
0.000755941	Control	40.75
0.000486469	Control	41.01
-0.00192409	Control	69.2
0.000358086	Control	40.16
-0.000464686	Control	36.07
-0.00123086	Control	64.57
0.00200891	Breast	53.87
0.00191007	Breast	56.43
-0.00204686	Control	24.3
-0.00177327	Control	37.89
0.000597195	Breast	73.91
0.000311056	Control	32.95
0.00114835	Control	41.18
-0.000157591	Control	56.68
-0.00179059	Breast	37.58
0.000356271	Control	38.85
-0.000134983	Control	31.51
-0.00117723	Control	42.35
0.000608086	Control	32.01
-0.00213465	Control	60.43
-0.000376568	Control	33.93
0.00119521	Control	36.17
0.000224917	Control	34.1
0.000375083	Breast	75.3
0.000888944	Control	35.89
-0.000442904	Control	46.35
-0.000470132	Breast	50.26
0.000322937	Control	38.75
0.00175825	Control	53.26
-0.000265182	Breast	32.75
0.000487129	Breast	34.09
0.00155776	Breast	50.74
0.00118416	Breast	25.67
0.00187079	Breast	59.99
-0.00231584	Control	58.84
0.000627558	Control	37.07
-0.000635479	Breast	62.25
-0.00249422	Breast	49.92
0.00050066	Breast	62.83
-0.00152591	Breast	58.65
-0.000620132	Breast	65.16
5.92e-05	Breast	61.57
-0.000186634	Breast	68.9
5.54e-05	Breast	57.23
-0.00039769	Control	57.65
-0.00140347	Control	34.92
0.00040297	Control	38.07
-0.000821782	Control	73.73
0.00178201	Control	53.24
0.0013769	Control	50.31
0.00154983	Control	66.97
0.00239307	Control	72.05
1.55e-05	Control	67.3
-0.000648515	Control	41.38
-0.00104257	Control	59.21
-0.00124488	Control	70.46
0.000169142	Control	50.21
-0.000815347	Control	68.8
-0.000337954	Control	79.96
-0.00132376	Control	34.04
0.00131848	Control	50.46
-0.00129439	Control	35.62
0.000733993	Breast	70.22
-0.000444389	Breast	57.01
0.00132079	Control	43.61
0.000384983	Control	55.95
0.000684818	Control	57.36
-0.00129571	Control	33.27
-0.000109076	Control	72.69
-0.00134455	Control	56.27
-0.00210413	Control	44.03
0.000256106	Control	40.18
-0.00148449	Control	80.1
-0.000919637	Control	41.68
-0.00109719	Control	44.26
0.00125974	Control	40.93
-0.00205314	Control	40.85
0.000474587	Control	34.06
-0.00315264	Control	71.62
-0.00139109	Control	28.78
-0.000941254	Breast	42.53
-0.00020099	Breast	59.76
0.00148152	Breast	42.22
0.00115957	Control	37.88
-0.00158581	Control	52.05
-0.00106304	Control	47.22
0.0015863	Control	50.94
0.0012505	Control	59.71
-0.0026868	Control	45.71
0.00132063	Breast	72.43
0.00156023	Control	66.53
-0.000557591	Breast	65.42
-0.000536634	Breast	45.7
0.000768482	Breast	60.7
-0.00276485	Control	57.78
-7.64e-05	Breast	48.46
-0.000626568	Control	34.55
-0.000784818	Control	33.2
0.000549175	Control	62.27
0.00234554	Control	38.81
-0.000757591	Control	55.81
-0.000188284	Control	59.16
-0.00167789	Control	79.65
6.73e-05	Control	60.07
-0.0013099	Control	60.32
0.000749505	Control	34.57
-0.000924917	Control	76.32
-0.00115396	Control	76.07
0.000916172	Control	72.99
0.000264356	Control	39.23
-0.000949175	Control	62.97
-0.00302211	Control	40.8
-0.00134554	Control	53.21
-0.00055165	Control	54.97
-0.00174835	Control	32.72
-0.00010495	Control	61.37
-0.00353036	Control	69.96
-0.00167657	Control	50.62
-0.000719802	Control	38.45
-0.000813366	Control	33.2
0.000868152	Control	59.51
-0.00149158	Control	47.84
-0.00113482	Control	33.34
2.34e-05	Control	38.67
0.000787954	Control	54.92
-0.00122063	Control	49.59
0.000398185	Breast	64.24
-8.98e-05	Breast	75.82
-0.000766337	Control	64.55
0.000285974	Control	55.3
0.000287129	Control	65.14
-0.00151436	Control	73.62
-0.000219472	Control	67.2
-0.00201155	Control	69.04
-0.00137063	Control	47.78
0.000585314	Control	65.28
-0.00407343	Control	64.44
-0.00203498	Control	67.76
-0.00178102	Control	51.34
-0.00121419	Control	52.51
-0.000849835	Control	50.51
-0.00160792	Control	56.92
-0.000353795	Control	75.59
0.000585479	Control	64.17
-0.00143713	Control	50
0.000506601	Control	57.5
-0.00154785	Control	53.75
0.000479868	Control	57.57
0.000114851	Control	72.57
-0.000311056	Control	65.57
-0.00152112	Control	65.65
-0.000993564	Control	42.52
-0.00198663	Control	47.52
0.00182244	Control	43.52
0.000755941	Breast	64.44
0.00198597	Breast	49.85
0.000975083	Breast	58.02
0.000425908	Breast	59.02
0.00131535	Breast	67.01
-0.000605116	Control	49.27
-0.000442739	Control	26.02
0.000131353	Breast	35.03
0.000611386	Breast	48.94
-0.000726568	Control	76.42
0.000371452	Control	55.01
-0.00175446	Control	31
-0.00166634	Control	39.15
0.00118944	Control	32
-0.000775248	Control	37.08
0.00123135	Breast	51.24
0.000543729	Control	32.07
-0.00217376	Control	39.57
-0.00136716	Control	74.75
-0.000712046	Control	64
0.000581683	Control	72.15
-0.00126617	Control	54.9
1.96e-05	Control	55.48
0.000494224	Control	40.07
-0.00112046	Control	49.56
0.00064967	Control	42.56
-0.000317327	Control	50.53
-0.00150875	Control	33.6
-0.000878383	Control	35.1
0.00154257	Control	43.09
-0.00187591	Control	52.68
0.000767327	Control	33.76
-0.000727228	Control	51.01
-0.000555776	Control	53.84
0.000289604	Breast	54.32
0.00201914	Breast	39.32
0.000871782	Breast	40.48
-0.000786469	Breast	44.23
-0.000234323	Control	61.64
0.00138696	Breast	46.47
0.00324373	Breast	55.47
-0.00224554	Breast	66.97
0.00276898	Control	60.05
0.000408416	Control	50.47
-0.000832673	Breast	57.8
0.000910561	Control	42.39
-0.000855446	Breast	50.96
2.15e-06	Control	39.24
0.00132888	Breast	44.79
-0.00477888	Breast	61.79
0.00157525	Breast	63.53
-0.00111386	Control	43.28
-0.000370462	Control	51.86
0.000730693	Breast	40.77
-0.00213746	Breast	56.43
0.00216452	Breast	50.19
0.000992409	Breast	39.02
0.00233713	Breast	48.01
-0.00194736	Control	47.07
0.000968977	Control	32.57
0.000170957	Control	32.66
-0.000381848	Control	38.15
0.000717657	Control	52.8
-0.00131419	Control	35.04
-0.000558911	Breast	63.21
-0.000140759	Breast	50.25
-0.000315842	Breast	53.41
0.000614851	Control	31.16
-0.00169686	Control	38.33
-0.000140759	Control	33.9
-0.00112772	Breast	51.87
-0.00225462	Control	62.79
0.000404785	Control	41.11
0.000346535	Control	34.52
0.00065264	Breast	76.02
-0.000215017	Breast	66.87
-0.00108218	Breast	68.94
-0.0016203	Control	40.94
-0.000909736	Control	20.02
2.03e-05	Control	43.93
0.000849175	Control	59.13
0.00203746	Breast	49.58
-0.00135083	Breast	57.25
-0.00020132	Breast	58.98
-0.000867492	Breast	67.58
0.00113614	Breast	54.98
-0.00106832	Breast	38.75
-2.97e-05	Breast	74.83
0.00074934	Control	69
0.000315677	Breast	46.41
0.00059967	Breast	52.13
-9.36e-05	Breast	72.41
4.83e-05	Control	75.49
0.0011	Control	72.14
-0.000582838	Control	65.56
-0.00151353	Control	70.06
0.000236304	Breast	61.12
0.00060363	Breast	50.87
-0.000760396	Control	62.29
-0.00145033	Control	68.45
-0.000558911	Control	62.45
0.000124752	Control	67.62
0.00044604	Control	52.54
-0.00166799	Control	44.25
-0.000642574	Breast	49.72
0.000383828	Control	69.97
-0.00129455	Control	64.47
-0.00127756	Control	79.47
-0.00207607	Control	74.25
0.000732343	Control	58.75
-0.000521287	Breast	48.9
0.0012	Breast	47.32
-0.000915017	Breast	34.56
-0.000909076	Control	59.75
0.000246205	Control	58.5
-0.00234043	Control	57.65
-0.00134175	Control	53.98
0.000657096	Control	50.32
-0.00111568	Control	71.56
0.00121353	Control	43.81
-1.6e-05	Control	66.98
-0.00156502	Control	66.81
-0.00136766	Control	62.39
-0.00103564	Control	51.8
0.00055099	Control	50.47
-0.00166419	Control	51.46
-0.000822937	Control	68.19
-0.0019005	Control	49.77
-0.00189868	Control	72.26
0.000893729	Control	36.01
-0.00183251	Control	74.84
-0.00324142	Control	69.51
-0.00156931	Control	39.26
-0.000455446	Control	57.01
-0.00113234	Control	47.09
-0.00148284	Control	56.67
0.00167673	Control	35.83
-0.00151106	Control	36.2
-0.00244059	Control	45.61
-0.00050429	Control	54.77
-0.000493564	Control	34.34
0.000303465	Control	42.09
-0.00146452	Breast	71.17
-0.000692904	Breast	37.09
-0.00149026	Breast	62.67
-0.00113416	Breast	44.8
-0.00290941	Control	57.5
-0.000406271	Control	56.25
0.00112162	Control	63.25
-0.00134422	Control	81.75
-0.00131634	Control	31.08
-9.54e-05	Control	57.16
0.000342739	Control	35.21
-0.00185396	Control	54.47
0.000281683	Control	63.51
0.00181122	Breast	40.85
-0.0030462	Breast	46.57
9.55e-05	Breast	53.91
-0.000188284	Control	54.9
-0.00207228	Control	52.15
0.000378383	Breast	57.57
0.000873102	Control	46.64
0.000479538	Control	55.62
-0.00129752	Control	54.71
-0.000116667	Control	61.12
0.000310066	Control	49.78
0.000702805	Control	68.03
0.00039604	Control	60.44
0.00119571	Control	61.28
-0.000729703	Control	50.77
8.51e-05	Control	50.24
-0.00264769	Control	42.23
-1.11e-05	Control	40.16
-8.47e-05	Control	38.54
-0.00227294	Control	39.29
-0.000126898	Control	80.03
-0.000187954	Breast	26.86
0.00129208	Breast	55.45
-0.0030198	Control	42.45
-0.000882508	Control	68.27
0.00191865	Breast	56.21
-0.00187376	Breast	43.3
-0.000171617	Breast	44.71
-0.000724587	Breast	65.29
-0.000610891	Breast	59.21
9.62e-05	Control	53.79
0.000755611	Control	59.12
0.00288894	Breast	66.12
-0.000632343	Breast	47.21
-0.000543729	Breast	67.54
-0.000363036	Breast	57.53
0.000775248	Breast	55.6
0.0016868	Control	55.1
0.00128515	Breast	58.43
0.000248515	Breast	38.6
-0.000796205	Breast	63.24
0.000492574	Breast	52.64
-0.000594059	Breast	73.08
-0.000894059	Control	67.66
0.000584653	Control	44.33
0.00158498	Breast	63.26
-0.00079967	Breast	55.08
-0.000120132	Breast	35.75
0.000971617	Breast	55.33
0.00204274	Breast	67.08
0.000522442	Control	73.33
-0.000406106	Control	66.58
0.00029934	Control	69.9
-0.000721122	Control	58.74
-0.00064637	Control	71.99
-0.00123383	Control	51.8
-0.00218102	Control	70.72
-0.00183333	Control	63.14
0.000435974	Control	50.05
-0.000536139	Control	67.72
-0.000241089	Control	71.3
0.000832838	Control	61.3
-0.00345264	Control	64.21
0.000104785	Control	52.88
-0.000417327	Control	65.21
-0.000745875	Control	61.12
-0.000588614	Control	63.7
0.000112211	Control	56.7
9.04e-05	Control	75.54
-0.00141073	Control	48.89
-0.00110033	Control	31.5
0.000460231	Control	40
-0.000326733	Breast	59.5
0.000322607	Control	38.08
-0.000184158	Control	41.41
-0.000151815	Control	40.99
-0.00025165	Control	41.79
-0.00276601	Control	65.14
-0.000202475	Control	49.3
0.000163201	Control	44.8
0.00122294	Control	67.96
-0.00199554	Control	72.38
-0.00162063	Breast	20.77
0.00127657	Breast	50.58
-0.00103333	Control	32.6
0.00025429	Control	33.6
-0.00131007	Control	52.51
-0.00206436	Control	39.33
-0.00253944	Control	36.64
0.000331518	Control	36.64
-0.000430033	Control	32.56
-0.000342574	Control	36.31
-0.000329703	Control	41.64
-0.00162079	Control	41.13
-0.00121172	Control	38.73
0.000275413	Control	33.18
-0.000980693	Control	70.28
-0.000553135	Control	65.94
-0.00318251	Control	69.52
-0.000217822	Control	42.7
-0.00181469	Control	48.28
0.000722937	Control	45.27
-0.000711056	Breast	45.94
0.00211634	Breast	51.85
-0.000754785	Control	52.69
0.000831848	Control	51.1
-0.00214967	Control	60.19
0.00133267	Breast	44.52
-8.32e-05	Control	36.26
-0.00298036	Breast	48.92
0.00183729	Breast	49.51
0.00075297	Breast	44.26
-0.000139274	Breast	65.67
0.000125743	Breast	44.75
0.000511551	Breast	60.42
-0.000591419	Control	60.34
-0.000378548	Control	65.5
-0.00140281	Control	56.27
-0.000322607	Control	55.86
-0.00249472	Control	40.77
0.000159406	Control	50.11
-0.00171056	Control	58.36
-0.000455446	Control	55.96
-0.000515677	Control	52.17
-0.000843894	Control	42.84
-0.0016396	Control	36.75
0.000114851	Control	41.94
-0.00206848	Control	35.69
0.00029835	Control	38.78
0.000186469	Control	48.61
-0.00117244	Control	44.11
-0.00090231	Control	34.78
-0.00147426	Control	40.77
-0.000362046	Breast	74.77
0.000336634	Breast	51.03
-0.000405116	Breast	66.11
0.0012868	Breast	48.95
-0.00030099	Breast	45.81
-0.000379208	Breast	47.05
0.000536634	Breast	47.4
0.00315264	Breast	32.32
5.15e-05	Breast	46.33
-0.000614026	Breast	53.25
0.00129571	Breast	59.33
0.000658746	Breast	42.78
0.00127112	Breast	43.16
0.00165677	Breast	54.29
0.000521617	Breast	45.45
-0.000705611	Breast	48.29
0.00108993	Breast	53.63
0.000411716	Breast	51.54
-0.00070099	Control	36.4
-0.00219323	Control	37.15
-0.000598515	Control	36.14
0.000585479	Control	55.35
0.000175908	Control	42.51
-0.000111881	Control	38.44
-0.000400495	Control	46.03
-0.000907756	Control	39.62
-0.000687294	Control	50.44
0.00162096	Breast	62.79
-0.00127195	Control	44.53
-5.28e-05	Control	56.38
0.000655941	Control	69.69
-0.000327723	Control	85.51
-0.000328713	Breast	44.07
0.000305446	Breast	37.91
0.00110132	Breast	56.54
-0.000167822	Breast	43.39
-0.000115677	Breast	54.77
0.000241914	Breast	44.89
-5.69e-05	Breast	56.44
0.0024538	Breast	40.94
-0.00104059	Breast	47.94
-0.00219917	Breast	61.44
-0.000655281	Breast	38.53
-0.000763531	Control	38.73
0.000300825	Control	37.24
0.00179637	Control	65.15
-0.000348515	Control	31.2
-0.000148845	Control	55
0.00140528	Control	35
-0.00149637	Control	64.39
-0.00101188	Control	71.41
-0.00102228	Control	71.67
0.00055495	Control	51.63
0.00123977	Breast	52.54
-0.000768647	Control	55.79
-0.000515677	Control	43.37
-0.000639109	Control	52.36
0.000736139	Control	46.04
-0.00130363	Control	65.14
0.000256436	Control	50.75
-0.00120809	Control	67.72
0.00116056	Control	39.8
0.00210413	Breast	45.63
-0.00030429	Control	56.83
-0.000780693	Control	31.08
-0.00121221	Control	33.66
-0.00158366	Control	35.66
0.000795875	Control	42.09
0.000932343	Control	51.12
-0.000770792	Control	39.25
-0.00204488	Control	48.53
-0.000213201	Control	54.43
0.00246007	Breast	45.31
0.000236304	Breast	55.81
-0.000220957	Control	65.31
0.00151799	Breast	64.98
0.00059538	Breast	46.21
-9.9e-07	Breast	50.19
0.00181386	Breast	53.52
0.00191997	Breast	35.86
0.00115083	Breast	63.2
0.000296205	Breast	60.03
-0.00159818	Control	66.07
-0.00228696	Control	46.48
-0.000832508	Control	55.58
0.000462211	Control	32.01
-0.00126766	Control	48.65
-0.00122624	Control	56.2
-0.000144059	Breast	47.76
0.000107426	Breast	48.26
-0.00116403	Breast	72.08
-0.000783003	Control	39.98
-0.000993234	Control	41.81
-8.14e-05	Control	34.73
8e-05	Control	38.08
-0.00112343	Control	53.83
0.00171535	Control	38.25
-0.000683003	Control	37.25
-0.000278383	Control	50.68
-0.00160066	Control	70.97
-0.000419472	Control	56.83
-0.00168201	Control	60.81
-0.00107426	Control	54.97
0.00100611	Control	50.58
0.000773267	Control	40.37
-0.000872112	Control	62.9
-0.00199785	Control	46.43
-0.00104422	Control	51.72
-0.00179851	Control	40.72
-2.81e-05	Control	51.44
0.000853465	Control	46.35
-0.0019797	Control	62.35
0.00182756	Control	45.69
0.0003533	Control	50.53
-0.00188135	Control	61.16
-0.00112079	Control	42.91
0.00118168	Control	61.1
-0.000511881	Control	46.75
0.000874257	Control	37.3
-0.000790429	Control	54.54
0.000908416	Control	50.72
-0.00212343	Control	55.42
-0.00174868	Control	46.26
0.00126304	Control	60.36
-0.000972277	Control	51.58
-0.000171122	Control	62.51
0.000409901	Control	63.69
-0.000663696	Control	52.69
-0.00231386	Control	61.49
8.83e-05	Control	55.45
0.00045165	Control	47.95
-0.00198861	Control	48.11
0.00108581	Control	36.29
0.000649835	Control	34.71
-0.00118284	Control	32.17
-0.00107079	Control	39.42
0.0018901	Breast	67.9
-0.00103482	Control	44.85
-0.000138944	Control	40.31
-0.00223795	Control	32.63
0.00119455	Breast	72.46
-0.00112541	Breast	50.45
-0.000734818	Control	31.06
0.000380693	Breast	65.06
-0.00165957	Control	47.32
0.00117376	Control	52.07
-0.000379043	Control	55.74
-0.000839109	Control	56.69
0.00158828	Control	65.03
-0.00025231	Control	64.29
0.000805941	Control	63.59
-0.000971617	Control	59
-0.0020901	Control	50.91
0.00262921	Control	55.37
0.000515842	Control	42.12
-0.00120116	Control	63.73
-0.00276386	Control	41.29
0.00139439	Control	47.34
6.8e-05	Control	44.42
0.00089835	Control	48.09
-0.000560231	Control	42.67
0.00110941	Control	54.99
-0.000564851	Control	32.83
-0.00189637	Control	40.82
9.74e-06	Control	38.24
-0.00206122	Control	45.7
-0.00269752	Control	42.08
0.000618812	Control	52.79
0.00106782	Control	38.61
-0.0012104	Control	34.36
-0.00118812	Control	36.8
-0.000799175	Control	46.19
-0.00171436	Breast	58.52
0.00285314	Control	33.04
-0.000228713	Control	48.2
0.000725578	Control	40.78
0.0014571	Control	38.25
-0.000955116	Control	45.96
0.00224109	Breast	61.31
-0.000123762	Breast	73.64
0.000435809	Control	51.46
-0.00146106	Control	45.04
0.001833	Control	35.4
0.00149554	Control	51.42
-0.00317607	Control	42.58
-0.00136535	Control	46.66
-0.00104422	Control	50.82
0.000956271	Control	37.16
0.000521452	Control	57.16
-0.000953135	Control	57.22
-0.00065231	Control	50.73
-0.00144868	Control	57.44
-0.00124241	Control	52.54
-0.00135941	Control	61.27
0.000525083	Control	31.57
8.83e-05	Control	48.36
0.000285644	Control	45.92
-0.000792409	Control	52.86
0.000849835	Control	56.58
0.000377558	Control	49.42
0.000824917	Control	41.68
-0.00070429	Control	52.42
-0.00105759	Control	76.78
0.000356436	Control	61.44
-0.000726238	Control	37.86
0.000503465	Control	52.06
0.00138333	Control	54.5
-0.000198845	Control	46.34
-0.00108944	Control	35.09
-0.000817657	Control	46.35
-0.00107541	Control	71.93
0.00130924	Control	59.75
-0.000669472	Control	64.25
-0.00070066	Control	53
-0.000792574	Control	42.92
0.000247855	Control	55.45
0.00185479	Control	36.3
-0.00135561	Control	37.04
0.000615347	Control	50.87
-0.000632673	Control	52.1
-0.000370792	Control	59.27
0.000732508	Control	68.49
0.00179142	Control	44.82
0.000661881	Control	43.16
-0.000915182	Control	42.41
-0.000272607	Control	42.77
-0.00125842	Control	32.6
-0.00225215	Control	53.45
0.000115677	Control	39.89
0.00154125	Control	34.99
-0.00245759	Control	37.65
-0.000321782	Control	75.08
-0.000669802	Control	42.19
0.00090297	Breast	77.59
0.000187294	Control	34.38
-0.000828548	Breast	43.88
0.000134818	Breast	37.05
-0.000210561	Breast	64.45
-0.00311304	Control	55.86
0.00105594	Control	33.77
-0.000416172	Control	45.19
-0.000367657	Control	56.77
0.00224191	Control	55.23
-0.000474587	Control	52.55
-2.38e-05	Control	62.95
0.00131139	Control	39.03
-0.00169307	Control	38.46
-0.00205248	Control	64.01
-0.00226898	Control	50.51
-0.00161419	Control	52.49
-0.000557096	Breast	69.46
0.00264653	Breast	35.41
0.000131848	Breast	45.24
0.00312871	Breast	65.1
-0.000223597	Breast	60.68
-0.000866007	Control	55.2
-0.000479043	Control	36.92
-0.000553135	Control	39.24
-0.000165842	Control	48.49
-0.00215644	Control	45.11
0.000222442	Control	44.59
-0.00179274	Control	38.79
0.00034901	Control	46.84
-0.00240611	Control	32.45
-0.00219802	Control	36.62
0.00250429	Breast	66.11
-0.0024599	Control	37.47
0.000532673	Control	53.88
-0.00250891	Control	48.64
-0.000658581	Control	41.31
-0.00175099	Control	50.89
-3.75e-05	Control	49.91
-0.000521287	Control	33.97
-0.00130875	Control	53.75
-0.00044967	Control	36
3.3e-06	Control	36.25
-0.00133894	Control	58.35
0.00241403	Control	51.21
0.00147508	Control	53.13
-0.0013005	Control	62.61
-0.000559571	Control	55.68
-0.00055231	Control	51.27
-0.000318482	Control	63.51
-0.000812211	Control	59.86
-0.000764026	Control	51.15
-0.0007033	Control	61.17
0.000210231	Control	56.52
-0.0010462	Control	46.75
-0.00210083	Control	46.96
-0.00201551	Control	46.96
0.000781518	Control	42.47
-0.000278713	Control	51.39
-0.00183416	Control	73.47
0.000185149	Control	54.72
-0.000690924	Control	66.13
0.000165347	Control	39.27
0.00163383	Breast	68.08
-0.000316007	Breast	40.1
0.00217739	Breast	65.64
-4.49e-05	Breast	44.29
-0.00206947	Control	36.61
0.00120281	Control	36.24
0.00014571	Control	51.81
-0.0017599	Control	32.75
