# Supplementary material for: The WID-BC-index identifies women with primary poor prognostic breast cancer based on DNA methylation in cervical samples
Source: Nat Commun. 2022 Feb 1;13:449. doi: 10.1038/s41467-021-27918-w (PMC8807602; doi:10.1038/s41467-021-27918-w)
Supplement: Supplementary file 4 — Source Data [file 41467_2021_27918_MOESM4_ESM.zip › WID-BC-source-data/main-data/figure-5b.csv]

WID-BC-index	PRS	type
0.3215184315499	5e-05	Breast cancer
0.872300075067314	-0.000464356	Breast cancer
0.920939808373133	-0.000378548	Breast cancer
0.633045984410137	-0.00188597	Breast cancer
0.970431684984329	0.00250165	Breast cancer
0.677184961787826	0.00122954	Breast cancer
0.705097079941933	-0.00217393	Breast cancer
0.321008717161343	0.00209554	Breast cancer
2.05942504918902	-0.00280561	Breast cancer
1.06614001283806	0.00090297	Breast cancer
0.309092565088967	0.00150215	Breast cancer
-0.73373491395931	0.000192574	Breast cancer
-0.200817231686404	3.14e-05	Breast cancer
0.28905947446068	0.00132888	Breast cancer
1.40154956160584	-0.00160858	Breast cancer
0.0537572516891795	0.00127112	Breast cancer
0.227067868487832	0.000741749	Breast cancer
-0.202977133625135	0.00196007	Breast cancer
0.171738816506056	0.0011769	Breast cancer
0.421913940107825	-5.54e-05	Breast cancer
-0.168222806485006	-0.000459901	Breast cancer
0.0855032104145933	0.00129637	Breast cancer
0.627518593115136	-0.00187475	Breast cancer
0.858612330814324	-0.000621617	Breast cancer
0.0862411302449842	0.00090198	Breast cancer
0.832923937997756	0.000205281	Breast cancer
0.924115858409172	0.000397195	Breast cancer
0.474639093637005	-0.000815512	Breast cancer
1.04217273201951	-0.00044769	Breast cancer
-0.476890299452239	-0.00070396	Breast cancer
0.332297184544044	0.00260776	Breast cancer
0.0854948051027842	-0.000936964	Breast cancer
0.736556633949797	0.000827888	Breast cancer
0.289612142685965	0.00147327	Breast cancer
0.555845458861348	-0.000762706	Breast cancer
1.04121109598252	0.000381848	Breast cancer
1.8469767249521	-9.36e-05	Breast cancer
1.01519489461912	0.000492574	Breast cancer
1.27561229401599	0.00216452	Breast cancer
1.02970605358326	0.00233713	Breast cancer
0.338865327852248	-0.000558911	Breast cancer
1.57791317787756	-0.000543729	Breast cancer
-0.403391530550129	-0.000187954	Breast cancer
0.553195902711928	0.00132888	Breast cancer
0.370445106542995	-0.000632343	Breast cancer
-0.0129651923369476	0.000248515	Breast cancer
0.753437764092183	0.000730693	Breast cancer
0.566095703495079	-0.00135083	Breast cancer
1.03687185286211	0.00191865	Breast cancer
0.686587642824041	0.00157525	Breast cancer
0.937214956046755	-0.00213746	Breast cancer
0.219175370089781	-0.000786469	Breast cancer
0.789357767380339	0.00181386	Breast cancer
0.00836762145618868	0.00191997	Breast cancer
0.0100990909986375	5.15e-05	Breast cancer
0.402553725659426	0.00108993	Breast cancer
0.507906953556068	0.00165677	Breast cancer
0.361156618318832	0.00315264	Breast cancer
0.571061894312546	0.000521617	Breast cancer
0.359009497635272	0.000611386	Breast cancer
0.305189132650262	0.00050066	Breast cancer
0.100753990360876	-0.00249422	Breast cancer
1.21260980412224	-0.000557591	Breast cancer
1.01498414867475	0.00065264	Breast cancer
0.169209468047008	0.00155776	Breast cancer
0.0371711240265746	0.000131353	Breast cancer
0.164300302482	0.00123135	Breast cancer
0.318625764841879	0.000487129	Breast cancer
-0.150162275123677	-0.000186634	Breast cancer
0.567514988754802	0.000398185	Breast cancer
0.450928969774579	0.000755941	Breast cancer
0.681621615072104	0.000125743	Breast cancer
1.11677413966131	0.00200891	Breast cancer
0.451523656247333	5.92e-05	Breast cancer
-0.483591604774232	0.000241914	Breast cancer
0.675746147697652	0.0018901	Breast cancer
0.455119048047233	0.000305446	Breast cancer
0.313050482201103	0.000131848	Breast cancer
0.0859085844136843	-0.00219917	Breast cancer
0.649250365469084	0.00264653	Breast cancer
-0.366740759524238	-0.00112541	Breast cancer
0.455662727340545	0.00119455	Breast cancer
-1.02737157448783	0.00198911	Breast cancer
-0.18564669187087	-0.000379208	Breast cancer
-0.556727873678965	0.000380693	Breast cancer
0.26397491386205	0.000985644	Breast cancer
0.920520382035043	-4.5e-05	Breast cancer
0.232952834300977	-0.000912541	Breast cancer
0.479377534330783	0.00106238	Breast cancer
0.13910768978604	0.00185578	Breast cancer
0.592106184215027	0.00246007	Breast cancer
2.18944578127043	-0.000557096	Breast cancer
-0.0302263542388889	0.000526733	Breast cancer
0.524863380728526	0.00151799	Breast cancer
1.53574745269944	0.00181122	Breast cancer
-0.230086837956877	-0.000215017	Breast cancer
0.180951689743864	0.00148152	Breast cancer
-0.111546362791832	-0.00113416	Breast cancer
0.457657485511613	0.000975083	Breast cancer
0.102849117322599	0.00202063	Breast cancer
0.804357147072218	0.00183729	Breast cancer
0.612701730882244	-2.97e-05	Breast cancer
-0.0941679727290822	-0.0030462	Breast cancer
-0.0166555229722222	0.00127657	Breast cancer
0.658201574550852	0.000511551	Breast cancer
-0.0383366067054804	-0.00108218	Breast cancer
0.439571784400733	-0.00298036	Breast cancer
-0.743881363530076	-0.00212178	Control
-0.882898440395577	-0.00243977	Control
-0.237306241502074	0.000412706	Control
-0.612195691187768	-0.000843894	Control
-0.0267491930335274	-0.00130132	Control
0.312268431496757	-0.00150446	Control
0.262743115103116	-0.000455446	Control
0.277214939303598	-0.000743069	Control
-0.567651777720604	0.000795875	Control
-0.478132135916309	-0.00176518	Control
0.153254059805053	-0.000809076	Control
-0.259502689664079	-0.000111881	Control
-0.28494174190359	-0.00166403	Control
-0.323283151200456	-0.00010429	Control
-0.451586768621736	0.00113696	Control
-0.0844159129756592	-0.00128531	Control
-0.274597121346044	-0.000768647	Control
0.211569569953156	0.00029835	Control
-0.379721650543771	0.000780033	Control
-0.0522109816194738	-0.00232871	Control
-0.385326749348871	0.00167277	Control
-0.731443103114823	0.000258581	Control
0.88954437359273	-0.00139686	Control
-0.0366102591168435	-0.00195842	Control
0.278638532811838	-0.00140281	Control
0.0604934439672088	-0.00158366	Control
0.574993038401107	0.00034967	Control
0.065748393641733	-0.000598515	Control
-0.403991868881727	-0.00107772	Control
-0.641367422819088	-0.00191815	Control
-0.732225991062564	0.000314191	Control
-0.434640683394424	-0.00132211	Control
-1.09019380127999	-0.000885974	Control
-0.131477994129874	0.00208053	Control
0.0767854867068647	0.000256436	Control
0.0738917845514497	-0.00117244	Control
-0.00521169323805777	-0.00118383	Control
-0.786521433181342	-0.00186287	Control
-0.013367339384292	-1.6e-05	Control
0.0778190004101887	-0.000828053	Control
-0.464256523674451	-0.0019005	Control
0.919092972317711	0.00167673	Control
-1.49632255665899	-0.00131634	Control
-0.814086903069808	-0.00151106	Control
-0.875096541743326	-0.00103564	Control
0.750794830153833	0.000210231	Control
-0.204317444496935	-0.00199554	Control
-1.31514750371564	0.00137013	Control
-0.237991647522358	0.000303465	Control
-1.53150834500034	0.000404785	Control
-0.00334549629258175	0.000342739	Control
-0.442222163207109	-0.000591419	Control
-0.252380236176464	0.00055099	Control
0.0248886575260189	0.00182244	Control
0.113262801846543	0.000702805	Control
-0.569684892178928	0.000614851	Control
0.16826881191547	0.000114851	Control
-0.197298060228166	0.00121353	Control
-0.0152744973632943	-0.000690924	Control
-0.125321207041506	0.00112162	Control
-0.651402464157769	-0.00129752	Control
-0.399299860206172	0.000732343	Control
-0.593151234264702	0.000322607	Control
-0.184341867819824	-0.00121172	Control
0.457223920370279	-0.00025165	Control
-0.64921578558101	-0.0010462	Control
0.615594890707416	0.00074934	Control
0.497933286276048	-0.00115743	Control
0.393030930434972	-0.000202475	Control
0.27470870905896	0.000433003	Control
-0.634046966733274	-0.0030198	Control
0.440988347004688	8.51e-05	Control
-0.585093392878137	-0.00302211	Control
0.0992893695040286	-0.000442739	Control
0.578161740458859	-0.000745875	Control
0.232144718276475	-0.00189868	Control
-0.202279788316053	-0.00133663	Control
0.555198228322949	0.00276898	Control
0.562444861009367	-0.000980693	Control
-0.352347655102371	-0.00244059	Control
-0.515047861259032	-0.000882508	Control
-1.03957497317253	-0.00183333	Control
-0.0925468797822283	-0.000883003	Control
0.646576196006771	-0.000151815	Control
-0.157659118951524	0.000832838	Control
-0.186696612825785	-0.000417327	Control
0.00213190536709286	0.00122294	Control
-0.710534855552808	-0.000493564	Control
-1.1305668769203	-0.00206436	Control
-0.511267682734815	-0.0023698	Control
0.121957929969653	0.00163267	Control
0.484460435541283	0.000423102	Control
-0.859277056435688	-0.00277393	Control
-0.471145790805571	-0.000530198	Control
1.61654341863949	-0.00114257	Control
-1.01703624302223	-0.00153003	Control
0.760569930651689	-6.11e-05	Control
0.207153006393948	0.000822442	Control
-0.775500997571701	-0.00202987	Control
-0.561776265406792	0.000136799	Control
-0.224599964206712	-0.00116617	Control
0.141597645850714	2.52e-05	Control
-0.184087510798444	-0.00147063	Control
0.115080525379773	-0.00209274	Control
-0.392417554007568	-0.00212046	Control
-0.239004352366586	-0.00203416	Control
-0.878588318709928	-0.00102541	Control
-0.189456825700819	-0.00147739	Control
-0.490925998547264	-0.0021203	Control
0.23111208855014	-0.000739934	Control
-0.978566284655411	-0.00175297	Control
0.640720621051752	0.00128614	Control
0.111657909810362	0.00039802	Control
-0.227478131575769	-0.000262871	Control
-1.091446409332	0.000560396	Control
-0.373401776488614	-0.000544719	Control
-0.107679004486352	-0.00173449	Control
0.0212238088923058	-0.000116832	Control
-0.0536647425920819	-0.0020901	Control
-0.160130672256647	-0.00212343	Control
-0.539663501869694	-0.00174868	Control
-0.285472853630711	0.000618812	Control
-0.16099740117638	-0.00025231	Control
-0.366069261834361	-0.000278383	Control
-0.278932211462047	0.000955116	Control
-0.534794746168265	-0.000717327	Control
-0.0782980950703662	0.000176733	Control
-0.368218209264839	-0.0013005	Control
-0.243652006155173	0.000874257	Control
0.207189498606074	0.000156271	Control
-0.4434080066427	-0.000315842	Control
0.0951533981024789	-7.59e-05	Control
-0.361701213763904	-0.000416172	Control
-0.258984279631421	0.000409901	Control
0.299121680573701	0.00147508	Control
-0.0597566391856471	-0.00188135	Control
-0.0783143234188013	-0.000790429	Control
-0.00180806114773298	0.000187294	Control
-0.0941163123653993	0.000308086	Control
-0.294373598142355	-0.00120116	Control
0.60025036744697	-0.00311304	Control
-0.798636663888287	-0.000934983	Control
-0.200363767796272	-0.00160066	Control
-0.789093892952099	-0.000353795	Control
-0.798667037139339	0.00224191	Control
-0.739069551171503	4.83e-05	Control
-0.764219783615614	0.0013769	Control
-0.608505272619626	0.000169142	Control
-0.809099026858295	-0.000849835	Control
-0.861935552339043	-0.00160792	Control
-0.426784603001436	-0.00276485	Control
-0.45263360048011	-0.00210413	Control
-0.361781521332167	-0.000311056	Control
-0.516644504972459	0.00100611	Control
-0.567851397410015	-0.00201551	Control
-0.457185420202218	-0.000813366	Control
0.340954105250796	-0.000924917	Control
-0.27945622273359	-0.000109076	Control
0.0946350619564707	-2.38e-05	Control
-0.772416117132466	0.00110858	Control
-0.409534716738011	-0.00112343	Control
0.00284083683042109	-0.00107426	Control
-1.01990557332456	0.000543729	Control
-1.11170089495594	0.000479868	Control
-0.805204137342698	-0.000367657	Control
-0.127103471422663	-0.00115396	Control
-0.870528204984338	0.00118944	Control
-0.799435549636001	-0.000919637	Control
-1.05348781433004	-0.000719802	Control
-0.672124679364744	0.00125974	Control
-0.800370757299353	0.00154983	Control
-0.359455577794845	-0.00122063	Control
-1.03101807860591	0.000256106	Control
-1.17176837988011	0.000749505	Control
0.28468643308114	0.000888944	Control
-0.540407040939235	-0.000241089	Control
-0.842267095406909	-0.00272772	Control
0.124381907391191	-0.000553135	Control
-0.447088746240826	-0.00161815	Control
-1.33345349862435	-0.00117277	Control
-0.245151307379304	-0.000555776	Control
-0.362804610072337	-0.00225462	Control
0.541414905881504	0.00234554	Control
-0.79163052308189	-0.000775248	Control
-1.04785638250741	-0.00205314	Control
-0.318756756486488	-0.00145033	Control
0.010822330614171	-0.000317327	Control
-0.236657816162087	-0.00154785	Control
0.55565176537153	-0.000126898	Control
1.0501201690602	0.000285974	Control
-0.186380556050657	0.00101386	Control
0.0124098338045531	0.000358086	Control
-0.665565644134098	-1.11e-05	Control
-1.16626112803231	-0.000927228	Control
0.244463795284353	0.000831848	Control
-0.422043526108829	-0.00264769	Control
-0.620495072151053	-0.00121419	Control
-0.37838395083771	0.0011	Control
-0.298313130164006	-0.00059571	Control
-0.262890961496628	0.00045	Control
0.229671125737377	-0.000821782	Control
-0.49369242078417	-0.00166634	Control
0.204902669419634	0.000586964	Control
-0.84149102968025	-0.00187591	Control
-0.680625158313535	0.000767327	Control
-0.36829933538823	-0.000727228	Control
-0.409546410941447	-0.000183828	Control
0.959243577135698	-0.000234323	Control
-0.739513710874324	-0.000757591	Control
0.498422477815776	-0.000134983	Control
-0.487451510192532	-0.00217376	Control
-0.417084923694365	-0.00109719	Control
0.105242575206256	-0.000370462	Control
-0.0442362941206668	0.00119521	Control
-0.456854053044462	-0.000639109	Control
-0.150959502630402	-0.00217063	Control
0.5091702629005	-0.000188284	Control
0.21609170184699	-0.000784818	Control
-0.281591794227754	-0.000924092	Control
-0.708914722741649	-5.28e-05	Control
-0.158938377430944	-0.00104257	Control
0.0546610347623123	-0.00117723	Control
0.00671109182257911	-0.00167789	Control
-0.140007048699289	0.000608086	Control
-0.740702730945822	-0.00210083	Control
-0.450196957666406	-0.000334488	Control
-0.853272400756767	-0.00148449	Control
0.0868911291967856	0.000868152	Control
-0.619416229909323	-0.00108944	Control
-1.0151498655126	6.8e-05	Control
0.00750691463509397	-0.00179274	Control
-0.0941441021459656	-0.000669472	Control
-0.206509334720358	0.000849835	Control
0.0814390342786182	-0.00104422	Control
-0.286395709324848	0.000521452	Control
-0.0220725948243167	-0.000726238	Control
0.261654763167025	-0.00070429	Control
-0.58356834864617	0.000503465	Control
-0.437461502818775	0.00014571	Control
-0.641003870535927	-0.00165957	Control
-0.578208396579105	-0.000553135	Control
0.338065838267753	-0.00161419	Control
-0.906666777188903	0.00089835	Control
0.664446270518744	-0.000866007	Control
-0.254864704980818	8.83e-05	Control
-0.525700441132021	0.0014571	Control
-1.42714266735606	0.00130924	Control
-0.449033705558508	-0.00205248	Control
-0.13680222279451	-0.00103482	Control
0.199455819830279	-0.000379043	Control
-0.58396769072192	0.00055495	Control
-0.522254664312944	-0.00144868	Control
-0.952627023822131	-0.000734818	Control
-0.512566271365154	-0.000165842	Control
0.548478057203914	0.00179637	Control
-0.100247341417293	0.00285314	Control
-0.0312390638359914	-0.00149637	Control
0.0299495924696459	0.00034901	Control
-0.276200738549374	0.000649835	Control
0.0422045348897261	-0.00044967	Control
0.134797272547807	-0.00146106	Control
-0.506559703566394	-0.000198845	Control
0.297256540572118	0.00140528	Control
-0.441040220441743	0.00120281	Control
0.0861467123413297	-0.00107079	Control
-0.581326863918045	-0.00130875	Control
-0.441356740459078	-0.000915182	Control
-0.904850432604768	-0.000658581	Control
-0.723049916353067	-0.000619802	Control
-0.39858867981701	-0.000687294	Control
-0.27021734944873	-0.00219323	Control
0.749975935388246	-0.000327723	Control
0.0537433608086711	-0.00127195	Control
-0.993748760351089	-0.000956106	Control
0.885263528410732	-0.000799175	Control
-0.521561729521858	-0.000220957	Control
-0.498265017039676	-0.000770792	Control
-0.597948122380237	-0.00131172	Control
0.466386979487825	-0.00120809	Control
0.00723372770659607	-0.00135561	Control
