# Supplementary material for: The WID-BC-index identifies women with primary poor prognostic breast cancer based on DNA methylation in cervical samples
Source: Nat Commun. 2022 Feb 1;13:449. doi: 10.1038/s41467-021-27918-w (PMC8807602; doi:10.1038/s41467-021-27918-w)
Supplement: Supplementary file 4 — Source Data [file 41467_2021_27918_MOESM4_ESM.zip › WID-BC-source-data/main-data/figure-4b.csv]

WID-BC-index	immune cell proportion	type
-1.07671996889596	0.110568755928999	Breast cancer
-1.30490037258557	0.0539056522527364	Control
-1.35393430283201	0.0238375458937614	Control
-1.56640086047318	0.280045170884144	Control
-1.00394698371952	0.0321277771691463	Breast cancer
-1.16940619513507	0.315772006841596	Control
-1.39110740489677	0.271841078960836	Breast cancer
-1.12884189777901	0.355024588199717	Breast cancer
-1.4929748774343	0.141439708357082	Control
-1.90746915854506	0.0566198998429928	Control
-1.63913977838388	0.0892615406430557	Control
-1.46358140469784	0.0668110311829676	Control
-1.69012253326346	0.222098333488461	Control
-0.698298823722113	0.349974397607425	Control
-0.68545128962976	0.544485468854565	Control
-0.319708637640511	0.471226224154606	Breast cancer
-0.900138275135	0.0746513446936368	Breast cancer
-0.856177199011299	0.343475134913371	Control
-1.10918774688738	0.308048835921211	Control
-1.36712850479046	0.0237743593781073	Breast cancer
-1.60209107349827	0.257218550547332	Breast cancer
-1.97807625095386	0.316757954696269	Control
-1.09255407639232	0.435977067837952	Control
-1.27362182083312	0.246838393883467	Control
-1.49441133351456	0.128041983936594	Control
-1.45273007827067	0.199029012520067	Control
-1.71211681745693	0.0458573903054711	Control
-0.730702977727034	0.399569331393194	Breast cancer
-1.54502727782002	0.04815966400404	Breast cancer
-1.99095066715222	0.00502029175643662	Breast cancer
-1.16518562577551	0.0221116496726931	Control
-0.981862260363042	0.389051177223643	Control
-1.17675533037298	0.0235767099942172	Breast cancer
-0.930032308889548	0.149518056263122	Breast cancer
-0.771996875000396	0.495362141244377	Control
-1.89533332207315	0.00756689791898249	Control
-1.48065784500239	0.136298866039562	Breast cancer
-1.57627250598682	0.335686199615964	Control
-0.980306034240735	0.411378910045325	Control
-1.0874391455456	0.334088983367684	Breast cancer
-1.11338803746969	0.15796942198914	Breast cancer
-2.04812362135491	0.121872838772643	Control
-0.337505034867953	0.544892690304533	Breast cancer
-1.14147910483802	0.379499402150027	Control
-1.2290335240485	0.0266111652272336	Breast cancer
-1.41770356428918	0.0566308979138574	Control
-1.26729791820252	0.212341778036498	Control
-1.24297096597835	0.0575119412880295	Breast cancer
-1.22533601706159	0.0529012733517791	Control
-1.04310026652643	0.267576940182526	Breast cancer
-1.23975230900419	0.331100630366186	Control
-1.08286116284292	0.238239471637676	Breast cancer
-0.848774326302183	0.0604758260585963	Breast cancer
-1.97397555805363	0.117549007322448	Control
-1.57970435463847	0	Control
-0.919586047232579	0.185685357006962	Breast cancer
-0.779581007794846	0.771719593571654	Control
-1.86138808292889	0.0400549989166085	Breast cancer
-0.0524962765259688	0.475270776682119	Control
-1.24478660150888	0.14665823432099	Control
-1.02361871544875	0.200334064597674	Control
-1.89641359137814	0.130486123459772	Breast cancer
-1.12558094074763	0.0946641258895599	Breast cancer
-1.41259671081903	0.269444192177772	Control
-1.70878122575236	0.256303805784874	Control
-0.837052370834566	0.231269875789663	Control
-1.70976742100511	0.209546826137573	Breast cancer
0.368720289411088	0.691242097967691	Control
-0.586191260604435	0.531428095970004	Breast cancer
-1.00550082374413	0.297471574869275	Breast cancer
-1.02747905213277	0.0948737542133415	Breast cancer
-1.22237472341364	0.238843677354533	Breast cancer
-1.22480322973689	0.0533001659048702	Breast cancer
-1.65476433171861	0.340151899515041	Control
-1.48119380593378	0.111007860466913	Control
-0.973893663222336	0.4171138513647	Breast cancer
-0.574803924402479	0.493673946587049	Breast cancer
-1.40707825890637	0.193613011361696	Breast cancer
-1.27882699024632	0.253212837689361	Control
-0.217740741040463	0.322479343330788	Breast cancer
-0.904465655744581	0.481438253871815	Breast cancer
-1.58565862111762	0.17497469589973	Control
-1.24554861493313	0.309150985988957	Control
-1.46548622236669	0.141200556080896	Control
-1.35660423842862	0.292042512394369	Control
-1.43633633340116	0.103628464381925	Control
-0.98841767318152	0.133015539759944	Breast cancer
-1.46448631928212	0.20252695730334	Control
-1.75311638815361	0.0652640857147076	Control
-1.39399841866683	0.188813823583554	Breast cancer
-0.470441386678485	0.223195422049195	Breast cancer
-1.14502339640947	0.29421242199804	Breast cancer
-1.05654290758222	0.146224158295021	Control
-0.146441539190305	0.633740906044524	Control
-0.725798471277936	0.034909022989668	Breast cancer
-0.597369751983968	0.407824429976757	Control
-1.04273213359088	0.262396708521749	Control
-1.58777109122901	0.123736368980861	Breast cancer
-1.324606254982	0.216804967997317	Breast cancer
-1.54344373100371	0.0926593635611308	Control
-0.781924216838255	0.304932789008176	Breast cancer
-1.09318618145359	0.172470715975278	Breast cancer
-1.93942602305834	0.0144961305951098	Breast cancer
-1.13122553932117	0.277976512490764	Control
-1.18433232005917	0.211759792556417	Control
-0.937589350260001	0.169727460381897	Breast cancer
-0.631242519381162	0.284173191005415	Breast cancer
-1.30870557981387	0.428538721695068	Control
-0.673557146061839	0.21706463724609	Breast cancer
-1.37097978487792	0.110803248603427	Breast cancer
-1.12355787793792	0.219501614196132	Breast cancer
-0.56068275867841	0.803864420046985	Breast cancer
-1.09931355151721	0.107450516832179	Control
-1.21383163915144	0.0755996847526008	Control
-0.803273131893828	0	Breast cancer
-0.377276015401432	0.682174429094277	Breast cancer
-0.325705852173865	0.325073619421939	Breast cancer
-1.28573915788988	0.246979252152758	Control
-1.11523191026648	0.112119325759137	Control
-0.100068430802688	0.608431415854116	Breast cancer
-0.787607183764131	0.130827910562464	Breast cancer
-1.6367004744014	0.191638584662833	Control
-0.316932627427614	0.704804901519794	Breast cancer
-0.487088938348183	0.454197316530824	Breast cancer
-1.47139830022922	0.145021154049289	Control
-1.26743205390843	0.126139691020129	Breast cancer
-1.5094377602693	0.0855462977139834	Control
-0.831800698485506	0.236454766724672	Breast cancer
-1.05540801251165	0.316896464493937	Breast cancer
-0.965774056644096	0.26105101283744	Control
-1.70575409736019	0.0450549535088871	Control
-0.638406445403493	0.404768600444569	Breast cancer
-1.2307282085812	0.237960660184905	Control
-1.28770481025175	0.0106392456327413	Breast cancer
-1.01933564131857	0.200647032126934	Breast cancer
