# Supplementary material for: The WID-BC-index identifies women with primary poor prognostic breast cancer based on DNA methylation in cervical samples
Source: Nat Commun. 2022 Feb 1;13:449. doi: 10.1038/s41467-021-27918-w (PMC8807602; doi:10.1038/s41467-021-27918-w)
Supplement: Supplementary file 4 — Source Data [file 41467_2021_27918_MOESM4_ESM.zip › WID-BC-source-data/main-data/figure-5g.csv]

WID-BC-index	Age at menarche	type
-0.743881363530076	13	Control
-0.882898440395577	14	Control
-0.237306241502074	13	Control
-0.612195691187768	13	Control
-0.0267491930335274	13	Control
0.312268431496757	14	Control
0.262743115103116	11	Control
0.277214939303598	14	Control
-0.567651777720604	13	Control
-0.478132135916309	13	Control
0.153254059805053	14	Control
-0.259502689664079	15	Control
-0.254679721080463	14	Control
-0.28494174190359	12	Control
-0.323283151200456	14	Control
-0.451586768621736	12	Control
-0.0844159129756592	14	Control
-0.274597121346044	18	Control
0.211569569953156	12	Control
-0.379721650543771	11	Control
-0.0522109816194738	11	Control
-0.385326749348871	12	Control
-0.731443103114823	13	Control
0.88954437359273	16	Control
-0.0366102591168435	14	Control
0.278638532811838	13	Control
0.0604934439672088	14	Control
0.574993038401107	12	Control
0.065748393641733	11	Control
-0.403991868881727	14	Control
-0.641367422819088	12	Control
0.365211437102559	12	Control
-0.732225991062564	14	Control
-0.434640683394424	13	Control
-1.09019380127999	11	Control
-0.131477994129874	14	Control
0.0767854867068647	12	Control
0.0738917845514497	13	Control
-0.00521169323805777	15	Control
-0.786521433181342	14	Control
-0.013367339384292	13	Control
0.0778190004101887	14	Control
-0.464256523674451	11	Control
-0.257555275182805	13	Control
0.919092972317711	10	Control
-1.49632255665899	12	Control
-0.814086903069808	11	Control
-0.875096541743326	14	Control
0.750794830153833	11	Control
-0.204317444496935	10	Control
-1.31514750371564	14	Control
-0.237991647522358	13	Control
-1.53150834500034	12	Control
-0.00334549629258175	11	Control
-0.442222163207109	11	Control
-0.252380236176464	14	Control
0.0248886575260189	13	Control
0.113262801846543	14	Control
-0.569684892178928	13	Control
0.16826881191547	12	Control
-0.197298060228166	14	Control
-0.0152744973632943	15	Control
-0.125321207041506	12	Control
-0.651402464157769	10	Control
-0.399299860206172	12	Control
-0.593151234264702	12	Control
-0.184341867819824	13	Control
0.457223920370279	12	Control
-0.64921578558101	11	Control
0.615594890707416	13	Control
0.497933286276048	13	Control
0.393030930434972	12	Control
0.27470870905896	13	Control
-0.634046966733274	12	Control
0.440988347004688	11	Control
-0.585093392878137	13	Control
0.0992893695040286	13	Control
0.578161740458859	13	Control
0.232144718276475	10	Control
-0.202279788316053	13	Control
0.555198228322949	12	Control
0.562444861009367	13	Control
-0.352347655102371	17	Control
-0.515047861259032	13	Control
-1.03957497317253	12	Control
-0.0925468797822283	16	Control
0.646576196006771	11	Control
-0.157659118951524	12	Control
-0.186696612825785	12	Control
0.00213190536709286	12	Control
-0.710534855552808	11	Control
-1.1305668769203	14	Control
-0.511267682734815	13	Control
0.121957929969653	12	Control
0.484460435541283	14	Control
-0.859277056435688	15	Control
-0.471145790805571	14	Control
1.61654341863949	11	Control
-1.01703624302223	11	Control
0.760569930651689	14	Control
0.207153006393948	13	Control
-0.775500997571701	11	Control
-0.561776265406792	12	Control
-0.224599964206712	14	Control
0.141597645850714	13	Control
-0.184087510798444	12	Control
0.115080525379773	13	Control
0.625169056008832	16	Control
-0.392417554007568	13	Control
-0.239004352366586	11	Control
-0.878588318709928	14	Control
-0.189456825700819	13	Control
-0.490925998547264	12	Control
0.23111208855014	14	Control
-0.978566284655411	12	Control
0.640720621051752	14	Control
0.111657909810362	14	Control
-0.0210765108045142	9	Control
-0.227478131575769	12	Control
-1.091446409332	12	Control
-0.373401776488614	14	Control
-0.107679004486352	12	Control
0.0212238088923058	11	Control
-0.407933143726947	15	Control
-0.0536647425920819	14	Control
-0.160130672256647	14	Control
-0.539663501869694	12	Control
-0.285472853630711	16	Control
-0.16099740117638	12	Control
-0.366069261834361	15	Control
-0.278932211462047	13	Control
-0.534794746168265	13	Control
-0.0782980950703662	11	Control
-0.368218209264839	14	Control
-0.243652006155173	15	Control
0.207189498606074	13	Control
-0.4434080066427	12	Control
0.0951533981024789	11	Control
-0.361701213763904	15	Control
-0.258984279631421	14	Control
0.127194969846988	13	Control
0.299121680573701	13	Control
-0.0597566391856471	13	Control
-0.0783143234188013	11	Control
-0.00180806114773298	13	Control
-0.54837288180189	14	Control
-0.0941163123653993	12	Control
-0.294373598142355	14	Control
0.60025036744697	11	Control
-0.798636663888287	12	Control
-0.200363767796272	12	Control
-0.789093892952099	14	Control
-0.798667037139339	12	Control
-0.621566691430113	10	Control
-0.739069551171503	17	Control
-0.764219783615614	13	Control
-0.608505272619626	15	Control
-0.809099026858295	13	Control
-0.861935552339043	15	Control
-0.426784603001436	11	Control
-0.45263360048011	12	Control
-0.361781521332167	12	Control
-0.516644504972459	13	Control
-0.567851397410015	12	Control
-0.457185420202218	11	Control
0.340954105250796	15	Control
-0.27945622273359	14	Control
0.0946350619564707	12	Control
0.242831172859644	15	Control
-0.772416117132466	14	Control
-0.409534716738011	13	Control
0.00284083683042109	14	Control
-1.01990557332456	12	Control
-1.11170089495594	14	Control
-0.805204137342698	16	Control
-0.623566362633326	16	Control
-0.127103471422663	14	Control
-0.870528204984338	12	Control
-0.799435549636001	14	Control
-1.05348781433004	12	Control
-0.672124679364744	14	Control
-0.800370757299353	13	Control
-0.359455577794845	12	Control
-1.03101807860591	15	Control
-1.17176837988011	15	Control
0.28468643308114	9	Control
-0.540407040939235	12	Control
-0.842267095406909	13	Control
0.124381907391191	11	Control
-0.447088746240826	13	Control
-1.33345349862435	15	Control
-0.245151307379304	11	Control
-0.362804610072337	15	Control
-0.336378409651446	13	Control
0.541414905881504	15	Control
-0.79163052308189	14	Control
-1.04785638250741	12	Control
-0.318756756486488	12	Control
0.010822330614171	13	Control
-0.236657816162087	13	Control
0.55565176537153	14	Control
1.0501201690602	13	Control
-0.186380556050657	15	Control
0.0124098338045531	13	Control
-0.665565644134098	10	Control
-1.16626112803231	14	Control
-0.728437608665239	12	Control
0.244463795284353	11	Control
-0.422043526108829	14	Control
-0.620495072151053	13	Control
-0.37838395083771	11	Control
0.29471200324187	11	Control
-0.298313130164006	10	Control
-0.262890961496628	11	Control
0.229671125737377	14	Control
-0.529894336715378	14	Control
-0.49369242078417	14	Control
0.204902669419634	14	Control
-0.84149102968025	17	Control
-0.680625158313535	12	Control
-0.36829933538823	14	Control
-0.409546410941447	15	Control
0.959243577135698	12	Control
-0.739513710874324	14	Control
0.498422477815776	15	Control
-0.487451510192532	11	Control
-0.417084923694365	14	Control
0.105242575206256	15	Control
-0.0442362941206668	13	Control
-0.456854053044462	13	Control
-0.150959502630402	11	Control
0.5091702629005	13	Control
0.21609170184699	13	Control
-0.281591794227754	11	Control
-0.708914722741649	14	Control
-0.158938377430944	12	Control
0.0546610347623123	12	Control
0.00671109182257911	13	Control
-0.140007048699289	10	Control
-0.740702730945822	12	Control
-0.450196957666406	14	Control
-0.853272400756767	15	Control
0.0868911291967856	15	Control
-0.619416229909323	13	Control
-1.0151498655126	11	Control
0.00750691463509397	13	Control
-0.0941441021459656	13	Control
-0.206509334720358	11	Control
0.0814390342786182	12	Control
-0.286395709324848	15	Control
-0.0220725948243167	12	Control
0.261654763167025	15	Control
-0.58356834864617	14	Control
-0.437461502818775	14	Control
-0.641003870535927	10	Control
-0.578208396579105	12	Control
0.338065838267753	12	Control
-0.906666777188903	12	Control
0.664446270518744	10	Control
-0.42370795231856	13	Control
-0.254864704980818	13	Control
-0.525700441132021	12	Control
-1.42714266735606	10	Control
-0.449033705558508	11	Control
-0.13680222279451	13	Control
0.199455819830279	11	Control
-0.58396769072192	12	Control
-0.522254664312944	9	Control
-0.952627023822131	16	Control
-0.512566271365154	13	Control
0.548478057203914	12	Control
-0.100247341417293	11	Control
-0.0312390638359914	NA	Control
0.0299495924696459	12	Control
-0.497787837453984	12	Control
-0.276200738549374	11	Control
0.0422045348897261	11	Control
0.134797272547807	13	Control
-0.506559703566394	12	Control
0.297256540572118	12	Control
-0.441040220441743	12	Control
0.0861467123413297	11	Control
-0.581326863918045	12	Control
-0.441356740459078	11	Control
-0.904850432604768	13	Control
-0.723049916353067	10	Control
-0.39858867981701	14	Control
-0.27021734944873	15	Control
0.749975935388246	15	Control
0.0537433608086711	11	Control
-0.993748760351089	11	Control
0.885263528410732	14	Control
-0.521561729521858	13	Control
-0.498265017039676	13	Control
-0.597948122380237	12	Control
0.466386979487825	13	Control
0.00723372770659607	13	Control
-0.620559664557119	14	Control
-0.186206164128634	13	Control
-0.725919689945767	13	Control
0.348438353024016	14	Control
-0.117762054743489	15	Control
0.0246982229382085	13	Control
-0.318527217065245	12	Control
0.521869544128181	14	Control
-0.384697258271992	14	Control
0.126582059351587	13	Control
-0.268997506787377	13	Control
-0.255121245382454	13	Control
-0.214846722811685	13	Control
-0.425018438821403	10	Control
-0.674500216265688	11	Control
-2.62564668645914	17	Control
0.0344917481506979	13	Control
-0.938562666695487	16	Control
0.348426732050587	17	Control
0.258513740795625	13	Control
-1.08592990744473	15	Control
-0.421039887533645	12	Control
-0.321556667690154	14	Control
-1.05387869228928	11	Control
0.0452529811532612	9	Control
-0.650410406961913	15	Control
0.170632035073575	11	Control
0.240982569360382	13	Control
0.379074106905192	16	Control
-0.827601085210709	12	Control
0.933470217368698	11	Control
-0.180661104099926	10	Control
-0.403468529010373	13	Control
-0.393328835924355	15	Control
-0.635780597347333	12	Control
0.681886594250983	12	Control
-0.317843090930017	12	Control
0.230518508521754	11	Control
-0.742840280962787	11	Control
0.183273270322994	14	Control
-0.992473422729734	13	Control
-0.365287190480167	14	Control
0.0157543576897297	14	Control
-0.235290851405101	14	Control
0.130376159256306	13	Control
-0.780950887286641	11	Control
0.228864100864239	13	Control
-0.0156234513447149	13	Control
-0.206385057543784	14	Control
-0.869348650696054	12	Control
-0.195618837773313	13	Control
-0.478306188604216	14	Control
-0.611938476006297	12	Control
-0.501463044550963	10	Control
-0.350531486475938	11	Control
0.565348445145041	14	Control
-0.524093763945429	14	Control
-0.302877324261401	11	Control
-0.529949984586451	13	Control
1.94468576854083	12	Control
-0.0739842664680389	13	Control
0.86756616400614	11	Control
-0.546442567257634	12	Control
-1.39446200152346	13	Control
-0.399052394022608	13	Control
-0.139475064440129	16	Control
-0.449684001116488	15	Control
-0.152390195356771	12	Control
-0.504010012472127	12	Control
0.0470420876036621	11	Control
0.2783342177101	14	Control
-0.952077772617347	14	Control
-0.806877260659495	11	Control
-0.481942878291707	15	Control
-0.300269309172298	12	Control
-0.974819260873541	14	Control
-0.769085506910989	13	Control
0.277965747114648	11	Control
-0.0884107103059109	13	Control
0.922380983266943	11	Control
-0.615583808112141	14	Control
-0.555743109056441	12	Control
-0.473598597448561	13	Control
0.468898450334215	14	Control
-0.399378077797349	12	Control
-0.603143628872313	12	Control
0.7791922759715	11	Control
-0.318978906435756	13	Control
-0.599630343116863	14	Control
0.926334898538512	14	Control
0.183091582736961	13	Control
0.718206975615474	14	Control
-0.0389581874416568	13	Control
-0.689258028610932	16	Control
-1.9744854546392	16	Control
-0.797142276858255	12	Control
-0.551076705137885	14	Control
-0.582049214955859	14	Control
-0.963108756373663	12	Control
-0.0554844340547633	13	Control
-0.792862784352108	15	Control
-0.0412840838308251	13	Control
0.335140273230936	13	Control
-0.0733816105662143	12	Control
-0.824041753764368	12	Control
-0.298656590954202	13	Control
-0.480852825047762	13	Control
0.278098902252713	10	Control
-0.626320322260387	11	Control
-0.531214150771409	16	Control
-0.910298012321075	12	Control
-0.887410291836576	15	Control
-0.655071815368138	15	Control
0.190024706796713	13	Control
-0.430111404671129	14	Control
-0.406519772325031	13	Control
-1.6981848479754	10	Control
-1.27701062144981	13	Control
-0.0305948626054924	12	Control
1.36162583147872	13	Control
-1.88689194888391	12	Control
0.23743459969732	12	Control
-0.499590862657393	13	Control
-0.325125274383634	11	Control
-0.161192621727377	13	Control
-0.669036424675067	13	Control
-0.142242712188681	15	Control
0.100629597852582	13	Control
-0.546231265857802	12	Control
0.63093856244112	14	Control
-0.158665039278254	13	Control
-0.461937542726299	13	Control
-0.483292903623215	12	Control
-0.213800779334016	10	Control
0.0914944301059566	15	Control
0.202526513427711	10	Control
-0.830037822062065	14	Control
-0.65011475395736	12	Control
-0.515560324124161	11	Control
-0.798380764647107	13	Control
-0.498605361623457	12	Control
0.0260484732367785	12	Control
-0.756838837743833	13	Control
-0.423331423163008	12	Control
0.0309129482010676	12	Control
0.0297996387908135	14	Control
0.340192873945308	14	Control
-0.727273499844599	15	Control
-0.833278962997224	16	Control
-0.846234328629644	12	Control
-0.360416506943814	18	Control
0.720163001857643	14	Control
-0.162170229726166	15	Control
-0.812982701816534	12	Control
-0.515622195816518	14	Control
-0.393336725011353	17	Control
-0.571249797129611	13	Control
-0.999799396863376	13	Control
0.320500251905248	12	Control
-0.0988094641772011	13	Control
-0.0240588735168183	13	Control
-0.140970500126891	15	Control
-0.399365476707715	16	Control
-0.604750583692206	11	Control
-0.327501848808229	13	Control
-0.738181829717939	12	Control
0.156622435709952	13	Control
-0.343821264649973	13	Control
-0.284687756611285	14	Control
-0.28024670971399	14	Control
-0.0618527654053057	12	Control
0.375065108528381	12	Control
-0.211556047617965	13	Control
-0.69940490584613	14	Control
-1.30333351022231	13	Control
0.545049298842122	13	Control
-0.353576232076602	12	Control
-0.519648511121803	15	Control
0.559516355946195	13	Control
-0.0602821449762952	12	Control
-0.372012190648969	12	Control
-0.528539178947841	10	Control
-0.871930799241976	12	Control
-0.426084498920225	13	Control
-0.342075087962638	13	Control
0.30867378655043	12	Control
-0.433909215343175	12	Control
-0.394094959858978	11	Control
-0.434110226221601	14	Control
-0.167620991028103	14	Control
0.48276520873665	10	Control
-0.192948927173077	13	Control
0.219229463403306	11	Control
-0.109631272380491	13	Control
-0.305793061233048	13	Control
0.713004667100482	13	Control
-0.477102675866442	14	Control
-0.31869947148746	15	Control
-0.482143390479972	13	Control
-0.551772748791432	14	Control
-0.123783470016944	13	Control
-0.11566909745498	13	Control
0.128247708503786	11	Control
-0.198953268276193	13	Control
-0.28859704023953	13	Control
-0.0396758656107867	15	Control
-0.599732552624101	14	Control
0.314680715570664	12	Control
-0.305015229695941	12	Control
-0.301694400525771	12	Control
-0.161061227043447	14	Control
-0.49058789703764	13	Control
-0.15034237400487	14	Control
-0.135288520784558	12	Control
-0.359941795607106	14	Control
-0.205547368354766	13	Control
-0.651699570754571	9	Control
-0.971816598913335	12	Control
-0.48565456066571	12	Control
-0.704458047396554	12	Control
0.402363726940972	14	Control
-0.106803885001302	10	Control
-0.31243059330456	13	Control
-0.780631531973071	16	Control
-1.20027358339386	13	Control
