# Supplementary material for: The WID-BC-index identifies women with primary poor prognostic breast cancer based on DNA methylation in cervical samples
Source: Nat Commun. 2022 Feb 1;13:449. doi: 10.1038/s41467-021-27918-w (PMC8807602; doi:10.1038/s41467-021-27918-w)
Supplement: Supplementary file 4 — Source Data [file 41467_2021_27918_MOESM4_ESM.zip › WID-BC-source-data/main-data/figure-5e.csv]

WID-BC-index	BMI	type
-0.743881363530076	34.1375286988596	Control
-0.882898440395577	27.1177685950413	Control
-0.237306241502074	27.0703322651375	Control
-0.612195691187768	25.3810835629017	Control
-0.0267491930335274	23.5939753244672	Control
0.312268431496757	24.7720967102656	Control
0.262743115103116	32.5567390567955	Control
0.277214939303598	28.5779606767261	Control
-0.567651777720604	21.5664872595882	Control
-0.478132135916309	30.1685891748004	Control
0.153254059805053	37.6542220797949	Control
-0.259502689664079	19.3337299226651	Control
-0.254679721080463	19.5204122076893	Control
-0.28494174190359	27.7734375	Control
-0.323283151200456	21.4876033057851	Control
-0.451586768621736	34.0490306040699	Control
-0.0844159129756592	24.092970521542	Control
-0.274597121346044	24.0582726326743	Control
0.211569569953156	23.7812128418549	Control
-0.379721650543771	27.7162629757785	Control
-0.0522109816194738	20.2812330989724	Control
-0.385326749348871	33.3333333333333	Control
-0.731443103114823	16.5656565656566	Control
0.88954437359273	19.0311418685121	Control
-0.0366102591168435	28.7673469387755	Control
0.278638532811838	32.5	Control
0.0604934439672088	18.864311021737	Control
0.574993038401107	21.7993079584775	Control
0.065748393641733	21.9441356807343	Control
-0.403991868881727	18.6529478601187	Control
-0.641367422819088	25.390625	Control
0.365211437102559	26.9556811421773	Control
-0.732225991062564	20.4498269896194	Control
-0.434640683394424	28.6505190311419	Control
-1.09019380127999	24.7143351800554	Control
-0.131477994129874	20.147971991016	Control
0.0767854867068647	22.7244034844085	Control
0.0738917845514497	22.0181414430351	Control
-0.00521169323805777	28.0102237316621	Control
-0.786521433181342	27.663818736121	Control
-0.013367339384292	35.0609756097561	Control
0.0778190004101887	23.8021955473479	Control
-0.464256523674451	21.7301038062284	Control
-0.257555275182805	24.5008382868465	Control
0.919092972317711	20.7008167413151	Control
-1.49632255665899	22.8883219954649	Control
-0.814086903069808	24.0332612222823	Control
-0.875096541743326	25.4028160836116	Control
0.750794830153833	30.2203235631502	Control
-0.204317444496935	23.4765625	Control
-1.31514750371564	18.4770623809683	Control
-0.237991647522358	26.7108672458467	Control
-1.53150834500034	22.3568594104308	Control
-0.00334549629258175	21.9723183391003	Control
-0.442222163207109	24.9992197496957	Control
-0.252380236176464	24.1800103305785	Control
0.0248886575260189	19.0305570578691	Control
0.113262801846543	23.4897967463183	Control
-0.569684892178928	23.8751147842057	Control
0.16826881191547	27.2265625	Control
-0.197298060228166	22.6536135520732	Control
-0.0152744973632943	23.3354661447552	Control
-0.125321207041506	28.7617065556712	Control
-0.651402464157769	36.9584506770572	Control
-0.399299860206172	21.1552942020151	Control
-0.593151234264702	19.6299716151978	Control
-0.184341867819824	22.2309871275413	Control
0.457223920370279	24.7585953423101	Control
-0.64921578558101	21.8299521999323	Control
0.615594890707416	23.1472551213302	Control
0.497933286276048	22.7731864095501	Control
0.393030930434972	31.5920915712799	Control
0.27470870905896	21.4912115623471	Control
-0.634046966733274	30.1292961868076	Control
0.440988347004688	27.281746031746	Control
-0.585093392878137	28.0102237316621	Control
0.0992893695040286	23.6952406706328	Control
0.578161740458859	25.390625	Control
0.232144718276475	20.9266438330385	Control
-0.202279788316053	18.562557801559	Control
0.555198228322949	20.9733700642792	Control
0.562444861009367	30.5515088449532	Control
-0.352347655102371	24.3374797187669	Control
-0.515047861259032	28.6688924372188	Control
-1.03957497317253	24.034609838167	Control
-0.0925468797822283	21.6608996539792	Control
0.646576196006771	40.3033908387864	Control
-0.157659118951524	25.0636451647603	Control
-0.186696612825785	26.249256395003	Control
0.00213190536709286	20.8687641723356	Control
-0.710534855552808	21.6712580348944	Control
-1.1305668769203	19.252619618735	Control
-0.511267682734815	21.7079889807163	Control
0.121957929969653	20.9366391184573	Control
0.484460435541283	25.2263690734739	Control
-0.859277056435688	32.6905417814509	Control
-0.471145790805571	27.3828125	Control
1.61654341863949	27.2680055401662	Control
-1.01703624302223	27.7551020408163	Control
0.760569930651689	41.0760554793477	Control
0.207153006393948	26.3605442176871	Control
-0.775500997571701	24.0569347455645	Control
-0.561776265406792	23.9100346020761	Control
-0.224599964206712	24.2424242424242	Control
0.141597645850714	22.7189744005842	Control
-0.184087510798444	25.8166302126286	Control
0.115080525379773	28.3175788064424	Control
0.625169056008832	31.8253663121022	Control
-0.392417554007568	24.8015873015873	Control
-0.239004352366586	24.0221088435374	Control
-0.878588318709928	20.2020202020202	Control
-0.189456825700819	18.0968858131488	Control
-0.490925998547264	28.3581484035864	Control
0.23111208855014	22.6971207286027	Control
-0.978566284655411	24.2424242424242	Control
0.640720621051752	20.4790249433107	Control
0.111657909810362	29.4117647058824	Control
-0.0210765108045142	20.7156938086805	Control
-0.227478131575769	19.379197433927	Control
-1.091446409332	30.7111850379326	Control
-0.373401776488614	14.7291092745638	Control
-0.107679004486352	17.7556818181818	Control
0.0212238088923058	28.961937716263	Control
-0.407933143726947	25.9121323065269	Control
-0.0536647425920819	20.1888756692445	Control
-0.160130672256647	29.6670653138382	Control
-0.539663501869694	33.4976852723098	Control
-0.285472853630711	20.9737085480248	Control
-0.16099740117638	22.9590876585494	Control
-0.366069261834361	25.3069320474676	Control
-0.278932211462047	21.2183171945527	Control
-0.534794746168265	20.9572742022715	Control
-0.0782980950703662	22.8095733610822	Control
-0.368218209264839	23.7820292749914	Control
-0.243652006155173	23.1472551213302	Control
0.207189498606074	21.3786436644854	Control
-0.4434080066427	23.7118446309609	Control
0.0951533981024789	37.6378486205729	Control
-0.361701213763904	20.2145076681479	Control
-0.258984279631421	26.4705882352941	Control
0.127194969846988	24.6257454663475	Control
0.299121680573701	25.148605395519	Control
-0.0597566391856471	30.4705215419501	Control
-0.0783143234188013	25.4318418314256	Control
-0.00180806114773298	21.9838921761999	Control
-0.54837288180189	30.0350031992171	Control
-0.0941163123653993	29.4430272108844	Control
-0.294373598142355	28.054110301769	Control
0.60025036744697	25.3443526170799	Control
-0.798636663888287	26.9775948788294	Control
-0.200363767796272	26.4380708219837	Control
-0.789093892952099	27.6134122287968	Control
-0.798667037139339	38.6222564809931	Control
-0.621566691430113	31.0763114122277	Control
-0.739069551171503	28.4636488340192	Control
-0.764219783615614	25.8805706350208	Control
-0.608505272619626	21.1262844780963	Control
-0.809099026858295	24.5243463470591	Control
-0.861935552339043	26.8581147897631	Control
-0.426784603001436	19.53125	Control
-0.45263360048011	24.1284013605442	Control
-0.361781521332167	29.2745638200184	Control
-0.516644504972459	24.609375	Control
-0.567851397410015	24.4628099173554	Control
-0.457185420202218	26.1286108288576	Control
0.340954105250796	24.6959237343853	Control
-0.27945622273359	28.0624426078972	Control
0.0946350619564707	25.4938271604938	Control
0.242831172859644	23.7118446309609	Control
-0.772416117132466	25.2092013584959	Control
-0.409534716738011	28.6726260752235	Control
0.00284083683042109	43.571747332549	Control
-1.01990557332456	23.051754907793	Control
-1.11170089495594	26.346494034401	Control
-0.805204137342698	23.8623960254432	Control
-0.623566362633326	19.3624726594715	Control
-0.127103471422663	21.7545351473923	Control
-0.870528204984338	24.441802087462	Control
-0.799435549636001	26.7768595041322	Control
-1.05348781433004	29.7370443382672	Control
-0.672124679364744	26.4620459679444	Control
-0.800370757299353	24.2285714285714	Control
-0.359455577794845	24.9202194413568	Control
-1.03101807860591	25.8612244897959	Control
-1.17176837988011	24.3544319959143	Control
0.28468643308114	25.3302721216455	Control
-0.540407040939235	32.1427227219692	Control
-0.842267095406909	23.3922996878252	Control
0.124381907391191	27.5066548358474	Control
-0.447088746240826	24.3823729785937	Control
-1.33345349862435	22.9853975121687	Control
-0.245151307379304	20.2713001066911	Control
-0.362804610072337	20.619253650622	Control
-0.336378409651446	27.5133848899465	Control
0.541414905881504	26.1551020408163	Control
-0.79163052308189	20.2448979591837	Control
-1.04785638250741	20.3489439853076	Control
-0.318756756486488	39.2986482125569	Control
0.010822330614171	25.6915526472338	Control
-0.236657816162087	27.7427092538821	Control
0.55565176537153	21.2671029149316	Control
1.0501201690602	20.0692041522491	Control
-0.186380556050657	25.4268435296869	Control
0.0124098338045531	25.5296448712087	Control
-0.665565644134098	22.2563971122218	Control
-1.16626112803231	25.6481481481481	Control
-0.728437608665239	22.8658536585366	Control
0.244463795284353	22.7583067819754	Control
-0.422043526108829	37.2174301011303	Control
-0.620495072151053	21.7784352399737	Control
-0.37838395083771	26.4830119375574	Control
0.29471200324187	33.0766317384169	Control
-0.298313130164006	25.4268435296869	Control
-0.262890961496628	36.1020226055919	Control
0.229671125737377	33.2525951557093	Control
-0.529894336715378	25.9106843468983	Control
-0.49369242078417	39.3525092295833	Control
0.204902669419634	26.5731292517007	Control
-0.84149102968025	25.9861591695502	Control
-0.680625158313535	23.891779396462	Control
-0.36829933538823	29.6891247445229	Control
-0.409546410941447	22.3081499107674	Control
0.959243577135698	22.8729370293222	Control
-0.739513710874324	27.0168598885127	Control
0.498422477815776	23.1978285570004	Control
-0.487451510192532	22.0752984389348	Control
-0.417084923694365	33.1936181719849	Control
0.105242575206256	17.475462535481	Control
-0.0442362941206668	24.4739329855397	Control
-0.456854053044462	25.2549964244044	Control
-0.150959502630402	36.401384083045	Control
0.5091702629005	26.2079597549596	Control
0.21609170184699	23.515625	Control
-0.281591794227754	18.5901249256395	Control
-0.708914722741649	24.0569347455645	Control
-0.158938377430944	33.9117016071361	Control
0.0546610347623123	28.8644268349528	Control
0.00671109182257911	26.4855397496689	Control
-0.140007048699289	41.2385073012439	Control
-0.740702730945822	27.616490056612	Control
-0.450196957666406	22.8623685413809	Control
-0.853272400756767	23.5303663434622	Control
0.0868911291967856	27.1383975026015	Control
-0.619416229909323	20.4294183624419	Control
-1.0151498655126	19.9167657550535	Control
0.00750691463509397	17.3563019390582	Control
-0.0941441021459656	33.59375	Control
-0.206509334720358	35.5729841392108	Control
0.0814390342786182	23.9137285109065	Control
-0.286395709324848	27.3327795577707	Control
-0.0220725948243167	26.8274207802045	Control
0.261654763167025	20.78125	Control
-0.58356834864617	28.1969212010364	Control
-0.437461502818775	28.2283864654296	Control
-0.641003870535927	19.9283645785703	Control
-0.578208396579105	19.8412698412698	Control
0.338065838267753	25.2748590206499	Control
-0.906666777188903	14.8455215419501	Control
0.664446270518744	25.8480749219563	Control
-0.42370795231856	21.1072664359862	Control
-0.254864704980818	33.0448728657824	Control
-0.525700441132021	23.5042735042735	Control
-1.42714266735606	34.1311134235172	Control
-0.449033705558508	23.0253321372122	Control
-0.13680222279451	33.4651404786681	Control
0.199455819830279	30.4866850321396	Control
-0.58396769072192	24.0499936876657	Control
-0.522254664312944	41.5838370724979	Control
-0.952627023822131	19.4674012855831	Control
-0.512566271365154	24.2214532871972	Control
0.548478057203914	32.6179561036959	Control
-0.100247341417293	21.7993079584775	Control
-0.0312390638359914	24.0166493236212	Control
0.0299495924696459	38.7396694214876	Control
-0.497787837453984	30.9876543209877	Control
-0.276200738549374	20.7612456747405	Control
0.0422045348897261	22.1002895900015	Control
0.134797272547807	34.6626518679318	Control
-0.506559703566394	27.4474831549742	Control
0.297256540572118	30.7877601716286	Control
-0.441040220441743	27.5132673416388	Control
0.0861467123413297	22.6757369614513	Control
-0.581326863918045	26.953125	Control
-0.441356740459078	24.1588179685585	Control
-0.904850432604768	23.4607376561571	Control
-0.723049916353067	20.7156938086805	Control
-0.39858867981701	22.4221453287197	Control
-0.27021734944873	29.940119760479	Control
0.749975935388246	31.9425207756233	Control
0.0537433608086711	31.2456747404844	Control
-0.993748760351089	29.4430272108844	Control
0.885263528410732	19.9887838487422	Control
-0.521561729521858	29.7923875432526	Control
-0.498265017039676	21.5645449137418	Control
-0.597948122380237	25.2825698988697	Control
0.466386979487825	22.4985827664399	Control
0.00723372770659607	26.0422405876951	Control
-0.620559664557119	25.7227891156463	Control
-0.186206164128634	28.3265803721898	Control
-0.725919689945767	26.1551020408163	Control
0.348438353024016	37.1669501133787	Control
-0.117762054743489	20.0184240362812	Control
0.0246982229382085	20.5498866213152	Control
-0.318527217065245	41.8732782369146	Control
0.521869544128181	26.8406682400852	Control
-0.384697258271992	18.9387755102041	Control
0.126582059351587	21.4535737137265	Control
-0.268997506787377	19.4444444444444	Control
-0.255121245382454	33.7325012649688	Control
-0.214846722811685	27.7551020408163	Control
-0.425018438821403	19.0519737844841	Control
-0.674500216265688	20.3018707482993	Control
-2.62564668645914	27.34375	Control
0.0344917481506979	23.3910221741482	Control
-0.938562666695487	23.9766319120451	Control
0.348426732050587	28.9149954511293	Control
0.258513740795625	25.556099213369	Control
-1.08592990744473	19.090077732053	Control
-0.421039887533645	25.6489176156766	Control
-0.321556667690154	19.2920415951822	Control
-1.05387869228928	35.2965660770031	Control
0.0452529811532612	43.4630060085084	Control
-0.650410406961913	19.7133215276154	Control
0.170632035073575	27.281746031746	Control
0.240982569360382	25.7333333333333	Control
0.379074106905192	22.9623919834476	Control
-0.827601085210709	22.1107266435986	Control
0.933470217368698	24.5890022675737	Control
-0.180661104099926	23.2254318478734	Control
-0.403468529010373	27.8086419753086	Control
-0.393328835924355	19.9922971884738	Control
-0.635780597347333	21.9519529553276	Control
0.681886594250983	22.2309871275413	Control
-0.317843090930017	39.8630692311157	Control
0.230518508521754	32.5494276795005	Control
-0.742840280962787	19.1453105683451	Control
0.183273270322994	19.7055324211779	Control
-0.992473422729734	23.3886865581877	Control
-0.365287190480167	30.8734634265082	Control
0.0157543576897297	23.4952368747063	Control
-0.235290851405101	22.9590876585494	Control
0.130376159256306	21.9212749221983	Control
-0.780950887286641	21.295294753921	Control
0.228864100864239	22.051704973287	Control
-0.0156234513447149	24.4351866688031	Control
-0.206385057543784	25.1304767334766	Control
-0.869348650696054	23.5612932364786	Control
-0.195618837773313	22.0703125	Control
-0.478306188604216	21.8248066627008	Control
-0.611938476006297	23.7011007924271	Control
-0.501463044550963	32.4962473122642	Control
-0.350531486475938	35.4662698412698	Control
0.565348445145041	24.058769513315	Control
-0.524093763945429	23.1009070294785	Control
-0.302877324261401	28.125	Control
-0.529949984586451	24.609375	Control
1.94468576854083	26.5777816762423	Control
-0.0739842664680389	25.7819263050924	Control
0.86756616400614	30.4677674550692	Control
-0.546442567257634	23.7109375	Control
-1.39446200152346	38.9739229024943	Control
-0.399052394022608	22.3765432098765	Control
-0.139475064440129	33.3049886621315	Control
-0.449684001116488	30.4772192430848	Control
-0.152390195356771	29.9835879308168	Control
-0.504010012472127	31.9168956302458	Control
0.0470420876036621	27.2220512294381	Control
0.2783342177101	27.8525353496518	Control
-0.952077772617347	29.9744897959184	Control
-0.806877260659495	27.2221996835571	Control
-0.481942878291707	20.7612456747405	Control
-0.300269309172298	31.360298592235	Control
-0.974819260873541	32.0298091761075	Control
-0.769085506910989	36.7536503057235	Control
0.277965747114648	18.4765625	Control
-0.0884107103059109	17.3563019390582	Control
0.922380983266943	24.6831955922865	Control
-0.615583808112141	25.7232084155161	Control
-0.555743109056441	25.8247701460249	Control
-0.473598597448561	23.2506887052342	Control
0.468898450334215	17.4562854442344	Control
-0.399378077797349	39.1015625	Control
-0.603143628872313	27.9060223658562	Control
0.7791922759715	32.9813019390582	Control
-0.318978906435756	31.161373901474	Control
-0.599630343116863	30.6574394463668	Control
0.926334898538512	14.3784287712001	Control
0.183091582736961	21.7180660897457	Control
0.718206975615474	32.9147916969081	Control
-0.0389581874416568	25.0360519147572	Control
-0.689258028610932	22.1042936713302	Control
-1.9744854546392	21.8775510204082	Control
-0.797142276858255	27.968016063681	Control
-0.551076705137885	33.5737656157049	Control
-0.582049214955859	18.4022038567493	Control
-0.963108756373663	23.3354661447552	Control
-0.0554844340547633	29.7339004102526	Control
-0.792862784352108	20.7421875	Control
-0.0412840838308251	26.8251790885536	Control
0.335140273230936	33.386558281318	Control
-0.0733816105662143	26.8081632653061	Control
-0.824041753764368	23.4075091289286	Control
-0.298656590954202	30.1479167450789	Control
-0.480852825047762	22.4913494809689	Control
0.278098902252713	21.7333333333333	Control
-0.626320322260387	31.6749640816599	Control
-0.531214150771409	21.329096809086	Control
-0.910298012321075	26.8813206424747	Control
-0.887410291836576	23.8751147842057	Control
-0.655071815368138	22.9683834599629	Control
0.190024706796713	31.8559556786704	Control
-0.430111404671129	27.7253592683989	Control
-0.406519772325031	25.3287197231834	Control
-1.6981848479754	42.3334857491236	Control
-1.27701062144981	19.7427126710292	Control
-0.0305948626054924	24.1684694429421	Control
1.36162583147872	24.422897480628	Control
-1.88689194888391	22.9853975121687	Control
0.23743459969732	26.608560090703	Control
-0.499590862657393	42.4611440474283	Control
-0.325125274383634	24.4244712486217	Control
-0.161192621727377	21.484375	Control
-0.669036424675067	20.4491374182035	Control
-0.142242712188681	27.253592683989	Control
0.100629597852582	26.3107133212453	Control
-0.546231265857802	20.7214399767746	Control
0.63093856244112	28.075042938301	Control
-0.158665039278254	28.0428165931398	Control
-0.461937542726299	19.1000918273646	Control
-0.483292903623215	21.2304866850321	Control
-0.213800779334016	23.9753095713049	Control
0.0914944301059566	23.7228106518761	Control
0.202526513427711	32.7040816326531	Control
-0.830037822062065	18.9318378561481	Control
-0.65011475395736	21.1072664359862	Control
-0.515560324124161	28.353057199211	Control
-0.798380764647107	27.9430976919727	Control
-0.498605361623457	27.584940312213	Control
0.0260484732367785	24.8828125	Control
-0.756838837743833	22.1297397278372	Control
-0.423331423163008	28.1660899653979	Control
0.0309129482010676	33.6592970521542	Control
0.0297996387908135	23.4197845804989	Control
0.340192873945308	25.2408163265306	Control
-0.727273499844599	23.051754907793	Control
-0.833278962997224	23.5883292204964	Control
-0.846234328629644	24.5890022675737	Control
-0.360416506943814	19.6983687288396	Control
0.720163001857643	25.1354207953495	Control
-0.162170229726166	20.1460248783126	Control
-0.812982701816534	20.8325296091972	Control
-0.515622195816518	24.8409800895781	Control
-0.393336725011353	22.8788345131835	Control
-0.571249797129611	22.7111678004535	Control
-0.999799396863376	33.203125	Control
0.320500251905248	21.4472347220206	Control
-0.0988094641772011	27.173119065011	Control
-0.0240588735168183	21.2585034013605	Control
-0.140970500126891	25.5296448712087	Control
-0.399365476707715	23.9310153870496	Control
-0.604750583692206	22.1510225070211	Control
-0.327501848808229	25.013520822066	Control
-0.738181829717939	23.9389897746315	Control
0.156622435709952	20.7612456747405	Control
-0.343821264649973	36.250743604997	Control
-0.284687756611285	20.7612456747405	Control
-0.28024670971399	22.4196906603212	Control
-0.0618527654053057	21.3040031708284	Control
0.375065108528381	28.90625	Control
-0.211556047617965	32.9879163828033	Control
-0.69940490584613	25.8772632590931	Control
-1.30333351022231	21.681885024452	Control
0.545049298842122	30.4014167650531	Control
-0.353576232076602	26.9775948788294	Control
-0.519648511121803	21.2585034013605	Control
0.559516355946195	26.4314058956916	Control
-0.0602821449762952	29.4949494949495	Control
-0.372012190648969	15.4637281910009	Control
-0.528539178947841	32.0389593745995	Control
-0.871930799241976	34.8161168199027	Control
-0.426084498920225	38.6173372940859	Control
-0.342075087962638	22.4913494809689	Control
0.30867378655043	23.4197845804989	Control
-0.433909215343175	24.1671624033314	Control
-0.394094959858978	25.8382929307592	Control
-0.434110226221601	25.7963988919668	Control
-0.167620991028103	26.4108077406791	Control
0.48276520873665	37.1349862258953	Control
-0.192948927173077	44.9954086317723	Control
0.219229463403306	31.714753123141	Control
-0.109631272380491	20.4444444444444	Control
-0.305793061233048	39.609375	Control
0.713004667100482	20.8137302871768	Control
-0.477102675866442	19.7210369679802	Control
-0.31869947148746	24.1794798977646	Control
-0.482143390479972	23.267429760666	Control
-0.551772748791432	19.0450733402386	Control
-0.123783470016944	23.8343214228489	Control
-0.11566909745498	25.6915526472338	Control
0.128247708503786	19.3458541909744	Control
-0.198953268276193	30.9383115661109	Control
-0.28859704023953	31.7739318550568	Control
-0.0396758656107867	20.0474456213038	Control
-0.599732552624101	20.8085612366231	Control
0.314680715570664	25.6058527663466	Control
-0.305015229695941	21.8299521999323	Control
-0.301694400525771	35.8603039855186	Control
-0.161061227043447	20.2812330989724	Control
-0.49058789703764	40.8815426997245	Control
-0.15034237400487	23.7953599048186	Control
-0.135288520784558	48.4429065743945	Control
-0.359941795607106	23.0212412483683	Control
-0.205547368354766	23.3787276725435	Control
-0.651699570754571	22.085602592803	Control
-0.971816598913335	23.6883992384757	Control
-0.48565456066571	25.4580659041199	Control
-0.704458047396554	23.3066800530675	Control
0.402363726940972	20.8513681357974	Control
-0.106803885001302	38.9542936288089	Control
-0.31243059330456	38.7439652724248	Control
-0.780631531973071	20.0796012764889	Control
-1.20027358339386	31.0204081632653	Control
