# Supplementary material for: The WID-BC-index identifies women with primary poor prognostic breast cancer based on DNA methylation in cervical samples
Source: Nat Commun. 2022 Feb 1;13:449. doi: 10.1038/s41467-021-27918-w (PMC8807602; doi:10.1038/s41467-021-27918-w)
Supplement: Supplementary file 4 — Source Data [file 41467_2021_27918_MOESM4_ESM.zip › WID-BC-source-data/main-data/figure-5d.csv]

type	WID-BC-index	WID-BC-index w/o mQTLs
Control	-0.551457077472062	-0.654418478736921
Control	-0.398622149654517	-0.448441518473958
Breast	0.803593729859852	1.36848307976489
Control	-0.795292596910349	-1.07437317349026
Breast	-0.851725895120242	-1.1006415814765
Breast	0.849976810040548	1.34934935543426
Control	0.59211238498691	1.00024390248452
Breast	0.833894368079361	1.29532067202138
Control	-0.642917591935392	-0.797840975259951
Control	0.138586054869095	0.263104664786984
Breast	-0.104651007001954	-0.0148581464726622
Control	-0.466055360919239	-0.562339506161074
Breast	-1.10122167967889	-1.48571348067843
Control	0.750888131387621	1.2211779782464
Breast	0.959610975601036	1.57728187072376
Control	-0.311249637899732	-0.337754267541854
Breast	0.62588595514472	0.994089821569711
Breast	0.733611924741499	1.21563256199128
Control	-0.114311793353751	-0.104604560869088
Control	0.0103727848017173	0.14961083624229
Control	-0.20720478949541	-0.166683510804599
Control	-0.372585774865282	-0.427070363999153
Breast	0.956661240014256	1.52497175768861
Breast	0.840944523623338	1.32792177428517
Control	-0.855469961760492	-1.16089469150764
Breast	0.107678464452699	0.266279022911136
Control	-0.342367474771833	-0.392339218894575
Breast	0.474329592474126	0.843343520883295
Control	-3.20307984749895	-4.5770466843143
Control	-0.0255190732197846	0.100839227764037
Breast	0.560853082223194	0.905461026557799
Control	-0.908924543950294	-1.19070705066452
Breast	0.698357232254714	1.15501203792378
Breast	-1.0830840215806	-1.45330271084833
Control	0.339754007048626	0.65852193386356
Control	0.345391260748126	0.675644234360944
Breast	0.515124109546098	0.880157346383657
Control	-1.21782044504109	-1.70985953623764
Breast	0.548658471727455	0.899900835848946
Control	-0.660832561367484	-0.864273626242414
Breast	0.0658583277223205	0.200510811666873
Control	-0.249659732063969	-0.250399523337553
Breast	-0.0154009710933118	0.0966613809644375
Control	-1.42092226794368	-1.93368045766131
Breast	0.615980018047353	1.0325697488553
Control	0.123844774156906	0.291716118687897
Breast	-0.135074818658089	-0.0439613065981653
Breast	0.773912843671425	1.21385235005308
Control	-0.309003689103518	-0.386404559725719
Breast	0.845075413348492	1.36903700795479
Control	0.314246956615944	0.629975274752404
Control	0.332401032791794	0.610688594457044
Breast	0.293047901756276	0.564512633756515
Breast	0.668485440541636	1.07013586048106
Breast	0.889998521956703	1.47163809094504
Control	0.0838969806126838	0.277605017485616
Control	-0.487248895994164	-0.589799667520305
Breast	0.332494543683824	0.629389884931686
Control	0.979337893587623	1.57801615518509
Breast	-0.170154816601014	-0.106393971158868
Control	-0.475234988220919	-0.554455619522342
Breast	1.08377399971478	1.71999005107639
Control	-0.711138076102777	-0.863849775972051
Breast	0.589150579010559	0.999892872686849
Control	-0.786209949350464	-0.983884466386561
Breast	0.512058276816422	0.856972544574098
Control	-0.888319209259952	-1.15153509293697
Breast	-0.0846463731895947	0.0262089175789553
Control	0.427977509170012	0.688216013626155
Control	0.0661259652569948	0.240345336364063
Breast	0.600328411281881	1.01257328280283
Control	0.175352347239446	0.433362917371901
Control	-0.831182910711615	-1.11101254917126
Breast	0.325308097060911	0.579565882495931
Control	-0.11656251504656	-0.104531962410899
Breast	0.671038232062924	1.14938219748318
Breast	0.422483368846872	0.689827082094536
Control	-1.15376654879521	-1.57757435112054
Breast	1.12647906421686	1.69353702549664
Control	-0.567192254472701	-0.688841452698581
Breast	0.157388383841221	0.302271411629135
Control	0.0665636970084218	0.267294014252453
Breast	1.61763729440295	2.43394812464466
Control	-0.13800038235082	-0.0849594096938251
Breast	0.390125308969872	0.686818446403038
Breast	0.321214382384026	0.582277728403679
Control	0.0650335173664305	0.147791594864422
Breast	0.187290063356945	0.358751602797863
Control	-0.845599280872244	-1.12106696705146
Breast	0.789639962407093	1.29998541674344
Control	0.0213301928744247	0.170031241583813
Control	-0.0129174363737295	0.0987113617166006
Control	-0.579394927879378	-0.726544840163759
Control	-0.932420382706986	-1.23113246732434
Control	0.0538658712391623	0.24335295302859
Control	-0.465062442911229	-0.590764438235293
Control	-0.726797375018911	-0.964280064495781
Control	-0.409856925997201	-0.442571798827569
Control	-0.0630513314524876	0.0609086472811504
Control	1.30846793201568	2.03224778278284
Control	-0.351817087947245	-0.364706677715603
Control	-0.611029680325905	-0.844819555964282
Control	-0.401241437798033	-0.493869671944332
Control	1.99726444904991	3.06146175268844
Control	0.170920652773421	0.373019379554056
Control	1.46658547799519	2.23953426488346
Control	-0.344061358954514	-0.429938539496615
Control	-1.66651079319503	-2.29141891840436
Control	-0.579990265895295	-0.715100997806645
Control	-0.0205134500800236	0.088379079647049
Control	-0.274127319754338	-0.30138367907956
Control	-0.115618076387011	-0.0214696167550962
Control	-0.109373210947466	-0.10093988236122
Control	0.191368836145348	0.400089152233113
Control	0.0132437311485007	0.144598976259769
Control	-0.919039051325236	-1.22948761029749
Control	-0.765227196668361	-1.00573584081542
Control	-0.70105119120084	-0.857413553508372
Control	-0.0851719101208748	0.0481588315722792
Control	-0.706138628508063	-0.910360834448769
Control	-0.184504706250369	-0.123005369735282
Control	0.596196647873655	1.08052263523111
Control	-0.0434995321871635	0.0829429455340417
Control	1.37542071282143	2.14406407937689
Control	-0.539182294216501	-0.693928832741528
Breast	0.7780960690208	1.28656668617369
Control	-0.600162259421691	-0.757227657607619
Control	-0.268402225689505	-0.249603417295847
Breast	1.01190162467518	1.60209237295474
Control	0.748479063986487	1.20442384829607
Control	-0.436780914274578	-0.520772373949764
Breast	0.251276790945663	0.520874609442356
Breast	0.681763416946981	1.12929187651706
Control	-0.469126282698974	-0.533145650967734
Breast	0.439716768085054	0.798317616234159
Breast	-0.478616928446376	-0.555423363034163
Control	0.81855051819537	1.30858962797991
Breast	-0.334239811904789	-0.406467198011233
Control	-0.509597013553895	-0.59061399812831
Breast	-0.231124647761521	-0.214372964299201
Control	-0.534029493144209	-0.608494632613708
Breast	0.699347416083979	1.09929956003276
Control	1.27416575547436	1.97237036441305
Control	-0.0173799188564609	0.0365778013559607
Breast	0.015385546280431	0.125260004203038
Control	0.979925803048605	1.57818417302933
Breast	-0.252544933072008	-0.20959760795373
Control	0.0960573336472332	0.202939322463634
Breast	-0.208157654655452	-0.163336027929673
Control	-0.789727307634748	-1.05408399984108
Control	-2.08507334387996	-2.91081884553081
Control	-0.362060350952057	-0.372173303921794
Control	-0.00198378446249914	0.0974500176024602
Control	-0.400116228056965	-0.449192208392381
Control	-1.31189699258042	-1.74508242507941
Control	0.0329884692938947	0.137334247341375
Control	-0.908066795153153	-1.1923097096558
Control	0.456602414634543	0.845605582199333
Breast	0.0312183417767311	0.128430979052833
Control	0.193514341928614	0.377508993653382
Breast	0.628039104842552	1.08957665460483
Control	0.00650871238904396	0.155019506865383
Control	-0.911948026070044	-1.14178783547858
Breast	-0.313781485579584	-0.345782926868552
Breast	-0.170701215863577	-0.177496119850483
Breast	1.22721485309488	1.92208297906687
Breast	0.622800804095273	1.01438886189352
Control	-0.314042956397716	-0.333808620293518
Breast	0.332039166710519	0.592200299459471
Breast	0.536961569441697	0.898904629630945
Control	-0.473377098743224	-0.564656317048308
Control	0.213724888153521	0.448661670986139
Control	-0.908710306195637	-1.19159272178516
Breast	0.383469039374096	0.660471225038479
Control	-0.617145261533889	-0.73398564660547
Control	-1.30973322535487	-1.75676598636749
Control	-1.08359093711237	-1.42512482409762
Breast	-0.0603465232546978	0.0586058899150187
Breast	0.159445256014678	0.297394927288663
Control	-0.765760703296541	-0.994747307965946
Breast	0.852841129704134	1.38185637845265
Control	0.13287117587168	0.25127840764377
Breast	0.486513215498555	0.857203919429576
Control	-0.571758981705353	-0.755481527951471
Control	-0.147202458918488	-0.115807709922721
Control	-1.97362688345894	-2.76182056234637
Breast	0.774071888287364	1.19718521012321
Control	-1.59915790774818	-2.17812536708239
Control	-0.362226381386835	-0.431594271366079
Control	0.955861464309223	1.51201158207447
Control	-2.11874528799599	-2.96591834521339
Control	0.316296447882638	0.524936170228527
Control	-0.351232942141795	-0.360336207021063
Control	-0.0781415436979515	0.0915417971603464
Control	-0.031828502321828	0.0765601584301196
Control	-0.287691543533484	-0.265021436471372
Control	-0.0172470906534972	0.0909777750204581
Control	-0.28458621498514	-0.284235140526265
Control	-0.952259453178415	-1.23870361285227
Control	0.665807948447543	1.14493148386218
Control	-0.0578913539853428	0.0800556061295799
Control	-0.626718587455499	-0.818428996750248
Control	-0.795624708880121	-1.01072113618319
Breast	1.29777465783794	2.00847470331444
Breast	0.895127628946396	1.41089745237408
Control	-0.224968178090338	-0.229462592579877
Control	-0.0469671977455255	0.0237591750185806
Breast	1.11751186606458	1.73318845622725
Breast	0.26973394687985	0.52859133577981
Control	0.363362061496764	0.633444885957097
Control	-0.930826543428099	-1.27470811151011
Control	-1.13633165010794	-1.50597130205844
Breast	3.02256513061818	4.51139442199969
Control	-0.117294101863744	-0.058880257305806
Breast	0.366512756931773	0.666813334501939
Control	-0.847188008086743	-1.07335322977215
Control	-0.316315989331965	-0.285984430611021
Control	0.635193013522365	1.09231642401287
Control	-0.12164247253837	-0.0418978317139807
Breast	0.752439541908332	1.17527101135765
Control	-0.360308166057134	-0.39617059936488
Breast	1.31791711804599	2.02822703065921
Breast	0.333000726785936	0.601448948158876
Breast	-0.722188100224524	-0.937694659724824
Breast	0.960030393186267	1.51963580301655
Breast	0.702218630772072	1.13093494960573
Breast	0.920175591459541	1.44826154299089
Control	0.230096582854355	0.456381662958272
Control	-0.0414796589253387	0.0152017132431514
Control	0.71523091900294	1.17210883571137
Control	-0.329818602764871	-0.269165221292717
Breast	0.632799376912615	1.03152860956137
Breast	0.676030223503237	1.08359291179482
Breast	0.266886925487624	0.513802479333877
Breast	0.824258675963991	1.3447924521809
Control	-0.71695642102969	-0.925198735859043
Control	-0.259761533861164	-0.266404102103978
Breast	0.765610978426118	1.2775524235478
Control	-0.636105242207744	-0.815585272933569
Control	0.607990596448591	0.977152188239351
Breast	0.738533073013251	1.18540013770569
Breast	-0.979793460714919	-1.32228968583761
Control	-0.473434732057082	-0.572366856448864
Breast	0.212453105214204	0.379746288783523
Control	-0.895554003044666	-1.1473239418157
Control	0.256162392328965	0.502618711564992
Control	0.173813868309454	0.382611946911194
Control	-0.251986797882579	-0.274978097484355
Control	-0.671352653271794	-0.873223489754424
Breast	-0.420905942041446	-0.462515433024674
Control	0.353791862326245	0.661962121801379
Breast	0.429766993621081	0.758419676431369
Breast	0.638196722117682	1.02993530816829
Breast	0.549154418052265	0.934756959878763
Control	0.100116172258621	0.260328099691032
Control	-0.320559331871622	-0.362496788993478
Control	-0.447885907403718	-0.45388362941299
Control	-0.187862123897607	-0.219567470217426
Breast	0.43723974715069	0.759827358789393
Breast	0.326597923914534	0.60681683481079
Breast	-0.110304778649095	-0.022091518051312
Control	-0.897369398028743	-1.16509384426749
Control	-0.632349274048237	-0.813088681746662
Control	-0.450940451723655	-0.519387536387859
Breast	0.613572175283725	1.00645845707984
Breast	-0.241774205716484	-0.221169796224219
Control	0.758559803470254	1.24115673303307
Control	-0.353296098645198	-0.388531693347455
Breast	0.90302541554782	1.41173986888432
Breast	0.94012465408025	1.48079151331553
Control	-0.0218909798726818	0.104079240306316
Control	-0.4550168327834	-0.560108633450752
Breast	-0.795788080063432	-1.05762943203585
Control	-0.232897565127993	-0.209736568247404
Control	0.180044544661147	0.342842439034515
Breast	0.926790142966897	1.49750088173177
Control	0.0289668470539334	0.156599704212192
Control	-0.747605285183259	-1.01842639757568
Breast	0.183410534044097	0.376590791357966
Breast	0.717045318012609	1.17782792671041
Control	-1.24185756267543	-1.69841060073843
Breast	0.319347365645927	0.547908951082996
Control	0.647958467079329	1.06803763185946
Breast	0.57992835711771	0.872733966567229
Control	0.0974249373631754	0.334088361467015
Breast	1.0637198745251	1.68882448818907
Breast	0.788403197013459	1.29070414742475
Control	-0.162758515066025	-0.0799435142937943
Breast	0.812757975420866	1.31226504156218
Control	0.620986568560111	1.03106123259364
Breast	0.0324764805485228	0.158711122698316
Control	-0.036117657504991	0.0664655820651747
Control	-0.0775604787830909	0.0106498624671201
Control	-0.439100688858636	-0.463608692555091
Control	-0.723960950807181	-0.972261377709065
Control	-0.585628559713458	-0.782933720447633
Control	0.137406085998485	0.360464127162352
Control	0.156438658592752	0.271789162632112
Control	-0.25365612813596	-0.24793533775488
Control	-0.459036453522826	-0.544395376321295
Control	-0.0350217884951111	0.111795389570786
Control	-0.331777325848465	-0.417305244820996
Control	0.0951459540716194	0.254908758710625
Control	-0.312891977854402	-0.2941317211888
Control	0.116614310841029	0.339936567858881
Control	-0.105631358638519	-0.0202806983072908
Control	-0.27486236801995	-0.270320730119465
Control	0.758564219960301	1.24312637905295
Control	-0.510672439021211	-0.609462047409893
Control	-0.49056364658246	-0.593692059678598
Control	-0.608876565024952	-0.755694162608484
Control	-0.261891542171636	-0.205384632218723
Control	-0.0856604244379962	-0.0103918111605395
Control	-0.239868009126807	-0.19187337558469
Control	0.231228011896366	0.471903900865627
Control	-0.22890469331273	-0.221945322767288
Control	-0.231758100867939	-0.208316115904078
Control	-0.442020581941105	-0.521174938688366
Control	-0.862411247725651	-1.16016343471124
Control	0.352556220223477	0.661626862671315
Control	-0.232018040385407	-0.276846318643619
Control	-0.430728163757102	-0.528517337508451
Control	-0.341494813456759	-0.361979678644407
Control	-0.472934730919913	-0.553775834520024
Control	-0.183686687911885	-0.123942525121999
Control	-0.648239305334692	-0.862145684992472
Control	-0.393537526830585	-0.49042372233032
Control	-0.00721311807873277	0.0917091760724485
Control	-0.466503473668226	-0.564699408249846
Control	-0.917241644671924	-1.20151949912451
Control	-0.320635975401036	-0.373120311211694
Control	-0.66095279826652	-0.848476957659881
Control	0.50687555400979	0.871938463899316
Control	0.216837999820903	0.462416033207071
Control	-0.142834476097752	-0.0719180838534177
Control	-0.803911643148626	-1.04647318449849
Control	-1.60446638912814	-2.23126998152468
Breast	-2.77387972881393	-3.89171919137594
