# Supplementary material for: The WID-BC-index identifies women with primary poor prognostic breast cancer based on DNA methylation in cervical samples
Source: Nat Commun. 2022 Feb 1;13:449. doi: 10.1038/s41467-021-27918-w (PMC8807602; doi:10.1038/s41467-021-27918-w)
Supplement: Supplementary file 4 — Source Data [file 41467_2021_27918_MOESM4_ESM.zip › WID-BC-source-data/main-data/figure-2g.csv]

keep	remove	disjoint
0.720147907647908	0.841961279461279	0.841961279461279
0.783279220779221	0.843584656084656	0.843584656084656
0.813221500721501	0.828493265993266	0.828493265993266
0.823923761423761	0.80513468013468	0.80513468013468
0.830026455026455	0.772637085137085	0.772637085137085
0.833002645502645	0.754208754208754	0.754208754208754
0.835527898027898	0.724296536796537	0.724296536796537
0.838534151034151	0.710377585377585	0.710377585377585
0.839977152477152	0.689905002405002	0.689905002405002
0.839045214045214	0.660924723424723	0.660924723424723
0.838504088504089	0.678360990860991	0.678360990860991
0.839165464165464	0.655814093314093	0.655814093314093
0.839766714766715	0.655122655122655	0.655122655122655
0.840758778258778	0.641804954304954	0.641804954304954
0.842171717171717	0.642736892736893	0.642736892736893
0.841841029341029	0.638017075517076	0.638017075517076
0.842141654641655	0.631132756132756	0.631132756132756
0.841991341991342	0.631313131313131	0.631313131313131
0.842622655122655	0.625781625781626	0.625781625781626
0.84220177970178	0.622324434824435	0.622324434824435
0.841750841750842	0.617093554593555	0.617093554593555
0.841510341510342	0.616372053872054	0.616372053872054
0.841269841269841	0.625901875901876	0.625901875901876
0.841179653679654	0.613816738816739	0.613816738816739
0.841720779220779	0.614808802308802	0.614808802308802
0.841660654160654	0.616191678691679	0.616191678691679
0.841810966810967	0.606210918710919	0.606210918710919
0.841991341991342	0.603535353535353	0.603535353535353
0.841961279461279	0.620911495911496	0.620911495911496
0.84208152958153	0.611892736892737	0.611892736892737
0.841961279461279	0.609487734487735	0.609487734487735
