# Supplementary material for: The WID-BC-index identifies women with primary poor prognostic breast cancer based on DNA methylation in cervical samples
Source: Nat Commun. 2022 Feb 1;13:449. doi: 10.1038/s41467-021-27918-w (PMC8807602; doi:10.1038/s41467-021-27918-w)
Supplement: Supplementary file 4 — Source Data [file 41467_2021_27918_MOESM4_ESM.zip › WID-BC-source-data/main-data/figure-3c.csv]

signal-to-noise	dataset
7.83	3C
7.93	3C
7.46	3C
7.57	3C
7.75	3C
7.95	3C
7.57	3C
6.89	3C
6.19	3C
6.98	3C
6.47	3C
6.54	3C
5.89	3C
6.33	3C
6.46	3C
6.4	3C
6.69	3C
7.07	3C
6.68	3C
6.6	3C
6.6	3C
7.05	3C
6.2	3C
6.52	3C
5.5	3C
6.39	3C
5.95	3C
5.61	3C
5.26	3C
7.55	3C
7.92	3C
7.73	3C
8.02	3C
7.63	3C
7.29	3C
6.89	3C
7.47	3C
7.48	3C
7.31	3C
6.46	3C
6.39	3C
6.75	3C
6.6	3C
6.99	3C
6.48	3C
6.33	3C
7.06	3C
6.9	3C
7.28	3C
7.91	3C
8.02	3C
8.68	3C
7.46	3C
6.67	3C
6.67	3C
7.57	3C
7.75	3C
8.24	3C
7.84	3C
7.65	3C
7.38	3C
6.53	3C
8.24	3C
8.05	3C
8.46	3C
7.21	3C
7.57	3C
8.44	3C
7.2	3C
7.84	3C
7.21	3C
8.03	3C
7.05	3C
6.74	3C
6.46	3C
6.89	3C
7.84	3C
8.02	3C
9.28	3C
8.93	3C
8.93	3C
9.29	3C
8.03	3C
8.78	3C
7.82	3C
9.99	3C
8.23	3C
8.44	3C
9.14	3C
9.85	3C
10.78	3C
5.55	3C
6.2	3C
5.57	3C
5.73	3C
5.95	3C
5.84	3C
6.26	3C
3.92	3C
4.41	3C
4.6	3C
4.88	3C
5.94	3C
7.38	3C
7.75	3C
6.96	3C
7.37	3C
8.34	3C
7.73	3C
7.05	3C
6.89	3C
7.13	3C
7.3	3C
6.66	3C
7.65	3C
7.13	3C
7.56	3C
7.14	3C
8.56	3C
7.83	3C
8.79	3C
9.03	3C
9.05	3C
8.91	3C
8.58	3C
6.37	3C
8.45	3C
7.66	3C
8.03	3C
8.45	3C
8.23	3C
7.83	3C
7.84	3C
7.38	3C
7.91	3C
8.22	3C
8.33	3C
8.33	3C
9.04	3C
8.78	3C
8.12	3C
10.29	3C
8.45	3C
10.62	3C
11.33	3C
8.03	3C
9.29	3C
9.44	3C
9.42	3C
10.47	3C
9.29	3C
8.44	3C
5.4	3C
5.95	3C
6.14	3C
6.4	3C
6.14	3C
6.28	3C
5.46	3C
6.6	3C
6.67	3C
6.82	3C
7.24	3C
7.33	3C
7.75	3C
8.06	3C
7.06	3C
5.41	3C
6.15	3C
6.02	3C
7.23	3C
6.55	3C
6.35	3C
6.04	3C
7	3C
7.05	3C
7.38	3C
6.89	3C
7.22	3C
7.93	3C
8.14	3C
7.94	3C
7.12	3C
6.89	3C
7.12	3C
7.13	3C
8.24	3C
7.13	3C
5.94	3C
5.6	3C
6.89	3C
6.38	3C
7.29	3C
6.97	3C
7.83	3C
6.06	3C
6.52	3C
6.98	3C
5.77	3C
7.3	3C
6.39	3C
6.67	3C
6.61	3C
6.27	3C
6.6	3C
6.7	3C
6.97	3C
7.05	3C
7.57	3C
6.2	3C
6.89	3C
8.15	3C
7.14	3C
7.65	3C
8.81	3C
7.3	3C
4.56	3C
4.72	3C
5.26	3C
6.15	3C
5.57	3C
6.61	3C
7.74	3C
7.94	3C
8.05	3C
7.65	3C
8.94	3C
9.05	3C
8.46	3C
8.46	3C
7.47	3C
7.76	3C
8.15	3C
7.56	3C
7.94	3C
6.62	3C
5.83	3C
6.33	3C
6.91	3C
6.82	3C
6.2	3C
6.89	3C
6.52	3C
6.53	3C
7.3	3C
7.05	3C
6.97	3C
7.57	3C
6.82	3C
6.82	3C
6.19	3C
6.59	3C
6.06	3C
6.91	3C
7.22	3C
7.22	3C
7.13	3C
7.38	3C
8.04	3C
8.24	3C
8.46	3C
8.35	3C
8.93	3C
6.91	3C
6.26	3C
5.79	3C
6.6	3C
6.47	3C
6.68	3C
3.72	3C
4.6	3C
6.07	3C
6.39	3C
6.39	3C
6.82	3C
6.52	3C
7.13	3C
6.89	3C
7.13	3C
7.84	3C
7.05	3C
6.89	3C
6.73	3C
7.12	3C
7.66	3C
8.36	3C
7.12	3C
8.47	3C
8.13	3C
8.03	3C
8.24	3C
4.73	3C
5.07	3C
5.21	3C
4.85	3C
4.28	3C
3.36	3C
5.41	3C
5.57	3C
4.69	3C
4.94	3C
4.91	3C
4.58	3C
6.14	3C
6.01	3C
6.01	3C
5.45	3C
5.35	3C
5.36	3C
4.89	3C
4.24	3C
5.56	3C
5.56	3C
5.62	3C
5.17	3C
5.26	3C
4.76	3C
4.98	3C
5.21	3C
4.84	3C
4.45	3C
4.89	3C
4.39	3C
5.26	3C
4.85	3C
5.21	3C
4.61	3C
5.51	3C
5.96	3C
5.62	3C
5.06	3C
4.85	3C
4.2	3C
5.62	3C
5.78	3C
5.9	3C
5.46	3C
4.69	3C
4.11	3C
3.98	3C
3.37	3C
3.7	3C
3.65	3C
3.34	3C
3.68	3C
4.28	3C
4.08	3C
4.46	3C
4.14	3C
4.53	3C
5.11	3C
4.94	3C
4.49	3C
3.44	3C
4.69	3C
3.98	3C
4.42	3C
4.98	3C
4.65	3C
4.24	3C
3.89	3C
4.65	3C
6.82	3C
8.04	3C
9.05	3C
7.57	3C
8.68	3C
8.37	3C
7.3	3C
7.28	3C
8.57	3C
7.28	3C
7.87	3C
8.03	3C
7.85	3C
8.58	3C
8.13	3C
9.05	3C
8.05	3C
7.12	3C
6.82	3C
6.67	3C
6.83	3C
6.76	3C
7.31	3C
6.33	3C
6.39	3C
8.68	3C
7.84	3C
8.35	3C
7.84	3C
8.45	3C
8.03	3C
8.68	3C
8.56	3C
9.05	3C
9.44	3C
8.92	3C
5.66	3C
6.07	3C
6.13	3C
5.79	3C
6.54	3C
7.77	3C
5.49	3C
7.04	3C
7.37	3C
8.23	3C
9.56	3C
10.8	3C
10.45	3C
7.31	3C
6.66	3C
7.38	3C
7.13	3C
6.75	3C
7.29	3C
7.82	3C
9.56	3C
8.34	3C
7.83	3C
7.13	3C
6.19	3C
4.76	3C
6.39	3C
7.21	3C
6.89	3C
7.55	3C
7.2	3C
7.28	3C
7.73	3C
8.23	3C
8.04	3C
7.55	3C
7.29	3C
8.47	3C
8.35	3C
8.47	3C
7.84	3C
8.58	3C
7.13	3C
7.94	3C
7.05	3C
8.46	3C
7.55	3C
8.58	3C
8.59	3C
9.05	3C
8.94	3C
9.56	3C
9.7	3C
8.15	3C
7.22	3C
7.25	3C
7.07	3C
8.24	3C
7.67	3C
7.46	3C
8.8	3C
10.45	3C
10.46	3C
7.65	3C
7.92	3C
8.34	3C
8.48	3C
8.92	3C
8.55	3C
9.83	3C
10.45	3C
9.42	3C
8.55	3C
8.02	3C
9.15	3C
7.93	3C
9.98	3C
10.63	3C
10.15	3C
9.55	3C
7.92	3C
9.03	3C
9.42	3C
8.91	3C
8.35	3C
8.91	3C
7.66	3C
5.98	3C
6.35	3C
6.48	3C
6.38	3C
6.74	3C
6.97	3C
8.04	3C
7.21	3C
8.26	3C
8.7	3C
7.21	3C
7.31	3C
7.85	3C
7.13	3C
9.71	3C
9.29	3C
8.91	3C
8.34	3C
8.45	3C
8.02	3C
8.15	3C
8.37	3C
7.76	3C
7.4	3C
7.06	3C
8.27	3C
8.14	3C
8.35	3C
8.93	3C
9.05	3C
7.56	3C
6.52	3C
7.38	3C
7.32	3C
7.21	3C
6.81	3C
7.47	3C
7.39	3C
7.04	3C
7.38	3C
7.13	3C
6.97	3C
7.31	3C
8.17	3C
6.75	3C
5.78	3C
7.56	3C
8.15	3C
8.71	3C
9.33	3C
8.17	3C
6.01	3C
5.72	3C
5.55	3C
6.33	3C
5.77	3C
5.35	3C
7.85	3C
6.6	3C
7.05	3C
8.15	3C
5.5	3C
7.75	3C
7.74	3C
7.94	3C
7.84	3C
7.13	3C
7.95	3C
8.37	3C
8.71	3C
9.59	3C
8.04	3C
7.23	3C
8.36	3C
8.47	3C
7.57	3C
8.15	3C
9.59	3C
7.77	3C
7.31	3C
6.91	3C
7.97	3C
8.07	3C
8.27	3C
7.49	3C
8.7	3C
8.49	3C
8.48	3C
8.08	3C
8.16	3C
7.69	3C
8.73	3C
8.35	3C
9.21	3C
7.76	3C
9.33	3C
9.2	3C
8.15	3C
7.48	3C
9.21	3C
8.85	3C
7.59	3C
8.46	3C
8.95	3C
9.47	3C
9.08	3C
8.28	3C
6.82	3C
6.75	3C
7.67	3C
7.31	3C
7.14	3C
7.66	3C
6.46	3C
7.65	3C
7.38	3C
7.75	3C
7.85	3C
8.05	3C
8.15	3C
7.76	3C
7.74	3C
8.36	3C
7.23	3C
8.26	3C
7.67	3C
8.15	3C
8.95	3C
7.57	3C
7.96	3C
7.86	3C
7.22	3C
8.03	3C
8.23	3C
6.66	3C
7.39	3C
8.8	3C
6.66	3C
7.32	3C
7.48	3C
6.9	3C
6.08	3C
8.59	3C
8.46	3C
9.06	3C
8.58	3C
8.7	3C
9.33	3C
8.06	3C
8.7	3C
8.47	3C
7.95	3C
8.7	3C
9.19	3C
8.93	3C
7.94	3C
7.48	3C
7.56	3C
8.71	3C
7.31	3C
9.18	3C
7.49	3C
8.24	3C
7.74	3C
7.66	3C
7.94	3C
7.76	3C
8.15	3C
6.97	3C
8.69	3C
8.8	3C
8.04	3C
8.81	3C
9.31	3C
8.25	3C
8.24	3C
9.59	3C
9.59	3C
9.57	3C
9.87	3C
9.43	3C
7.64	3C
8.13	3C
8.68	3C
9.31	3C
8.47	3C
8.81	3C
6.59	3C
6.73	3C
7.21	3C
6.89	3C
7.21	3C
7.48	3C
7.74	3C
8.92	3C
9.99	3C
7.13	3C
6.96	3C
7.47	3C
7.65	3C
7.47	3C
8.03	3C
8.33	3C
9.06	3C
9.56	3C
8.68	3C
8.37	3C
8.14	3C
8.35	3C
7.94	3C
7.94	3C
7.75	3C
9.71	3C
9.89	3C
9.3	3C
9.71	3C
7.67	3C
7.38	3C
7.49	3C
7.22	3C
7.22	3C
6.31	3C
7.29	3C
7.84	3C
8.46	3C
7.22	3C
8.49	3C
6.91	3C
7.32	3C
6.82	3C
7.86	3C
7.95	3C
9.45	3C
9.3	3C
8.35	3C
8.25	3C
8.05	3C
7.67	3C
8.35	3C
7.66	3C
7.65	3C
7.94	3C
7.95	3C
8.93	3C
7.75	3C
7.77	3C
8.15	3C
8.38	3C
7.32	3C
7.39	3C
7.31	3C
6.39	3C
7.57	3C
7.38	3C
8.35	3C
7.05	3C
8.24	3C
8.58	3C
9.3	3C
8.25	3C
7.95	3C
7.57	3C
8.69	3C
8.03	3C
7.65	3C
9.16	3C
9.03	3C
6.6	3C
4.52	3C
6.39	3C
5.72	3C
6.13	3C
5.83	3C
6.75	3C
7.39	3C
7.39	3C
6.01	3C
6.61	3C
6.68	3C
6.84	3C
6.14	3C
5.9	3C
6.08	3C
6.27	3C
6.92	3C
5.36	3C
6.55	3C
5.85	3C
6.21	3C
6.28	3C
6.02	3C
5.84	3C
6.84	3C
7.68	3C
7.17	3C
7.32	3C
7.66	3C
8.26	3C
8.15	3C
6.92	3C
6.75	3C
7.87	3C
8.17	3C
7.49	3C
6.91	3C
6.61	3C
6.85	3C
7.09	3C
7.16	3C
7.5	3C
6.03	3C
7.78	3C
7.43	3C
7.78	3C
7.59	3C
6.08	3C
5.97	3C
5.62	3C
5.86	3C
6.15	3C
5.91	3C
5.58	3C
6.92	3C
6.99	3C
6.99	3C
6.02	3C
5.96	3C
4.61	3C
4.42	3C
4.6	3C
4.68	3C
4.17	3C
5.21	3C
4.61	3C
4.42	3C
4.85	3C
5.21	3C
5.07	3C
4.82	3C
4.99	3C
4.81	3C
4.61	3C
4.46	3C
4.65	3C
5.81	3C
5.8	3C
5.75	3C
5.52	3C
3.09	3C
3.28	3C
4.14	3C
4.04	3C
4.21	3C
4.42	3C
5.03	3C
5.53	3C
5.28	3C
5.09	3C
4.98	3C
4.64	3C
5.35	3C
5.56	3C
4.89	3C
5.21	3C
3.93	3C
3.66	3C
3.63	3C
3.72	3C
3.54	3C
4.85	3C
5.36	3C
5.18	3C
5.24	3C
5.23	3C
5.17	3C
5.13	3C
5.16	3C
5.21	3C
5.03	3C
4.94	3C
4.69	3C
3.38	3C
3.67	3C
4.28	3C
4.53	3C
4.96	3C
5.09	3C
4.82	3C
5.21	3C
4.53	3C
4.35	3C
7.39	3C
6.14	3C
6.74	3C
6.6	3C
6.81	3C
6.19	3C
6.25	3C
8.25	3C
7.48	3C
7.96	3C
7.65	3C
6.75	3C
5.4	3C
5.15	3C
6.01	3C
5.72	3C
6.69	3C
6.33	3C
6.6	3C
5.94	3C
6.06	3C
6.07	3C
6.32	3C
6.67	3C
6.25	3C
6.39	3C
6.66	3C
6.31	3C
5.94	3C
7.47	3C
7.55	3C
7.55	3C
8.58	3C
6.82	3C
7.83	3C
7.28	3C
6.06	3C
6.06	3C
5.71	3C
5.1	3C
7.74	3C
7.64	3C
8.8	3C
8.15	3C
8.8	3C
7.84	3C
6.74	3C
7.48	3C
7.13	3C
6.46	3C
5.71	3C
8.04	3C
7.38	3C
7.85	3C
7.66	3C
7.3	3C
7.94	3C
7.29	3C
6.66	3C
6.67	3C
5.82	3C
6.81	3C
6.81	3C
7.38	3C
6.52	3C
6.59	3C
7.29	3C
6.59	3C
6.82	3C
6.88	3C
6.96	3C
6.45	3C
6.97	3C
6.89	3C
6.38	3C
6.51	3C
7.94	3C
6.97	3C
7.47	3C
7.21	3C
8.25	3C
6	3C
6.6	3C
6.73	3C
6.45	3C
6.39	3C
6.67	3C
7.29	3C
7.74	3C
7.38	3C
7.13	3C
5.95	3C
6.07	3C
6.74	3C
6.74	3C
6.25	3C
6.74	3C
6.45	3C
7.29	3C
7.47	3C
7.04	3C
4.72	3C
5.45	3C
6.82	3C
6.33	3C
7.3	3C
6.26	3C
7.06	3C
5.67	3C
6.89	3C
6.96	3C
7.38	3C
7.94	3C
6.96	3C
7.38	3C
6.89	3C
6.74	3C
7.05	3C
5.15	3C
6.82	3C
7.13	3C
6.26	3C
7.13	3C
6.89	3C
6.19	3C
6.33	3C
6.39	3C
7.38	3C
7.67	3C
6.6	3C
7.74	3C
6.67	3C
6.67	3C
6.61	3C
7.66	3C
7.66	3C
7.21	3C
5.71	3C
5.7	3C
5.74	3C
5.51	3C
6.35	3C
5.73	3C
4.81	3C
7.96	3C
6.99	3C
7.24	3C
6.35	3C
6.21	3C
5.56	3C
6.69	3C
6.7	3C
6.62	3C
6.69	3C
6.55	3C
6.08	3C
5.11	3C
6.28	3C
6.7	3C
6.35	3C
6.22	3C
6.22	3C
6.28	3C
5.96	3C
5.26	3C
5.03	3C
5.67	3C
5.73	3C
5.36	3C
5.15	3C
4.34	3C
5.72	3C
6.01	3C
5.96	3C
5.67	3C
6.15	3C
5.68	3C
6.91	3C
6.54	3C
5.72	3C
5.11	3C
5.41	3C
6.54	3C
6.69	3C
6.48	3C
5.78	3C
5.67	3C
5.5	3C
5.3	3C
5.22	3C
5.08	3C
5.17	3C
5.21	3C
5.35	3C
5.62	3C
5.08	3C
4.81	3C
4.46	3C
4.35	3C
4.38	3C
3.72	3C
6.02	3C
5.73	3C
5.46	3C
5.26	3C
4.68	3C
5.3	3C
5.89	3C
5.84	3C
5.95	3C
5.83	3C
5.16	3C
5.2	3C
5.72	3C
4.89	3C
5.11	3C
4.93	3C
5.07	3C
4.97	3C
5.17	3C
4.53	3C
4.89	3C
5.67	3C
5.61	3C
5.67	3C
5.07	3C
6.62	3C
6.35	3C
6.83	3C
6.08	3C
5.73	3C
5.67	3C
5.2	3C
4.93	3C
6.89	3C
7.38	3C
6.74	3C
5.65	3C
5.24	3C
5.1	3C
5.2	3C
5.4	3C
5.3	3C
5.83	3C
5.72	3C
5.3	3C
4.93	3C
6.32	3C
6.07	3C
6.25	3C
5.5	3C
4.8	3C
4.75	3C
5.45	3C
6.26	3C
6.14	3C
5.56	3C
5.71	3C
6.31	3C
6.54	3C
6.45	3C
6.18	3C
6.25	3C
4.93	3C
5.01	3C
4.25	3C
4.35	3C
4.53	3C
4.54	3C
4.45	3C
4.31	3C
6.07	3C
5.71	3C
6.26	3C
6.13	3C
5.77	3C
4.07	3C
6.66	3C
5.71	3C
6.25	3C
5.94	3C
5.01	3C
4.52	3C
5.6	3C
6.06	3C
6.06	3C
6.2	3C
5.61	3C
5.06	3C
4.3	3C
4.89	3C
5.62	3C
6.34	3C
6.68	3C
6.08	3C
5.76	3C
5.65	3C
6	3C
6.12	3C
6.06	3C
7.65	3C
6	3C
5.24	3C
6.18	3C
7.05	3C
7.05	3C
6.18	3C
6.31	3C
5.94	3C
6.74	3C
6.96	3C
7.56	3C
5.6	3C
6.39	3C
6.32	3C
6.74	3C
6.25	3C
7.28	3C
7.83	3C
8.58	3C
8.57	3C
7.38	3C
6.01	KI
5.16	KI
5.89	KI
5.06	KI
4.3	KI
4.84	KI
5.02	KI
5.5	KI
5.35	KI
5.07	KI
5.01	KI
5.6	KI
4.72	KI
4.88	KI
4.97	KI
5.35	KI
4.84	KI
4.48	KI
4.88	KI
5.11	KI
5.55	KI
5.11	KI
5.16	KI
4.52	KI
3.85	KI
3.88	KI
4.34	KI
4.89	KI
4.38	KI
4.8	KI
5.05	KI
4.52	KI
4.76	KI
4.56	KI
4.76	KI
4.81	KI
5.21	KI
5.29	KI
4.96	KI
5.19	KI
5.55	KI
5.4	KI
4.6	KI
5.72	KI
5.51	KI
3.63	KI
3.16	KI
3.91	KI
4.17	KI
4.31	KI
4.85	KI
4.34	KI
4.13	KI
4.8	KI
5.25	KI
4.8	KI
5.07	KI
5.01	KI
4.27	KI
4.64	KI
4.68	KI
4.93	KI
5.06	KI
4.77	KI
4.98	KI
5.89	KI
5.45	KI
5.77	KI
6.14	KI
5.84	KI
5.26	KI
5.55	KI
4.88	KI
5.1	KI
5.06	KI
5.55	KI
5.77	KI
5.5	KI
4.64	KI
4.24	KI
3.77	KI
4.11	KI
4.14	KI
5.31	KI
3.05	KI
3.89	KI
4.49	KI
4.05	KI
5.26	KI
4.44	KI
4.92	KI
5.3	KI
5.26	KI
5.26	KI
5.1	KI
4.6	KI
5.26	KI
5.21	KI
5.29	KI
5.2	KI
5.15	KI
5.45	KI
5.51	KI
4.11	KI
3.75	KI
3.98	KI
4.57	KI
4.81	KI
4.49	KI
4.46	KI
4.82	KI
5.42	KI
5.41	KI
4.98	KI
4.64	KI
3.87	KI
4.21	KI
5.21	KI
5.11	KI
5.16	KI
5.02	KI
5.5	KI
4.64	KI
5.15	KI
5.21	KI
5.02	KI
4.39	KI
5.21	KI
3.78	KI
3.66	KI
4.44	KI
4.52	KI
4.8	KI
4.97	KI
4.93	KI
5.2	KI
5.6	KI
5.45	KI
5.72	KI
5.51	KI
5.56	KI
5.1	KI
4.97	KI
5.15	KI
4.8	KI
5.2	KI
5.51	KI
4.93	KI
5.02	KI
4.24	KI
4.21	KI
5.16	KI
5.17	KI
4.69	KI
4.8	KI
4.68	KI
4.99	KI
5.6	KI
5.06	KI
4.8	KI
4.85	KI
5.16	KI
4.8	KI
4.8	KI
5.21	KI
5.11	KI
5.82	KI
5.49	KI
5.25	KI
5.71	KI
4.27	KI
4.64	KI
5.78	KI
5.11	KI
4.84	KI
4.97	KI
4.88	KI
5.21	KI
3.91	KI
4.37	KI
4.68	KI
4.68	KI
4.45	KI
4.6	KI
5.4	KI
4.8	KI
5.51	KI
5.17	KI
5.73	KI
5.83	KI
5.4	KI
5.25	KI
5.11	KI
5.5	KI
5.5	KI
5.79	KI
1.88	KI
2.45	KI
3.08	KI
3.83	KI
3.89	KI
4.5	KI
4.42	KI
5.62	KI
5.62	KI
5.32	KI
4.94	KI
4.38	KI
4.6	KI
4.42	KI
5.46	KI
4.94	KI
6.04	KI
6.09	KI
4.93	KI
5.16	KI
4.93	KI
5.35	KI
5.61	KI
6.02	KI
5.8	KI
4.65	KI
4.42	KI
4.61	KI
5.21	KI
5.26	KI
4.77	KI
4.56	KI
4.97	KI
5.26	KI
5.3	KI
5.46	KI
3.48	KI
4.17	KI
4.84	KI
4.97	KI
4.93	KI
5.51	KI
5.44	KI
4.71	KI
5.71	KI
5.83	KI
6.08	KI
6.14	KI
3.86	KI
3.51	KI
3.69	KI
4.49	KI
4.85	KI
5.07	KI
4.99	KI
4.48	KI
4.34	KI
5.11	KI
4.93	KI
5.51	KI
5.31	KI
5.61	KI
5.16	KI
5.61	KI
5.9	KI
6.14	KI
5.61	KI
5.35	KI
4.97	KI
5.78	KI
5.86	KI
6.28	KI
6.11	KI
5.57	KI
6.03	KI
5.42	KI
5.87	KI
5.44	KI
4.86	KI
4.64	KI
5.07	KI
5.21	KI
5.16	KI
5.16	KI
5.41	KI
5.12	KI
4.89	KI
4.98	KI
5.26	KI
5.31	KI
5.57	KI
6.14	KI
5.84	KI
6.16	KI
6.42	KI
6.22	KI
6.22	KI
6.45	KI
7.38	KI
6.74	KI
5.39	KI
6.33	KI
6.27	KI
5.73	KI
6.02	KI
6.13	KI
6.19	KI
6.6	KI
4.89	KI
6.07	KI
6.07	KI
5.89	KI
6.18	KI
6	KI
6.13	KI
5.77	KI
5.3	KI
5.29	KI
5.55	KI
5.11	KI
4.93	KI
5.51	KI
5.36	KI
5.51	KI
5.62	KI
3.69	KI
4.17	KI
4.34	KI
4.68	KI
4.64	KI
4.93	KI
4.93	KI
5.25	KI
5.6	KI
5.46	KI
5.45	KI
6.33	KI
5.84	KI
6.14	KI
5.83	KI
6	KI
6.39	KI
6.13	KI
5.89	KI
6.07	KI
5.89	KI
6.26	KI
7.16	KI
6.01	KI
5.95	KI
5.78	KI
5.66	KI
3.86	KI
5.45	KI
5.72	KI
5.46	KI
5.26	KI
5.94	KI
4.84	KI
5.45	KI
5.11	KI
4.97	KI
5.16	KI
5.77	KI
6.25	KI
6.26	KI
5.65	KI
4.45	KI
4.37	KI
5.24	KI
5.71	KI
5.39	KI
5.34	KI
4.1	KI
4.84	KI
5.11	KI
3.86	KI
4.46	KI
4.77	KI
6.26	KI
6.07	KI
6.82	KI
5.25	KI
6.54	KI
5.89	KI
3.55	KI
5.4	KI
6.62	KI
6.41	KI
6.64	KI
6.49	KI
4.29	KI
6.76	KI
6.78	KI
6.27	KI
6.08	KI
5.83	KI
5.55	KI
4.98	KI
5.2	KI
5.02	KI
5.16	KI
5.45	KI
5.21	KI
5.5	KI
5.2	KI
4.8	KI
4.63	KI
5.15	KI
5.2	KI
6.19	KI
5.84	KI
5.03	KI
5.26	KI
4.57	KI
4.49	KI
5.41	KI
4.81	KI
5.02	KI
4.85	KI
4.53	KI
7.21	KI
6.2	KI
7.06	KI
7.57	KI
6.61	KI
5.55	KI
5.31	KI
5.3	KI
5.95	KI
5.56	KI
5.6	KI
6.32	KI
6.26	KI
5.89	KI
5.11	KI
5.15	KI
6.25	KI
6.18	KI
5.89	KI
6.26	KI
5.89	KI
5.1	KI
5.35	KI
6.02	KI
4.85	KI
5.3	KI
5.46	KI
5.89	KI
4.72	KI
5.36	KI
5.51	KI
5.57	KI
6.2	KI
6.22	KI
6.48	KI
5.85	KI
5.79	KI
5.36	KI
6.08	KI
5.67	KI
5.56	KI
5.41	KI
6.13	KI
6	KI
5.45	KI
5.3	KI
5.11	KI
5.06	KI
5.99	KI
5.71	KI
5.77	KI
5.89	KI
5.45	KI
4.9	KI
4.81	KI
5.77	KI
5.66	KI
5.5	KI
5.9	KI
4.98	KI
5.19	KI
5.6	KI
5.71	KI
3.51	KI
5.34	KI
4.68	KI
4.64	KI
4.68	KI
4.76	KI
4.89	KI
4.93	KI
4.73	KI
4.52	KI
2.98	KI
4.45	KI
4.38	KI
4.76	KI
4.38	KI
4.93	KI
5.16	KI
5.56	KI
5.79	KI
5.73	KI
5.79	KI
3.83	KI
3.88	KI
4	KI
3.83	KI
4.1	KI
4.89	KI
4.64	KI
4.85	KI
4.68	KI
4.8	KI
5.31	KI
5.06	KI
4.67	KI
4.48	KI
4.68	KI
4.68	KI
4.85	KI
4.8	KI
4.56	KI
5.02	KI
4.84	KI
4.84	KI
5.3	KI
5.63	KI
5.47	KI
4.38	KI
4.34	KI
4.53	KI
4.57	KI
4.74	KI
4.08	KI
4.11	KI
4.69	KI
4.77	KI
5.46	KI
5.16	KI
5.02	KI
4.38	KI
4.46	KI
4.65	KI
4.72	KI
4.73	KI
4.42	KI
4.9	KI
5.22	KI
5.46	KI
3.56	KI
3.54	KI
4.25	KI
4.22	KI
4.21	KI
3.81	KI
4.02	KI
4.89	KI
4.35	KI
3.75	KI
3.81	KI
4.08	KI
3.95	KI
3.51	KI
4.21	KI
4.39	KI
2.49	KI
2.83	KI
2.94	KI
4.38	KI
3.57	KI
3.56	KI
4.14	KI
3.72	KI
4.77	KI
4.94	KI
4.24	KI
4.38	KI
3.95	KI
4.04	KI
4.2	KI
4.68	KI
4.53	KI
4.49	KI
4.76	KI
4.46	KI
3.64	KI
3.86	KI
4.14	KI
4.07	KI
4.01	KI
4.27	KI
4.35	KI
3.89	KI
3.66	KI
4.01	KI
3.83	KI
3.95	KI
3.78	KI
3.21	KI
4.45	KI
4.85	KI
5.22	KI
5.27	KI
4.99	KI
4.66	KI
5.11	KI
4.57	KI
4.65	KI
5.11	KI
5.46	KI
5.47	KI
5.52	KI
