# Supplementary material for: The WID-BC-index identifies women with primary poor prognostic breast cancer based on DNA methylation in cervical samples
Source: Nat Commun. 2022 Feb 1;13:449. doi: 10.1038/s41467-021-27918-w (PMC8807602; doi:10.1038/s41467-021-27918-w)
Supplement: Supplementary file 4 — Source Data [file 41467_2021_27918_MOESM4_ESM.zip › WID-BC-source-data/main-data/figure-2f.csv]

immune variance	epithelial variance
0.0197191026592915	0.0727503659355326
0.0840563494627763	0.0666811952219309
0.00222454492240566	0.0607912338901122
0.0442167421079908	0.00440700441665526
0.00195919609880365	0.0853410306616965
0.100000302863571	0.0616261146492633
0.0311226252223316	0.0559521206364643
0.0520182969345984	0.00596162199000011
0.012414234158701	0.0624468022317366
0.0501409048898274	0.00308207319698864
0.0113550668030179	0.0561510897157462
0.0520318985511565	0.00960595507536783
0.0255470743344678	0.0735553628267467
0.0566488136296008	0.0630768869735681
0.00923717172003945	0.101541488583028
0.0269410961271231	0.0159440335269747
0.0161187895288382	0.0568972808039293
0.0808103176803664	0.0381310775729676
0.00185775955021629	0.052711848987692
0.0140569411125382	0.0273500028611131
0.000337605479482975	0.0551272194440608
0.0349177625829987	0.0125113119498254
0.0249232056647411	0.074879817750565
0.0813246785453493	0.0578313290183416
0.0204892907695678	0.0648518990564472
0.0317784275082113	0.021832440640217
0.0117788884521407	0.0858166108466602
0.0573492645021829	0.060586384354067
0.0171169313473495	0.0737917847148572
0.0209899488287735	0.0528325305087671
0.000122128952073368	0.0772836978326698
0.079610200703059	0.0204446864296463
0.024696210122874	0.0673376273552403
0.0254388139210603	0.0235481124607003
0.0115092355043506	0.0693661767762928
0.0309269642110174	0.018866796724885
0.0202350462341031	0.0731137451423427
0.0264837320175196	0.0279861530361565
0.0104606453500872	0.0693774019370902
0.0211897564818531	0.0126405296891534
0.0100627849009757	0.092171350350834
0.0302413422517918	0.0260759332368023
0.00766176546796909	0.053635851452391
0.0546654682922291	0.00282614784917699
0.00102392709603901	0.0639126261101211
0.025454935800943	0.0238463991312873
0.017816095410634	0.0705903326686747
0.0319975780636307	0.0229086123185672
0.0231250336344228	0.054885888936767
0.0286534200870986	0.0789228961518526
0.0312827062431143	0.0640834579731981
0.0162487438724546	0.00137178761713023
0.0155461363922736	0.0665945945468396
0.0824571824459041	0.0155168573694992
0.0207585758611071	0.085737548329792
0.0271925922020474	0.000150983088131536
0.00806391076358757	0.0779439070369879
0.0406991968155989	0.0113076904259899
0.00768137126108279	0.0832843119596853
0.0605823687894817	0.0572973523312648
0.0118340256096885	0.0684447508399879
0.0357077766583958	0.0202775535386055
0.0226288320348701	0.0833134672148229
0.0501281094728615	0.0335510960704275
8.93249298073797e-05	0.0780406596817394
0.0057045486254346	0.0177998555897865
0.0140661813540069	0.0501984217360416
0.0315343511210278	0.0025268414100607
0.00235518993480604	0.0850627475323871
0.0356013624211173	0.056240324942614
0.000249753507214799	0.0798083941640355
0.0505895838050835	0.00517556207937259
0.00992321526270936	0.0791966967565477
0.00996219861236659	0.0834480204705114
0.00498068348112851	0.0496938575184955
0.0199531241267921	0.0224491387298137
8.68209694785761e-05	0.0773549114373648
0.0240052738032879	0.0689718126162239
0.00499754105995853	0.0687151515374511
0.0225518153615901	0.010445520203985
0.00876532184638513	0.0517673653738998
0.00814433385713723	0.0679204225429334
0.00018616779371799	0.0798993068065358
0.0231531693996714	0.0191938413191599
0.00903323890494805	0.0745319902918678
0.03590619631146	0.0029859243776701
0.0065011812260417	0.0700964538513608
0.000783032896316146	0.0309514928281892
0.000274850811710531	0.0685228562285557
0.100050419216806	0.0282385536429443
0.00275919975046394	0.0693695435220602
0.0474023473864721	0.00204867612987702
0.000722569638723743	0.0838764205434391
0.0701111594972233	0.0326970734324733
0.005504372688754	0.0639096629770814
0.0323703002034286	0.0584848814344978
0.012084592743329	0.0688195062023191
0.0201443139537445	0.00719267168150313
0.0171561992622341	0.0736302459740063
0.0150014688326486	0.00564594038144746
0.0111410941348069	0.0940813650007511
0.0333949795831679	0.00659947409044538
0.0189804175524476	0.0719433278568197
0.00889052814767461	0.0548350662046406
0.00200840225127578	0.0674374913351746
0.127456862776775	0.124322459245631
0.00912029591735073	0.0820495008959851
0.0124990451363418	0.0339415629671034
0.00443544152437562	0.0736362733125653
0.0243648862880306	0.0134180189869437
0.00936610581891379	0.077308983821584
0.00586869531245536	0.0724767702384833
0.0321128611561542	0.00839280199955181
0.01828829849899	0.0790441857125554
0.0153560926240383	0.0704356800315637
5.98280873080567e-05	0.0531006649517022
0.00696257327956994	0.0718494514185253
0.00844966036156982	0.0840886697719002
0.031006504008617	0.013006527253117
0.0105859163269785	0.0727912672283838
0.0468754870986799	0.00704281938607642
0.00176152889998338	0.0756340331348425
0.00839017850135518	0.07639418688354
0.00588959192589888	0.0694455276626122
0.0193463321176523	0.0353038649707927
0.00298841277401185	0.0639644938483699
0.0648380870131329	0.0352242850499342
0.00271538716507753	0.0714108658173332
0.0235517676031505	0.0380370731136935
0.0109073950508936	0.0599145530960784
0.0127326810248423	0.0411944528894071
0.0219141799312174	0.00840202793012486
0.00278688482821825	0.0779235002780537
0.0382243396852369	0.0164810934924139
0.01100047646601	0.0755384900894828
0.0433590200203766	0.00260422050237556
0.00632891166938409	0.0688399450788476
0.0256740157733783	0.0596288559779112
0.0141997310969167	0.0918861416759192
0.0162966377344019	0.00527013172858157
0.00312928479807867	0.0797188101330613
0.0666905989974342	0.0299576245079256
0.000298685384088798	0.0564702091295781
0.00258508115249733	0.0741607875507309
0.00049851558313882	0.0475574362945146
0.0133429621932203	0.0646390485081071
0.00139086172937678	0.0727739050313849
0.012633234415794	0.0586092786891594
0.0128600611820858	0.103546325451093
0.0188916315925369	0.0262205040591048
0.00412780063853429	0.0845488117547098
0.022176570070078	0.00284406095784884
0.00964209504724592	0.0704969245125761
0.0355717151298696	0.0155496323028483
0.0011016012875781	0.0769091954980083
0.0610283168031825	0.0323216325424625
0.00913188918587325	0.0711277580045747
0.00948384574188817	0.0685733170841086
0.00146583215615198	0.0668527774251941
0.00824132314907499	0.0638632710496052
0.0130627462391902	0.0575830419929291
0.0121725975813109	0.090193547818225
0.00907246529729864	0.103392282913586
0.00266573501049346	0.0719029247512509
0.0330190846640273	0.00773676037001025
0.000859816100555138	0.0649948472263314
0.0232983565490121	0.0383550202250852
0.000982846773997127	0.0569465554142539
0.0229499662980596	0.00705589203261631
0.00373696530012755	0.0828801907656628
0.0229174397060723	0.0500697190299933
0.0138940502631467	0.0857414125308249
0.0174959036697794	0.0531678409663074
0.000665306972289274	0.0719939076479325
0.00866001285125589	0.0495929052457573
0.0132449740524468	0.0599945147153307
0.00015811380702891	0.0765614453344341
0.00404649644607414	0.0737916857341632
0.00839884891420568	0.0516390258206111
0.0140520386231356	0.0301716483880747
0.0108225422412121	0.0805084257414609
0.0229600350162259	0.00913969179420956
0.0001557767158696	0.0851900441325437
0.0114228559308394	0.0521756687614808
0.000442094846507929	0.0711715156164315
0.00341261548553459	0.0827879572906222
0.00558375049625621	0.066254316287333
0.00796017321363456	0.0616768010030168
0.0109607126620446	0.0664961932871916
0.0210535846031478	0.0470817698382395
0.0383691645230593	0.0386979968727636
0.010471743228741	0.0910339722080893
0.0127979386455952	0.0537237050470742
0.00864783364977917	0.0388577996437649
0.0147143191292331	0.076320424370714
0.015651302771212	0.0640309863449646
0.0114841522771902	0.0729056095134025
0.0027754075711081	0.0426207424315674
0.0133061278744414	0.07360629328423
0.0114872866301607	0.0865618764285754
0.0288670805030785	0.00102276136128163
0.0042681001292982	0.0572108621427704
0.0242592812489656	0.0156333192740574
0.00166892668582651	0.0800603814693559
0.0236527505075651	0.0291141348384467
0.0118524322387609	0.067495323007807
0.011757429381734	0.00430822717750189
0.0095439295270685	0.0756384189108659
0.0712151880436319	0.0443900840936317
0.00771524275525169	0.0521757714972489
0.0184111725661092	0.0225344437838022
0.00790567443163622	0.0782450210832831
0.0957222641117602	0.0681838713576845
0.00429915864783793	0.079569019609395
0.00150903090013274	0.0540176602138064
0.0102367650117484	0.0444412869382899
0.0892478559131243	0.0756806602726624
0.000379503935489154	0.0586448711972286
0.000915447784229612	0.0840903075358573
0.000190001990005594	0.0560701802932269
0.0315368694391739	0.00115508550840803
0.0202613480294455	0.0662558458441361
0.0153285546895455	0.0239002966825739
0.0165501764130843	0.0725121864124972
0.0263790490954649	0.0469316611200467
0.0165941061828861	0.0612629340783018
0.03358905863193	0.0250869625051669
0.000887323426420662	0.0503586115012932
0.0134228987544639	0.00613037543577638
0.00742036335421696	0.0863681768378286
0.0268190742446165	0.0484587764965393
0.00143466936718934	0.0836788942976156
0.0243175133878313	0.0196965544232084
0.00251232545611083	0.0726593653336876
0.0124637387361898	0.0730117763884866
0.0111033388395078	0.0661273471797843
0.0293952014160262	0.0120163125691364
0.0176477117723197	0.0730027832620616
0.00952662542514288	0.0552536789759399
0.00698836456327868	0.0804234986775739
0.0462893042749556	0.0405322664757891
0.0292537894886272	0.0042542221411441
0.0145383608503079	0.0637674428641023
0.00467114725535218	0.0777818073638109
0.000361595271582963	0.0864873639814183
0.00906078266279609	0.0597485908349394
0.000394667496344598	0.0761750320124187
0.0220491703909746	0.0104688399438517
0.00574498365803403	0.0677068824395941
0.0321717148399545	0.0228185621281622
0.0146186545403874	0.0985064217963503
0.0318047220634261	0.0477984057872002
0.0012529808945743	0.0683214972121311
0.00929585396633783	0.075309532858812
0.00169592395491749	0.0514224388080681
0.0109329673667797	0.00189836771009337
0.00347343366264328	0.0570493861284711
0.000892699370655631	0.0628987661643588
0.00709112489250134	0.0526319659228767
0.0227136461448315	0.0542802611874778
0.0227795236989893	0.0111117280346134
0.0116705788965297	0.0545514605735557
0.0457607483644388	0.00866857247645499
0.00174445056832618	0.0564759315202496
0.0129090573548429	0.044594608768272
3.94848657819869e-05	0.0522317044365239
0.035111063626247	0.0225210763581181
0.0017690193523953	0.0648770612625291
0.00296438013204538	0.07307124897063
0.0074259015097219	0.0715968504220822
0.0120375215358323	0.0714707336061697
0.0175409477693246	0.0339125237432762
0.00567415649962492	0.0786550965581339
0.0101654734171673	0.0384328153605093
0.0121024395994555	0.0727460712023338
0.00920100643028124	0.0529350227891287
0.00121900835714481	0.0825407321195358
0.000289959814565554	0.0477270980175488
0.000685559734903879	0.0614744270925729
0.00702747362012378	0.044257279152888
0.000903660215016023	0.0663998937524776
0.0238712791351633	0.0299315480895935
0.001073706532386	0.0640597242544901
0.00983334060659277	0.0480507579990706
0.0184219705106372	0.0777323619960422
0.0115512026043216	0.0278545021465825
0.00148268192897552	0.0564542186248249
0.0108634354659373	0.0460683978628097
0.00138578920287976	0.0813612148681524
0.00491532441961179	0.0643443339141045
0.000971121592602832	0.0721151823098004
0.0106786020163887	0.0588766114266554
0.00554105710819165	0.0654629926155745
0.0409457714615731	0.0346065636604383
0.002459790157875	0.0505413403763082
0.0143026300608555	0.00785288357330093
0.00612331896962693	0.0718045855781378
0.0132581715369613	0.0764953056345984
0.00130946816492338	0.0602973123613915
0.0401664209489554	0.0360431348676447
0.0262121153487171	0.0394265090124892
0.0276802920806832	0.0104233959808105
0.020265598961188	0.0737824282610344
0.019936731078892	0.0653249500805348
0.00708146013781405	0.0395481394871559
0.021072983039797	0.0101851256665662
0.00836034426208233	0.0736034928588025
0.00413259184002165	0.0557524750674117
0.0115227172203771	0.0806690317950897
0.00197894285414618	0.0764098318765193
0.00698350335317479	0.0443950883887702
0.000485043527429492	0.0689019551479233
0.0214217972927415	0.00331708074962505
0.000273277353815334	0.0530759542157345
0.0232331833273561	0.0398376519824511
0.0140752067978519	0.0664997705070744
0.0642717524264789	0.0265878666706421
0.000735898364425646	0.0679938390603142
0.0122058514571946	0.0169797093948242
0.00100262407057018	0.0692254409920596
0.0121313343012848	0.0846125759421684
0.00578650277196457	0.0643024813384075
0.0102384041878174	0.00357688714861156
0.0120453266758304	0.0804532887570362
0.00225259962950176	0.0760691905325629
0.00426554701443528	0.0424804832174704
0.0247927367361666	0.00669362319164576
0.00319800345890464	0.0823696477802159
0.00393368453795631	0.0473398101197221
0.060432889263938	0.00576805298413399
0.00842979193341188	0.0779473965391231
0.0306429720375837	0.100352176581844
8.45426041118096e-05	0.0698887803199072
0.0165531744959466	0.0171142524454162
0.0143261174360675	0.0572097788626779
0.0358779231381003	0.00908354888396199
0.0157226657187271	0.057175254049847
0.00852265013263207	0.0728116446391578
0.000363885963916621	0.0636685463654589
0.000483264578254424	0.0728023099814606
0.0275923838841421	0.0246339235465983
0.00166115743046306	0.0599743965777391
0.00100675802599687	0.0440897992974457
0.00104416008395954	0.0678231711915107
0.00997142715455003	0.0580473983794115
0.0152233708101336	0.0597586398067585
0.0210311321073153	0.0447873047753805
0.00219416144087406	0.0630028962438012
0.015732234371411	0.0460684345394239
0.0116947254734131	0.0913235761367755
0.0119639467665897	0.0611695707839085
0.0031090522660887	0.0650914589491274
0.0219574551711648	0.0369552991481383
0.00156226497103552	0.072420962557604
0.00270463264987642	0.0766581178428511
0.00284612269632272	0.0741430822855926
0.00882954073218876	0.0616390855141592
0.000324855561352807	0.0713843465206957
0.0138904470936078	0.000703450453286378
0.00502205521476172	0.0584620094626589
0.00677632409856231	0.0868149238984001
0.0168911985683573	0.0264177615200763
0.00443493548318199	0.0606535923704921
0.00840999445214268	0.00750989265155213
0.049029408290351	0.000421255561396583
0.00470481614610093	0.0670038575556401
0.0191256742141559	0.00937319118818048
0.00670198508230797	0.0381611275743394
0.0122124116600256	0.0267708163329944
0.0111065517520839	0.0772019609680675
0.0707901792463221	0.00276048135209766
0.0152785116162956	0.075607477127482
0.0121119001016109	0.0699208404102926
0.000287889961641076	0.0818957465638454
0.00637168554816825	0.0893018203575564
0.0217473465260635	0.00590944161916468
0.00484118405765056	0.0438859579406132
0.0206456770540111	0.00626236210734328
0.0104863549064173	0.079876375704663
0.0123380845126155	0.0482061524187613
0.00782318877116152	0.0641673325158149
0.0116396671121489	0.049744571802098
0.0108309448541415	0.0676082905151223
0.00744259501622946	0.0741206314604021
0.00195084616771273	0.0665857482987237
0.0136681767965344	0.0744852538227668
0.00733241532138485	0.0199948845609868
0.00576501052106395	0.0614152428315839
0.0130400517557414	0.0580444238900119
0.00235456988653882	0.0584302048464878
0.0196853030717242	0.0244964194037611
0.0116102413922147	0.0635220826854261
0.00522317616824735	0.0764536973819206
0.00160943222273115	0.0490213287001442
0.0170917492414903	0.0344687186623127
0.000139630148631156	0.0678666804827972
0.0391811512023928	0.0158495908446142
0.00254052411458258	0.0831721780498845
0.00560209105278317	0.0769429906938993
0.000600879746158019	0.066511622193952
0.0216086526802293	0.0336479098064157
0.0080180155172886	0.0792109687516849
0.000520027783700808	0.0634540642097577
0.0696074718207098	0.0322082387931778
0.00213643531463149	0.0677514481066896
0.00959871225383534	0.0762440524603445
0.00268938299006562	0.0541708110081332
0.0347080422475221	0.018690467484868
0.0121765285030384	0.063348660348301
0.00744923000395224	0.0685545406902314
0.0280602514757899	0.0160513059368193
0.000590926006293231	0.0839031833843937
0.00167392296415863	0.0562277091326655
0.0394488065551324	0.00682915862723553
0.00176174787815119	0.0712832595799466
0.0111045948010246	0.0479664401721053
0.0288587404063832	0.00384178225192967
0.0112376219459499	0.0495573623338851
0.0098123514414883	0.029466006777427
0.0233493418132923	0.0376436943729366
0.00215938827805688	0.0809028841142883
0.00493517395226495	0.065952084407407
0.0297349089157547	0.00308557517125443
0.000331209849863957	0.0635270533386056
0.0196366463900146	0.00401470962028813
0.00570086987422291	0.0669272533459999
0.00604195375648292	0.0428920203504674
0.0120357488010149	0.0573847729667488
0.0100877246683639	0.0137252833934033
0.00223511045592919	0.0622912393337717
0.00968668898652669	0.0769870743786737
0.00114053086014721	0.0495692142839609
0.0489432892131585	0.00722213314340547
0.00639862190067406	0.0670214657827176
0.035356577429078	0.00985830990812401
0.0121610525298289	0.0348918984171421
0.00748384559418121	0.0573017117324201
0.0021298831116916	0.0787854367489067
0.035802228006062	0.0294981800034027
0.022401976644306	0.0617827926279373
0.0145724765219923	0.0644704938175775
4.29529069319e-05	0.0548986765797613
0.00997127033484316	0.0561239508125972
0.00960453345693958	0.046088177669444
0.0116386091431408	0.0884299812434134
0.00317112177066327	0.0760735172067632
0.0114810546855963	0.0518484398854793
0.00741487683370771	0.0540608121354811
0.0306401286238711	0.00473216321261842
0.00231394952899732	0.0599073717887787
0.000671267848227948	0.068611836774482
0.00733953053942562	0.0235806389508666
0.0326742618342538	0.0648163274325926
0.0373835667182344	0.0119028895714746
0.0134425094402942	0.0569228314298577
0.0129081924977818	0.0178574204025425
0.00709678059455303	0.0382737391988557
0.0142322768151122	0.0611065730990755
0.000211169494593732	0.0675210870565732
0.00325469759230456	0.0799989603672736
0.0133624850458022	0.0690063047969243
0.0178565323449382	0.015885597240318
0.0032732405023678	0.0603321623108875
0.0132374146221653	0.0687076326290815
0.00696482627226454	0.0519251903023994
0.0130012958830508	0.00278774600579428
0.0101543908060941	0.047999424523296
0.0142577758543401	0.0137981569365133
0.0233754488933147	0.048215067975198
0.00894295536620148	0.0615664392550645
0.045132424637363	0.030511112204611
0.00657300335239076	0.0743364887677408
0.000578869417861703	0.0386911732755969
0.117783150330952	0.0296432551233987
0.0157465683141694	0.0512251870581963
0.0151098559456409	0.0126671941998876
0.00400174604622921	0.0399963134503248
0.00503642295845648	0.0592391686173724
0.0126117472922391	0.0532457079112746
0.0172423867185708	0.0542667716060746
0.0109099206197313	0.0763989144582329
0.020327449608692	0.0155085952104407
0.00609917944733608	0.069646534165645
0.0507224229018488	0.070371686593844
0.0180472537350204	0.0209774532106948
0.000980383814815654	0.0759417121033237
0.00460885167571084	0.0779594602482991
0.000381378826945185	0.055005401195535
0.00679886655033355	0.027069346025479
0.00154045272998484	0.0545287347706094
0.0104480745567916	0.00315676026993715
0.0010772597735092	0.0686169277405267
0.0337200941240557	0.00652175897893841
0.00365515639028609	0.0511685232218754
0.00271986607432101	0.0497251199987833
0.00150069608199367	0.0674553079155067
0.00439482179080392	0.0404001147560229
0.000487002496394629	0.0409846144367787
0.0216373290853401	0.0439170784895766
0.00342101477394975	0.0759280505542684
0.00333368590006359	0.073997793910275
0.00874756343280603	0.0769817122531399
0.00566444740029738	0.0398685476039892
0.112920943830252	0.0256456006079645
0.00819888647484387	0.0625085604908908
0.00134124171240309	0.056031298378581
0.00236509226510145	0.071746050993485
0.00180514039892871	0.0508885680437208
0.0412453527486971	0.00261291611248739
0.00639311836202743	0.0322099140173235
0.00779506734709799	0.0544821275598966
0.0370534667650395	0.0120652297147199
0.000857546508736856	0.065151086822398
0.000342351923419246	0.0617666894390319
0.00996227344294578	0.00152220495461143
0.00130603569302689	0.0718022711635165
0.0158043745466835	0.00511337395794312
0.0112719048822079	0.0745195840579089
0.0398161345140861	0.0168269034445227
0.020876977173507	0.0535331192394298
0.0171876060935021	0.0619827933153409
0.0122245886079786	0.0358640225656724
0.0024281698236702	0.0546890781703955
0.0102877779415683	0.0610433554891117
0.00144410187202171	0.046917163417645
0.00948582233286175	0.0703923510869371
9.29493590092298e-05	0.0570278481725636
0.0112293138099771	0.0201253720698384
0.00997076941937389	0.0794213988499113
0.108265424189729	0.0896252096187544
0.0115865330366961	0.0540395370285477
0.00517608701683465	0.0738389113649201
0.0171358820018051	0.0676707453011675
0.00666411442599379	0.0390887105836968
0.0337239380939067	0.0393133860315028
0.00745631779870004	0.0524091940684572
0.00895354560941808	0.0531823487809589
0.00741466327540341	0.0488430002163072
0.0182483809713025	0.0439074878398792
0.0072009765243645	0.0739480980409185
0.00890780997626573	0.0410661086517408
0.00458190629257051	0.072143896113827
0.00272752174173376	0.0675654411917174
0.00803097848958565	0.0566690399009156
0.0102302864221603	0.0587055841160651
0.00694971305669012	0.0508835248112353
0.0143867109969059	0.0531113689370858
0.00271327915087457	0.0691478135766382
0.0225023338155873	0.0634611336330988
0.000858989235449498	0.0509058057579723
0.0147117116166728	0.0384701326696349
0.0151328610206353	0.0212617951518596
0.00323198193316061	0.0564540802121637
0.0082960738952904	0.0490661453852208
0.00899363159000596	0.0800122577439282
0.00098988959046745	0.0338139165462211
0.00334950507452478	0.0611554054269613
0.00524768417781647	0.0377881696235099
0.00384620097522746	0.0843409305937516
0.0205562559054571	0.0123574680313119
0.00074532708035771	0.0637905677195235
0.000708804564685415	0.0785787429563452
0.00234458198730821	0.0579694148488946
0.0081248749167283	0.0323637678552908
0.00159730699992524	0.0611741167686579
0.0292046244453031	0.0454874316402369
0.00937003803577308	0.0588001573201639
0.000567561596139719	0.0775953084873538
0.00425474065038205	0.0625321066353764
0.028440271363425	0.00374361584595043
0.00861881182253301	0.0537815750743097
0.0059730046463393	0.060400433910472
0.00598497551220537	0.0560078421398888
0.0241278240509758	0.0237649966578524
0.00525497153648914	0.0483719947684861
0.00715066954128375	0.0636285383479619
0.0124248673595064	0.0517502430610693
0.0139509526047479	0.054048090635163
0.0358255823732135	0.00508203996101578
0.00501262657934065	0.0638390828508736
0.0158903709370434	0.0118183602689835
0.0019056543632648	0.0540661860144705
0.0061885444620693	0.0155242057662592
0.00413149466430424	0.0768227856876249
0.0161994249324723	0.0339788956903794
0.00032487651070427	0.0556963404253349
0.0286332896980294	0.00015274887654167
0.00364852329042664	0.0316809583562526
0.00351490033751949	0.0517215256180016
0.0105285408346786	0.064328851739567
0.0108155157179107	0.00976447035387838
0.0030565654261226	0.082047546372887
0.0140497562936449	0.0444972090142456
0.000225915463469808	0.0722945865143592
0.0093450184620273	0.0289264931284033
0.0116806395193256	0.0299234253906814
0.0258031107490467	0.0534078605226181
0.00855509327131176	0.0474667272806171
0.0056473022380915	0.07591103002163
0.0157071835195624	0.0216891948080948
0.00288743878365517	0.0826056943870681
0.00943588242285727	0.0565906329771351
0.0192425110514778	0.041559592739495
0.0420481114745749	0.00422042510888871
0.00299707948103089	0.063210211893146
0.00841051354281927	0.0628307502609925
0.0116202203807787	0.0635018849549319
0.000715837929065174	0.0374398635146612
0.00974447249290131	0.0383763626082919
0.00604064999871851	0.0681476013634846
0.0140605400019121	0.0686015888176084
0.00717200016124989	0.0303124510112272
0.00966283232036037	0.0512667450300989
0.000968156461628714	0.0732773690251894
0.00888348608366157	0.0704690236227088
0.000900311195877414	0.0603322505112956
0.0110949218077699	0.0630515824858941
0.000728413093422504	0.0585390007117806
0.000786905177025209	0.0767768785385832
0.0143576148541062	0.0296396340445103
0.00594786366949249	0.0594426959898849
0.0126021469280356	0.068033317815674
0.00125637209656687	0.0576040536792646
0.00615714980038412	0.0578850337850334
0.00489951205664901	0.0635639624965331
0.00929525534907518	0.0429897010038312
0.00285984827935566	0.0627919835252339
0.00214767570936203	0.0784439744962599
0.00018005688152603	0.0484872300775141
0.00987749142738767	0.0428580188114656
0.00249667625719288	0.0633165862310814
0.00918938509693777	0.0635112851147772
0.00793875353836655	0.0289431066042958
0.0011203154004666	0.0836400793038428
0.00299207177942905	0.0372440540187393
0.00520584962851789	0.0677814490410708
0.0153746070831416	0.0571840232869309
0.000419981777145944	0.0600990591721068
0.00706757886109513	0.0488647868579411
0.0347107040209898	0.00542382408248862
0.0035111863604921	0.0538454387790309
0.00429834230969028	0.0451477684478533
0.00462103160012183	0.0324006775208802
0.0100265323399676	0.0631937284001716
0.0185182032375274	0.0199108844285133
0.0111227666890975	0.0556249360625548
0.00883979704005584	0.0343069533856775
0.0471077386353564	0.000330820562699687
0.00246003387296379	0.0506980604208975
0.00104606757577828	0.0519477482663306
0.00659656498531298	0.0541407112040611
0.0144824528350577	0.0123726246006934
0.0112028389650767	0.0694056324826165
0.00586050153600644	0.0542693887949946
0.005517264705985	0.0651273563595522
0.0115945928977241	0.0430526488408425
0.00116741840059851	0.0508511889625997
0.00643417667457311	0.0207651331286284
0.00547911033354309	0.068099770648307
0.00382427803274943	0.0485835494039866
0.00217406500865585	0.0659471052193038
0.00120399646136154	0.0648043506368981
0.00798769970169985	0.0639162939430906
0.000381176172308292	0.0675594157870057
0.0379050470246375	0.00749716108884104
0.00916269142003877	0.0581753026394554
0.00224949229530551	0.0572946010432049
0.0201975246481606	0.0197069495908742
0.000347025668418992	0.0626566593128997
0.0140421956154712	0.0504651619355384
0.00735858910576194	0.036661478452898
0.0116444965775533	0.0353329642710941
0.00499535541594931	0.0387334835813362
0.00527053974946624	0.0603045427083865
0.0215769013766069	0.0101062361184575
0.110734697529859	0.107951617587807
0.0184095737826827	0.0701662336526231
0.00860908168419262	0.0509793421429425
0.0141079634650683	0.0556856922836883
0.000550645202977807	0.0487460357735281
0.00240505911508666	0.0611607930579536
0.0155293510187636	0.0571027391154394
0.000242352954917772	0.0766444058004243
9.90310379506512e-05	0.0452912359880283
0.0151776260797966	0.00347125920704795
0.0111070958907079	0.0396169086091458
0.0264782600849244	0.0258606365876744
0.00255240811360254	0.0521953573470206
0.00913915417310404	0.0671726329480442
0.00440629171999807	0.0506457705707424
0.000950926489498823	0.0506210269371214
0.00411456383677638	0.0724040224463046
0.0124145772020178	0.0882611066503625
0.00528423681457767	0.0365622579356847
0.0125677470978368	0.0502174894508317
0.0110875468725221	0.0422770475841369
0.00166952306513407	0.0484525854085095
0.00870680241748947	0.0350762144978301
0.00838846871665168	0.0480358886544465
0.0139921943797581	0.00508563845763107
0.00024068475989929	0.0436317365591957
0.00836967265125241	0.0174740059834983
0.0105541191265914	0.0632593729712169
0.0156074958919281	0.00948519811735024
0.0109586387056098	0.0711208545023061
0.00353606119294362	0.0772885694095135
0.0100162532656376	0.0640177408670096
0.000115132612321122	0.0512670038626741
0.00687767487424648	0.0434782870399965
0.00118978378523314	0.0682126136672228
0.00614660301414676	0.0457701656548572
0.0480889068763827	0.0526617776881875
0.00796130030677239	0.0330323356192973
0.00588540585367437	0.0654568573301482
0.0134698526537603	0.0150958947969861
0.00988984094121558	0.0610427754691898
0.0241534820221487	0.00303245954994465
0.053824450201729	0.0546702086998826
0.000851514442000112	0.0515329395130947
0.00479501435078279	0.0382030648378946
0.00779603437722684	0.0322486805128872
0.0161475685886493	0.00106208596869304
0.00634360418694481	0.0651056712125927
0.0773001422091096	0.0335574985408762
0.000231975754326299	0.0577581497875767
0.0492165985688839	0.0603506434506249
0.000150235395485763	0.0542937325906465
0.00692496558671035	7.63484851123154e-05
0.00703800193222894	0.0761512408646264
0.00824192824664535	0.0395614162806842
0.00718142424606799	0.0803871352443781
0.00618883375383598	0.0671962590852098
0.0189673273367061	0.0104296737572367
0.00742737055622176	0.073802143888069
0.0014807414417673	0.0580899137490408
0.00909478480219945	0.0674454788602907
0.00277146201918292	0.0415681821056678
0.00697823344770281	0.0545022228358913
0.0148569137280731	0.0501015612005786
0.0454131512331626	0.0421636895755515
0.00522590300770767	0.0418228414734488
0.0597679469307178	0.00529741945327798
0.00257694470365473	0.0565023268312677
0.00209363345782158	0.079527488212624
0.0206109825893243	0.000745859921447208
0.00702626299905001	0.0726221216402379
0.000387843302280336	0.0518464386233285
0.0128403333139753	0.0170199176915876
7.68580401046038e-05	0.0541478044616915
0.0161147057758236	0.00243582775620588
0.00803988730017022	0.0178152836870296
0.00259367069865467	0.0604345348215306
0.00414747783959732	0.0492371387202625
0.00297759537784422	0.0618832491502881
0.00559522100413692	0.0739630202987864
0.0103405104007813	0.000756538669327802
0.0799494449760034	0.0466230824576974
0.00360388205264995	0.0417860303462939
0.00794242689309649	0.0561296882394846
0.00777789263352946	0.0100867988186754
0.000162953902530344	0.0597457401034363
0.0282606620038584	0.0296722981345452
0.00451245015564407	0.069673947855007
0.0334801964251048	0.0348622790686159
0.00881699561361563	0.0648287303395149
0.00124041665937205	0.0507630525753534
0.0126283997039613	0.00467831218475122
0.00571171606482792	0.0581264877772766
0.00563351420429712	0.043638598477823
0.000693122375061931	0.0382142790299245
0.010332893294058	0.0438409586993167
0.0194130888613737	0.0495165302244096
0.000114211450367532	0.054848159572243
0.0072528391879373	0.0337523282050829
0.00618770060314736	0.0404762068697518
0.000510935261741101	0.0392668819467073
0.0470976674296613	0.0189808845460279
0.00643353008512434	0.0654485525293359
0.00577712282124426	0.0463547605756656
0.00331662930374072	0.0627237866914184
0.00368211273619843	0.0442608729072736
0.00244443537012218	0.0667037265693743
0.000883853092015642	0.0618761383969095
0.00138075009824201	0.0406633396516311
0.00587934270728202	0.0582470648687072
0.00865250683419033	0.0538518670743175
0.00237591489348576	0.0356393612231596
0.00671877478635666	0.0336992853852599
0.0201152400831323	0.0179881321999507
0.00168983883536434	0.0738101441273777
0.0105769936403818	0.0418702032554541
0.00881896304964868	0.00922695508348247
0.00637100712711672	0.072545479108275
0.0319753622296652	0.014986870357319
0.0109767594350065	0.0494136846551399
0.00300453594786488	0.0698610474918966
0.0720815938422494	0.0117679994492766
0.001762233540561	0.0343079544120984
0.000430917345080073	0.0710323701269326
0.0439250886104294	0.0251908096852055
0.000953564098437246	0.0500790406028916
0.00879908998781246	0.0429929717661063
0.0024761883290731	0.0391869485074659
0.0115787226367595	0.00420006970932514
0.00214570789492395	0.0718127568804274
0.00381172378669638	0.0235630959909775
0.00646529740227311	0.0507617749305552
0.0170667915280322	0.000932130536395431
0.0103070837498203	0.072276054748242
0.00810853170044127	0.0732517781172661
0.0015022557396425	0.0475887346149014
0.0164750331221405	0.021187184380678
0.0234694455340618	0.0123217281918536
0.0223803799442663	0.0127225257225404
0.00864325732931505	0.0376445743208414
0.0114372281057515	0.0417738589220925
0.00368034985976318	0.0647040668488919
0.0108463212223639	0.0445139270252507
0.011512895298951	0.0520245037950833
0.00879563671141837	0.0390873535684263
0.00188832003313867	0.0610618222906824
0.0086565270312769	0.0490381011817393
0.000107512569888509	0.0457920818009164
0.00648330008978173	0.0645273848762409
0.00789408046285144	0.0487478518874037
0.00782670170254097	0.0640202184120625
0.00418132141258339	0.058401016769381
0.0083264161678896	0.0781921512876094
0.00433574099026944	0.0469355016024652
0.0459459974575999	0.00277453889344544
0.0202948736721978	0.0271355416883824
0.00169561617296691	0.0460134992935658
0.00975068451142068	0.0280474336737084
0.00610611594017836	0.082307704137344
0.00583756599019465	0.0300342941736894
0.0222177524868698	0.00628857235298879
0.00864169147738873	0.0572165786008465
0.009823769754635	0.0295261981243195
0.00187046249831419	0.0474764106407215
0.00149721171143429	0.040048601614248
0.0301512811590657	0.013681134399902
0.00161903246022721	0.076388274089268
0.00438562434995707	0.0442224349260342
0.00137719199114768	0.0718437516385959
0.00868753019530562	0.0300375269161908
0.0131070048272957	0.0670988109933995
0.0364077173462895	0.00510138163715717
0.000930101956027618	0.0577723503338555
0.00872340647996689	0.0637470968647436
0.0218693482198884	0.00500579993665145
0.000279572131456831	0.0622576347052603
0.00317576326008973	0.0346199321652035
0.000434289811657275	0.0550709587196742
0.0104211897474928	0.0846257017745075
0.0336546061762635	0.0332366496192214
0.00797704852729029	0.0683279687550952
0.0145653318940003	0.016744956961408
0.0109377726304663	0.0517450290233767
0.00334483872191253	0.0505278388640217
0.00995726244836351	0.0696665523644089
0.00029367734622804	0.0378267051429256
0.0390452411829753	0.0102895045731354
0.0106853502301422	0.0690908485386999
0.00978599971920233	0.0607819723273538
0.00145921577237794	0.0579596315570933
0.0022174676166213	0.0650511674211958
0.000294018340175136	0.0576636731330489
0.00821897792845107	0.0702884323133566
0.00335767542340823	0.041864156389971
0.00550789352455201	0.0313470083296658
0.00199681869416699	0.0662168989749618
0.0355350598752628	0.00456871992839192
0.00121721551227119	0.0579224131406234
0.0125376904848143	0.0595829560440883
0.0169562394044953	0.00461703883850776
0.00767193204807135	0.0682517655948064
0.0127195334922928	0.035568418143648
0.000230939998253635	0.0480325328212064
0.0364463442106539	0.0054037037308657
0.00572042031627573	0.00855004699873238
0.00223651576834126	0.0606674421337305
0.0188341301241616	0.0404879333153212
0.0289704368707942	0.0256105027240306
0.0118186560861856	0.0397495434706703
0.00327312208057631	0.0468763351132567
0.0114880138225367	0.0686746110879281
0.0150253672510458	0.037134384748856
0.00296899844575629	0.0682150631555852
0.00995050670225107	0.0701566690289941
0.000989107676798637	0.0672414042861478
0.0202183566888532	0.0588692273246563
0.00446345577095878	0.0704979545089371
0.0163723070349273	0.03752421905639
0.000448527392770606	0.0442414501974624
0.00529028308154824	0.052900118554222
0.00832304100300511	0.0367101795253064
0.0118957515398092	0.0397317615254459
0.000525736502355141	0.0510892481720419
0.00965516801853276	0.0571824238687106
0.0159327212795524	0.0567385183158085
0.00944171091131589	0.0412149295053344
0.00173746642435135	0.0625452375499866
0.00334605748283791	0.0696830734326804
0.00719936115384474	0.0467874718691593
0.0322405943022364	0.00510770748718669
0.0102515659219265	0.0732983111536687
0.00932724454819519	0.0460192152078446
0.000170456645699656	0.0410577220336244
0.015146535686893	0.0122714767439501
0.00262260274597888	0.0485734462330265
0.000474246475213466	0.0328585026404272
0.0196939701926742	0.0155343219196069
0.00203663283371595	0.0722207200379397
0.00927839080647311	0.013330605455173
0.00272621738086567	0.0760221852607914
0.00788194318308963	0.0241833874555351
0.00815195630443634	0.0675610235436249
0.00168742311733639	0.0764270693924005
0.013542698882225	0.059243464548308
0.00120916822455282	0.05424971540888
0.0109078329969607	0.0487054517569361
0.00537290959279076	0.0580906630311104
0.0041399153085561	0.0604558874868465
0.00137891729980271	0.071643756815235
0.0114646670611223	0.00213647826116949
0.00268426537475256	0.0763974850004319
0.00763469973103926	0.0413697641614308
0.0254131335425965	0.00480595108744779
0.0103547239779299	0.0405964491878386
0.00610618280059171	0.0691823050565158
0.0138503102693255	0.0523142012375212
0.000310539883756053	0.0519664127641018
0.00460009774171142	0.0580101756699248
0.0497220174387147	0.00453628814184909
0.00730194676599265	0.0374194321022737
0.0131413463382851	0.0318086304793616
0.00943715099072434	0.0456097796400691
0.0110595450276919	0.0641177551206312
0.0030683813634625	0.0529878359416325
0.0464833776324224	0.00020519104027321
0.00624708797313917	0.0335250026650208
0.0194002269175532	0.010050936264531
0.00653077761176198	0.0412898377317529
0.00483877272992385	0.0653395996103129
0.00243531649867194	0.0646210309244996
0.0131732680989978	0.0711531076742716
0.0196812758952543	0.0842220263600857
0.0151143316034676	0.0270749319631723
0.0210745158170611	0.0124429843522615
0.00137497956834623	0.0435534161879757
0.0103249646849131	0.0424024495220424
0.00056081410599794	0.0559333432680338
0.0180935303826914	0.0111701146743617
0.000999455885258798	0.0490164454208876
0.014546053633943	0.0235731497550529
0.00567295545524311	0.0496824926881495
0.00991059947113775	0.0251115882637141
0.017588296231491	0.00863997609936771
0.00410781093197221	0.0451600747385756
0.00827104050231653	0.00683261207659529
0.0227969987533107	0.0124597563549846
0.00153609971171326	0.0703216372906539
0.0207410953810993	0.00250678266733318
0.00271996786139366	0.0689287990336816
0.00863906609667746	0.0071014452931917
0.00217872325019973	0.0633355841330682
0.0121435649050896	0.0258695020970417
0.00565849228600069	0.0690152315696282
0.0134968604648523	0.0570788874101521
0.0224295878834524	0.0542149415941051
0.0150555015695902	0.0358056824038489
0.00140863792989014	0.068712828010978
0.0202557764033132	0.0099538287566559
0.0138761179610547	0.037122092496581
0.00846001384912058	0.0117720810410366
0.000388471400900285	0.0459238479651008
0.00348135018541489	0.0405105558349699
0.00670503056409428	0.0173767089115502
0.00361724969863906	0.0556772953351854
0.0121798016408296	0.00834261781243405
0.0102463547070683	0.0561059043137066
0.00487918151472514	0.0602890754134774
0.00749852014822726	0.0595325922749002
0.0847783602227791	0.0735764487239902
0.00177811198621027	0.040685229447511
0.000589645441028016	0.0602531811335434
0.0135703654305678	0.0573726166949834
0.016504814996201	0.0155249611379524
0.0037582959503155	0.0535019859467796
0.0143803479977132	0.0321810188112226
0.00985793104611492	0.0573819403475404
0.00745448671495567	0.0493809235231189
0.00520316566348976	0.0612838710134147
0.0299690633385846	0.0284965131617578
0.0110083510667197	0.0621478528409268
0.00795281107590423	0.0505180472417518
0.00235835003050547	0.0556720616675923
0.00965475031843945	0.0319847175507838
0.00267951046901793	0.0753812047613117
0.00876083595436344	0.0407287077268782
0.0171711864247187	0.0518616427018958
0.000522565543484814	0.0459342595665458
0.00712920514853625	0.0573737540228858
0.01007338572166	0.0558510794543579
0.0102014185623429	0.0437832030566575
0.000691248662472938	0.0548764590653476
0.00386787295979857	0.0484478546217134
0.00713568223224214	0.0455513228332901
0.00471703370283694	0.0692428806964499
0.00352215223399708	0.048458842938459
0.00233651012565969	0.0452028526633212
0.0219580421365397	0.0396320837517177
0.00338398850938049	0.0401916563548915
0.01243049121961	0.0585838878464938
0.00119246103664965	0.0489186139998713
0.00995042780758601	0.0354853757937608
0.00610151908121166	0.0567935944936305
0.00142209267863049	0.0636804782709043
0.00156869340811073	0.06539083709808
0.00296222669391218	0.0586692744320214
0.00850563468744846	0.0314506778222829
0.000909252009289627	0.0647788265865819
0.000878876696344664	0.037178552409087
0.00566721995447996	0.0732812644333868
0.00042991299835397	0.04572836064467
0.0191483939487446	0.0383485643773068
5.53499395070818e-05	0.051316144436861
5.09021696516292e-05	0.0713116191493544
0.00899914000363775	0.0598787018939939
0.00390138670945686	0.0485323763104504
0.00123644389349293	0.0555504137613447
0.0173907485446194	0.0554218996172026
0.0011785840154101	0.0634876414424654
0.0049781731672936	0.0607852431457871
0.0581205415444872	0.0532596297933516
0.00427366646714723	0.0655835527569911
0.0115476537894789	0.0663622993718063
0.00122927511052448	0.0500450424498324
0.00131123245231607	0.0485914556815319
0.000191516145353808	0.0542323592653723
0.000136460965712275	0.0544706550085277
0.00744928581912291	0.0374784987690418
0.000810246996314694	0.0505623324996595
0.000586169535662797	0.0528120927683941
0.0154160518439448	0.0228615098732354
0.0128811265728309	0.0570196124902697
0.010932179512763	0.0451827582631851
0.0035562964912431	0.0438372210287735
0.00651821503736547	0.0550775232365274
0.00321789503344836	0.0655978019083696
0.00982334191782772	0.00884353888843342
0.00249539028597059	0.068526160574236
0.0137882859403569	0.0365292007318093
0.000974210997294613	0.0495924119321456
0.00446938929892006	0.0511691626858522
0.000550438591859699	0.0829613305743845
0.00108107468751797	0.036783809488816
0.00801347785173421	0.0209453057674049
0.00451826874636234	0.0601533207954515
0.000810986809887486	0.0588511471122827
0.00646521482696721	0.0521173944669266
0.0582698935730471	0.0279316095497749
0.0115203708634231	0.0624451255215258
0.00372612159098193	0.0613472772633161
0.00464572008500901	0.0312300022737588
0.0418441064288189	0.0376060831340311
0.00629387042449381	0.0309662279259978
0.0136408888941843	0.0101678639489885
0.00327112156125608	0.0740914510536408
0.0267440668721413	0.0123213053401247
0.00173880456777288	0.0486017989257762
0.0124173286532716	0.0350514861920586
0.000349887130597864	0.0544920190642453
0.00624333309883279	0.0528678504074368
0.00097757545831251	0.0591436570773886
0.0241400808436343	0.00328413540083382
0.000297886077881566	0.0238483229076524
0.0341048771386414	0.00561936365093659
0.0102221389920446	0.0506643841501428
0.0256914137853707	0.0214115794336344
0.000198625826404711	0.0485730413112537
0.0108475191599065	0.0655562893350941
0.0045512904901889	0.0615298614260425
0.00913035347988661	0.0660045462158236
0.0115657835487333	0.00306512216338366
0.00146106791231285	0.0391900243586385
0.0103992165071295	0.000878074420747264
0.00165396313108663	0.056977099456021
0.0053211069220018	0.0776431751552031
0.00970199317334879	0.0653777586480967
0.0835128951743808	0.0255313722549686
0.002076846330091	0.047800084771527
0.0186559666436007	0.0113384090287922
0.0166264809656263	0.0592753318674388
0.0141413125371614	0.0498015053697794
0.00512385882025689	0.043260925277015
0.00993293564276239	0.0624230972607033
0.000617868965719226	0.0406545762176467
0.000799069444669982	0.0651264064947607
0.00563731255537755	0.0138475412262062
0.0172582745568235	0.0580482302661502
0.0102273840863349	0.0416241814825063
0.000369736053890615	0.052013669011043
0.0226918769029034	0.0228112510874307
0.00472049456880964	0.06766431872183
0.00777014050322265	0.0439379361065853
0.0106108122017087	0.0501504299478504
0.00237800369906408	0.0494216802203127
0.0103106690657713	0.045842201684422
0.00873458160598066	0.0727067338610905
0.0108734696737232	0.036314147136236
0.0190185589468343	0.065225385332014
0.0120741748101172	0.0258264571176899
0.00395695651435334	0.0338746968942316
0.00396247118722573	0.0338244255843706
0.0103650167348061	0.0474948366827809
0.0159169922815773	0.0252486041775847
0.000599682469610598	0.0683724645362094
0.0124243513933183	0.0393052466263456
0.0459619312262101	0.00226461927182742
0.00519173405756971	0.0517253967125425
0.00671951863200417	0.0228427142310274
0.00513074706944318	0.0441675629167587
0.00461897463881842	0.0489676583138426
0.0101782525479153	0.0538113020426405
0.00226857084284844	0.059492499663787
0.00456312067393386	0.0576029681913452
0.0127350544328157	0.0137260184677868
0.00195001272021525	0.0748024315102064
0.00472946710185647	0.0504173963882839
0.000798814773062154	0.047809691379342
0.00443932751986359	0.0567760455221329
0.0125333400811206	0.0478290075887216
0.0123566669042869	0.0303097858000775
0.0411947980284642	0.0464442401926326
0.00187308422329688	0.0690978493709414
0.00784627689172733	0.0479274572941216
0.00903608433970826	0.0715705327191027
0.00818798939440002	0.038755154457225
0.0182112423613678	0.0119645789243397
0.000175962977892829	0.0584482173826956
0.00811447900599089	0.0418859639608353
0.00912254003810383	0.0408511717917961
0.00141062433470262	0.0606981238263225
0.0175718015869901	0.0172335061418917
0.000847943888276833	0.0739427051693725
0.00472640490402228	0.0764046581811311
0.00967941853484043	0.0632448717825174
0.00408783254085116	0.04887920639715
0.00952428114866869	0.0630802850717969
0.0101335584785497	0.0320583367721504
0.00161266064316408	0.0763644263906312
0.00522887280280044	0.0650427464650821
0.00621606536973411	0.0759750681207082
0.00371410181249739	0.0610380592529841
0.00480783597176614	0.0804078166274071
0.00657732530208864	0.0103026419486969
0.000863441505961049	0.0704245011207228
0.00773774003804624	0.0244089908850867
0.00221380180944049	0.0376246448465331
0.031033559420403	0.00668209590817372
0.0106189701862391	0.0565925830967503
0.00494621345477691	0.0685018005080064
0.00143700809344644	0.0579854785832728
0.0170517811701552	0.0171581971033512
0.000944523773636609	0.076188562608723
0.00941402873314291	0.0407638227898802
0.00163273958066031	0.0431930163636677
0.0227398969560876	0.0024303620733325
0.000915743311822772	0.0563021843832038
0.0214222957580788	0.025089974874674
0.00663881371545715	0.0411102100264094
0.0114805872319644	0.00455440552053148
0.0020653833228434	0.0695775549116222
0.00271300128226287	0.041952784436355
0.0014686366953029	0.0766349659788331
0.000465327381341328	0.0435961971655536
0.0038676015637301	0.0450194361296296
0.000550507512239632	0.0379798147709213
0.00841006060389372	0.00300680177863258
0.00250680648916352	0.0683983356159798
0.0237754594567176	0.0138169383072572
0.000346303503197094	0.0538113871532912
0.00553590103776199	0.0627932929957254
0.00617164600698902	0.0771135640385617
0.00207562390961809	0.0477960410678399
0.0116951888248045	0.0698793470602377
0.00711111879454846	0.0530949334541702
0.000888886509786507	0.0425842018912596
0.00938899180719887	0.0515842523202813
0.0338262224362553	0.0119494302194818
0.000401814026511624	0.0270201818990827
0.004035870522608	0.0614020744047092
0.0134921891515999	0.0533891381309792
0.00463995587236639	0.0388150236056065
0.00159233367537067	0.0440224708977934
0.000894622878905877	0.0565630130728707
0.0349130823164705	0.00633644579509419
0.000782586217124773	0.0671357636761641
0.00699048629577899	0.0130794996036205
0.000517733002291688	0.0723672952995574
0.009360191425586	0.0412069064525712
0.000574479144308276	0.0440019763999294
0.00283983684324099	0.0701805143940962
0.00764744425077008	0.049465353212358
0.0203858317049387	0.00878255493927696
0.000739005305425736	0.0688667887513868
0.0539931739338339	0.0175914548818583
0.0139769139440657	0.0428930813398269
0.000936271758581698	0.0548318274976831
0.00792966484692643	0.0715958524124864
0.00174498120471607	0.0628464055503338
0.00726071987468745	0.0652295787436405
0.0138599686525412	0.0447373966208771
0.00157297850451207	0.0579704392068181
0.00074760680422222	0.0482812046154339
0.000714212120870417	0.0327855677179869
0.00721779777011175	0.0678184235799666
0.0129073132197138	0.0529544225405087
0.00176315168185657	0.0661571048220052
0.00640385876489171	0.038765073727102
0.00408727018466302	0.0464245540812153
0.0052425769933486	0.0529496149661951
0.0253435058837903	0.000336241457318119
0.048252200420656	0.0352021844644086
0.00208382545794737	0.0663154073144879
0.00520325994980462	0.0759525123995919
0.000241186014295513	0.0502317907002948
0.00615808845296827	0.0355096199110589
0.00662024236434897	0.0522260260565664
0.122552109088332	0.0974907339993377
0.00105869130579102	0.0574357878776065
0.0292314956227144	0.000153257233603088
0.000650177173942002	0.0570827638730376
0.00819446065528109	0.0195097865976552
0.00229944316749102	0.0532210304079227
0.0060659508555376	0.0474943746192607
0.0263881274964785	0.014338473411711
0.012458871046534	0.0315184640929039
0.0029344371193401	0.042410889306785
0.00757784123851967	0.0634250879466666
0.0128621613407649	0.0467802260012555
0.00292193961421538	0.0552644410408165
0.0160771222160691	0.0464752188608097
0.00577446028191266	0.0319364752157639
0.0199768956479142	0.0112265233920017
0.000374114007629391	0.0322054175495005
0.0154381313500316	0.0281286071696972
0.0127962464222062	0.00541087173107019
0.0136031824172577	0.0486007114821699
0.00488093544618228	0.0124270404701994
0.00271797884099373	0.0549562428608023
0.0157400688309554	0.0069861557935081
0.000433135262108153	0.0312963727659905
0.000384567363027034	0.0380707518519105
0.0149424335004922	0.0548407924453223
0.000300524752421237	0.056390463081781
0.00298144929042835	0.0625749048974353
0.00107357947268915	0.047026656444494
0.00501994696507376	0.0547620896906579
0.00649233298245534	0.0440632859657095
0.000518532279495382	0.0467405400537657
0.000882065137818331	0.0604180068819235
0.0110582513686525	0.0575565245861137
0.0310543149548656	0.00959699622251773
0.0243111095914008	0.0102786458785323
0.00352296142990388	0.0457525411269546
0.00073951933530509	0.0691453173897975
0.0225311816830196	0.0131351542046348
0.0065777848858996	0.0407400445837617
0.0194122931557336	0.0275415874920657
0.000542514484406071	0.0386204770100462
0.0053505123762601	0.0363691087278019
0.00688934746123429	0.0490406675092107
0.00812785454336083	0.032713754908355
0.0148185140380801	0.00865247820959673
0.00285487441012089	0.0662518411797305
0.00506372676004077	0.0371952445921813
0.000968234260196589	0.0712889204232109
0.0171271443896057	0.0562769808842594
0.00695921749536076	0.0646851027736383
0.00892593135564927	0.0568360954732739
0.00780320029427147	0.0389680333150028
0.0046307449968281	0.0564230511278777
0.0207792011996913	0.00349700881398354
0.000222862240725755	0.0448796418419257
0.00988137027390283	0.00969782089077549
0.0122449721653438	0.0322447973430503
0.00832197116539821	0.0657848513264545
0.0070829242952368	0.0655839241214688
0.00820745408767	0.0427765960362611
0.00137096191537334	0.0635646520025733
0.0506645103932824	0.00328303603602455
0.01389244544713	0.0512860552000209
0.0118898135325047	0.0561706756952797
0.00792885151894623	0.0364737369571348
0.00863231643533599	0.0332000831962976
7.10817262806447e-05	0.0502249917826434
0.037636234544419	0.0138735738332863
0.0145050547358351	0.0363902241581018
0.0119708663623638	0.00271251133829575
0.00581538270892768	0.0655409570233305
0.00669113372856242	0.0148824869169306
0.00124818030549898	0.0435930630922528
0.0138064646077995	0.0151996129408055
0.00291674957150173	0.0471976305446241
0.00416513950019579	0.0518299120604497
0.0070694471730943	0.049810680297078
0.0135392495672438	0.00598328957871649
0.0103410965164395	0.0670044578503425
0.00639136282382016	0.0395148410655344
0.00519969860241421	0.05523818669603
0.0085749910209346	0.0388852323329938
0.00595415554674367	0.0627510203132547
0.00366354854085054	0.0288823316909503
0.00252986558795196	0.0801998674212762
0.0125595805770737	0.0329930111581393
0.00132184093502753	0.0501619737783836
0.019098478947169	0.0302662784189954
0.0145527315506445	0.0420149771431244
0.012526236240315	0.00322217701198297
0.00420353420134379	0.0673211466984769
8.36544290233259e-05	0.0377568123469956
0.00126980048127084	0.0360174930525561
0.00654782681883746	0.0280067901972523
0.00335866191766086	0.0629242654968751
0.00172232536974398	0.0624704778684519
0.000532921088060583	0.0517373309066277
0.0279915516783176	0.0721175562287093
0.00211097194200704	0.0742959061776736
0.00773053627238601	0.038457151249967
0.00300123030602141	0.0443749650096076
0.0245593470298484	0.0368944214710389
0.0032050713424613	0.063679150556818
0.016236899768514	0.0301500664159297
0.00226384604633535	0.0760206179393296
0.0830931325491348	0.0845069148742459
0.0157560118656742	0.0249102846108747
0.00622162538573684	0.0624168982422439
0.00586861124114773	0.0613103159234385
0.0030371503089682	0.0407246255196964
0.0199919170132126	0.0113223219928386
0.000219116275494859	0.0481670552524157
0.00916175092303683	0.036488369688609
0.00640821871252345	0.0648591680316989
0.0134062476678253	0.0548158640840934
0.00693328474011379	0.0450651593050343
0.00970248030050078	0.00301646761370991
0.00666484013072724	0.0564546006348358
0.0135449439757015	0.0398807974475198
0.040603878518993	0.0375751713934097
0.00651224821690866	0.05692006957283
0.0144788740289601	0.00022893929328626
0.00483962606587261	0.0399808097903441
0.00214729873917085	0.0542845636687157
0.0868027219329239	0.0775784446188292
0.00212626065362768	0.0736822593082278
0.00354407956256228	0.0636393989030296
0.0104704325801444	0.0369022045728094
0.0030662469966119	0.0478330549102755
0.00379836139596099	0.0284353120957508
0.00100762904771659	0.0415981667602068
0.0143869693332945	0.0101987979090046
0.00157280515654921	0.045632530570564
0.0237794747201272	0.0215602398506938
0.00227852021973646	0.0492405071553263
0.0020859237115374	0.0516440600194384
0.00103743322615862	0.0614549816199688
0.0129491569700955	0.0295471714187309
0.000243353182967507	0.055263827869269
0.00901353686682846	0.00263590624882267
0.00194711854499504	0.0285203909016049
0.0116467317822655	0.0307359895732318
0.00197754597588375	0.0632251796560444
0.0163642949211541	0.0497083119756904
0.000462016528434041	0.047786246598998
0.0155249360726819	0.0477850262573447
0.00254137141945074	0.05809010250804
0.00533921770334037	0.0335770460360018
0.0355490357929546	0.115515097975543
0.00373961661497379	0.0730038758343216
0.00223584444711836	0.0529282056744273
0.00707731850377934	0.0599117844058527
0.0212139874118919	0.0163424962309546
0.00547888267406611	0.0320976922869421
0.0048998453515427	0.0623049740242607
0.00685369028049318	0.0287238285911833
0.0135086779546206	0.0512019056119499
0.00493537839663199	0.0490344069656761
0.00900880237757526	0.042941044186496
0.00951991861334676	0.0514511818442194
0.01042008315406	0.0416817449278595
5.84462048325443e-05	0.0544253447168488
0.0138391392032856	0.0518578525561683
0.00654394540944668	0.0607230528305362
0.00105534293589145	0.0645375828744458
0.00186328126431541	0.0599372965268294
0.00572817127079622	0.0338592403068362
0.0201301922622862	0.0780783724453026
0.00817359616145011	0.0297691899347209
0.00302889613294694	0.0397455006293386
0.0103320439256127	0.0490341284641109
0.00995949481255796	0.0597241978815386
0.00362516785560641	0.00816219786897157
0.00120673645214	0.0432654701772934
0.014459088640952	0.00919871862364308
7.58485548779831e-05	0.0575275476215819
0.00178269136915659	0.0588747103644494
0.0131792779397087	0.0699691899468943
0.00761434953574154	0.0558822902103176
0.00316779354712304	0.0678635510118819
0.00800916656070026	0.0586003510293489
0.00409612900168229	0.0672831225673805
0.0206781063974442	0.0377051020808564
0.000613261813076428	0.0476189373608303
0.00293451117087566	0.0648187343372571
0.00218749025633898	0.0565249797178883
0.0265382464728325	0.00284367576951503
0.00477409822493518	0.0281514225461259
0.0106188045634623	0.0302631442844952
0.00345364612830737	0.0451364990636036
0.00764928398361898	0.0630143879606656
0.0170370452875039	0.0182143602088075
0.0160349656045304	0.0446160600952321
0.0047268040838379	0.0595981252261825
0.0280430949253812	0.0052867037383467
0.000557479715105748	0.0451720187631738
0.0105731608371289	0.00462797623566774
0.00359899091844736	0.0564056929509537
0.0208251855863439	0.00737761711285267
0.0213319195382155	0.03698297282228
0.0224955705207694	0.0188008425812032
0.000886570667893753	0.0506918650577988
0.0231540764916129	0.0444527029342387
0.0247420446222986	0.00693650281370166
0.0057116986710278	0.0550155697872765
0.00236089987058375	0.0574803032788131
0.0103489918709875	0.066345528500135
4.37471951492784e-05	0.0606565579292577
0.0125567161274057	0.0144869190123144
0.0105420121055177	0.0277891275367802
0.000983209652680827	0.0503095508959105
0.00538213404620104	0.0301203566210494
0.0117676293059164	0.0392966681977594
0.0109761537878758	0.014246108552852
0.00532201424014846	0.0601754615762212
0.0252210982793519	0.0109662241499846
0.00249717915794082	0.0723570790698772
0.0393864443804793	0.018785103199802
0.00853560780597396	0.069535876160021
0.0557144502842618	0.0511934065568825
0.0335741598723628	0.00662369867101336
0.00102703994167338	0.028558961708622
0.0333800817914574	0.00611845839438122
0.00377398316587624	0.0645179815415808
0.0308022456712891	0.0229463716014413
0.00426930591355791	0.0447566104366412
0.00821806941740757	0.00235291926063393
0.00127306423825351	0.0600597329527658
0.016080210484669	0.0127598540200446
0.00132713558609018	0.052268592002106
0.013883128233999	0.00555977951357047
0.000448598047696806	0.0703007859601492
0.000336100269640372	0.0458962399588632
0.0116703749077312	0.0113633506310873
0.000288770955827124	0.0536018279580554
0.00940440802603465	0.0152331157608859
0.00412435826459407	0.0341777220760385
0.00432312930773335	0.0163420642669833
0.0103662150565022	0.0541908467299564
0.00331050216944691	0.0414059742879147
0.00434904410748724	0.0530205279621473
0.00324081410790995	0.0274660334036266
0.0119125372852806	0.0184747956720517
0.00466629740727831	0.0632586911923519
0.03530887800397	0.00380996473942082
0.00237902311544715	0.0704834635489591
0.010113019922548	0.0423915547810276
0.012459456593463	0.0719170715160477
0.00367328008501486	0.0327025887961976
0.000133824058370153	0.0444174524360988
0.00192185481675064	0.0729412058740415
0.0664411360872959	0.000356971939735141
0.000588216304227487	0.0723459221507847
0.00269905938405014	0.0379422024854109
0.0148956240951015	0.011579804698529
0.0167743308629993	0.0258865904094758
0.00231534950848129	0.0498609810992575
0.00836618987907457	0.0419972752741483
0.0187087723176302	0.0358942125497677
0.006028943115855	0.0499232053879335
0.00428127090892919	0.032465289765399
0.00262524588632478	0.0765092800956686
0.00110419890383836	0.0549143692691784
0.000357277653095747	0.0505101241205554
0.0130314926673779	0.00349509137002514
0.000965243694377477	0.0402025989293897
0.0223878957867212	0.0548784375268583
0.00125330800951436	0.0384416322122143
0.00681335291100256	0.0552524263330282
0.000208945427417899	0.0504963555784434
0.0379179764977388	0.0101847999449463
0.00370738248891693	0.0417056237006465
0.0139859593193918	0.0062101108495621
0.00967070913681639	0.06283082063114
0.00624040701176211	0.0102958197229059
0.00454246587792932	0.0389805969550021
0.00545674830650682	0.0552137599990691
0.0167588049616664	0.00870938802309778
0.00721906615319995	0.048156218631247
0.00859123540548614	0.0663477166576503
0.00882725792059429	0.0271589699384108
0.00104531415419411	0.0726222968560917
0.00725895159715317	0.0704691028973466
0.00214788501534771	0.0588877840428333
0.00866475925210508	0.0411023851216841
0.00323312175938352	0.0446924971664679
0.00433146343497163	0.0593835557950945
0.000614667057874262	0.0598965524281977
0.00293749998045261	0.0324418067064231
0.00555004850129622	0.03004530006972
0.0190915564923531	0.0602622845828686
0.0103778656897191	0.0352243854779525
0.00549412130473873	0.0384292574524729
0.000154739000783098	0.062959862438259
0.0122682816426861	0.064819227204309
0.00178294176672167	0.0641313366026656
0.00378181241058899	0.0584858543243308
0.0079108741883589	0.0231558262402132
0.00361429121603591	0.0379061924264833
0.000459563899101222	0.0467176950998488
0.00192553427426118	0.0376538603229554
0.00196637417106183	0.0806747164756782
0.00329661871263281	0.0441261648036441
0.00195256219845826	0.0332459012878993
0.00572731881583741	0.0644799623568552
0.00594689116644917	0.0610715556253475
0.0239428656095219	0.00291552609087098
0.000560080162821945	0.0489032461641838
0.00978457277622033	0.0480432695468807
0.00872971438803109	0.0382542413059592
0.00764798527227958	0.0130656782705748
0.00450743825337303	0.0435098458919559
0.00191986840113192	0.0450941799083155
0.00812993854460188	0.00357133817031303
0.00317749114810961	0.0667477418964268
0.000491089032991969	0.0571770641813173
0.017492834725507	0.011933438542758
0.00153983146936199	0.032359180929147
0.0174055319950011	0.0132545643013452
0.0106112106884619	0.0558532105061241
0.0040202300859016	0.0608688901640563
0.00678590956128195	0.0430407661524616
0.000929631728489182	0.0428964395880587
0.00801528862061695	0.0419167216580495
0.00971981502715548	0.0732673466988746
0.00530627798600299	0.0707686058338588
0.00370659172089332	0.0583448404596769
0.00318204215682051	0.0415456774760836
0.00974355861349209	0.0416451381733404
0.0405059494129452	0.00476874473204015
0.000395485040576244	0.0660889588657029
0.00899881804435602	0.00460278947058062
0.00906189014134406	0.0545902676949711
0.000748983287809871	0.0499963813174113
0.00633484838631657	0.0441899090628227
0.000548733411029754	0.0389956346370061
0.115434930091571	0.000900110683478224
0.00190731946673899	0.0482497024813397
0.0151186761146795	0.00991275274854183
0.000166968862261345	0.033359126573953
0.00384797727389921	0.0562733213102989
0.00426018915089317	0.0641968812839457
0.00390193077324564	0.0587853756708359
0.0533453610978893	0.00711603213100376
0.0122829203789682	0.0437463273992662
0.0270701422653972	0.0133881785121002
0.000846211353842879	0.0530252104573128
0.00132903728454561	0.042833946520854
0.0126938807127294	0.0321216255409491
0.00382227843807622	0.060822057242437
0.0133602513031129	0.0121465952114265
0.00433199362936694	0.0300211282376481
0.0374212776531903	0.00783504584619666
0.00108797461025108	0.0542185882007392
0.0227630726044194	0.00390650431239519
0.029177513121977	0.00700750964050146
0.000138857569934601	0.0446690995403587
0.00638118793903047	0.0315615360269636
0.0559932144744897	0.0975519783511287
0.000372646538023396	0.0596455963735352
0.000659265378632763	0.0516557527919937
0.0116943609381887	0.0538347634158791
0.00105502390206177	0.031667817354324
0.00159495653871767	0.0653704966483
0.00800355212930645	0.0274307166643925
0.00541132758298428	0.0313994927443241
0.018054860283539	0.00114335157527765
0.00911042462933056	0.0599466141584218
0.00693569765720071	0.0369172654472572
0.00316018178481892	0.0514390228267982
0.00361609393543646	0.0611476690775636
0.0026845770272335	0.0481020197174507
0.0118604155596622	0.0423140586366196
0.00800570609444178	0.0507610809404346
0.00319983851982275	0.045736596022495
0.00146758726774391	0.0583305929069752
0.00834871070166745	0.0464806183816132
0.0178187238840998	0.00785785343761162
0.00152603592631942	0.0504338790247009
0.0130439681146643	0.0536706896224525
0.000518980252956944	0.0556619836969826
0.010476056268002	0.0425189388143152
0.00472827951428834	0.0596738846942766
0.00841932215802908	0.0322336127869445
0.00247719971976215	0.0544296517018639
0.00622162501090113	0.0675295637255193
7.42599590792726e-05	0.0539581891974487
0.0149237795410594	0.0750027487633299
0.0112578773279908	0.004212349974703
0.00715876796953129	0.031873879886927
0.0308688142862582	0.00675513688823916
0.0151694696636025	0.0455637505498257
0.00443464345891334	0.0423057846847852
0.0219447435656554	0.032439952847768
0.0120033251982467	0.0226473736263208
0.00180705153256804	0.0425652332232676
0.00669533913692326	0.0375451660894936
0.00465602457869004	0.0563135140565421
0.00877074131357162	0.0294606398382118
0.0195303661514183	0.0334856384884104
0.000990008388536023	0.0562749286841563
0.0495648810493688	0.028405049333973
0.00122574993684731	0.0368635978221746
0.000242617888259634	0.0445765853826474
0.00125950573530199	0.0659214217521486
0.00396229141918916	0.0461739424257408
0.000356966321058824	0.0367446483868437
0.00835613355440928	0.0533613190620565
0.0339653310248724	0.0247272655865902
0.00020327617041085	0.0494630076113171
0.00616190774825883	0.0713052826653471
0.0073911787495677	0.0378093879187243
0.00748633353354651	0.0415584703480409
0.00883051179967407	0.0359365690783635
0.00665079122860255	0.0687279134733687
0.00439124334649429	0.0460132767751534
0.0210672664088712	0.011916011036719
0.00214613916920815	0.0557734477460159
0.0340726899865431	0.0125238465288228
0.00187156152074343	0.0536567520908268
0.00608183164645063	8.07241954065449e-05
0.00124005746278771	0.0426967369716163
0.00908536893159658	0.0540466597234027
0.0122368549050937	0.0335264832172831
0.0142600791665771	0.0321606280329752
0.00180424881663688	0.0308470169042697
0.00252376350988298	0.0330133074407333
0.0220293712147758	0.0429402279430412
0.000341342385890118	0.0427547696720757
0.0304389331363266	0.0210217265704882
0.000586183375126536	0.0372609457161443
0.00586205337845905	0.0492572912009789
0.0100827491156694	0.00357150216669271
0.00289867764020473	0.0408266127423564
0.015338712504008	0.014635015888726
9.34373887541212e-05	0.0337633962721669
0.00327953933106499	0.0354505733947425
0.00333267067170998	0.0623243319005688
0.00155502101929665	0.0632008655702707
0.00638698567072233	0.0534168830529785
0.00578562279743936	0.0685283741055957
0.00192422649230445	0.0602121584593776
0.00721316354804875	0.012017835507082
0.0200276453812953	0.00894448602698426
0.0195248226427768	0.0265085822232307
0.000566034358770182	0.0563279457204698
0.00932711284979144	0.0462981098663532
0.0114623109281835	0.0425200269708035
0.00628086278056695	0.0434504612501406
0.00809963523372588	0.0242234224304474
0.00923910798447829	0.0413291461381941
0.0029176217791767	0.0437736079639049
0.0010159322165961	0.0777692514889522
0.00102459023039627	0.0540910579167522
0.00351480948609804	0.0656273489480718
0.0238937790932344	0.0255170646318978
0.00737861709093438	0.0627506531185909
0.00979514920499042	0.0143182796586904
0.00103741436157964	0.0348516231701281
0.0124584048672256	0.0488722296453951
0.0128061774245994	0.0324665705110529
0.00188998777098218	0.0749088166200996
0.040162204067085	0.031190316562422
0.000559171572899013	0.0268813937476193
0.018643844490143	0.00787280480709574
0.00276977513035614	0.0723358914504177
0.00469337639556496	0.0767144977012883
0.0237483945456408	0.00327272239573154
0.00408307177104283	0.0504836446323111
0.00243461117506767	0.0218398502994302
0.00651779110743201	0.0517293228713811
0.0150789588923078	0.035291580571919
0.00445888142597806	0.0756040455349637
0.00371194321745979	0.0542750855969659
0.00987757132519279	0.0285938299846142
0.000620981600614501	0.0426821258104584
0.011189431494694	0.0597558875250197
0.0166070500343355	0.0254305018394738
0.0347520101553445	0.0193542345343377
0.00023974101298618	0.0370901251389981
0.00915804793823873	0.0158682580830285
0.00413602073654841	0.0531659965031715
0.00489505889736248	0.0381285210855732
0.000367375769257654	0.0414057819032903
0.0182238633501445	0.00424042763996341
0.00936879360015499	0.0530605584770825
0.00913460690525446	0.0445672417139776
0.0210842236034131	0.0365492285794736
0.00106219638247709	0.0276803788064692
0.0117924363172452	0.00779545799301945
0.00175568098029807	0.0617913657051137
0.00125636824406416	0.0426542810666951
0.0025957579108641	0.0248011399518761
0.0104048783385134	0.00737868185416612
0.00691684322640404	0.0453605078878233
0.00592272392950803	0.0120104627281675
0.0118944311390973	0.0586023335972945
0.00749687600752921	0.0514911461928966
0.0113270318384937	0.00410069631161808
0.0101292740082795	0.0494863381119317
0.00331170078778489	0.0690144665431582
0.00437120494629667	0.0396314878837343
0.000366909010334789	0.0206875551220897
0.00423848481077461	0.0688593129379484
0.00106625149377833	0.0400336382107301
0.0196650231231237	0.0318303965086927
0.00607037606737885	0.0306300112657951
0.0239660820774494	0.00308380527214627
0.00199032878413655	0.0499627069103688
0.00459129689300812	0.0357484524625398
0.00447463541230079	0.0648806199806959
0.0197560162370663	0.00724487920573955
0.014948160542236	0.021109345367056
0.0299627287207242	0.0073496217274101
0.00494912699008522	0.0683153520962696
0.0124172204245164	0.0295603211429315
0.00549796985717689	0.0694531449913561
0.0239897640884264	0.00862185464433099
0.0224754463066851	0.0101175628901947
0.00195074769228468	0.0531823080066292
0.00878159807509932	0.00110224177345846
0.00458137143880775	0.0534382517191976
0.026062238379924	0.0265337469798988
0.0183872099158608	0.0546771067431034
0.00855369914248862	0.0131409052669271
0.00285819359174348	0.057630079316279
0.00558307108664502	0.00788653053375445
0.00744703065463636	0.064574169788022
0.0125176924352061	0.00801891283746997
0.00765109591585415	0.0590509806065361
0.00699399362007068	0.0332693644117738
0.0128220530870333	0.0340570257865048
0.00280432371719893	0.0402766451196153
0.01120660355847	0.0534795133936928
0.00482006579473411	0.00718806262256996
0.00301745843635463	0.0392589347599207
0.000217597567848379	0.0539399002327869
0.00423406853717947	0.0618922726237706
0.00366768189425939	0.060407465354073
0.0278892111767734	0.0349051482448638
0.0173098585577814	0.0348494411861332
0.0265233800491966	0.00557982886637398
0.00740752626394547	0.025666121612296
0.0114381760127928	0.0232510470846848
0.00112735557034183	0.0651902059326983
0.0020401708328459	0.0596794831224058
0.00693351588641622	0.0209103688513025
0.00632019700989596	0.0224469308091582
0.00146697147489495	0.0338676432274947
0.0026835008369686	0.0367234957172775
0.0130175064818279	0.0345586215464568
0.00807523513511011	0.052259325419728
0.00656364421557079	0.048611573495207
0.0281706028286842	0.03438647026764
0.00354451870741423	0.0293415728299789
0.0101647742737371	0.035353285494092
0.0114274701297082	0.0274535885622299
0.0341369269708321	0.00927155711485656
7.48876757062793e-05	0.0364093506159401
0.000501361785932888	0.0537024726996185
0.0618995796883631	0.0423450560631786
0.00535581719228908	0.0598590843301211
0.000947649901940871	0.0425117873417755
0.0146247080586204	0.0425912178060782
0.00460168546274287	0.0436256858598055
0.00999501301209946	0.0489486667717747
0.00115599021806075	0.0325012163124535
0.00415535945337778	0.014036288290011
0.000657657391217559	0.0757728392281182
0.0116886495893715	0.0122327234321561
0.0093065460525565	0.0298358458757801
0.00733142839071719	0.0359397017587128
0.00847289906440823	0.0442485038541076
0.00192189747490044	0.0516501676889827
0.000855757831530567	0.0735511161866587
0.00625630949072441	0.0616179971603054
0.00226994457919394	0.0522666058572744
0.0144216704365907	0.0281402108585985
0.0508998647747493	0.0939369757186293
0.0133211203143133	0.0356233886167268
0.000710840429566763	0.0504111468119308
0.0283519132995104	0.00929596232754679
0.00810772444307477	0.0409920421219267
0.00238585992598272	0.044399332189687
0.00853476453837914	0.0462711139903308
0.00890036080169532	0.0251877176975682
0.0131335086294996	0.0272725931173344
0.00167571162305072	0.0481251521361998
0.00262101722593257	0.0608910653842716
0.021515709970077	0.00517967447049994
0.0045464966960017	0.0424777929801925
0.0104778133324226	0.0570501836745363
0.00176408218406554	0.0755920550629808
0.00592435297674376	0.00783404148007241
0.0082640162609081	0.0520432452419085
0.012112439584951	0.0341517052823041
0.00379620784432653	0.0691591364525712
0.00528659981104787	0.0473578644445092
0.00384712084636095	0.0327474566978788
0.00227959633257555	0.0509425269265329
0.00916455604914934	0.0118014340813988
0.000580718464061098	0.0403162326670867
0.0148872799421304	0.00439452304545665
0.00333963249997251	0.0685178525200899
0.00147204630990811	0.0592181556192953
0.00473124300220154	0.0434488255635601
0.0269395670679426	0.0152721941457004
0.00654274127493174	0.000540163901113646
0.00277843866517797	0.0657779574436139
0.0141674087346628	0.00753815959105401
0.000648835121345723	0.0330188160883422
0.0179848572593144	0.0228977065116986
0.0187111652551755	0.0261085986589514
0.00564572134429811	0.0441424200713007
0.0138296349789103	0.0279948158700306
0.00786691008826217	0.0419636700646857
0.0096744624535001	0.0390705405839341
0.00294050850500649	0.0584402658854642
0.00027794867959481	0.0529329383483496
0.00193404585653219	0.0466221987095615
0.00717402589214142	0.035197534143023
0.0123148030833871	0.00771870018683056
0.00265778091196084	0.043345431947428
0.00486811880782056	0.0632859096260648
0.0357995879008641	0.0431418688168881
0.0035304023174715	0.0526717485802728
0.00639325761747377	0.0482694645882486
0.0739894213599863	0.052177516350032
0.000533735103912176	0.0451097870878439
0.0155913632823282	0.016435024396538
0.00983247539674383	0.0310364505631768
0.00766774495596617	0.0214657823463736
0.00762788960268466	0.0363527385923183
0.00135933454426589	0.0531465695586637
0.0031560508995773	0.0671523236098928
0.00607766455748886	0.0291153852489111
0.0118721955477518	0.0575561912187962
0.000430429436284476	0.0489224004553927
0.00365567003775466	0.0311554842007558
0.00891573151942695	0.00931059961994191
0.00771000375320268	0.071656618771369
0.0104401279428846	0.0637306768103507
0.00085109647091913	0.0661335575864721
0.0393827002670427	0.00510004440452574
0.00986572501839395	0.0454177326492399
0.00950480121532648	0.0475182909374876
0.000576440854388701	0.050310551981419
0.0168628107232295	0.000414998378777731
0.00192780143176493	0.0647287134502513
0.0354613295268588	0.00906842687635358
0.0011839369024804	0.0623237299838745
0.0247685467171608	0.00547136476475756
0.00259433753377468	0.0606647901809815
0.014339195689338	0.0292734717940662
0.0122504836240117	0.0496954102763632
0.00199411084074899	0.0383688504316363
0.00476929164382011	0.0491961975493436
0.0101292682767269	0.0474052939463822
0.00955865656390698	0.0665270306293479
0.00277613606948251	0.0338524073881512
0.00600640824492215	0.0722130435711466
0.00523924747394384	0.0605495460457887
0.0123301105934993	0.000155764055978542
0.000963238449182607	0.0263703135098987
0.0138887696515404	0.0470138960601959
0.00054825674725162	0.0289434583793207
0.0354174574880223	0.0150333686276965
0.00572486052259825	0.0660642205088289
0.0180169863848367	0.0404623560192833
0.00322567680565013	0.0479865636467604
0.0108897991540544	0.0165226102517908
0.003868014640817	0.0600442378094643
0.00452266995415121	0.0450303320081649
0.00627529877398372	0.0618414016346436
0.0195239159006977	0.00976311795604286
0.00958856933613638	0.0504511911735674
0.0049338551507782	0.0741351669709481
0.0076357725395104	0.0434923173053602
0.00374800417617691	0.0446687325660773
0.0118114988940407	0.0391218949679915
0.00136351274634411	0.0672831753743615
0.0051890172466216	0.062391153627719
0.00866568702640226	0.0314644261670661
5.22047167763024e-05	0.0435408082139493
0.0011166280357296	0.0446294922690566
0.000260424959590583	0.0145535578011923
0.0013531776335426	0.0550580239609494
0.00335935068218508	0.0555419567392067
0.000771908556502868	0.0461755046476091
0.00539810268153868	0.0496613556561192
0.0172355383836316	0.00384554716441338
0.0122614469178651	0.00114133888954775
0.00256788509445221	0.0225969358718996
0.000506193717344787	0.0455420581763857
0.00990978951015864	0.0415677303790817
0.00842110117469963	0.072040853124027
0.00480063759239949	0.054402415628341
0.0163777959273672	0.0428945319905137
0.0037621428405232	0.0470631692207397
0.0129434700309038	0.0139187327021517
0.00309253485505574	0.0411983104506454
0.033060615101934	0.00428940242708891
0.00499854086381928	0.0461688401778023
0.00399643746583792	0.0348206515735773
0.00310905804130246	0.0164450013149652
0.00014626090858817	0.0415610126304216
0.00340198384640795	0.033895199081848
0.0134008407672995	0.00208874266658781
0.0035235972619796	0.0289170699391481
0.0181129575738428	0.0194400896641962
0.00754281897032672	0.0513666391498057
0.00453447280903686	0.0379018472720817
0.0171208619727661	0.00868587597286416
0.00051181937879071	0.0514846380162805
0.0123211757749513	0.0633691095693285
0.00825860123797154	0.0899903549551324
0.00196699647068337	0.064982826969637
0.0046306403277279	0.0333218489217966
0.00594678480093684	0.0472585334018905
0.00380485830685127	0.0661044813810764
0.000610607487632535	0.0611818459754096
0.0116364447518686	0.0054644421404011
0.000722608972341661	0.0464529406978001
0.0092820072948118	0.0422977341794804
0.00147703871073856	0.0584284409785195
0.01596326573741	0.00243268195736727
0.00206747790052801	0.0561970312066722
0.00656149958030009	0.0577247298018
0.00227336378346697	0.0589571117557737
0.0178362679410058	0.000262299093603614
0.00864585909896976	0.0461143131876926
0.0111904916011152	0.0579218836529869
0.00590968786888101	0.066180579904262
0.00311804650427599	0.0440104162550855
0.00847202015280938	0.0185890022128729
0.000261521316573275	0.0435426008938798
0.0079235293786788	0.0442154590112509
0.00615829145106016	0.068195772821989
0.00145157444032314	0.0346104255892919
0.000419603661781849	0.053966954163182
0.00169723480724117	0.0539231819314296
0.00654407102428419	0.0662893724616191
0.0293643063095134	0.0183393224031295
0.00790416496695626	0.0419982304700331
0.000557062426808892	0.0247800099716277
0.0101507353359282	0.0460678917413009
0.00201632914589316	0.0444807236468416
0.00209739576720842	0.0452694949469374
0.00667194754365163	0.0282251317317256
0.00367205366766839	0.0534224450824623
0.0141372650376177	0.0559548703443023
0.0121255209648911	0.036503216577351
0.0168759910691597	0.0298749778646198
0.00185499772842888	0.0294851224912652
0.0260387171844816	0.0204590089213645
0.00481366981904658	0.0589198261747846
0.0172973195076375	0.0113543603657113
0.00437442286112923	0.0685628946710272
0.00334991806300704	0.0382419956671049
0.00800494792102968	0.0329013839497974
0.0015116766871754	0.0383646657279346
0.032991281214109	0.0020331559797367
0.00220790907661828	0.066776822634645
0.0286154643405312	0.00313486577555204
0.00381766031319784	0.0401661458263753
0.0169354443396816	0.004630997511442
0.0100743265848178	0.0456491395032797
0.00190813177545583	0.0709509398933538
[truncated: 27,001 more rows]
