# Supplementary material for: The WID-BC-index identifies women with primary poor prognostic breast cancer based on DNA methylation in cervical samples
Source: Nat Commun. 2022 Feb 1;13:449. doi: 10.1038/s41467-021-27918-w (PMC8807602; doi:10.1038/s41467-021-27918-w)
Supplement: Supplementary file 4 — Source Data [file 41467_2021_27918_MOESM4_ESM.zip › WID-BC-source-data/main-data/figure-2a.csv]

type	Epi	Fib	B	NK	CD4T	CD8T	Mono	Neutro	Eosino
Breast cancer	0.428832867679849	0.0671256292594322	0.0572550388516562	0.0764661122743322	0.0589532119907328	0	0.0713262963894583	0.24004084355454	0
Breast cancer	0.876304634047272	0	0.019430463005717	0.0296238305908425	0.0228721352141215	0	0.0219201172912429	0.02656651114734	0.003282308703464
Breast cancer	0.963050954390543	0	0.00622591308407374	0.00864477113821562	0.00737548806816849	0	0.008145387564664	0.00625648158543615	0.000301004168899308
Breast cancer	0.642115908828759	0	0.0494772876629977	0.0855727679101289	0.0709959685923373	0	0.0921830825504784	0.0441271243991546	0.0155278600561438
Breast cancer	0.759839619901171	0	0.0369281237724972	0.0512605192767533	0.0366598831020172	0	0.0449668757281502	0.0695241370119682	0.00082084120744268
Breast cancer	0.899772758187737	0	0.0176873994827867	0.0235945563949784	0.0188748304823751	0	0.0172957278915469	0.0211067252042367	0.00166800235633886
Breast cancer	0.122386647127402	0.0294880572061908	0.00910104677959353	0.0173013246553835	0.0104113753963472	0	0.013240427854774	0.798071120980309	0
Breast cancer	0.926440647003343	0	0.0117990353766123	0.0167335482108248	0.0145112512813111	0	0.0140391611725049	0.0164763569554042	0
Breast cancer	0.455670770793909	0.0436107665417849	0.0440838753747699	0.064620762436308	0.044960408380087	0	0.050427302325934	0.296626114147208	0
Breast cancer	0.939106144851641	0	0.0112355951681513	0.0150353698208533	0.012006760517573	0	0.0128894287206822	0.00858670437441479	0.0011399965466839
Breast cancer	0.33600634048619	0.0387661162975017	0.03950238612448	0.0509400898371693	0.0392779819181321	0	0.0572639374176649	0.438243147918862	0
Breast cancer	0.883240943567246	0	0.019071264156446	0.026535286413745	0.02220841607133	0	0.0231258616397416	0.0235954654812449	0.00222276267024615
Breast cancer	0.856029911188152	0	0.0225194931894912	0.0345937147571955	0.0284315479765679	0	0.025286740538125	0.0248698034415684	0.00826878890890009
Breast cancer	0.0553885847904033	0.0114811735810538	0	0	0	0	0.0150463700920726	0.91808387153647	0
Breast cancer	0.163419036239719	0.0387127021193782	0.0346816074164577	0.0372338234879784	0.0256897423654958	0	0.0230677115443222	0.677195376826649	0
Breast cancer	0.693641134880651	0.0377179835940055	0.0443872253862104	0.0607824463818678	0.0529524503357858	0	0.0453594198237666	0.0614594648250366	0.00369987477267603
Breast cancer	0.9877736355751	0	0.00212992400019821	0.00300124100902737	0.00235248314902069	0	0.00240661506278204	0.00231968665946852	1.64145444027736e-05
Breast cancer	0.468292847053859	0.0338698047014627	0.0489326900317664	0.0667129139268149	0.0535591681183015	0	0.0590886904988055	0.26954388566899	0
Breast cancer	1	0	0	0	0	0	0	0	0
Breast cancer	0.665445768948446	0	0.0496099814948283	0.0660201381128554	0.0460465430462859	0	0.0608397764167881	0.109167124761962	0.00287066721883507
Breast cancer	0.456943805186265	0.0423844144237909	0.0611243725292389	0.082457108276511	0.0611871389652864	0	0.0831548626849264	0.212748297933982	0
Breast cancer	0.763435243706871	0	0.0325288870641519	0.0515048287300549	0.0434278157353856	0	0.0481314961168364	0.0497472281018984	0.0112245005448016
Breast cancer	0.188022431479761	0.0384847400795674	0.035736585845202	0.0554590036651438	0.0359991083278252	0	0.0782770434767531	0.568021087125747	0
Breast cancer	0.461400388606158	0.0441765243076823	0.0645140192075711	0.0782874186796814	0.0529939434367558	0	0.0725737596602449	0.226053946101906	0
Breast cancer	0.920965377517357	0	0.0147400675036389	0.0208897759946821	0.0185648224727429	0	0.0145898781652786	0.0102500783463009	0
Breast cancer	0.830439895742055	0	0.0275802050068527	0.0412235151398376	0.0331367620261054	0	0.0307107535124461	0.0277238476793898	0.00918502089331391
Breast cancer	0.249725731155316	0.0434218932543068	0.0353004637753492	0.04042156739812	0.0333645842379417	0	0.0386082493471969	0.559157510831769	0
Breast cancer	0.239269845850459	0.0473274513646447	0.0625091419025216	0.0754004165474598	0.0484463847409125	0	0.112054282034486	0.414992477559517	0
Breast cancer	0.843811638706176	0	0.023366193164636	0.0404123164925138	0.0295990524305702	0	0.0338307134856674	0.022255773376803	0.00672431234363389
Breast cancer	0.344710766244895	0.0414577315644906	0.0567407056647223	0.0761733766170303	0.0531028309565397	0	0.0622674274733468	0.365547161478975	0
Breast cancer	0.141542328339683	0.0323784216100427	0.0183829146774426	0.0210176512562953	0.0154031402663416	0	0.0297105701763573	0.741564973673837	0
Breast cancer	0.59193087338599	0	0.0533684097018591	0.0745208372261584	0.0472898276306711	0	0.0885471920378053	0.134667275262585	0.00967558475493064
Breast cancer	0.470212689536527	0.0487204137586905	0.0564199374060543	0.0755667425283388	0.0508022686564359	0	0.059501302789105	0.238776645324849	0
Breast cancer	0.94460325577609	0	0.00936807388825931	0.0144913239484913	0.0123719565145292	0	0.0132876691753398	0.00268206199246456	0.00319565870482552
Breast cancer	0.527447756040372	0	0.0545373579953783	0.0760117061357716	0.0547978626545213	0	0.0657333283769775	0.221471988796979	0
Breast cancer	0.190227562462087	0.0506440755847875	0.03235000292907	0.0431428589000362	0.0313812883888955	0	0.0376264930003481	0.614627718734776	0
Breast cancer	0.220628797495346	0.0430944592238018	0.0556058463567068	0.060507928424861	0.0424859957441802	0	0.0449134809452296	0.532763491809874	0
Breast cancer	0.439337665436894	0.0349577731633845	0.0508160091169621	0.067825266780115	0.0528113826186547	0	0.0618679764267434	0.292383926457247	0
Breast cancer	0.343009772322864	0.0474996893615064	0.0628893789564826	0.0773077310534827	0.0404053512635955	0	0.0764255840845189	0.35246249295755	0
Breast cancer	0.92768799402807	0	0.0138783967301156	0.0189327251169113	0.013996710104531	0	0.0129434788359176	0.00781003515448336	0.00475066002997063
Breast cancer	0.783039662635214	0	0.0347833780459986	0.0481583670708603	0.0369781223561309	0	0.0438358124216385	0.0518116300346306	0.00139302743552755
Breast cancer	1	0	0	0	0	0	0	0	0
Breast cancer	0.985354042028945	0	0.00250945284326142	0.00392442820979301	0.00311512898559236	0	0.00325407639739612	0.000811835855245175	0.00103103567976642
Breast cancer	0.417531655221816	0.0399771458306242	0.0473956459813197	0.0690570162829911	0.0441390624455207	0	0.0530206538207251	0.328878820417003	0
Breast cancer	0.519487448939635	0	0.051933287628911	0.0768992419127395	0.0577244795503326	0	0.0647189524592251	0.229236589509156	0
Breast cancer	0.453916978196557	0	0.0510472195707027	0.0777286245068387	0.0524769423734817	0	0.0701853179650329	0.294644917387387	0
Breast cancer	0.577571325009976	0	0.054288857441808	0.0801993219560925	0.0601648102103293	0	0.0783639976944585	0.137028765755828	0.0123829219315079
Breast cancer	0.700196392436835	0.0197158308091846	0.0433607797315423	0.0562258997436795	0.0454402893821366	0	0.0473047555661355	0.0877560523304867	0
Breast cancer	0.383681578450456	0.0424621862551642	0.0472633255186447	0.0700871820986499	0.0501855045129686	0	0.0473794332940801	0.358940789870036	0
Breast cancer	0.0858125619529149	0.0245505248283813	0	0	0	0	0.00508717194435509	0.884549741274349	0
Breast cancer	0.0803644804607198	0.0142217118314368	0	0	0	0	0.0273470465044548	0.878066761203389	0
Breast cancer	0.460475660102025	0.0464921405767102	0.0566282680267291	0.077035166680753	0.0538403534643996	0	0.0613981308815817	0.244130280267801	0
Breast cancer	0.268884705334848	0.0700881991869751	0.0502960445410817	0.0661418361404068	0.0367701889234322	0	0.0600222383202259	0.447796787553031	0
Breast cancer	0.738566514115	0.0117350578845152	0.0401237307633756	0.050608964943703	0.0362784644082958	0	0.0503949583032033	0.0652169739410142	0.0070753356408931
Breast cancer	0.676455441833451	0.00559587037224501	0.0499184841483568	0.0651940058080183	0.0521409910364066	0	0.0501233913369552	0.093157358713512	0.00741445675105495
Breast cancer	0.593038195644471	0	0.0567182533598241	0.0751421800464806	0.0558334340073042	0	0.0570293346826336	0.156483193853648	0.00575540840563842
Breast cancer	0.491873807754871	0.0998239129437765	0.0459762312102715	0.0615860183968357	0.0467855390967906	0	0.0636959833127256	0.19025850728473	0
Breast cancer	0.989677815066474	0	0.00190533422642688	0.00249023373106649	0.00188580896848881	0	0.00194519365404932	0.00206229288693613	3.33214665586384e-05
Breast cancer	0.993980856423622	0	0.00104698001269654	0.00148283568748254	0.00117632391187169	0	0.00123517043549791	0.000932700257322674	0.000145133271506793
Breast cancer	0.725663768653442	0	0.0420478883166368	0.0556695588120297	0.0392551640357006	0	0.050545032954761	0.0809403803359647	0.00587820689146543
Breast cancer	0.889684277793769	0	0.0163063608105736	0.0282752204797779	0.0233704817958316	0	0.0224312774980906	0.0129467259656647	0.00698565565629198
Breast cancer	0.192509681407673	0.0522809462940339	0.0345369191872195	0.038531137318758	0.0247584337816089	0	0.0290480098447703	0.628334872165937	0
Breast cancer	0.663022476018851	0	0.0415544300026384	0.0860755041180333	0.0944835488092508	0	0.06606340632364	0.0280344863384994	0.0207661483890868
Breast cancer	0.747971267631106	0	0.0269252844192927	0.0458198535993136	0.064284870669563	0	0.0479898010567436	0.0600265916153406	0.00698233100864084
Breast cancer	0.680291525300397	0	0.034424188010071	0.0571879435672393	0.0617839755597061	0	0.0509798375181954	0.115332530044391	0
Breast cancer	0.254229815914507	0.0112334769866802	0.00348103317380168	0.0238800806197354	0.0469682134088963	0	0.0645465928789691	0.59566078701741	0
Breast cancer	0.906001058274508	0	0.0145598357941771	0.0215082268771659	0.0181921138724723	0	0.015494151320027	0.0179960760487984	0.00624853781285132
Breast cancer	0.562828328573914	0	0.0458142091176883	0.0706912643609163	0.071772477409406	0	0.0573699705523402	0.191523749985735	0
Breast cancer	0.616552235172167	0.0350975884588928	0.0439642805100875	0.07520524949089	0.0814609618691798	0	0.0576212111434113	0.0900984733553715	0
Breast cancer	0.764758159295809	0	0.0360916660932103	0.0530598577576589	0.0479014323760464	0	0.0474545273672882	0.0474663113412721	0.00326804576871487
Breast cancer	0.577743204106188	0.0246198704020233	0.0470385467561471	0.0702575540238171	0.0573319421429895	0	0.0640133510046003	0.158995531564235	0
Breast cancer	0.728393854132156	0	0.0377991561167483	0.063664866376357	0.0488006894621448	0	0.0510539253522957	0.0670833086830646	0.00320419987723365
Breast cancer	0.198036468756778	0.017530224382872	0.0067104818520128	0.0288704401801019	0.0475216254992234	0	0.0859594994725158	0.615371259856496	0
Breast cancer	0.84036667086378	0	0.0170209419526375	0.0379832789612243	0.0416813243738381	0	0.0265604944281049	0.0363872894204151	0
Breast cancer	0.1595042174939	0.0260515724033554	0	0.0300409963656701	0.0524461637904769	0	0.0226650992110187	0.709291950735579	0
Breast cancer	0.0736528944654032	0.00965272978685677	0	0	0.0116010118061881	0	0	0.905093363941552	0
Breast cancer	0.735420237920067	0	0.0408902716635182	0.0646378167871731	0.0640137220074131	0	0.041962988399241	0.0530749632225872	0
Breast cancer	0.250468134106524	0.0270092677842531	0.0230072286669681	0.0338156370387755	0.0331503656201812	0	0.0463378057094872	0.586211561073811	0
Breast cancer	0.346636290983462	0.00818947656720048	0.0158152413292332	0.0500370524841472	0.0635294546132812	0	0.0543785195756872	0.461413964446989	0
Breast cancer	0.887950552066336	0	0.0111743632379614	0.0191621732456084	0.0234808539358237	0	0.0262865122838446	0.0319455452304261	0
Breast cancer	0.336974420287888	0.0374603567673363	0.0492929881023961	0.063539096243604	0.0411719568643351	0	0.0472924018100449	0.424268779924396	0
Breast cancer	0.403774623059163	0.0436818567647448	0.0668102237010857	0.0841847469660017	0.0673893007196362	0	0.0963023972826017	0.237856851506767	0
Breast cancer	0.46014426674517	0.0278040922802403	0.0557106217922276	0.0692791953937121	0.0505335483322927	0	0.0709046771354276	0.265623598320929	0
Breast cancer	0.956359517378424	0	0.00706277214983651	0.0118822552154481	0.00805874593819796	0	0.0100474784153897	0.00476600418186032	0.00182322672084371
Breast cancer	0.436615515374703	0.00904944683390346	0.0634495922956286	0.0827741653983326	0.0562053472017807	0	0.162156887361913	0.177609551018694	0.0121394945150444
Breast cancer	0.64841897072551	0	0.0554488920824841	0.0762479677256009	0.0549425195518131	0	0.0723490654413485	0.0853110438422859	0.00728154063095773
Breast cancer	0.930165733028262	0	0.0124338629347411	0.0187964259848285	0.0138187565552249	0	0.0142060408200965	0.00811328258664137	0.00246589809020557
Breast cancer	0.125897203271001	0.0222838441059396	0.0148308943946751	0.0134586260116626	0.0071883439039347	0	0.0167846146395957	0.799556473673191	0
Breast cancer	0.853721665813713	0	0.0251945656731001	0.0332020094131903	0.0254804801988164	0	0.0300929879434208	0.0250566440284136	0.00725164692934567
Breast cancer	0.939521638973755	0	0.0115098878301991	0.0173016277541011	0.012549408559965	0	0.0126272376554952	0.00217618615485834	0.0043140130716263
Breast cancer	0.192427624843026	0.0662573755318961	0.124408823226796	0.148348287850578	0.134431354383303	0	0.117695563942063	0.185296288850518	0.0311346813718202
Breast cancer	0.873417460489693	0	0.0198634087954115	0.0308104822918632	0.0255066440131163	0	0.0232390255928749	0.0244555844258755	0.00270739439116538
Breast cancer	0.241739405512643	0.0501115123545012	0.0323294336609926	0.0490067004299388	0.0393666458850806	0	0.0238966742719983	0.563549627884845	0
Breast cancer	0.997202442076937	0	0.000519766672309872	0.000690911527175023	0.000655926257301427	0	0.000560003530306093	0.000194808153280129	0.000176141782690779
Breast cancer	0.964634300668138	0	0.0067415028192049	0.00940734787639284	0.00615593858032083	0	0.00676593177018926	0.00502761117086476	0.00126736711488981
Breast cancer	0.980075238197515	0	0.00380132221923437	0.00562947352765092	0.00325277359641551	0	0.00398637073731702	0.00225191604262346	0.00100290567924409
Breast cancer	0.219487721410114	0.0472501226998052	0.062155648948299	0.0749106316592052	0.0528361851626755	0	0.124586277271529	0.418773412848373	0
Breast cancer	0.747142217843426	0	0.0375876437294297	0.0622315221281519	0.0527668948113053	0	0.0448241156651438	0.0413501042363414	0.0140975015862023
Breast cancer	0.439337225756109	0.0160614919400841	0.0633566222036571	0.0822314657388828	0.0602901061217581	0	0.0875458772623089	0.248841039094108	0.00233617188309238
Breast cancer	0.950273694099663	0	0.009191670070543	0.0128270481449707	0.0096968949187819	0	0.00966509090715179	0.00637737436879455	0.00196822749009514
Breast cancer	0.230639649907546	0.0558513933727825	0.0376711489534574	0.0565395186723423	0.039624417297542	0	0.0264333703382208	0.553240501458109	0
Breast cancer	0.936470387157167	0	0.0120369767979067	0.0173683238571914	0.0115289127105926	0	0.0121911980065997	0.00691555574870886	0.00348864572183388
Breast cancer	0.780699657742474	0	0.0346661281514606	0.0539083994008174	0.0470301458987191	0	0.0421689561801177	0.0320764967649772	0.00945021586143422
Breast cancer	0.282037884778117	0.049506208723185	0.0433837591473	0.0527553251698744	0.0384446657577334	0	0.054973701445263	0.478898454978527	0
Breast cancer	0.509014108658644	0.0208821015927801	0.0485215075732437	0.0669723495545702	0.0400453412786587	0	0.0672747441359583	0.247289847206145	0
Breast cancer	0.985142607417059	0	0.00247880739103088	0.00398798319499272	0.00348790573317295	0	0.00309141814016228	0.00126961776229972	0.000541660361283009
Breast cancer	0.770000006339062	0	0.0335995287319315	0.0547557469470918	0.0416275426792726	0	0.0575698873490139	0.0311217002599843	0.011325587693644
Breast cancer	0.950160420433161	0	0.00809123865007922	0.0118030331025985	0.00980899072533576	0	0.00957935318140997	0.010556963907416	0
Breast cancer	1	0	0	0	0	0	0	0	0
Breast cancer	0.0903160140927728	0.0146256357885378	0.00938429792881589	0.00873071243461497	0.00987951959036732	0	0	0.867063820164891	0
Breast cancer	0.818657805671207	0	0.0284758932828456	0.046752838429148	0.039572205424537	0	0.0343100725109993	0.0249673281224847	0.00726385655877825
Breast cancer	1	0	0	0	0	0	0	0	0
Breast cancer	0.832146661376609	0	0.0266930868583408	0.0458102974856921	0.0358407766546481	0	0.0327255496679823	0.0136844750666302	0.0130991528900972
Breast cancer	0.464059651529218	0.0765914999774981	0.0508047100840075	0.0760000821419701	0.0517107555533949	0	0.0747430138600999	0.206090286853811	0
Breast cancer	0.355768465508894	0.105361637929938	0.0716072858875132	0.0921930870400855	0.0629167176248885	0	0.105759813491514	0.206392992517167	0
Breast cancer	0.848096246336325	0	0.0221635523875005	0.0328299035057109	0.0258957791116926	0	0.0323562503589562	0.0386582682998153	0
Breast cancer	0.853163901911405	0	0.023230351228289	0.0373521438076197	0.0312051205437049	0	0.0330131999094983	0.0207906768463312	0.0012446057531518
Breast cancer	0.0792031381828377	0.0176226391560455	0.00342121224603964	0.00388034554579984	0.00044264922985543	0	0	0.895430015639422	0
Breast cancer	1	0	0	0	0	0	0	0	0
Breast cancer	0.0496959785318199	0.0161284493994544	0.0056104265725672	0.00919528284452882	0.0128192738354764	0	0	0.906550588816153	0
Breast cancer	0.289618483248215	0.0426217494247444	0.0353366799232835	0.0510800640040572	0.0384459407152278	0	0.0391125623059646	0.503784520378507	0
Breast cancer	0.985507626126021	0	0.00247717650631049	0.00401674610691668	0.00307181148322452	0	0.00276734899161894	0.00131436713661733	0.000844923649291242
Breast cancer	0.907966450476984	0	0.0147725481443221	0.0181811068534694	0.0120977152089443	0	0.0233557780729131	0.022346378360932	0.00128002288243472
Breast cancer	0.982820282487232	0	0.00290212574436434	0.00460877907115623	0.00409338006061738	0	0.00300298808024195	0.00206733634757866	0.000505108208809452
Breast cancer	0.882226989842601	0	0.0170932428558649	0.0304888359226724	0.0252598413509856	0	0.0247922418570746	0.0154611997160567	0.00467764845474519
Breast cancer	0.618065408727825	0	0.0464766187080521	0.0678927994718221	0.0493382894794886	0	0.0574229746375005	0.160803908975312	0
Breast cancer	0.12759312318299	0.0323370551541015	0.0136906128856096	0.0171110886400255	0.0118688258343289	0	0.0223819794647488	0.775017314838196	0
Breast cancer	0.258725300583524	0.0533777739910421	0.0282546917661148	0.042742677620821	0.0351307212884148	0	0.0576497969915765	0.524119037758506	0
Breast cancer	0.144576074567775	0.0413823113203271	0.0226842086939026	0.024947893759733	0.0191373223983505	0	0.0115374765182925	0.73573471274162	0
Breast cancer	0.992442993265439	0	0.00126519772275842	0.00205535423164045	0.00170407893190766	0	0.00155584387696433	0.000502315311209287	0.000474216660080599
Breast cancer	0.21813517843874	0.0488510722063973	0.0266713622150534	0.036911803180156	0.029037878491122	0	0.0276674325109545	0.612725272957577	0
Breast cancer	0.369292790914503	0.036789402527227	0.0528287946162224	0.0704248596817396	0.0459513096663234	0	0.0602061508302913	0.364506691763693	0
Breast cancer	0.10811586169716	0.0415992492570019	0.0226248070274071	0.0277118537400338	0.0206812718932352	0	0.0648048030441318	0.714462153341031	0
Breast cancer	0.772021908960879	0	0.0326751283702969	0.0471507927378746	0.0430353233617942	0	0.0432336012951113	0.0613974865822643	0.000485758691779799
Breast cancer	0.130675409227615	0.0467147442769152	0.0149579844836897	0.0245946797859189	0.017334703522449	0	0.00229592579922178	0.763426552904191	0
Breast cancer	0.527188176895029	0.0181762233991599	0.0524017399515929	0.0707439859191668	0.0600547712955098	0	0.050559228047709	0.220875874491833	0
Breast cancer	0.343338854024089	0.0462432681009858	0.046513914765791	0.0597299763339649	0.0391544555739395	0	0.0489032112912577	0.416116319909972	0
Breast cancer	0.0357354917495246	0.0119982358449551	0	0	0.0114575463697778	0	0.0144901953241894	0.926318530711553	0
Breast cancer	0.685597160410248	0	0.0434643533469565	0.063481683814468	0.0458109748190848	0	0.0516184846549585	0.110027342954284	0
Breast cancer	0.989897516993624	0	0.0018839165000597	0.0024953788330446	0.00202149697075868	0	0.00179707036745137	0.00171338039277936	0.000191239942282074
Breast cancer	0.36460727788017	0.0597017413593283	0.0607782311539593	0.0898140745004407	0.0704569129149086	0	0.0900768776269746	0.264564884564218	0
Breast cancer	0.510657850001181	0	0.0645474795769337	0.086133452695039	0.0814354004226247	0	0.0972767195430313	0.138859144121065	0.0210899536401249
Breast cancer	0.509666260639271	0	0.0608229545299329	0.101826380308103	0.0734576977916778	0	0.145094754754709	0.0947388317331917	0.0143931202431138
Breast cancer	0.906347467945248	0	0.0162867222327966	0.0256587822607526	0.0195933704461135	0	0.017602273024717	0.00975173268235856	0.00475965140801375
Breast cancer	0.436329173230259	0.0335807320968736	0.0481745329181664	0.0680385151501856	0.0550943133319551	0	0.0669216077655345	0.291861125507026	0
Breast cancer	0.579241377174882	0	0.0629278199723915	0.0924819654694134	0.0648876065991977	0	0.0768153626360497	0.0973678928718679	0.0262779752761974
Breast cancer	0.817865023659996	0	0.0297348100112717	0.0429580923945468	0.0348667163178492	0	0.0352397202152046	0.0269689949756284	0.0123666424255039
Breast cancer	0.354063153920601	0.0410545593304553	0.0447953096588398	0.0547209086748148	0.0393252953990137	0	0.0560907225384407	0.409950050477835	0
Breast cancer	0.659701096914508	0	0.0461125168835608	0.0640163014249049	0.0529640098294047	0	0.0598227887715774	0.117383286176044	0
Breast cancer	0.577817270251176	0.0201669209239413	0.0534873056204825	0.0667901328977067	0.0501527712204578	0	0.0527325077063647	0.178853091379871	0
Breast cancer	0.710940899319783	0	0.0433327249459231	0.0573150107567879	0.0433271999110258	0	0.0498456883558986	0.0915059812792009	0.00373249543138034
Breast cancer	0.337093314937492	0.0425931520320145	0.0419116149722021	0.0491116063859931	0.0328110492205361	0	0.0428463724484974	0.453632890003265	0
Breast cancer	0.246067058887074	0.0359427133224429	0.024883791792837	0.0352093759043983	0.0242503831817925	0	0.0432119588253816	0.590434718086074	0
Breast cancer	0.383239730343812	0.0478242955324161	0.0432284773115404	0.0589957907911738	0.0496806241839984	0	0.0545386234051125	0.362492458431947	0
Breast cancer	0.240138685134075	0.064021043150391	0.0305911740056588	0.0419507044434085	0.0280160139119093	0	0.0387473052026843	0.556535074151873	0
Breast cancer	0.239861736880389	0.062964943468917	0.0284053280709068	0.0406440988208627	0.0300249228589163	0	0.0412906981417618	0.556808271758247	0
Breast cancer	0.130878031871936	0.0379568739200365	0.0155971885740567	0.0191691544815942	0.00981052870655408	0	0.017000222247802	0.769588000198021	0
Breast cancer	0.181285433699073	0.0259254618744903	0.0171555550603814	0.0205336310211246	0.0209649953141743	0	0.0286471642655438	0.705487758765212	0
Breast cancer	0.162856855097476	0.0398773820817443	0.0182375118226843	0.0241634534881637	0.0190639463915582	0	0.0226539221051648	0.713146929013208	0
Breast cancer	0.800632232596475	0	0.0331327167764174	0.0501659844862795	0.0362624185232299	0	0.0384224410642619	0.0376960224989186	0.00368818405441761
Breast cancer	0.170364212260767	0.0446552333732848	0.0259572214595258	0.0332797986187825	0.0184143832949297	0	0.0282181359344775	0.679111015058233	0
Breast cancer	0.661022891311587	0	0.0435099279699694	0.0664996421687832	0.0416405171036637	0	0.0571253281305206	0.130201693315476	0
Breast cancer	0.450446914759904	0.0216169506103813	0.0371473803449507	0.0740751915377041	0.0780053843945046	0	0.0658175293902951	0.272890648962261	0
Breast cancer	0.478629504118558	0	0.0594283580805323	0.0703876346936434	0.0559998456385199	0	0.0658930246641008	0.269661632804645	0
Breast cancer	0.317307821939429	0.0446305936346669	0.0500785398880964	0.0551383614406795	0.04371410327788	0	0.07274347706229	0.416387102756959	0
Breast cancer	0.941556799871871	0	0.00766633813325708	0.0137606905756584	0.0121739297606645	0	0.0106122345343877	0.0124946550832277	0.00173535204093363
Breast cancer	0.362449750208886	0.0207939676793091	0.032849355489424	0.0577876770960732	0.0665005562736238	0	0.041948730297837	0.417669962954847	0
Breast cancer	0.0863756138080836	0.0155209062073429	0	0	0.0221432867798704	0	0.00867271438072995	0.867287478823973	0
Breast cancer	0.918077899225829	0	0.0145078076662892	0.0218095575023618	0.0148775621569556	0	0.0169532690310669	0.00915283289189188	0.00462107152560554
Breast cancer	0.279112907343928	0.0683624540616473	0.0622903919769639	0.0767624486959731	0.0562696333417751	0	0.0800128111054489	0.377189353474264	0
Breast cancer	0.364028417834231	0.0534711140942987	0.0547600580831659	0.0708394347577421	0.0539649961132323	0	0.0824974590678359	0.320438520049494	0
Breast cancer	0.840201003075286	0	0.0263291735500209	0.0383103051439794	0.0293495027257729	0	0.0315700805537387	0.0338757236042722	0.000364211346929805
Breast cancer	0.133013015806341	0.0268341759305363	0.0205449503228064	0.0345153119823238	0.0280079832597315	0	0.119119457314796	0.637965105383465	0
Breast cancer	0.580558823660589	0	0.0533934342020939	0.0707028573316297	0.0472711606084103	0	0.0683285483102297	0.179745175887048	0
Breast cancer	0.0799192899632142	0.0212662752928428	0.00012517499059526	0.00658777331794162	0.0096058987883547	0	0.0219957144646158	0.860499873182436	0
Breast cancer	0.841984889925366	0	0.0254894478346021	0.0366954991614602	0.026443465716722	0	0.0319499520539343	0.0339101511496666	0.00352659415824868
Breast cancer	0.347088331292294	0.0449335777778897	0.0561481557189011	0.0715481901890057	0.0492125028010345	0	0.0888523002192661	0.342216942001609	0
Breast cancer	0.0359079722313693	0.0110669290489999	0	0	0.00282682627069405	0	0.00928693956254307	0.940911332886394	0
Breast cancer	0.854094300796612	0	0.0224552734378189	0.0380682723356394	0.0330159428811767	0	0.0366308169370778	0.00897050091752533	0.00676489269415021
Breast cancer	0.872651560628325	0	0.0210584988762473	0.02855407651513	0.0218763336298127	0	0.0278311584846446	0.0279385008550093	8.98710108310821e-05
Breast cancer	0.126508895392703	0.0443223177975119	0.0233134044954731	0.0342773567794466	0.0286320921229463	0	0.0318601619412346	0.711085771470685	0
Breast cancer	0.030028990595823	0.00816829709003293	0	0	0	0	0.0201983093520011	0.941604402962143	0
Breast cancer	0.199854146208297	0.0571785831023361	0.0509014804495314	0.0603850477089466	0.0459026860817213	0	0.0792861818365154	0.506491874612653	0
Breast cancer	0.503104743895902	0.0411684789998277	0.0581543845677692	0.07807438658486	0.0528715898149038	0	0.0769332582284301	0.189693157908307	0
Breast cancer	0.078679132684468	0.025779524394633	0	0	0.000773404756363253	0	0.0327592121797182	0.862008725984818	0
Breast cancer	0.0469282169964445	0.0187679832569944	0.00288167749422276	0.00106346407829226	0.00454072255371968	0	0.020551587409616	0.90526634821071	0
Breast cancer	0.776744041783464	0	0.0444079314652015	0.0583025035339382	0.0439615092584289	0	0.0476128911293903	0.020000087657648	0.00897103517192899
Breast cancer	0.431020393963734	0.0631067035548834	0.066048259956067	0.080263718991789	0.0529552179269805	0	0.0713379553891545	0.235267750217392	0
Breast cancer	0.41708089838996	0.0362072379362415	0.0638527173801453	0.0784051773239531	0.0505909467016585	0	0.0948337876569923	0.25902923461105	0
Breast cancer	0.437839847751525	0.0260104315041383	0.0598148845829139	0.0872764727675583	0.0751300829267112	0	0.075384277217566	0.238544003249587	0
Breast cancer	0.0580602278771174	0.0176967592178426	0.00588826131284375	0.00607385368482899	0.0120486185016626	0	0.00420362172840202	0.896028657677303	0
Breast cancer	0.214487323456873	0.0438839249938833	0.0348078930096464	0.0414364897383782	0.0273380033153341	0	0.0493297407068109	0.588716624779074	0
Breast cancer	0.998338188368432	0	0.000283604912859597	0.000403422178313178	0.000299034678947948	0	0.000343606466913562	0.000241041482665357	9.11019118686227e-05
Breast cancer	0.321375642640346	0.0309587220326162	0.078794629744399	0.104213674720773	0.104958734591644	0	0.10136728203082	0.247502713480642	0.0108286007587599
Breast cancer	0.092224108586046	0.0168852538124688	0.000477730234556725	0	0	0	0.0357251652471415	0.854687742119787	0
Breast cancer	0.676378784045314	0	0.051272688207557	0.0643909554956674	0.0465114521055932	0	0.0585529822578949	0.101574733765781	0.00131840412219256
Breast cancer	0.281515778718348	0.0241798148390074	0.0542392895878827	0.0648351568470498	0.0379237926338056	0	0.0759135027581988	0.461392664615708	0
Breast cancer	0.367443523773413	0.0621549006817686	0.0540344143684061	0.064519406848218	0.0441065564215557	0	0.0616612705685901	0.346079927338049	0
Breast cancer	0.865229197454257	0	0.020971771580719	0.0299606277167026	0.021782265422229	0	0.0285919517048453	0.0312707719800447	0.00219341414120235
Breast cancer	0.427075266499333	0	0.0545719125853126	0.0754456649430184	0.0519961618524854	0	0.0590388105175938	0.331872183602256	0
Breast cancer	0.300617755112765	0.0583754564542811	0.0476384239488458	0.0600924943689859	0.0468350889314735	0	0.0582402337022679	0.428200547481381	0
Breast cancer	0.651208069123845	0	0.0490663480452912	0.0759423986330839	0.0542353915781358	0	0.0637877138244037	0.0765112182075048	0.0292488605877359
Breast cancer	0.412793595161223	0.0378025232812396	0.048745124607084	0.064720841957362	0.047364794114636	0	0.0555051378873345	0.333067982991121	0
Breast cancer	0.207581478982526	0.0431022850861109	0.031263360094854	0.0344850027316807	0.023426429565068	0	0.0350797098981119	0.625061733641649	0
Breast cancer	0.14013303295089	0.0273266611783607	0.0349494731543389	0.0543174987676197	0.0441307326086936	0	0.0671692911383272	0.63197331020177	0
Breast cancer	0.880050382980023	0	0.0189557186758704	0.0354133528058684	0.0320451984161085	0	0.018125032170706	0.0107638293182124	0.00464648563321095
Breast cancer	0.649080882521646	0	0.0674062449330447	0.0897326560041959	0.0758760525716545	0	0.0622046944087386	0.0442118267858685	0.0114876427748519
Breast cancer	0.318483309980085	0.019453607436185	0.0439274581156364	0.0721448645821977	0.0531739630080975	0	0.0878682299352415	0.404948566942557	0
Breast cancer	0.995227575762624	0	0.000801813610177844	0.00114866891039743	0.0010082498394016	0	0.000899907047107118	0.00091378483029215	0
Breast cancer	0.115182523371519	0.0347364156070098	0.0183403832939922	0.0214667582721777	0.0152799203791219	0	0.0238441802479188	0.77114981882826	0
Breast cancer	0.445258552660209	0.00747697763485415	0.0501316174825719	0.0775664413647627	0.0609569057217892	0	0.107536543640522	0.251072961495291	0
Breast cancer	0.815791628699059	0	0.026524090450019	0.0460120563251725	0.0512969451209958	0	0.040588622996576	0.0132899949457203	0.00649666146245769
Breast cancer	0.282415414086777	0.0470801544594241	0.0513544598599641	0.0667663507588304	0.0458060105254804	0	0.0666489093850632	0.439928700924461	0
Breast cancer	0.0657992178722778	0.0144767083556122	0.00663641131969881	0.00827679769322307	0.00287370111833674	0	0	0.901937163640851	0
Breast cancer	0.201902200288333	0.0605231453468375	0.0454687715001386	0.0509561313070403	0.0422018853586902	0	0.0682142401414235	0.530733626057537	0
Breast cancer	0.68831345983767	0	0.0425786875758753	0.0640292754732879	0.051549357286618	0	0.0479542110552938	0.104614351660752	0.00096065711050306
Breast cancer	0.965731669499649	0	0.00679278775517109	0.0094678121485097	0.00633340506955598	0	0.00705017777158359	0.00347596167128812	0.00114818608424218
Control	0.0368731860463036	0.00852536670680505	0	0	0	0	0	0.954601447246891	0
Control	0.278613265979762	0.0537846473299	0.0535679657091114	0.0644859619442719	0.0476202148889403	0	0.0453525229306636	0.456575421217351	0
Control	0.65734661416232	0	0.0473355784756777	0.0678006394845512	0.055034242469149	0	0.0535075880490228	0.118975337359279	0
Control	0.218499629040068	0.0415354985791123	0.0400059568087102	0.0542413314738423	0.0355981608882699	0	0.0735741436345939	0.536545279575403	0
Control	0.127714745904802	0.0323154291298123	0.0113634395227483	0.0118414278054665	0.00680188722038154	0	0.00174483926923315	0.808218231147556	0
Control	0.117601414575395	0.0280589886015858	0.023089111001875	0.0210029134667126	0.012203875341746	0	0.00844852280803216	0.789595174204653	0
Control	0.533199348501066	0.0078335019918285	0.0554068839457665	0.0771436989456278	0.0583701648101821	0	0.067872509640421	0.200173892165108	0
Control	0.173228801499557	0.0473271805767578	0.0311621409798856	0.0347513368868865	0.0184737488287555	0	0.036589273349462	0.658467517878696	0
Control	0.245729508515427	0.0694015366192347	0.0495217558101804	0.0696187967116034	0.0573325185923047	0	0.0629700734814438	0.445425810269806	0
Control	0.233202476222517	0.0388162182718368	0.0496495060131612	0.0507495518991046	0.0299924748403127	0	0.0633826044955073	0.534207168257561	0
Control	0.172678343587491	0.0432417627390424	0.0306292939193348	0.0366788091597582	0.0234680666019504	0	0.0357768140580219	0.657526909934402	0
Control	0.0370424221797999	0.012256152676682	0	0	0	0	0	0.950701425143518	0
Control	0.480178614210105	0.0182352466675444	0.0605124824849291	0.0809174468398656	0.0694988749239328	0	0.0654462735444468	0.225211061329176	0
Control	0.0530546640207682	0.0199102416681774	0	0.00253198333895025	0.0141331366993605	0	0	0.910369974272744	0
Control	0.80432344789184	0	0.0283605612597712	0.0416298393876646	0.0353706652817401	0	0.0365755140397254	0.0531308711986057	0.000609100940652834
Control	0.36401922851217	0.0437570973703578	0.0817758318174695	0.115130895219577	0.0787984798429269	0	0.102325355182458	0.214193112055042	0
Control	0.725795151517557	0	0.0442758739667796	0.0610252312853772	0.0508434654287339	0	0.0484700718669973	0.0625393704173727	0.00705083551718244
Control	0.301012191849275	0.0301351031282539	0.0474966552707728	0.0529859940648114	0.0330204219481671	0	0.0768422910447374	0.458507342693982	0
Control	0.706077222341813	0	0.0433839334256736	0.0597294591007323	0.0432673584769921	0	0.0534551939616584	0.0917019071596049	0.00238492553352558
Control	0.941611917022015	0	0.00951694317109609	0.0139756211294007	0.0105589270566137	0	0.0123452575812677	0.0108078168722848	0.00118351716732226
Control	0.526696749618869	0.0126510240671173	0.0463734743396557	0.059547601460813	0.0487906726252856	0	0.0707400805647491	0.235200397323511	0
Control	1	0	0	0	0	0	0	0	0
Control	0.997193339149266	0	0.000499885957190834	0.000682787989874672	0.000537906048315798	0	0.000498651132888344	0.000388843751216215	0.000198585971248183
Control	0.855282828663278	0	0.0284378186261793	0.0377952111026167	0.024208872454261	0	0.0271032856935451	0.0271719834601196	0
Control	0.180702874993038	0.033382126273859	0.0222714618800734	0.0291810110375066	0.0143792318107916	0	0.0391177499275941	0.680965544077137	0
Control	0.584612954189054	0	0.0456591809700721	0.0683637566898263	0.0594201025277863	0	0.059382185550648	0.182561820072614	0
Control	0.851346237811454	0	0.0197221074586918	0.0337130182616997	0.0290657916030527	0	0.0371274626400096	0.0290253822250921	0
Control	0.943586979322269	0	0.00906416562963212	0.0132422228155104	0.0116840825014587	0	0.0111704943510584	0.0100854117069275	0.00116664367314347
Control	0.610455476013182	0.00452010673139153	0.0527616445372652	0.0723112782431879	0.0566577500877817	0	0.0631890194756948	0.134637102858124	0.00546762205337277
Control	0.0860631107579987	0.0231633127757258	0.00950700180978706	0.00762597020065043	0.00831714866347659	0	0.00404582584699603	0.861277629945365	0
Control	0.980383884551334	0	0.00350748638220181	0.00466873328937963	0.00330478731754947	0	0.00422487119528582	0.00356771326797639	0.000342523996272962
Control	0.988339942688124	0	0.00222076995985369	0.00285331288116575	0.00217290871361814	0	0.00209120359835944	0.00199845463464883	0.000323407524230627
Control	0.136408065498457	0.0459554917014989	0.0367195387241232	0.0379262862846189	0.0379578133706218	0	0.035421571245874	0.669611233174806	0
Control	0.455755683285018	0.0371168636057886	0.0482105535584968	0.0602364603969125	0.0362644237204641	0	0.0712182844957455	0.291197730937575	0
Control	1	0	0	0	0	0	0	0	0
Control	0.064831517876867	0.0176565147897046	0.00174239914935702	0.00046527709771829	0.00473525013547994	0	0.00326553449994887	0.907303506450924	0
Control	0.508985392566569	0.023877251362684	0.0630085845695518	0.0795304495422221	0.0603988984430587	0	0.0709845865922535	0.193214836923661	0
Control	0.722126771033874	0	0.044582035689293	0.0616323913843423	0.0458519227412089	0	0.0516251804025267	0.0741816987487555	0
Control	0.182309592036883	0.0629258398768803	0.0415255728329706	0.0433755251893348	0.0310347464672983	0	0.0568054692339434	0.582023254362689	0
Control	0.363262939160428	0.0678507494668648	0.0664469085734113	0.076282986692737	0.0579336607402135	0	0.0613114175163279	0.306911337850018	0
Control	0.185344570125974	0.0455537283232075	0.0377220147873552	0.0427466330292637	0.0277791914713528	0	0.0792909856023371	0.581562876660509	0
Control	0.244468598238509	0.0404644135266773	0.0438690554099182	0.0544495550456501	0.0324163067280998	0	0.0511485282649308	0.533183542786215	0
Control	0.826557146985705	0	0.0271683452465615	0.0447710787114322	0.0334093739145397	0	0.0320452597718763	0.0253627093840143	0.0106860859858709
Control	0.355958229012892	0.036755865049199	0.0393262507973482	0.0508838718322399	0.040133116101958	0	0.0508806222560305	0.426062044950333	0
Control	0.319578812388571	0.0386609506316226	0.0448622594171346	0.0574345437936547	0.0395250838205378	0	0.0522537243844226	0.447684625564056	0
Control	0.463574394880923	0.0557244773334722	0.0500019345851712	0.0661305782951498	0.0542792987362854	0	0.0602492315192631	0.250040084649736	0
Control	0.687854452533983	0.0132457567348501	0.0528590402594413	0.0758722984066302	0.0533995285236192	0	0.0491576268433984	0.0605999044474375	0.00701139225063998
Control	0.960817123258671	0	0.00700295956015897	0.00917874451539724	0.00648326813101659	0	0.00856136083482509	0.00763753699765354	0.00031900670227745
Control	0.42131708710985	0.0559260115713856	0.0638403482504039	0.0867311397727739	0.0621600382486795	0	0.0841023562136354	0.225923018833272	0
Control	0.85104745543864	0	0.0306026376036615	0.03767309791625	0.0292799832117908	0	0.0376547434953779	0.00813514778699503	0.00560693454728432
Control	0.253589283055862	0.0442013891550639	0.0382167865261059	0.0499327423454074	0.0384362800607246	0	0.0591010849301909	0.516522433926645	0
Control	0.135876705512971	0.0310522848335131	0.0217570024655594	0.0207763969419923	0.0106932678676458	0	0.0201546227068811	0.759689719671437	0
Control	0.425957226664649	0.067245277646566	0.0567952595765788	0.0794665852865835	0.0625543410851677	0	0.0591041867182645	0.248877123022191	0
Control	0.161599254412154	0.0452971600570023	0.0348770128618115	0.0398147196977217	0.0296365604426918	0	0.0609192024240092	0.627856090104609	0
Control	0.962773375130378	0	0.00626858532702164	0.00892610917136662	0.00818786468657731	0	0.00677749601184598	0.00645125433081708	0.000615315341993235
Control	0.820821101731923	0	0.0302974701815733	0.050609388371116	0.0392986973014209	0	0.0391387020617387	0.0172140429982932	0.00262059735393542
Control	0.820723212697722	0	0.0292302586699116	0.0456740517086069	0.0325113004527562	0	0.035086980654538	0.0314017861823914	0.00537240963407392
Control	0.384436923289792	0.0445017873341874	0.0436725630491199	0.0668647824820237	0.054929244002506	0	0.0471031535631765	0.358491546279194	0
Control	0.485318059103906	0.0342473514225525	0.0569013807430432	0.0818023491333657	0.0560658314376413	0	0.0750437073052371	0.210621320854254	0
Control	0.595086151722437	0	0.0568956414640229	0.0758151442104618	0.053793799096818	0	0.072984232435065	0.145425031071195	0
Control	0.754921036338379	0	0.0386559916982602	0.0583272884491136	0.0414075285845151	0	0.0434566816389539	0.0506575154997858	0.0125739577909924
Control	0.255530068149179	0.0604697375549455	0.0489295221357731	0.0615902290030444	0.049916879060291	0	0.0679618877061377	0.455601676390629	0
Control	0.2536600826175	0.0455890123722029	0.0489521230022575	0.05274500413651	0.0305497453562734	0	0.0725346551237496	0.495969377391506	0
Control	0.471912090691541	0.0281965164571215	0.061790439586868	0.0821578060483256	0.0602992578580491	0	0.0686672556704584	0.226976633687636	0
Control	0.127899349436064	0.034777912627166	0.149087245218354	0.125082124886959	0.0922846363826822	0	0.166678265282711	0.304190466166063	0
Control	1	0	0	0	0	0	0	0	0
Control	0.902026944523138	0	0.0172062766293992	0.0251533452913458	0.0159127328943181	0	0.0222403180745269	0.0136079964840829	0.00385238610318929
Control	0.3574762577327	0.0594385820010949	0.0505637499760576	0.0714277084265011	0.04925374696834	0	0.058423009963131	0.353416944932176	0
Control	0.795223405179301	0	0.0303224003247228	0.045828978399751	0.0363265028730959	0	0.03533273826164	0.0534979698136149	0.00346800514787402
Control	0.260781111751717	0.058166528134869	0.0515060818693656	0.0630256014964366	0.0399305009721488	0	0.0580932138787206	0.468496961896743	0
Control	0.332217415733268	0.0417612017271657	0.0429427031122605	0.0609845592315884	0.0374331899309341	0	0.0641092976825137	0.420551632582269	0
Control	0.379686884630076	0.0300413779067829	0.051635881389294	0.0689025376494872	0.0504318722287225	0	0.0941008291306796	0.325200617064958	0
Control	0.587294836809555	0.00825817509131189	0.0522591545640805	0.076688199177212	0.0583119008991326	0	0.0641639765778925	0.153023756880815	0
Control	0.751780104773537	0	0.0361243463942372	0.0626239221738024	0.052146037249357	0	0.0524308258336926	0.0304942943235453	0.0144004692518282
Control	0.266863317500365	0.0908770263956473	0.0537576532248976	0.063235073237068	0.0450267529143701	0	0.0731202209575912	0.407119955770061	0
Control	0.376008882762461	0.0583934862047079	0.0758068302723359	0.0919420493833111	0.0604235001656216	0	0.0941594402241839	0.243265810987379	0
Control	1	0	0	0	0	0	0	0	0
Control	0.547517786462502	0.00987296461805481	0.0570901152238342	0.0717248470859466	0.0481522534820515	0	0.0656133471294174	0.200028685998193	0
Control	0.218926570284732	0.0158719357843233	0.0306192560195276	0.0456438499159851	0.0195832186614883	0	0.0744772432647388	0.594877926069205	0
Control	0.161874617788706	0.0599294451441179	0.028841398295845	0.0399097969508875	0.0258769893195882	0	0.0242692545336792	0.659298497967176	0
Control	0.974337342207551	0	0.00454676979658274	0.00719550616098778	0.00453526087397844	0	0.00544329551019124	0.00254050886896251	0.00140131658174671
Control	0.0850751141246058	0.0228787982007005	0.0105256173611552	0.0110707943967661	0.0119853858121261	0	0	0.858464290104646	0
Control	0.478677678362724	0	0.0563524321293458	0.0935386034246911	0.0679014722474657	0	0.0777444943277029	0.22578531950807	0
Control	0.180292512616424	0.0491132078252902	0.0390389279882314	0.0607241676960961	0.034804049737683	0	0.0588171382726696	0.577209995863605	0
Control	0.40340269825765	0.0153915216373447	0.0436976794295748	0.061724842289045	0.0347076781449516	0	0.0585781348226653	0.382497445418768	0
Control	0.820179164755934	0	0.0264373073001393	0.0392244612785312	0.0336978548061354	0	0.032128986822582	0.0421723578192043	0.00615986721747412
Control	0.68881566599129	0	0.048920169352534	0.0701612883918434	0.0554136600663982	0	0.0531144812912964	0.0724629615386671	0.0111117733679707
Control	1	0	0	0	0	0	0	0	0
Control	0.07464716408481	0.0267253219397688	0.00336012637930545	0.00125141101933419	0.00234318641010825	0	0	0.891672790166673	0
Control	0.42592220482911	0.0432905154970779	0.0534225067617162	0.0738626576088459	0.0588506171129301	0	0.0764633151327648	0.268188183057555	0
Control	0.172111657765707	0.0535095302184093	0.0301156257727334	0.0429944731440505	0.0316405405342552	0	0.0613511093081618	0.608277063256683	0
Control	0.404293350942686	0	0.0585985192201276	0.0806651769074783	0.0511786824886046	0	0.0844006202335316	0.320863650207572	0
Control	0.152511206326207	0.0406474975393346	0.0303638998817132	0.0336452477084488	0.017509839931253	0	0.0403832871837445	0.684939021429299	0
Control	0.797912651692244	0	0.0321274783775591	0.0489193389490205	0.0375717980890734	0	0.0343513171842943	0.0417950603970541	0.00732235531075436
Control	0.0432025764202886	0.0189663239393065	0.00630719414343012	0.00484159453569438	0.00955715723407713	0	0.0371900791398039	0.879935074587399	0
Control	0.66881246066297	0	0.0487815672755823	0.0671902481018543	0.0496695173850544	0	0.0588389529175464	0.101087304068787	0.00561994958820537
Control	0.351740299185508	0.0404979648357183	0.0431523631987935	0.0545863639479188	0.0464600619885358	0	0.0444770466576825	0.419085900185843	0
Control	0.191589683265371	0.0545736598170392	0.0624109934386871	0.0809559774781556	0.070308211073523	0	0.082480193113064	0.457681281814161	0
Control	0.171880034967464	0.0691134971923297	0.0195426681201127	0.0298074408027635	0.0256618970153032	0	0.0410330733939294	0.642961388508098	0
Control	0.814011148332827	0	0.0299366490626495	0.047455003797253	0.0347151660502132	0	0.0323299088448979	0.0333525476918127	0.00819957622034673
Control	0.350667734004113	0.0375246160171688	0.0475615029180999	0.0679023797011363	0.0492266346602244	0	0.101024634955974	0.346092497743284	0
Control	0.243056327506	0.0416751944710497	0.047893682335407	0.0569351650070534	0.0371745834965196	0	0.0494162354008078	0.523848811783163	0
Control	1	0	0	0	0	0	0	0	0
Control	0.610077264823985	0	0.0504277461888085	0.0674579743759902	0.0541912968538233	0	0.0624009855370515	0.155444732220342	0
Control	0.713136181081962	0	0.0470487243123435	0.0711900261097454	0.05595532054325	0	0.0430430579021861	0.061143759989443	0.00848293006107022
Control	0.054807332055204	0.0165848424754496	4.19154398013932e-05	0	0	0	0.00690439766913982	0.921661512360405	0
Control	0.891976334930883	0	0.0176314039485342	0.0286587330165219	0.0199074176335142	0	0.0207093091465987	0.0203798404266703	0.000736960897277827
Control	0.670783706903246	0	0.0451294505666629	0.0679519631995113	0.0549510548380819	0	0.0511546142076288	0.110029210284869	0
Control	0.188632538460226	0.0554762052032342	0.0435685366394588	0.0484839976366482	0.0342401475915702	0	0.0730323582573036	0.556566216211559	0
Control	0.50162390285369	0.018652334267323	0.0514809880591952	0.0697049580127279	0.0507670667090856	0	0.0639946258705695	0.243776124227409	0
Control	0.180683336635541	0.0501238077412386	0.0296906453043307	0.0429922126939346	0.0297049658945067	0	0.0430474372418856	0.623757594488562	0
Control	0.368597255662409	0.0359140350933323	0.0640863906287166	0.0890123324391365	0.0626411831615095	0	0.118435024077877	0.259144333763747	0.0021694451732723
Control	0.832778917195376	0	0.0259521437971628	0.0398171257387035	0.033158312922065	0	0.0350052044741334	0.0332882958725596	0
Control	0.0889073654329965	0.0341947050378053	0.0231105750626984	0.0200039552483785	0.0151753842689692	0	0.0276356177404429	0.790972397208709	0
Control	0.175503729625944	0.0462420215674316	0.0321872784711563	0.0348069869189339	0.0280252891291748	0	0.0118060644175453	0.671428629869814	0
Control	0.0881556593083593	0.0277134970611969	0.0072352299400112	0.00982378184418125	0.00511363808812769	0	0.00660154521908135	0.855356648539042	0
Control	0.258224854748412	0.0236182082888825	0.0748616487767463	0.0932120952076494	0.0708263125675014	0	0.0916521872528799	0.387604693157929	0
Control	0.102086314687499	0.0252131311861268	0.00539560021124775	0.00730642914315378	0.00221799297159981	0	0.0170696331723026	0.84071089862807	0
Control	0.463018513500808	0.0581350422595175	0.0549030660834558	0.0651055742041884	0.0465656346179693	0	0.0708571854134429	0.241414983920618	0
Control	0.175870920496669	0.0488611779713582	0.0303204414484281	0.034444548795574	0.0245933836637502	0	0.0455928404017661	0.640316687222454	0
Control	0.140719428242595	0.0458801534644598	0.0169788705780935	0.0291700845499169	0.0234862851814611	0	0.0330197327833409	0.710745445200133	0
Control	0.716906762772906	0	0.0452499300067595	0.06839389523455	0.0466321513209849	0	0.0547824207194338	0.0499016592004305	0.0181331807449354
Control	0.983613333457482	0	0.002709377590234	0.0045228271752692	0.00379613218323495	0	0.00326681625590151	0.000765962176170232	0.00132555116170768
Control	0.0682909840031359	0.0127273012285505	0	0.00663820313617988	0.00329482703279769	0	0	0.909048684599336	0
Control	0.735776914404465	0	0.0405323880978039	0.0535932818078941	0.0347167578080105	0	0.055684959399431	0.0746262809850932	0.0050694174973025
Control	0.249575110529985	0.0420700003946634	0.0331726648276789	0.0449725752739878	0.0305037365511834	0	0.0411099391569492	0.558595973265553	0
Control	0.151742943848295	0.0222704094448607	0	0.0123700841654139	0.016016176114338	0	0.0521008193960745	0.745499567031018	0
Control	0.177652877154319	0.0290554101499691	0.0463582335392286	0.0624321025691217	0.04460369617818	0	0.073007036062192	0.566890644346989	0
Control	0.199000525186261	0.0260175160133859	0.0259007325373376	0.0708480570999516	0.0905580560501912	0	0.0999253971596419	0.487749715953231	0
Control	0.115242394227103	0.0134037105358361	0.00289089729172338	0.0339116240498038	0.0570997327368534	0	0.13672749185874	0.640724149299941	0
Control	0.356525635817915	0	0.0362012810863967	0.0843030936579249	0.0821181785337656	0	0.131556453241298	0.3092953576627	0
Control	0.404754384026691	0.0517451938810331	0.0465431975795031	0.0653067494470955	0.0633078606125429	0	0.0610904698593472	0.307252144593788	0
Control	0.142410593861879	0.00917023616911808	0	0.00821732379246856	0.0224395686997854	0	0.0307021424283385	0.78706013504841	0
Control	0.112731684056714	0.0276633007684827	0	0.0122699220758028	0.0318205551416937	0	0.0308813708618695	0.784633167095437	0
Control	0.0747975358841547	0.0131160631902589	0	0	0.0171984492853876	0	0.0357878025267437	0.859100149113455	0
Control	0.243181464324116	0.0391301389800097	0.0307008345521208	0.0583212019497772	0.063727538515034	0	0.103661589376289	0.461277232302653	0
Control	0.181425287509033	0.0301883916805046	0	0.0112027394170485	0.0332516763779038	0	0.0158868076017375	0.728045097413773	0
Control	0.342942920950326	0.0233293528529346	0.00590752044810736	0.0458833052505049	0.0879316945073169	0	0.0526289737450403	0.44137623224577	0
Control	0.833520598904878	0	0.0217722411007038	0.0377989078718268	0.0394662541191809	0	0.0370597023742687	0.0283580135966483	0.00202428203249366
Control	0.140493193660971	0.0201804738285991	0.0147004408577478	0.0350951151496731	0.0424645910300625	0	0.0533692854016348	0.693696900071311	0
Control	0.261572464591745	0.051896398039382	0.047853315837291	0.0667632558010458	0.0540893720328586	0	0.0699830187104837	0.447842174987194	0
Control	0.0986391287514631	0.0139233462381543	0	0.0121908118752291	0.029045622666379	0	0.00227001642715849	0.843931074041616	0
Control	0.956979832433717	0	0.0062063652031761	0.0102134435108038	0.00945111533574701	0	0.00757256634565091	0.00957667717090543	0
Control	0.477062109326034	0.0156388080775103	0.0527845225557451	0.0807441898364465	0.070356288727668	0	0.0725549401522475	0.230859141324348	0
Control	0.540705602309813	0.00904694445309494	0.0354059656438348	0.0628018784269598	0.0573321906874719	0	0.0745536204288949	0.22015379804993	0
Control	0.180609820473727	0.0296748718242779	0.00468625603346979	0.0314971198343166	0.0571177295398018	0	0.0725506149508788	0.623863587343528	0
Control	0.961743815130926	0	0.00480736347701582	0.00839969869603397	0.00802137640941822	0	0.00774542847950351	0.0092823178071021	0
Control	0.484794472727778	0.0130052991550566	0.0347424455657959	0.0601375148056277	0.0635050695598372	0	0.0550068734648349	0.288808324721069	0
Control	0.787402180547825	0	0.0462295645033641	0.0531322974543131	0.0529533827442926	0	0.0318690930278828	0.0214000520754677	0.00701342964685489
Control	0.239108357692373	0.0395116555640102	0.0117265152305011	0.0425958595085883	0.0643299831620808	0	0.0212313134823818	0.581496315360065	0
Control	1	0	0	0	0	0	0	0	0
Control	0.102745294273052	0.00546649368424376	0	0.0086299158146483	0.0287453719271023	0	0.0758943819000739	0.77851854240088	0
Control	0.983931819718068	0	0.00195273580929055	0.00327418637273076	0.00362087537162515	0	0.003174775342246	0.00404560738603925	0
Control	0.692460962082952	0	0.033712285937879	0.0746699097684493	0.0686279589235249	0	0.0618670127113324	0.0686618705758623	0
Control	0.0704231714840768	0.00576178250090009	0	0	0.0283117739821299	0	0.107280671148569	0.788222600884324	0
Control	0.105756268000689	0.000811412868378061	0	0	0.0107546874852964	0	0.0496127860080617	0.833064845637575	0
Control	0.602827502664373	0.0253075091140553	0.0525851783263393	0.079169071437218	0.0936490790610309	0	0.0447367721490704	0.101724887247913	0
Control	0.470211264902988	0.00229943269947016	0.0240774062162	0.0520993509456722	0.0597725779722326	0	0.0760346681373859	0.315505299126051	0
Control	0.108878743168811	0.00146796971817095	0	0.0184125507451837	0.0514205469145247	0	0.00852912586475329	0.811291063588556	0
Control	0.76330163447236	0	0.0364495868872816	0.0508133063512904	0.044269577062758	0	0.0415706091853743	0.0635952860409354	0
Control	0.482109003604088	0	0.0570193477979613	0.0850293218448313	0.0756889022717326	0	0.101821704993034	0.198331719488354	0
Control	0.474572589348687	0.0278500404817093	0.0557923509908223	0.0723159493616668	0.0611151038843356	0	0.0624176731976792	0.2459362927351	0
Control	0.441636874550387	0.0130134184414564	0.0568223691461518	0.0741768009063154	0.0449300322994892	0	0.0614498672761372	0.307970637380063	0
Control	0.163468229023974	0.0478544328759013	0.0318006876856276	0.0416852035791442	0.0293493958292135	0	0.0349782707928746	0.650863780213265	0
Control	1	0	0	0	0	0	0	0	0
Control	0.294507406192604	0.0508505612528991	0.0454217937374115	0.0559505839018486	0.038763997697428	0	0.0631612667517273	0.451344390466081	0
Control	1	0	0	0	0	0	0	0	0
Control	0.232948982507156	0.0293539891411395	0.0467028354267978	0.0633865958238768	0.0475894782856379	0	0.0830176598623958	0.497000458952997	0
Control	0.512577223780806	0.0789718367393765	0.0601847127664701	0.0841406377259085	0.0751837636390913	0	0.0802852464025781	0.10865657894577	0
Control	0.28211295849116	0.0538145440110483	0.0474637195896401	0.0603661418908571	0.0485209388504246	0	0.130640096850784	0.377081600316086	0
Control	0.867089762169104	0	0.0235874602940893	0.030655426838517	0.0218666089344613	0	0.0285228098555953	0.0239487003788344	0.00432923152939917
Control	0.756299268134921	0	0.0467320638004143	0.0590624367460944	0.0504068341490893	0	0.0568740318213588	0.0241601847248048	0.00646518062331722
Control	0.0720984472063392	0.0259183276125025	0.00696576999208859	0.0110423048152503	0.0176214613600412	0	0.0241863288463168	0.842167360167461	0
Control	0.870794617929212	0	0.021379386124563	0.0302792050348914	0.0245482114614134	0	0.0260944971932119	0.0226061828743443	0.00429789938236425
Control	0.889733630533321	0	0.0189625690540405	0.0250820370595637	0.021412262119263	0	0.020554144558558	0.0198387110027003	0.00441664567255298
Control	0.619924695601652	0	0.0520530545934753	0.0786179039890504	0.0582528410466629	0	0.0775258041372833	0.0941776873777174	0.0194480132541589
Control	0.339580047442039	0.0580827858824099	0.0538038045091308	0.0674608205556078	0.0584879252543708	0	0.0727968834088922	0.34978773294755	0
Control	0.223961222334091	0.0386421008153462	0.0455580018926434	0.068211825835509	0.0562038865013406	0	0.139174614838781	0.428248347782289	0
Control	0.4996286277161	0	0.0525276163016618	0.0695766881249213	0.0441432335879606	0	0.0621052328643947	0.272018601404962	0
Control	0.0524556213713571	0.012068440368351	0	0	0.000230243747905141	0	0	0.935245694512387	0
Control	0.105550433579466	0.0369456409289248	0.0202363122497093	0.0224440979405001	0.0147939541429284	0	0.0186583258123417	0.78137123534613	0
Control	0.0849530542312467	0.0311040584070214	0.0227108622830387	0.0253687179192312	0.0290978706403439	0	0.0132055970893922	0.793559839429726	0
Control	0.452309593196013	0.0366941871982396	0.0627702391581968	0.0835283320882401	0.0645479031745716	0	0.0676861121212138	0.230623107803841	0.00184052525968384
Control	0.339882044047362	0.0386883807938459	0.056598886608862	0.0776756802372697	0.0580627922668506	0	0.0732158729048432	0.355876343140967	0
Control	0.898836645074175	0	0.0187730799659792	0.0252461926377011	0.0190663673982903	0	0.017751445547894	0.0178432427195536	0.00248302665640689
Control	0.0879177043515934	0.0252759193596336	0.00787289801532818	0.00352495343039158	0	0	0.0235312059865587	0.851877318856494	0
Control	0.0867958351701121	0.0280177935713553	0.0215153510874168	0.0274671028504105	0.0324100250776451	0	0.0317342669970211	0.772059625246039	0
Control	0.344589555418205	0.0432231034663514	0.0458362079587443	0.0651418445538544	0.0449866806748839	0	0.0479421069436244	0.408280500984337	0
Control	0.549889156665098	0.00798958877954026	0.0512596162200431	0.0678078382643847	0.0443814029304633	0	0.076717653277753	0.201954743862717	0
Control	0.0569270243271361	0.0183244708983043	0.00278703304537057	0.00880720479863224	0.0105216387794787	0	0.00554779720939241	0.897084830941686	0
Control	0.33077807101892	0.0620920700301116	0.0490343795788782	0.0716602905990113	0.0527963229187527	0	0.0497488208071204	0.383890045047205	0
Control	0.182864232897356	0.0552514048602529	0.0325615857716251	0.0325891713886542	0.0178502099428634	0	0.0464164024480389	0.632466992691209	0
Control	0.715613810233457	0	0.0471229475938333	0.0741447090730288	0.0631701027582563	0	0.0581949201308778	0.0291210073426211	0.0126325028679254
Control	0.152032730452054	0.0529324288528932	0.0357010153895616	0.0428852953797971	0.0342643629944152	0	0.0508107189572601	0.631373447974019	0
Control	0.509801291828841	0.0147286778908122	0.0526211297203842	0.0677136204477398	0.0499101478329741	0	0.0651673381049684	0.24005779417428	0
Control	0.714281863952519	0	0.0423105423564193	0.0587783228736231	0.0476221938095383	0	0.0408155604567171	0.0826389753425487	0.0135525412086339
Control	0.423682703713614	0.0402398699700611	0.057252633227817	0.0690383855444599	0.0534874017116369	0	0.0511250569005001	0.305173948931911	0
Control	0.0313105003328584	0.00434904474250523	0	0	0	0	0	0.964340454924636	0
Control	0.045048543860379	0.0158541243210617	0	0	0.00268935535872626	0	0	0.936407976459833	0
Control	0.879631111362731	0	0.0219826370276019	0.0292736246862185	0.0231298817121687	0	0.0217950963411756	0.01763484538725	0.00655280348285428
Control	0.118614822052464	0.0316040976626087	0.0318339711706304	0.039288395023135	0.0195774907695125	0	0.0398457134581773	0.719235509863472	0
Control	0.601071344539492	0	0.0522390580909075	0.0704983490943102	0.0580013325439747	0	0.0522819743355489	0.165907941395767	0
Control	0.979671518013836	0	0.00337279321236885	0.00483229556844219	0.00430718628790457	0	0.00386813131655998	0.00328110589117202	0.000666969709716654
Control	0.83570052410866	0	0.0261794812855868	0.0384726632931557	0.0312220775518935	0	0.0291111664557327	0.032767453861725	0.00654663344324622
Control	0.145425411461011	0.0524131268628088	0.0416429626302996	0.045737075542673	0.0338877552687672	0	0.0580164480557328	0.622877220178708	0
Control	0.0500552348710454	0.00600297571859627	0	0.0047791128987675	0.0031897938185461	0	0	0.935972882693045	0
Control	0.543907337835069	0.0620484761882478	0.058873715143911	0.0887464827134384	0.076358143638093	0	0.0669722606828527	0.103093583798389	0
Control	0.285587389324425	0.0609346872497383	0.0440524278812248	0.0693363409323672	0.0453876690994796	0	0.0475151366409512	0.447186348871814	0
Control	0.696178979923951	0	0.047616768826066	0.0633896229704429	0.0469523278795793	0	0.0523604690850554	0.0895307551058071	0.00397107620909851
Control	0.249773403913168	0.0442339944221972	0.0317601103839063	0.042824629494904	0.0294515683507514	0	0.0293562129612664	0.572600080473807	0
Control	0.625594619384096	0	0.0612684662610477	0.0900074772509435	0.0704532684075748	0	0.0715961003490287	0.0664536696355281	0.0146263987117806
Control	0.219237755483338	0.0650037306543286	0.0469614019721907	0.0515998324802592	0.0349283369061015	0	0.0741422516514549	0.508126690852327	0
Control	0.884971313293669	0	0.0183699199907604	0.027430071136212	0.0231073584095524	0	0.0211201353652508	0.018999398370452	0.00600180343410311
Control	0.914394569107079	0	0.0146922765041548	0.0217122504229704	0.0174567446636171	0	0.0147534187909624	0.0147124903503896	0.00227825016082649
Control	0.861559377110462	0	0.024135118955975	0.0315605187528252	0.0281245334113503	0	0.0279920570074141	0.0222772048288614	0.00435118993311197
Control	0.312588500198357	0.0323944029859081	0.063101752227791	0.0808922239673715	0.0589239114867152	0	0.0865144649860864	0.36558474414777	0
Control	0.946610581703476	0	0.00981244681682639	0.0121588222056446	0.00945630347289671	0	0.0103268255278111	0.0101275791956676	0.00150744107767765
Control	0.16166681654228	0.0607387121170493	0.0593266043864458	0.072398943130874	0.0631266000074345	0	0.0742281537176728	0.508514170098243	0
Control	0.146229188514191	0.0333851775153504	0.0326690734542719	0.0252135735630111	0.0116010295739721	0	0.0435388447544446	0.707363112624759	0
Control	0.853785912242274	0	0.0228075098041293	0.0336674021772661	0.0250671496919199	0	0.0300526280432479	0.032066007504114	0.00255339053704885
Control	0.0784818225143614	0.0287444859850677	0.00591981342749465	0.00775225250402313	0.0111737258028408	0	0.00408365295741504	0.863844246808797	0
Control	0.882987504558012	0	0.0192539733093182	0.0264836974612215	0.0196120053768017	0	0.0249920197844506	0.0211493010722035	0.00552149843799283
Control	0.385655769748267	0.0400133933024115	0.0470202256003889	0.0592077410282822	0.0477120621542933	0	0.0553401876921832	0.365050620474174	0
Control	0.161185815173534	0.0653037728105435	0.0280418750877747	0.0300656427721122	0.0242499045392695	0	0.0313668577616879	0.659786131855078	0
Control	0.54766496067563	0.0442043183895492	0.0507187485141665	0.0646568190695294	0.0512352031516725	0	0.0684648068694279	0.173055143330025	0
Control	0.838740360421076	0	0.024555895323273	0.0366113253186304	0.0286223294109254	0	0.0310050169659191	0.0392409785037717	0.00122409405640395
Control	0.969006648764426	0	0.00521306607082564	0.00775078899232189	0.00595943696292818	0	0.0061444363855451	0.00479478378898804	0.00113083903496543
Control	0.39336311114785	0.030761479421099	0.0494187222026137	0.0636609683389715	0.0441083734666395	0	0.0664238792124997	0.352263466210326	0
Control	0.214737450973049	0.0061597998096241	0.0354937806915532	0.0488236176668099	0.0311686005806583	0	0.0764204595958766	0.587196290682429	0
Control	1	0	0	0	0	0	0	0	0
Control	0.589140771785683	0.0093441951193188	0.0492797344790573	0.0733393982233276	0.0605185837900815	0	0.0628561118838816	0.149289240080543	0.00623196463810701
Control	0.863118654910496	0	0.0231918377566959	0.0332267020246625	0.0256177874741767	0	0.0282771944763621	0.0239243045683738	0.00264351878923285
Control	0.0345858853990781	0.00564039449300764	0	0	0	0	0	0.959773720107914	0
Control	0.258988655406884	0.0515085650452763	0.0697343023645997	0.105450832497445	0.0932901327204496	0	0.0973289592549817	0.323698552710364	0
Control	0.221343760113317	0.0407696745755775	0.0262746576429403	0.0332101851510159	0.0229008770702849	0	0.0494548850382871	0.606045960408577	0
Control	0.190090465397549	0.0468741916251643	0.0338835485968055	0.035937326875276	0.0275656963386085	0	0.0297730428189757	0.635875728347621	0
Control	0.251314661046525	0.0418249291078094	0.0395878622660988	0.0449088626298184	0.0279701992089377	0	0.0602470749612334	0.534146410779578	0
Control	0.242742649937322	0.0419143537472651	0.0355222420844351	0.0448636145247754	0.0282995991957029	0	0.0627927626711935	0.543864777839306	0
Control	1	0	0	0	0	0	0	0	0
Control	0.268637462035265	0.055145697907881	0.0391430130630916	0.0517544862284764	0.0383167621887471	0	0.0493951159001348	0.497607462676404	0
Control	0.708234980141785	0	0.0408825793224495	0.0671006572074619	0.0485982814291396	0	0.0554577297016569	0.0653457946329397	0.0143799775645669
Control	0.277492250235898	0.029462755769477	0.04237579571249	0.0562963171364778	0.0396614567049303	0	0.0739014666185107	0.480809957822216	0
Control	0.0736657808357053	0.0192717126596236	0.00313669820695522	0.000473763104558711	0.00078309647367129	0	0.00429220098611195	0.898376747733374	0
Control	0.237839994004487	0.041400604891255	0.0421926031248969	0.0508279737099526	0.0345087357514595	0	0.0680929954918221	0.525137093026127	0
Control	0.263230006576036	0.0539875498278385	0.0369244730400725	0.0431771779542523	0.0306769142731749	0	0.0467725644691518	0.525231313859474	0
Control	0.176305598968751	0.0413649418864604	0.0206649573842106	0.0232296789594588	0.0148718306453096	0	0.0436328296518183	0.679930162503991	0
Control	0.225255148693126	0.0670588171365506	0.0484423832517927	0.0546524045305073	0.0385643479649289	0	0.0593876207731788	0.506639277649916	0
Control	0.649193564135601	0.0156780722971895	0.0419873712904654	0.0517769604616609	0.0378820468647074	0	0.0763623372397506	0.127119647710625	0
Control	0.379981302191251	0.164329907716154	0.074407666786182	0.129778606760635	0.0835973656946526	0	0.0864696650333284	0.0698955580947714	0.0115399277230263
Control	0.253367611849303	0.00745741143071135	0.047694163585001	0.0570294797315347	0.0411115967558271	0	0.0554855499151716	0.537854186732451	0
Control	0.207160702497864	0.0498608992749326	0.0305877420994363	0.0426258027628128	0.0288538786688005	0	0.0248395275347101	0.616071447161444	0
Control	0.0268487042318003	0.0156398787911221	0.0042997511792393	0.00645539755149232	0.0108885599039312	0	0	0.935867708342415	0
Control	0.91300066845156	0	0.0148450183776398	0.0229427425881078	0.0182227829600355	0	0.0168706560908932	0.013527489123186	0.000590642408577727
Control	0.569960592353449	0.0118725372455458	0.0576923925757741	0.07594219267695	0.0567228533540196	0	0.06531535010659	0.158516663494952	0.00397741819271881
Control	0.220379219987805	0.0624481949729317	0.024329396719927	0.0340814495475372	0.0209281499792099	0	0.0310969882430015	0.606736600549588	0
Control	0.660306146562393	0.00082880079259389	0.0455716608902948	0.0674792882694309	0.052765657391561	0	0.0541094164780713	0.11851719161142	0.000421838004235101
Control	0.439410606092471	0.0927150052246322	0.0626441344584917	0.0944171120151925	0.0783651002089723	0	0.0763174225587941	0.156130619441447	0
Control	0.265960921457918	0.0233165465363008	0.0521532032270884	0.08146942320772	0.0574766315766962	0	0.0675423602676642	0.452080913726612	0
Control	0.970003130185501	0	0.00490265050035197	0.0084091030705069	0.00722381284008923	0	0.00554088258479143	0.00257514431176513	0.00134527650699394
Control	0.918929303078268	0	0.0139996584309565	0.0223951829054915	0.0143286388062693	0	0.0160695621019139	0.0113589407432811	0.00291871393381981
Control	0.355729021553648	0.0392225237305717	0.0400539580454194	0.0567528502943757	0.0394587868122325	0	0.0614513193109679	0.407331540252785	0
Control	0.613099988195847	0	0.0639242735761841	0.0992301914402733	0.0894257593105811	0	0.0645912385392334	0.0431551281195449	0.0265734208183364
Control	1	0	0	0	0	0	0	0	0
Control	0.0822153427663744	0.0239290087151933	0.00991351510062565	0.0130820465005742	0.0133402337859758	0	0.00862658632320529	0.848893266808051	0
Control	0.359850386816859	0.035785580553646	0.0480565662314292	0.064140056988871	0.049135776538452	0	0.0443048401887415	0.398726792682001	0
Control	0.326005819195439	0.0697447027452525	0.0437601948143467	0.062559143559169	0.0469654230070097	0	0.0622940652964366	0.388670651382347	0
Control	0.736330749940822	0	0.038807517535843	0.0598713279501154	0.0426156861695617	0	0.0534978492343273	0.0579119227326035	0.0109649464367273
Control	0.311068282013224	0.0475007206544578	0.0384371427500232	0.0535460972321248	0.0407876100908294	0	0.0468832111366198	0.46177693612272	0
Control	0.922142484373484	0	0.013716872092928	0.0187817788018108	0.0141151717646757	0	0.0144227884811712	0.0155705661173341	0.00125033836859666
Control	0.215037426753004	0.0503115221262239	0.0345834906353605	0.0458119041755518	0.0259544932178422	0	0.0510089015450098	0.577292261547007	0
Control	0.068182811637034	0.018060118126333	0	0.00224204820198169	0.00799429352946356	0	0	0.903520728505188	0
Control	0.399484873371106	0.0339110220008286	0.0499456435318162	0.0710744775788721	0.0518673337992236	0	0.053692253922737	0.340024395795416	0
Control	0.622433407583728	0	0.0548299668739015	0.0857717531332962	0.0743716682300632	0	0.0727148017135925	0.0853262073303121	0.00455219513510675
Control	0.745850430391165	0	0.0392045366563926	0.0556910827061075	0.0436893668072513	0	0.0473073334564905	0.0591495736727525	0.0091076763098408
Control	0.898530588423022	0	0.0183540556457837	0.0266205824929394	0.0194470504111582	0	0.0195560168185223	0.0121601713167314	0.00533153489184302
Control	0.21745545651212	0.0536916950924028	0.0408632081028409	0.0540046002548452	0.0323047975271732	0	0.0533637348748096	0.548316507635808	0
Control	1	0	0	0	0	0	0	0	0
Control	0.126101229546837	0.0343094155933006	0.0183370396035186	0.0217482301426835	0.0107744618641927	0	0.0186653303709706	0.770064292878497	0
Control	0.138760444280154	0.0438825747059491	0.0235071490408576	0.0228846053285787	0.0129558006267621	0	0.00414172015304179	0.753867705864657	0
Control	0.249218042476495	0.0488634379480578	0.0358882620327291	0.0413771185732641	0.0307806700578911	0	0.0379723859193536	0.555900082992209	0
Control	0.318089186393779	0.0890245305781003	0.0743750700465218	0.0966967068705382	0.0823446500136692	0	0.0775397443647361	0.261930111732656	0
Control	0.47599243370051	0.0208464613402624	0.0615571408837207	0.0825357213843696	0.0652075960984815	0	0.0814463685331702	0.212414278059486	0
Control	0.984606832327949	0	0.00290651663290099	0.00426022414582095	0.00295098769652961	0	0.00300155672424942	0.00227388247255006	0
Control	0.197832466660913	0.0498596961704555	0.0321035764134409	0.0364477007073254	0.0252684259987402	0	0.0243254389318575	0.634162695117268	0
Control	0.850875685569965	0	0.0253227427256314	0.0349208698214028	0.0260259013504228	0	0.0262245643221742	0.0330137303407646	0.00361650586963933
Control	0.436026627248142	0.0235049873421833	0.0508779601880329	0.0682792935190056	0.0469502868210837	0	0.0660703772174156	0.308290467664137	0
Control	0.871282318818461	0	0.0237581084055287	0.0335468992526697	0.0246624981640542	0	0.0233270109317789	0.0200963786195525	0.00332678580795518
Control	0.0803235304823715	0.014769515912501	0.00285586341849319	0.00540763021501164	0.0080790901953421	0	0	0.888564369776281	0
Control	0.924556597170769	0	0.012303014893715	0.0177136058922145	0.0158060611667322	0	0.0151750039766735	0.0111968088970339	0.00324890800286164
Control	0.0741034043721842	0.0216303509422594	0.0142552324589021	0.0136260354595783	0.0141723224947651	0	0.00429260772918155	0.857920046543129	0
Control	0.229460199667114	0.0612785083161652	0.0546249999691459	0.0677994615143798	0.0562591430832415	0	0.0895559473155093	0.441021740134444	0
Control	0.360732516533889	0.0429453475803678	0.0839440278364701	0.101513143906277	0.101491007597425	0	0.0890021033136479	0.207943548628915	0.0124283046030085
Control	0.137383837208944	0.0335862467499267	0.0139446938455119	0.0209265789922953	0.0125182804658918	0	0.0214632654934488	0.760177097243982	0
Control	0.330877807505456	0.0833166580466991	0.0547126988439349	0.0705639548493897	0.0550346967442981	0	0.0604287369859326	0.34506544702429	0
Control	0.230394558636261	0.0631666083471507	0.0382603965545123	0.0483490874732388	0.0377119840792318	0	0.0751412567695049	0.5069761081401	0
Control	0.585729960246876	0.00804885150056049	0.0522141807101435	0.0706522647707639	0.0512536013499356	0	0.065152034974376	0.166949106447345	0
Control	0.922554025464437	0	0.0134863567866323	0.0186114461298813	0.0149806770457664	0	0.0142085728640582	0.0157152582530091	0.00044366345621582
Control	0.10784046439073	0.022112220653358	0.00503676833474039	0.0132661638117281	0.00849336744521514	0	0.0235895106145971	0.819661504749632	0
Control	0.496578977518801	0.07149046001928	0.0836930232676194	0.0980670215192396	0.101669277779372	0	0.0755492914454787	0.0583029013491942	0.0146490471010155
Control	0.176634559440513	0.0542859976490015	0.0319949361991531	0.0326050295923229	0.0204666882148553	0	0.0542593187802413	0.629753470123913	0
Control	0.86194997618773	0	0.0214079612832513	0.0331355488424907	0.0265782386894305	0	0.0273655528544015	0.0287708735161036	0.000791848626592294
Control	0.184878118256291	0.0372123670465912	0.0329961194745786	0.0431180196077877	0.0255480741522132	0	0.0689765185630079	0.60727078289953	0
Control	0.16471077179732	0.048440312512246	0.0192113799619345	0.0283010164973345	0.0200425197743931	0	0.0131086786404214	0.70618532081635	0
Control	0.272524385073479	0.0535639897820733	0.0329367863753049	0.0487313335584586	0.0342810509605126	0	0.0336661300825534	0.524296324167618	0
Control	0.494606894123797	0.0186580026378684	0.0463112770932226	0.0646376578158047	0.0492331569422842	0	0.0493872726141593	0.277165738772864	0
Control	0.121092097246039	0.0405046084172698	0.0243272768081025	0.0280455414216737	0.0221682626182698	0	0.0175764416597953	0.74628577182885	0
Control	0.241305889870983	0.042410728942	0.0437559802150875	0.0620561342578767	0.049139120677874	0	0.0731961330833335	0.488136012952846	0
Control	0.544630688946768	0.0396570398319071	0.0577385097622411	0.0804039153348217	0.0671121160981362	0	0.0591565081651097	0.151301221861016	0
Control	0.105057993847869	0.0290994859333225	0.0335804125432342	0.0439918906142273	0.0363415861510068	0	0.0405973286491315	0.711331302261208	0
Control	0.189015766076504	0.0589915543374998	0.0352327028265983	0.0520954490833082	0.0412721178356903	0	0.0228302954152339	0.600562114425165	0
Control	0.761217301137774	0.0104590997571189	0.0354774572908714	0.0506896433864056	0.0444928170910016	0	0.0379265009807275	0.0480326262291256	0.0117045541269757
Control	0.276977209697901	0.0623185809240351	0.0365568030101918	0.0503507606106632	0.0375852129792323	0	0.0358235381343448	0.500387894643631	0
Control	0.0516471415211192	0.00376900640696823	0	0	0	0	0	0.944583852071913	0
Control	0.120115024059385	0.0234607516333095	0.0132908051383979	0.0205068561218633	0.0132617148487785	0	0.00686653996148113	0.802498308236785	0
Control	0.847841199821065	0	0.0259264278557685	0.0388354072533364	0.0297101193638492	0	0.028794301101049	0.0193193271832206	0.00957321742171091
Control	0.989356937051315	0	0.00189687403857796	0.00249513062839212	0.00197388630969089	0	0.00215726463407603	0.00202958215953131	9.03251784163093e-05
Control	0.631419822962989	0	0.0521878018605781	0.0776702710557837	0.05858717816647	0	0.0815711730071063	0.0882436036476622	0.0103201492994103
Control	0.0943988664695528	0.0255689213189369	0.00993918014263386	0.0116287224235574	0.00682874059703185	0	0.00659958052267915	0.845035988525608	0
Control	0.545363039153457	0.0122183160449482	0.0522815176921421	0.071313439502586	0.0510836637195395	0	0.0608741941464872	0.20686582974084	0
Control	0.219560760376937	0.0445105966998465	0.0319586788022166	0.0437290136465326	0.0326594247521659	0	0.0405519233020103	0.587029602420291	0
Control	0.238197156682493	0.0611081306451961	0.0451270586110923	0.0640900396418734	0.049982515469753	0	0.054175840129046	0.487319258820546	0
Control	0.239732786113566	0.0657878661470006	0.0429003699543765	0.0620263908903624	0.0429040365925616	0	0.0523774852994905	0.494271065002642	0
Control	0.912377042007755	0	0.0151642731083452	0.0224113313705205	0.0176377944535035	0	0.0165434827940046	0.0145910317617534	0.00127504450411783
Control	0.0920704645834518	0.0207427055446952	0.013931857761189	0.0131750460079948	0.0142111217830779	0	0	0.845868804319591	0
Control	0.0824431747614791	0.0277073650351901	0.00262434789422724	0.00677559120372581	0.00737314095296548	0	0.0153023962076993	0.857773983944713	0
Control	0.378769336937782	0.0310044252223757	0.048931787979369	0.0700950636560915	0.0498677365071979	0	0.0494417866408075	0.371889863056377	0
Control	0.995147094685549	0	0.00083870166563568	0.00118976162110283	0.000977524720236243	0	0.000960265304918096	0.000728706951726093	0.000157945050832394
Control	1	0	0	0	0	0	0	0	0
Control	0.972067471811991	0	0.00491324029287108	0.0080270153953714	0.00580735690867968	0	0.00625755096007678	0.00192578456710539	0.00100158006390444
Control	0.896457317745199	0	0.0182109195340213	0.0291913582747605	0.024429417128557	0	0.0189676172109745	0.00811313081231185	0.00463023929417581
Control	0.671276376039732	0.0204265160255515	0.048570260712163	0.0657158315877053	0.0486293220083876	0	0.0564422841462346	0.0882482662382286	0.000691143241997964
Control	0.533787119093873	0.0135016147326741	0.0551848752272443	0.072104708583427	0.0562377049670135	0	0.0651397544995801	0.204044222896188	0
Control	0.967802102707636	0	0.00523009660241852	0.00742574504520681	0.00619569231428382	0	0.00629341344258532	0.00571849674258268	0.00133445314528725
Control	0.323196423592447	0.0357790461718841	0.047738947855643	0.063387287396176	0.0447021026595493	0	0.0553001559600744	0.429896036364226	0
Control	0.324507365232893	0.0606537361257893	0.0554815554489381	0.0778929650253682	0.0646911759204033	0	0.0706317847969032	0.346141417449705	0
Control	0.371786055248613	0.0453310628189641	0.0605887979194883	0.0797478089013453	0.0572119760938522	0	0.0801036045952489	0.305230694422488	0
Control	0.569282721204264	0.0522428361139791	0.0553394307166454	0.0824307283845312	0.0681140108597384	0	0.113655304510249	0.0496922473234983	0.00924272088709502
Control	0.563349163339637	0	0.0612270691772573	0.0835963846999231	0.0684476702226635	0	0.0790776261781741	0.136015082533928	0.00828700384841676
Control	0.73202628383843	0.0128166291033228	0.040847434138579	0.0533280151776967	0.0405535785041433	0	0.0446987098979443	0.0757293493398839	0
Control	0.152369867639506	0.0458146490404977	0.02720987362329	0.038109073578564	0.0232068245031728	0	0.0254849539288023	0.687804757686167	0
Control	0.145633262221465	0.044392693393674	0.0233177418162219	0.0274857044364724	0.0318165035241896	0	0.0377624458277532	0.689591648780224	0
Control	0.752526014809166	0	0.0367047577944842	0.0524833895295146	0.0454205272664254	0	0.0416486714689195	0.0693394514673865	0.00187718766410397
Control	0.107182006837296	0.0487942901068649	0.0341165695419271	0.0308199594450682	0.0248321418534402	0	0.0353459183173274	0.718909113898076	0
Control	0.678599737953989	0	0.0490400902304269	0.0681408779594369	0.0583797526736199	0	0.0569073538735286	0.0876832247351691	0.00124896257382977
Control	0.287191163514792	0.0737316981294745	0.0462884910028525	0.0601294648802347	0.0537884837025104	0	0.0357691894994074	0.443101509270729	0
Control	0.681190390996842	0	0.0446840131538834	0.0617797409294568	0.0527046802740622	0	0.0532797257568336	0.10634249101289	1.89578760325875e-05
Control	0.513452709160017	0	0.0633971948921866	0.0888597438665461	0.060637429899485	0	0.0842936552232096	0.184385466886571	0.00497380007198489
Control	0.128348630769561	0.0502087842766459	0.0263187571308503	0.0308187288531857	0.0246260249262589	0	0.0246665989627925	0.715012475080706	0
Control	0.222426965037128	0.0314056623304211	0.0378394143175081	0.0431557010182305	0.0304196289452907	0	0.0593838555868953	0.575368772764526	0
Control	0.504675048005888	0.00723912690131848	0.050357499016855	0.0663647297609867	0.0560520327744701	0	0.0649236267014586	0.250387936839023	0
Control	0.646644054646758	0	0.0464312585375125	0.0663038806178457	0.0461583445106734	0	0.0457808727632483	0.148681588923962	0
Control	0.0952499087942231	0.054488487826364	0.134281071139543	0.122427302379361	0.130927434797597	0.0484282905173427	0.115118417453858	0.296742449889896	0.00233663720181516
Control	0.544313991637647	0.0148762948584957	0.0638848360876392	0.0807845452161834	0.0615747720034056	0	0.054218561208136	0.180346998988493	0
Control	0.0538681328077987	0.0217228436608602	0.00499035072213079	0.000297202409209088	0	0	0.0238452727033804	0.895276197696621	0
Control	0.375292623834065	0.0451595710803915	0.0508654876502087	0.070699229032179	0.0644424702749284	0	0.0553449019404641	0.338195716187763	0
Control	0.534222878653515	0.0449045103553544	0.0529839820110556	0.0701826975700856	0.0501648982435795	0	0.0530267347228153	0.194514298443594	0
Control	0.0352745443569197	0.0109420598628131	0	0	0	0	0	0.953783395780267	0
Control	0.324483349328411	0.0327511595195682	0.0432196467189645	0.0466570695917101	0.0357080245070716	0	0.04821382609064	0.468966924243635	0
Control	0.101024743790994	0.025558423005245	0.0428777406477142	0.0351942972009393	0.0235611455612156	0	0.0364243532779073	0.735359296515984	0
Control	0.14733449421594	0.0386372203255319	0.0209270142513101	0.0249968591368453	0.0175659960063052	0	0.020567790142993	0.729970625921075	0
Control	0.993246769237478	0	0.00120901132142008	0.0018570393761967	0.00138534008983093	0	0.00134135815760355	0.000662638177863298	0.000297843639606884
Control	0.273672626124116	0.0409728337947804	0.043889785412795	0.055488494111826	0.0434398573861063	0	0.0528752884196715	0.489661114750705	0
Control	0.748026678301134	0	0.0388172412917238	0.053860892361736	0.0420997508793457	0	0.0453832367693793	0.065539604982471	0.00627259541420982
Control	0.248279099289687	0.0595793772863762	0.0336190114052174	0.0424291383330624	0.0383086453340766	0	0.0471532480191898	0.530631480332391	0
Control	0.141975972847371	0.029916677023133	0.0173208670143892	0.0214609412508297	0.0195979018275334	0	0.0235956101548769	0.746132029881867	0
Control	0.109078137109611	0.0388334014271197	0.0124135343922448	0.0211578088350291	0.0153012297499926	0	0.0547341059722441	0.748481782513759	0
Control	0.0974013754225831	0.0269736320236115	0.00388761861224359	0.00510234457804673	0.0025896687389721	0	0.033380448166501	0.830664912458042	0
Control	0.161128964535182	0.0402628776807608	0.0458131449954697	0.048297005684082	0.0356596279701754	0	0.0646602838901283	0.604178095244202	0
Control	0.849392457242501	0	0.0232944204968975	0.0389060878883603	0.0304971450352199	0	0.0320190851919388	0.0226101700292947	0.00328063411578735
Control	0.419181453930742	0.0380701049985912	0.0420630708213778	0.0657577036536371	0.0542398541302014	0	0.0533058766933925	0.327381935772058	0
Control	0.821366606997096	0	0.0284128772295317	0.0406319075732058	0.0313004430459316	0	0.0341199018881781	0.0437207059648841	0.000447557301172336
Control	0.0305691406383845	0.00483707924764607	0	0	0	0	0	0.964593780113969	0
Control	0.742341006020464	0	0.0396109360359294	0.0521068778049329	0.0430073205642295	0	0.0505926398629093	0.0716747057471894	0.00066651396434581
Control	0.512920259563606	0.0650492830504835	0.0503741339082581	0.0705560532654935	0.054798747269991	0	0.0747983597506349	0.171503163191533	0
Control	0.592488775373013	0	0.0515394285671111	0.0784606389921602	0.0606090181440659	0	0.0661466403887469	0.137607534408008	0.0131479641268948
Control	0.397034696432993	0.036703943722753	0.0436429309581606	0.0562124897162172	0.0414593333652316	0	0.0613688558789677	0.363577749925677	0
Control	0.995897056925382	0	0.000686778297966955	0.000982283838393324	0.000728040877870684	0	0.000871644116887236	0.000834195943499587	0
Control	0.251858655305172	0.039197639814099	0.0358192460068479	0.0471907812008444	0.0389705328325567	0	0.0385530364595893	0.548410108380891	0
Control	0.0410859785294547	0.00494280917527567	0	0	0	0	0.0127282130369171	0.941242999258353	0
Control	0.406141771823909	0.0579689299483192	0.0539069230589017	0.0702591037169568	0.0561076887806174	0	0.0692943107062577	0.286321271965038	0
Control	0.255483624698189	0.0416299572097795	0.0399364038148884	0.0520558197689863	0.0429886138640865	0	0.0525479609480764	0.515357619695994	0
Control	0.749506845822618	0	0.0403508788344064	0.0530594319126134	0.0417944798737978	0	0.0429011580808615	0.0691206582778662	0.00326654719783711
Control	0.369824869772137	0.0376717823615692	0.0483368391460536	0.0598132411180889	0.0404803275981845	0	0.043199456154934	0.400673483849033	0
Control	0.991888215293356	0	0.0014706437259213	0.00176850607761892	0.00146813281389663	0	0.0013479520448081	0.00205655004439897	0
Control	0.161798692196627	0.0321319346850773	0.0145069429994455	0.0169965828778779	0.0140178928015281	0	0.0141892062166644	0.746358748222779	0
Control	0.510265002419641	0.0206022581325175	0.07087856944108	0.08849794480671	0.063962925608483	0	0.0705093496580705	0.175283949933498	0
Control	0.990651770015606	0	0.00150925880564286	0.00261302902031715	0.00223514113400891	0	0.00145523860839699	0.00106051863724124	0.000475043778786305
Control	0.203435059634678	0.0518923375135619	0.020113634506216	0.0282914189345041	0.0193865152688682	0	0.0399501150537335	0.636930919088438	0
Control	0.417655368108381	0.0588079501115862	0.0463227240232495	0.071960524268211	0.0567566578218398	0	0.0443854720105527	0.304111303656179	0
Control	0.0964539118465779	0.0157604047619372	0.00965068914812413	0.00968022578075494	0	0	0.010697289634856	0.85775747882775	0
Control	0.445762495615662	0.0697371058800821	0.0650997672598477	0.0816382097031211	0.0613849596993915	0	0.067910559281505	0.20846690256039	0
Control	0.159676853795531	0.0767644776945267	0.0524150525313607	0.0768111261451497	0.0697788349487326	0	0.0574842808780801	0.507069374006619	0
Control	0.171387930645252	0.0534885625223501	0.0304718176821414	0.0378988568075862	0.0210810226704117	0	0.0421132820785244	0.643558527593734	0
Control	0.462886038968708	0	0.0587951808900619	0.0795010677702995	0.0549915028072913	0	0.114239249437797	0.229586960125842	0
Control	0.414820138685984	0.0207569590276224	0.0598369163139581	0.0659457745370198	0.0458277081410922	0	0.0740315451551702	0.318780958139153	0
Control	0.777707055473365	0.000597405105717307	0.0409221489041578	0.0537662463447481	0.042290923026518	0	0.0366790249062557	0.0456604904453937	0.00237670579384446
Control	0.465143380359636	0.0263841527092361	0.052300612491378	0.0648876058140072	0.0584531365571508	0	0.0836225839972499	0.249208528071342	0
Control	0.640709115592572	0.0125144326116845	0.0470776075188455	0.0579813060019748	0.0509855047839893	0	0.0570112382491614	0.133720795241773	0
Control	0.387446813057016	0	0.0385608850583628	0.0641661714743521	0.0402895786835872	0	0.0556725621707187	0.413863989555963	0
Control	0.255207256505204	0.0509277337830733	0.0632493772453656	0.0777614735886092	0.0603240366488495	0	0.115749259266891	0.376780862962007	0
Control	0.364807070304771	0.0339813577791836	0.0533116517392268	0.0661436111080508	0.043978754832748	0	0.0466974588715245	0.391080095364496	0
Control	0.832305023641727	0	0.0265692256433179	0.0369377704572679	0.0308864767784327	0	0.0327691365604707	0.0363963090320367	0.00413605788674722
Control	0.597124737563297	0.0111124004251782	0.0540676649373175	0.0726262528414674	0.0614066554925096	0	0.0546165836632938	0.146252451453747	0.00279325362318904
Control	0.465751950455051	0.00964531549333575	0.050779219506628	0.0703959926452825	0.050957701445387	0	0.0502947986495418	0.302175021804774	0
Control	0.596011922339569	0.0468792162146891	0.0266457973331004	0.0862285604238061	0.0753195855912302	0	0.0590057939667822	0.109909124130823	0
Control	0.0921955628255941	0.0345135378727585	0	0.00187649367765335	0.0535892607449546	0	0.055006438539365	0.762818706339674	0
Control	0.0790890292338166	0.00461195629734383	0	0	0.00604879122806108	0	0	0.910250223240779	0
Control	0.0879877986676805	0.020186801573819	0	0	0.020494020855194	0	0.0123268830308239	0.859004495872483	0
Control	0.0225880651549946	0.00174657182309576	0	0	0	0	0	0.97566536302191	0
Control	0.475004518227701	0	0.0708318302043785	0.0848466187221162	0.0749682337003175	0	0.087784507701162	0.198506665395704	0.00805762604862146
Control	0.28891986355461	0.0436834143301392	0.03764145842058	0.049825049061883	0.0379010848705705	0	0.0525027421154748	0.489526387646743	0
Control	0.950605541956385	0	0.00835366629165572	0.0105431854509906	0.00801612880348748	0	0.0103324353670536	0.0121490421304279	0
Control	0.211061183072485	0.0553035916011836	0.0396900307465142	0.0516044408948668	0.0414406712949654	0	0.0430378620777787	0.557862220312206	0
Control	0.126141920757005	0.0281774714883124	0.00551788928790555	0.0257186761055392	0.032245387381053	0	0.0322845635445592	0.749914091435625	0
Control	0.221515052000082	0.0209958418584488	0.0113437389767527	0.0335319860298409	0.0310403386528496	0	0.0276877708139582	0.653885271668068	0
Control	0.0266993474274228	0	0	0	0.0360660182506764	0	0.0181283851736109	0.91910624914829	0
Control	0.401152825717715	0.104696725873483	0.0678928874119481	0.0890022082581359	0.0742547478117562	0	0.0685480590909932	0.194452545835968	0
Control	0.945999470478257	0	0.00842907656085403	0.0150506222244534	0.0111320409133928	0	0.0104662546795444	0.00708468823985961	0.00183784690363916
Control	0.115745914524563	0.0252409285964851	0.00677158417845413	0.00978574445661753	0.00131579139602355	0	0.027733113995506	0.813406922852351	0
Control	0.915457882707095	0	0.0138774256569991	0.0198472056824002	0.0150875514132946	0	0.019327952032685	0.014417843897162	0.00198413861036436
Control	0.0359815938731668	0.0117010961428895	0	0	0.00950508786138468	0	0.015815034426732	0.926997187695827	0
Control	0.0689504347607616	0.0138020145338961	0	0	0	0	0.0107246608956836	0.906522889809659	0
Control	1	0	0	0	0	0	0	0	0
Control	0.124853470955669	0.0343918682443633	0.0186521883911966	0.0175335097077715	0.0121300239884169	0	0.0338550473536532	0.75858389135893	0
Control	0.376919721734194	0.0150147380281088	0.0463442167463754	0.0666579833580167	0.0416728812051535	0	0.0737469797831398	0.379643479145012	0
Control	0.661660267003042	0	0.0454639154372905	0.0616512252739336	0.0475048986593057	0	0.0691756902447893	0.114544003381639	0
Control	0.0955335494422844	0.0296243323570744	0.0123623553246442	0.0118838502626048	0.00279964287141421	0	0.00786276841811091	0.839933501323867	0
Control	0.54959953176929	0.0240266224119348	0.0554408308007558	0.069881217263173	0.0519650742935101	0	0.0678734089437538	0.181213314517582	0
Control	0.130647615852503	0.0511263927285745	0.0235879793607649	0.0354165033006673	0.040602208599243	0	0.029427678184008	0.689191621974239	0
Control	0.119594416141939	0.0215377404626107	0.0237564562398622	0.0292071943361688	0.0298847772248007	0	0.0427954418228425	0.733223973771776	0
Control	0.476669654229072	0.0783838865018406	0.0749117400935728	0.0974450367614582	0.0802416966825289	0	0.078687697851256	0.113660287880272	0
Control	0.81839919098091	0	0.0282593933100587	0.0404536607566468	0.0357891854314378	0	0.0351084874144062	0.039769031054081	0.00222105105245933
Control	0.856431855670865	0	0.0202985371262125	0.031173423211933	0.0290180583872052	0	0.0290227418166723	0.0318686337127635	0.00218675007434847
Control	0.865362074693717	0	0.0226457505906205	0.0360897599834145	0.0277206641207748	0	0.0226670806520159	0.0226116637413257	0.00290300621813208
Control	0.947362701250187	0	0.00888846845472768	0.0130624314054809	0.009977620945049	0	0.0111101752994894	0.00769802035355891	0.00190058229150697
Control	0.366615921810211	0.0660845132018738	0.0598036267787417	0.0705062742435704	0.0617551194745545	0	0.087430955378539	0.287803589112509	0
Control	0.502013444422476	0.0478726053757212	0.0548302926508471	0.0735454957337806	0.0526954660669588	0	0.0738618106040426	0.195180885146174	0
Control	0.126472820568287	0.0426685666576659	0.00613172609686807	0.0205267797372819	0.0191970526071365	0	0.0530195262959628	0.731983528036798	0
Control	0.0820455993000692	0.0294840751194555	0.00129925548165707	0.00286934083498161	0.0127999729307943	0	0.061645127846759	0.809856628486283	0
Control	0.17581389258399	0.0591585973550539	0.0307012350441515	0.0438593307806622	0.0363816908258212	0	0.0355513906832085	0.618533862727113	0
Control	0.67927677521343	0	0.0405324207545412	0.0549572332755339	0.0416580349752243	0	0.075638691020874	0.107936844760397	0
Control	0.271859862957272	0.0492846509757146	0.056836045491346	0.0630651377760392	0.0407139449115032	0	0.0811999768087024	0.437040381079423	0
Control	0.174683677793174	0.0125458377930189	0.0464675454564202	0.0567672545779088	0.0410174138112251	0	0.0928115125482265	0.575706758020026	0
Control	0.946955129024411	0	0.00982841183395388	0.0129119289432284	0.0092392529019018	0	0.00955015289539935	0.0104671053190021	0.00104801908210296
Control	0.0569297061173268	0.0164574319527318	0.00280619902044289	0	0.010464891034661	0	0.0292143612309553	0.884127410643882	0
Control	0.383592428859751	0.0353199568369468	0.0715242430000594	0.0882571730141411	0.0570671803501823	0	0.0764609514450704	0.287778066493849	0
Control	1	0	0	0	0	0	0	0	0
Control	0.438522023935881	0	0.0568062719127949	0.0829523280292771	0.0495915650585905	0	0.0761494029352884	0.275504671092733	0.0204737370354348
Control	0.550767419145519	0.0614013513457249	0.0503035289244932	0.0719410372141498	0.0574451784110041	0	0.0703993072484094	0.1377421777107	0
Control	0.444915102725114	0.0659052427519086	0.0483106626673147	0.0658778672066358	0.0469470884703097	0	0.0733556449728262	0.254688391205891	0
Control	0.712942253788168	0	0.0404960672219429	0.0566269370942096	0.0427284683922369	0	0.0490785739785315	0.098127699524911	0
Control	0.712285227790668	0	0.0431741228418457	0.0594028620679257	0.0376514904018368	0	0.0565833751140513	0.0879936791636041	0.00290924262006849
Control	0.096117238545129	0.0330480088737375	0.00274587749019871	0	0.000178119708562626	0	0.0309996195022684	0.836911135880104	0
Control	0.22671402570872	0.023112868026722	0.024746461828642	0.0320028795378339	0.00666982843437447	0	0.0510502187885634	0.635703717675144	0
Control	0.0901145571716335	0.0185573037493452	0.00701570562632496	0.00762074464031984	0.00716865834067406	0	0.0379654028363509	0.831557627635352	0
Control	0.887435901162945	0	0.018811481316002	0.0276402840309519	0.022924750216375	0	0.0210008599495501	0.0215548296244764	0.00063189369969968
Control	0.796465779394452	0	0.0318651182153366	0.0489611848526969	0.0445749946116187	0	0.0409124263515256	0.0279416183201248	0.00927887825424554
Control	0.27175966202349	0.0717871907937965	0.0405005963239505	0.0591216134361495	0.0411467819893113	0	0.0794979143722945	0.436186241061008	0
Control	0.334455404278069	0.0456381925046375	0.0459061334309416	0.0654250510174046	0.0506157001096747	0	0.0868250424358832	0.37113447622339	0
Control	0.53853506644846	0.0319246965349464	0.0606382282951181	0.0752167835596617	0.0433689108280662	0	0.0791457655509107	0.171170548782837	0
Control	1	0	0	0	0	0	0	0	0
Control	1	0	0	0	0	0	0	0	0
Control	0.396884064703958	0.0308592337086706	0.0518112818667799	0.0856093808814201	0.070099376767389	0	0.0970787412254406	0.267657920846342	0
Control	0.654446923880071	0.0145492600300151	0.0448464166449619	0.0635450097464414	0.0528936508616865	0	0.0682221646430037	0.101496574193821	0
Control	0.371563371318024	0.0433412782605183	0.0478778497605337	0.0690547936803782	0.0521936145838129	0	0.0855431437590898	0.330425948637643	0
Control	0.0973542940608577	0.0386183795573164	0.016908606612899	0.0158204520059518	0.0217331435881466	0	0.0591279214853823	0.750437202689446	0
Control	1	0	0	0	0	0	0	0	0
Control	0.264516243820984	0.0472033041840842	0.0414443982338118	0.0510471636138292	0.03393240125014	0	0.0691684275594015	0.492688061337749	0
Control	0.207081769633184	0.0501689999049496	0.0330369909335732	0.0487785197147228	0.0395935762937913	0	0.0694095096345712	0.551930633885208	0
Control	0.0703992976032225	0.0365081099138237	0.000909097509848053	0.0060169247277225	0.0120269121991421	0	0.0657999240598399	0.808339733986401	0
Control	0.272037519983041	0.0378283793697462	0.0360297939321315	0.0450691457820996	0.035058155527073	0	0.054485663889308	0.5194913415166	0
Control	0.315002554616575	0.0820940657922072	0.0543619080059725	0.0754845263276294	0.0559257012479847	0	0.0981232170271455	0.319008026982486	0
Control	0.607808581709208	0.0056394451049436	0.0553299958822533	0.0801760066112602	0.0599876611199837	0	0.0848328146957266	0.0931935093135697	0.0130319855630551
Control	0.652615079487005	0	0.0484486187375961	0.0656383546852714	0.0486389229216765	0	0.0657289756907287	0.118930048477722	0
Control	0.653977156691159	0.00134382396597287	0.0452027544742646	0.0675789834215692	0.0477189066392347	0	0.0587790530765899	0.12539932173121	0
Control	0.302256398133986	0.0622495159646411	0.0522940673238202	0.0667151307457717	0.0429553349699348	0	0.0836015331575248	0.389928019704322	0
Control	0.68661170228379	0	0.0437515113295876	0.0669971501444387	0.0448793421028174	0	0.0584921852104288	0.0937723669318164	0.00549574199712065
Control	0.471625703481837	0	0.0598754645261701	0.0863101445787697	0.0727026848609741	0	0.0725824787693791	0.23690352378287	0
Control	0.128654370754104	0.0418725210440956	0.0301181351734267	0.0249269024250763	0.0236486843526859	0	0.0205503063721474	0.730229079878464	0
Control	0.621864097491862	0	0.0538912256555843	0.0641217811213673	0.0482732745652769	0	0.0610026026701754	0.150847018495734	0
Control	0.442930328837334	0	0.0666384067371174	0.0932669329542254	0.0681471501111883	0	0.0890563050815031	0.238722869748503	0.00123800653012802
Control	0.57062778597579	0	0.0566012638438476	0.0735094689267656	0.0519787701560786	0	0.0639819700758366	0.183300741021682	0
Control	1	0	0	0	0	0	0	0	0
Control	0.186353467138492	0.0326740833545938	0.0263193735271082	0.0308328330436819	0.0187389729854972	0	0.0116159117853262	0.6934653581653	0
Control	0.156724651825978	0.0353480416393531	0.0215730210527429	0.0232391223029483	0.0100408631341237	0	0.0351131892079256	0.717961110836928	0
Control	0.946191010777949	0	0.0101258690530131	0.012487388469387	0.00963631260133102	0	0.00994149839342025	0.00969279777904754	0.00192512292585198
Control	0.9693410426796	0	0.00592547108290557	0.00718883989950357	0.00484351261916623	0	0.00608234895975722	0.00627210128494119	0.000346683474125943
Control	0.362199585293815	0.0184627329869903	0.0444841717345941	0.0618949037785131	0.0457774848365188	0	0.0529782072383924	0.414202914131177	0
Control	0.12646790833286	0.0291137350082798	0.0187827535576501	0.019619191532553	0.00939112722469957	0	0.0404360254614462	0.756189258882512	0
Control	0.432169082831536	0	0.0659883503546893	0.10021293750718	0.0849573089631792	0	0.0833755087427726	0.231812865291671	0.001483946308971
Control	0.0663378288393651	0.0178119120763734	0.00207641030962763	0.00497330772151107	0.00515333395307748	0	0	0.903647207100045	0
Control	0.33764721738279	0.0534149717576725	0.0466672406499657	0.0618049124999565	0.056026189282837	0	0.0582995767679764	0.386139891658802	0
Control	0.710296342080924	0	0.0430540751026768	0.066419888149686	0.0593682959362621	0	0.0630222027757053	0.047780530345779	0.0100586656089672
Control	0.0487246682172432	0.0180458084018367	0.00935764338889564	0.00581513575914245	0.00544825238641776	0	0.00307829321006361	0.909530198636401	0
Control	0.293668129277128	0.0513707095793665	0.0439475993410441	0.0607348591454013	0.0439391185262967	0	0.0476423969426179	0.458697187188145	0
Control	0.950393903758688	0	0.00831947709899604	0.011797604790132	0.00986553907466617	0	0.00972027290479749	0.00931035212440202	0.000592850248318684
Control	0.671571019542172	0	0.0504784803604514	0.0692952779175801	0.0557589918707208	0	0.0600418714636779	0.0831853787490386	0.00966898009635895
Control	0.501041567626073	0.0294108981409402	0.0611432667621913	0.0826834224711256	0.0590730954150322	0	0.0714018932378692	0.194980420533945	0.000265435812822884
Control	0.0747601184728775	0.0230081848743328	0.0154323142657251	0.0270399678963414	0.0366426526309378	0	0.0171246525334773	0.805992109326308	0
Control	0.92078660580834	0	0.0139498314117116	0.0175867670457629	0.0150101420962816	0	0.0153796833002616	0.0164201294968711	0.000866840840770964
Control	0.0423182210766591	0.0113400409115929	0	0	0.000923920733925292	0	0.00525650433193741	0.940161312945885	0
Control	0.713512372506386	0	0.0428821997401363	0.0594763741953028	0.0539180058522352	0	0.0505681075188379	0.0787951083482861	0.000847831838815384
Control	0.817135408588365	0	0.0303511279227263	0.0425810216191437	0.034673901044125	0	0.0333844508705998	0.035483863317813	0.00639022663722735
Control	0.151277992597558	0.0385920912643687	0.0203401895355452	0.0220179478837566	0.00941274936294118	0	0.022149981032958	0.736209048322873	0
Control	0.813882032630917	0	0.0304547652491036	0.043862562555325	0.0380496250758549	0	0.0379438477121838	0.029323158207423	0.00648400856919286
Control	0.0981508990556595	0.0255225231896566	0.0186994170189966	0.0338881487961338	0.0282650032189451	0	0.0345492598488096	0.760924748871799	0
Control	0.400047431122558	0.0518960251570275	0.0688627082481671	0.0885342922092641	0.0763236964467404	0	0.0860357055141854	0.228300141302058	0
Control	0.34115126414199	0.0526067710003288	0.0428383965130157	0.0500121647862153	0.0412006274808275	0	0.0727340196115468	0.399456756466076	0
Control	0.305501684778227	0.0285458874911891	0.0498599823861547	0.0550886416186193	0.0525693133675102	0	0.0643717670163573	0.444062723341943	0
Control	0.0856555811418355	0.0265981692244742	0.0113655418242676	0.0129996070609125	0.0175490752926221	0	0.0404575191373155	0.805374506318573	0
Control	0.163523015028485	0.0371372676710785	0.00612960095452293	0.0237861672732804	0.0399109013643286	0	0.0876075669276634	0.641905480780642	0
Control	0.262179144414448	0.0464560736739145	0.0312342316218602	0.0353739433455225	0.0301062246949749	0	0.0166812280150924	0.577969154234187	0
Control	0.0910562329692125	0.0246083693458235	0.0138521567096193	0.00889677542074719	0.0101943211417032	0	0.0370952395572601	0.814296904855634	0
Control	0.287448348937926	0.0595451336645647	0.0448110242877139	0.0578898182152843	0.0637030603093777	0	0.079835265177408	0.406767349407726	0
Control	0.347655141381945	0.0411092436759974	0.0473529434214073	0.0649236827759719	0.0483329505584932	0	0.0466430756429776	0.403982962543208	0
Control	0.148266449129073	0.0523037862846444	0.0161960852327369	0.0221461418539446	0.0258448493499817	0	0.0385615240486363	0.696681164100984	0
Control	0.690303683681395	0.00834020353540398	0.0477235442362861	0.0587774084212148	0.0526004280474305	0	0.0507789388736195	0.0914757932046499	0
Control	0.281914490652044	0.0606545740804136	0.0343776048472522	0.0434244492155163	0.042179014298677	0	0.0372111393176997	0.500238727588397	0
Control	0.896163801534071	0	0.0187723881828665	0.0273610094588171	0.0207309333681854	0	0.0194536990385235	0.0155504480346437	0.00196772038289248
Control	0.152612140740394	0.0448426455543845	0.0214551330211506	0.0306157354702581	0.0204286646806193	0	0.0136900386769858	0.716355641856207	0
Control	0.381890398433498	0.0440355703195609	0.0415801842518522	0.0607290329407942	0.044737064705095	0	0.0559734409162571	0.371054308432943	0
Control	0.23898985264091	0.049388659030457	0.033125895165647	0.0433372708721781	0.0330426642540542	0	0.0393002130379258	0.562815444998828	0
Control	0.174371120447288	0.029611550901531	0.0250517278033351	0.0286735165886223	0.0147637042479837	0	0.0217938952704185	0.705734484740821	0
Control	0.80904570764749	0	0.0308089598227088	0.0412751642886887	0.0367103016777586	0	0.030110435925388	0.0510706958580017	0.000978734779964345
Control	0.607024113711316	0.0127511331563641	0.0523172028101086	0.0669863595595808	0.0496115480099433	0	0.0539890921550986	0.157320550597588	0
Control	0.477761340099805	0.0192761411516755	0.0576676578913678	0.0758219298660482	0.0590833008843381	0	0.0548662097913676	0.255523420315398	0
Control	0.407035772979705	0.0282445381300121	0.0479364689155524	0.0578920768878478	0.0390935194763622	0	0.0555506001933489	0.364247023417172	0
Control	0.523595364008128	0.0232745839941883	0.0577224073908191	0.0686146678523356	0.0567512288412907	0	0.042564617556565	0.227477130356673	0
Control	0.209898300984515	0.0230944490731587	0.0224911668227909	0.0254660053075417	0.0190544332351506	0	0.0705847331897811	0.629410911387062	0
Control	0.843233751199385	0	0.024994287950591	0.0381901086574248	0.0302350963206133	0	0.0285618017736598	0.027004646119266	0.00778030797906029
Control	0.633873533250048	0	0.0548253970810225	0.0830875527930181	0.0596870050260743	0	0.0658288788260559	0.0828622964155007	0.0198353366082808
Control	0.374584167241157	0.036458002602026	0.0714388288498995	0.11209380668308	0.0922789202392669	0	0.0773760938247722	0.235770180559798	0
Control	0.345816023908611	0.0327085932601227	0.0397563263627333	0.0580642472370097	0.0397338225036823	0	0.0558246624610555	0.428096324266786	0
Control	0.656062514139665	0.0033563732996893	0.0458740068084317	0.0652306996545211	0.0518420307536052	0	0.0536419364033353	0.123992438940752	0
Control	0.938629862097273	0	0.0106487588820256	0.016646182444316	0.0143898748201162	0	0.0119330885716809	0.00536853454066422	0.00238369864392433
Control	0.588036784189669	0	0.0517816219496565	0.0705869646213938	0.052410651478012	0	0.0549678096977163	0.182216168063553	0
Control	0.646933717615356	0.0224104457802407	0.0495114293025397	0.0685008896801386	0.0599822718114185	0	0.055534345878174	0.0971268999321325	0
Control	0.706217393675304	0	0.0438385910541032	0.0586254654879641	0.0469006987396295	0	0.0574608844392626	0.0826261405816005	0.00433082602213586
Control	0.596173690396246	0	0.046393740759744	0.0591044525352488	0.0400744610193103	0	0.0693249875483963	0.188928667741054	0
Control	0.733064883441346	0	0.0434201708592864	0.060914580869866	0.04775707468886	0	0.0451132143557718	0.0694222765054209	0.000307799279448924
Control	1	0	0	0	0	0	0	0	0
Control	0.0979973049010594	0.00801338757717369	0.00513756429908693	0.00453610377373682	0.00933977685443392	0	0.0249442187873553	0.850031643807154	0
Control	0.201122551105142	0.0579139267662441	0.0358807141727878	0.0449671035674674	0.0372186364216994	0	0.0331708921719785	0.589726175794681	0
Control	0.305089604695843	0.0668352388227317	0.0690752994303437	0.090590599188272	0.0620316267294145	0	0.0835697767738951	0.3228078543595	0
Control	0.132569524698152	0.0477811978666217	0.0202536794063448	0.0264780887214275	0.0199546752331487	0	0.0300484408590595	0.722914393215246	0
Control	0.470603592250111	0.0202832524806502	0.0506823989841048	0.0645966461929744	0.0549590069503872	0	0.0540630043500827	0.28481209879169	0
Control	0.359043909417713	0.0350929033763608	0.0471214089721784	0.0655732447758482	0.0519082254219587	0	0.0445107492441965	0.396749558791745	0
Control	0.927192567250048	0	0.0127296633875554	0.017834488799556	0.016196019613983	0	0.0128105741461348	0.0127807352938534	0.000455951508869766
Control	0.132380742911946	0.0356384732964262	0.0233610242684072	0.0161485091275537	0.00231912997142679	0	0.0284949745126325	0.761657145911607	0
Control	0.391364694699642	0.0435559090986506	0.0478371954052538	0.0642667476209575	0.0579842499578626	0	0.0618852436798022	0.333105959537831	0
Control	0.814407947802643	0	0.0277402958728675	0.0442751770853012	0.0361400770711986	0	0.0340146544770433	0.0342188929149175	0.00920295477602839
Control	1	0	0	0	0	0	0	0	0
Control	0.404089937508527	0.0761747789146253	0.058355547519554	0.0810908791374715	0.0595801850562107	0	0.0787105123669694	0.241998159496642	0
Control	0.384713480222232	0.0496788577959055	0.0579405424241626	0.0708235165479386	0.0488307909739469	0	0.0654417426550998	0.322571069380715	0
Control	0.369129908373606	0.018487445123566	0.0532223043970927	0.0650357030663707	0.041842531768838	0	0.0601469835313844	0.392135123739142	0
Control	0.65237820621691	0	0.0513682285206992	0.0731344770180153	0.0527845232943743	0	0.0569901407340945	0.108727787861057	0.00461663635484973
Control	0.643776145482459	0	0.0506352845055943	0.0651683713432327	0.0519272684436538	0	0.0542427208566513	0.134250209368409	0
Control	1	0	0	0	0	0	0	0	0
Control	0.870587459991881	0	0.0248223269963654	0.0322692062498134	0.0272265642730941	0	0.0238182749407771	0.0147315086251497	0.00654465892291907
Control	0.0933267037512738	0.0315326407330645	0.0112604268468658	0.015027070968973	0.0152656811213238	0	0.0147906454268054	0.818796831151694	0
Control	1	0	0	0	0	0	0	0	0
Control	0.055152084504481	0.0180088957469338	0	0	8.59218454179024e-05	0	0	0.926753097903168	0
Control	0.207457436512513	0.0341898063989976	0.0337265414548315	0.0402311318995704	0.0203357305379043	0	0.0284398919651777	0.635619461231005	0
Control	0.591109432191925	0	0.0572330892604326	0.074677429260776	0.0579586854728985	0	0.0649782526206554	0.152124430882524	0.00191868031078864
Control	0.258390619916882	0.0451208679551989	0.035399421827409	0.0399094384774558	0.0259978218433431	0	0.0255486376876364	0.569633192292075	0
Control	0.762928916155658	0	0.0361417136409272	0.047741945588874	0.0386915030524214	0	0.0426290455360415	0.0602483961742338	0.0116184798518445
Control	0.362954803282171	0.0799632806920367	0.0755880813076022	0.0946886243161883	0.0745070633998777	0	0.0850787304010569	0.216712250745656	0.0105071658554108
Control	0.293877300507465	0.0335744452872795	0.0357407078942834	0.0463111787034014	0.0339788780831765	0	0.048151800060389	0.508365689464006	0
Control	0.106156526859243	0.0254948288634459	0.0113320538422815	0.00920123591857094	0.00817825723830758	0	0.0196582477989342	0.819978849479217	0
Control	0.535823512166101	0.0237552021277705	0.0595084482673008	0.0736352695401071	0.0557606193077299	0	0.078964145970926	0.172552802620065	0
Control	0.136152819218724	0.0492036359247368	0.0184493581877293	0.0241288885664704	0.011771747656635	0	0.0517808955969023	0.708512654848802	0
Control	0.40853448905507	0.0282577565963488	0.0506655754736896	0.0660691364429469	0.0479725461810401	0	0.0727776695764327	0.325722826674472	0
Breast cancer	0.367817539582222	0.0580465197596247	0.0463978192090379	0.0636376745795059	0.0411193040302048	0	0.0610423299383206	0.361938812901084	0
Breast cancer	0.51398626907491	0.0242070558047163	0.0600092710714905	0.0746363240774057	0.0574978734859524	0	0.0560515136031858	0.213611692882339	0
Breast cancer	1	0	0	0	0	0	0	0	0
Breast cancer	0.251279543336651	0.0441715867530193	0.0260832661893124	0.0392008580418176	0.0296350768881187	0	0.0401327754233642	0.569496893367717	0
Breast cancer	0.200682338291152	0.0517564485861281	0.0475136265295105	0.0479338470847025	0.0368222556123815	0	0.0265785982134786	0.588712885682647	0
Breast cancer	0.192999293052474	0.0400247923475585	0.0498260218752832	0.0530063653096423	0.0355617076644072	0	0.101143292332303	0.527438527418332	0
Breast cancer	0.542490108688449	0.0105792050127041	0.0539395269681413	0.0694203026171746	0.0478038198196815	0	0.0570557482694661	0.218711288624383	0
Breast cancer	0.136971913335713	0.0362808495206614	0.0362723448328043	0.043152130363869	0.0324324513934317	0	0.0487426476210964	0.666147662932424	0
Breast cancer	0.821470085290953	0	0.0300099193689416	0.0396456512812348	0.0324168273515508	0	0.0330492723107089	0.0366772819166344	0.0067309624799766
Breast cancer	0.357844990788999	0.0283700897434595	0.0569927483961852	0.0690312864065002	0.0487380335774813	0	0.0717660213409557	0.367256829746419	0
Breast cancer	0.340782718015613	0.035023799389582	0.0508314445600014	0.0529864377352821	0.0357822389555184	0	0.0703963377352854	0.414197023608718	0
Breast cancer	0.265082402858914	0.0494553064020829	0.0333483312614838	0.0411580254506003	0.022756169547263	0	0.0473163996343223	0.540883364845334	0
Breast cancer	0.960311565844498	0	0.00689310232969844	0.00988072166681678	0.00815001314229943	0	0.00745755115533674	0.00702716927077927	0.000279876590571111
Breast cancer	0.525276220006202	0.0213097558942495	0.0538720180127989	0.0841079087616883	0.0594441320536217	0	0.0703624064944476	0.185627558776992	0
Breast cancer	0.0335199943769289	0.0108108412911517	0	0	0.00535496774957649	0	0	0.950314196582343	0
Breast cancer	1	0	0	0	0	0	0	0	0
Breast cancer	0.227788163412577	0.0693040996713369	0.0409758583197375	0.0585220043934324	0.0370676545237807	0	0.047147327710617	0.519194891968518	0
Breast cancer	0.40548060820687	0.0360814968344825	0.0576949531066589	0.0717872861946705	0.0426888263184539	0	0.0843521723911538	0.301914656947711	0
Breast cancer	0.081435720837567	0.0267537146802789	0.0168503361120008	0.0209978922700638	0.012654094849502	0	0.0111398938329272	0.83016834741766	0
Breast cancer	0.538845093321358	0	0.0530770607709608	0.0723841238851894	0.048838883933484	0	0.0710977115295026	0.215757126559505	0
Breast cancer	0.12069829788834	0.0317904252013359	0.0172286699646353	0.0220079034246281	0.0110495728287216	0	0.0118243701270456	0.785400760565293	0
Breast cancer	0.20812870058831	0.0454309731295084	0.0376306417028632	0.0466423228128374	0.0220268484120232	0	0.0496515016129079	0.59048901174155	0
Breast cancer	0.0508842053689411	0.0116653910607194	0	0	0	0	0	0.937450403570339	0
Breast cancer	0.24605667883311	0.0554313662163043	0.048250259226797	0.0691744506912919	0.0414614605757526	0	0.081142227830933	0.458483556625811	0
Breast cancer	0.706870443696339	0	0.0449895434909996	0.062673008336655	0.0375470751628888	0	0.0548052660466945	0.0931146632664233	0
Breast cancer	0.973392729649439	0	0.0048181405891286	0.00725650233004485	0.0046195511915208	0	0.00527683117755981	0.00304653778116619	0.00158970728114065
Breast cancer	0.471007583428014	0.0460224375716912	0.0734503584795897	0.0935986276201678	0.0533835337374373	0.0547745810949199	0.109504022666291	0.0787409842975568	0.0195178711043318
Breast cancer	0.993150296103241	0	0.00130069711195073	0.00195767729982694	0.00125247901523803	0	0.00155649263525023	0.000384754781962658	0.00039760305253037
Breast cancer	0.110271419837174	0.0271837035101619	0.0218015690883585	0.0221536162542128	0.0107809670500645	0	0.0188832360324411	0.788925488227587	0
Breast cancer	0.122660238543633	0.0517934536364122	0.0269968248898104	0.034599199075355	0.023730098892057	0	0.0287439706577555	0.711476214304977	0
Breast cancer	1	0	0	0	0	0	0	0	0
Breast cancer	0.950751958833974	0	0.00840538424144277	0.0119561870222879	0.00973473965565566	0	0.00894373755573707	0.0102002084653569	7.78422554523143e-06
Breast cancer	0.21201150292451	0.0699668588669747	0.0425409143752872	0.046880845781107	0.033496090106788	0	0.0501175078709785	0.544986280074354	0
Breast cancer	0.0988644679742623	0.0251325822569932	0.00878824079532709	0.00112125981704929	0	0	0.0118955137868111	0.854197935369557	0
Breast cancer	0.773188348883268	0	0.0396890527684306	0.0530810755400397	0.0359505094884233	0	0.0444327893144159	0.0387337267973179	0.0149244972081047
Breast cancer	0.240891865788537	0.0509192957410054	0.0262662232747681	0.0365967964097421	0.0292860168739034	0	0.0380438720400607	0.577995929871983	0
Breast cancer	0.708810035350817	0	0.0442732493371329	0.0565076693448373	0.044553561978365	0	0.0586853219688405	0.0826552778728572	0.00451488414715031
Breast cancer	0.412327826772048	0.0478143235845176	0.0508033092132445	0.0719440488854637	0.0542817141655121	0	0.0670133978419851	0.295815379537229	0
Breast cancer	0.972681839160598	0	0.00461541499725632	0.00731131787508693	0.00565021195044644	0	0.00488408643971274	0.00396794265493172	0.000889186921967459
Breast cancer	0.565388829685722	0.0243263043382051	0.0382432336401486	0.0615233777707299	0.0687351839231482	0	0.0458337488963531	0.195949321745693	0
Breast cancer	0.727303695482433	0	0.0303602677516255	0.0487946290911366	0.0514562693767767	0	0.0377222686926289	0.1043628696054	0
Breast cancer	0.107651326537189	0.0138380068889641	0	0.0153043357562233	0.0507723903666491	0	0.0552260498065399	0.757207890644434	0
Breast cancer	1	0	0	0	0	0	0	0	0
Breast cancer	0.909601775218824	0	0.012534181195859	0.025020584750048	0.0236222677302741	0	0.0153299082803366	0.0086422954269345	0.00524898739772378
Breast cancer	0.155168146183664	0.0117374902584706	0	0.00200630542841017	0.0181090936672158	0	0.0803829006538999	0.73259606380834	0
Breast cancer	0.98255045667741	0	0.00317609987165705	0.00418161596088387	0.00340541638593754	0	0.00364499650016545	0.00243521660775283	0.000606197996193612
Breast cancer	1	0	0	0	0	0	0	0	0
Breast cancer	0.332629841292645	0.0463721706709679	0.0433111819836892	0.0505220956402455	0.0380716029107816	0	0.071846913520127	0.417246193981544	0
Breast cancer	0.0669415308915219	0.0314216148937192	0	0	0.014388108049507	0	0.0402156635734976	0.847033082591754	0
Breast cancer	0.0760597445938544	0.0162720288756956	0	0	0.0198153244513723	0	0.0298323762203877	0.85802052585869	0
Breast cancer	0.825847404166626	0	0.0292572380318555	0.0490350970683592	0.0368155743841289	0	0.0410960487034559	0.0139146289780526	0.00403400866752151
Breast cancer	0.453981740254515	0	0.0550004810947703	0.0907380268939331	0.0644437518080154	0	0.101737852329975	0.234098147618791	0
Breast cancer	0.734794147985355	0	0.0433258600093286	0.0699631492391763	0.0652303020425564	0	0.0600743365116355	0.0188240023832516	0.00778820182869634
Breast cancer	0.100946845829639	0.0332784870026144	0.0134377420119139	0.013506299153717	0.0102864933003027	0	0.00579848724951263	0.8227456454523	0
Breast cancer	0.10276770041433	0.0370104015607636	0.0180433104276229	0.0283925570413808	0.0206977152027511	0	0.0102883321809908	0.782799983172161	0
Breast cancer	0.176322026948399	0.0440816746036817	0.0331732093926035	0.0411749685542917	0.0240949335193571	0	0.0331535462042461	0.647999640777421	0
Breast cancer	0.198686972685336	0.0437380766096091	0.0234665931520299	0.0289872033761119	0.0171275653250588	0	0.032093832681197	0.655899756170657	0
Breast cancer	0.0558518245553333	0.015036811616931	0.000282584258806676	0.00262002433373918	0	0	0	0.92620875523519	0
Breast cancer	0.345448132849578	0.0275842811556219	0.041320650124205	0.0593863502765972	0.0408774782011658	0	0.059007746648035	0.426375360744797	0
Breast cancer	0.492219392988684	0	0.058290126372489	0.0833476699804101	0.0653413728473766	0	0.0656586483946544	0.21836530489573	0.0167774845206567
Breast cancer	0.91265364961721	0	0.0139997966076182	0.0239724041657055	0.0190395196333872	0	0.0176529196217616	0.00860883807264533	0.00407287228167268
Breast cancer	0.748488821126958	0	0.038604503511952	0.0520692823732259	0.0398394489329781	0	0.0423760733823932	0.0786218706724924	0
Breast cancer	0.0876744367344223	0.0273656482372268	0.00813793611637492	0.0134752801440223	0.000910845166060082	0	0.0329292256729432	0.82950662792895	0
Breast cancer	0.195529204555174	0.0453323754925153	0.0208254127113767	0.031279391048968	0.0266292639251057	0	0.0239357303199924	0.656468621946868	0
Breast cancer	1	0	0	0	0	0	0	0	0
Breast cancer	0.126920534558425	0.0316160839602459	0.0308185315133958	0.0375662255408114	0.0324677475611798	0	0.0345977233036014	0.706013153562341	0
Breast cancer	0.0757786768314082	0.0290533399817589	0.00829799091341724	0.0102939401717193	0.0109794228099869	0	0.0199772307983394	0.84561939849337	0
Breast cancer	0.071103446016065	0.015844861673638	0.00375610106200627	0	0	0	0.0106408413009331	0.898654749947358	0
Breast cancer	0.803751181932917	0	0.0312904863495926	0.0461905025444823	0.0356874241638984	0	0.0346292120336813	0.0391630851526603	0.00928810782276852
Breast cancer	0.0796709045546027	0.019511143420533	0.00318445721021778	0.00175786245812907	0.00676181579325566	0	0.00148086740685357	0.887632949156408	0
Breast cancer	0.917785782716132	0	0.0135265319359496	0.019454957483199	0.0152024241169602	0	0.0161374074894843	0.0150469695037821	0.0028459267544925
Breast cancer	0.248069933497045	0.0494389556324454	0.0398412268831745	0.0551176731360988	0.0321219137383151	0	0.0433932488473696	0.532017048265552	0
Breast cancer	0.189166074581957	0.0492610359122741	0.0279775685817252	0.0357074253340327	0.0199802965241923	0	0.0290093646172589	0.64889823444856	0
Breast cancer	0.808285682636332	0	0.0280712886208204	0.0439958810187072	0.0362698617210407	0	0.044586436117622	0.0336797623268691	0.00511108755860805
Breast cancer	0.17240800377483	0.0387237944980548	0.0239203655362398	0.0321432937666263	0.0222520282524555	0	0.0290581256584787	0.681494388513315	0
Breast cancer	0.319725972430015	0.0466001623495303	0.0396572010188451	0.0519247428485732	0.0328308219305834	0	0.0510439285915962	0.458217170830857	0
Breast cancer	0.629846195010724	0	0.047170593784211	0.069542082691486	0.0519847323530384	0	0.0591152019740151	0.142341194186526	0
Breast cancer	0.801486789406622	0	0.0312005978290882	0.0491017027998974	0.0462415258706696	0	0.0451339792559747	0.0177374452334152	0.00909795960433307
Breast cancer	0.241506238816499	0.0417847876503873	0.0312779883366356	0.0496100108711857	0.0354051003191925	0	0.0336471431397382	0.566768730866362	0
Breast cancer	1	0	0	0	0	0	0	0	0
Breast cancer	0.86949866027166	0	0.0231880368883892	0.0344138287998364	0.0276373024259928	0	0.026424887114535	0.0147614784427092	0.00407580605687732
Breast cancer	0.239242576063013	0.0516172937493106	0.0257488513974063	0.0418911606022596	0.0308690913327795	0	0.0405222810882359	0.570108745766995	0
Breast cancer	0.453728281696493	0.0358032472573727	0.0494140893012293	0.0610656286292844	0.04895386166076	0	0.0507376429320204	0.30029724852284	0
Breast cancer	0.195667947327121	0.045874203626434	0.034609964472102	0.0512253492938989	0.031433303401325	0	0.0509406506851518	0.590248581193968	0
Breast cancer	0.151819079535793	0.0466522894833433	0.018843775799612	0.0231476848129103	0.0170243923967706	0	0	0.74251277797157	0
Breast cancer	0.366313637290409	0.0119894260215181	0.0557196211721361	0.0802656656698287	0.0565227823658763	0	0.0886308263386084	0.340558041141623	0
Breast cancer	0.475481523190745	0.0158737077318114	0.0477745240313819	0.0666559176396579	0.0459105359694177	0	0.0596399082543191	0.288663883182667	0
Breast cancer	0.104372427111559	0.0362297685725931	0.0276721981416475	0.0364127751455665	0.0307355397740874	0	0.0297982574963924	0.734779033758154	0
Breast cancer	0.668926837878489	0	0.0389794043231724	0.0530409122268216	0.0418902176748658	0	0.0482242069399129	0.148938420956738	0
Breast cancer	0.0875163332174931	0.00747558160588946	0.0594620318331861	0.0367145215978963	0.0365198410483879	0	0.0209958719401906	0.751315818756957	0
Breast cancer	0.0899347090423217	0.0327442434056971	0.0109956359910295	0.0152924686600131	0.0181680660783583	0	0.0147698292578208	0.81809504756476	0
Breast cancer	0.90824960652567	0	0.0157120206303495	0.0216828408341183	0.019990556282266	0	0.0219329140972261	0.00851455308409055	0.00391750854627923
Breast cancer	0.0285068254473572	0.00566256177129941	0	0	0	0	0.00788996015498896	0.957940652626355	0
Breast cancer	0.823268109255285	0	0.0294067581129409	0.0463874307531147	0.0308349088571493	0	0.0339823472025852	0.0308381631018481	0.00528228271707636
Breast cancer	0.0307145019621219	0.0140417271823721	0	0	0	0	0.0424381552061821	0.912805615649324	0
Breast cancer	0.139234467925275	0.0438969646485904	0.0363962269577639	0.0349890585456276	0.0235020241513014	0	0.0659597728286463	0.656021484942795	0
Breast cancer	0.853708496442546	0	0.0267290641804906	0.0378020747232621	0.0268076122669051	0	0.030895084515881	0.0235273219567842	0.000530345914131391
Breast cancer	0.0906421430233349	0.0214474613591699	0.00409575341353068	0.0129807867459626	0.015846710281527	0	0.0179231547316942	0.837063990444781	0
Breast cancer	0.635968093474141	0	0.0515043569263432	0.0767403508618488	0.0523330096292712	0	0.0681532525276088	0.101076043260407	0.0142248933203806
Breast cancer	0.898701986017057	0	0.0170703375398218	0.0237946238565016	0.0187674932680524	0	0.0182385194074843	0.0233660325721922	6.10073388902323e-05
Breast cancer	0.190593536829693	0.0614900975672833	0.036680222918377	0.0447499517354375	0.0263388815939342	0	0.0706246725658974	0.569522636789378	0
Breast cancer	0.126339740306108	0.0445335352957524	0.0269474488193424	0.0273044831999735	0.0200757169257176	0	0.0280223100242833	0.726776765428822	0
Breast cancer	0.827409908723729	0	0.0256040967011588	0.0387832047501209	0.0345263170970616	0	0.0315810661019341	0.0420954066259955	0
Breast cancer	1	0	0	0	0	0	0	0	0
Breast cancer	0.321245900854686	0.0486119387047051	0.0471343581094624	0.0677785276300081	0.0479072133870874	0	0.0609060444736417	0.406416016840409	0
Breast cancer	0.972983285474654	0	0.00462049348576106	0.00664704100485635	0.00444171638637507	0	0.00610626328037495	0.00503932699518474	0.000161873372793468
Breast cancer	0.776098248380019	0	0.0405619230502695	0.0535330905437618	0.0411519562616685	0	0.0437161395453575	0.0310043994842828	0.0139342427346414
Breast cancer	0.450251055773706	0.0189197442412709	0.0485817488974689	0.0677146038904493	0.0533999867526877	0	0.0578222751851295	0.303310585259288	0
Breast cancer	0.0595092523007896	0.0103262141355462	0	0	0	0	0.00859276985302719	0.921571763710637	0
Breast cancer	0.643361098519283	0	0.0473106202976023	0.0658668489252694	0.0468643706930872	0	0.0601750507941519	0.124568430823952	0.0118535799466545
Breast cancer	0.583694045318358	0.00489250121019687	0.0440547815961903	0.070457245005823	0.0627322103002204	0	0.0649386644881147	0.169230552081097	0
Breast cancer	0.715206293517859	0	0.0388227181649496	0.0569242039815598	0.0403866731295569	0	0.0526742167760832	0.0906752715933576	0.00531062283663333
Control	0.120163608534239	0.037076405675863	0.0199254827692169	0.0197578338039076	0.01216780608294	0	0.00905770836933838	0.781851154764495	0
Control	0.828912236870871	0	0.0275360869307607	0.0390976904005124	0.0291795115799	0	0.0282496192010037	0.0399672431295873	0.00705761188736513
Control	0.213714491289335	0.0460053134961222	0.0604022782138156	0.0632317789291054	0.0455969332762571	0	0.086532403091634	0.48451680170373	0
Control	0.191182066756049	0.0444282689533949	0.101411843810691	0.096393575028886	0.0758163399493672	0	0.104715012121956	0.386052893379656	0
Control	0.988352796099723	0	0.00203461186677327	0.00320836246859148	0.00227311338209697	0	0.00213399259464739	0.00161317875838501	0.000383944829782553
Control	0.577724334387698	0.0258360938866431	0.0525464718901351	0.0771750462096013	0.0575779679958321	0	0.0639282820257174	0.145211803604373	0
Control	0.280240280123452	0.0267568451149137	0.0471368185277118	0.0557454490877053	0.030024349679846	0	0.0558314530989313	0.50426480436744	0
Control	0.723810273453815	0	0.0434127107901362	0.0606793345460963	0.0508479481962706	0	0.0540279461887195	0.0584240555967593	0.00879773122820273
Control	0.792846741827818	0	0.0323849538000979	0.0456790913673849	0.0318926253290935	0	0.0377623167746551	0.0518592009256037	0.00757506997534643
Control	0.562304313853376	0.0078817982706927	0.0521905944220624	0.0714923974480623	0.0560398066601564	0	0.0637131092322861	0.186377980113364	0
Control	0.634740375178341	0.0487739787855692	0.0492778228858676	0.0788733367052833	0.078101379548297	0	0.0580333365435777	0.0441470439210682	0.00805272643199567
Control	0.166261639130839	0.0507856122084479	0.0476772277902239	0.0526461359774639	0.0274720724703395	0	0.0632373853297028	0.591919927092982	0
Control	0.612830917972578	0.00652937342900587	0.0527583347834351	0.0734913962855374	0.0583959312349659	0	0.0675792052399519	0.128414841054526	0
Control	0.788450592438691	0	0.0324326126425118	0.0529613229942783	0.0357187933516571	0	0.0400033256295987	0.0413656691646768	0.00906768377858625
Control	0.956527587834102	0	0.00801082289269404	0.0117729597899056	0.00885476607340446	0	0.00929697666590804	0.0046071308467111	0.000929755897275098
Control	0.679485815565726	0.000235565546005422	0.0457758861783726	0.0665961638223837	0.0533816086862504	0	0.0566087390062099	0.0903052587971089	0.00761096239794312
Control	0.344034212228888	0.0505935357953276	0.054061152022952	0.0676005212553076	0.0437067026563557	0	0.050656906017411	0.389346970023758	0
Control	0.100318029136457	0.0381394274772466	0.0235054035644992	0.0107617487814242	0.0140118907748911	0	0.0584208647894756	0.754842635476006	0
Control	0.593802849981257	0.0274314996584207	0.0573740706379603	0.0709094978136569	0.051140138456825	0	0.066955480615589	0.132386187241404	2.75594886943095e-07
Control	0.656054137237397	0.0190512998440529	0.057618355018677	0.0886167778593206	0.0645502112691598	0	0.057772811954047	0.0474023603250137	0.00893404649233211
Control	0.534876159381633	0.0551892681491773	0.0566807945428422	0.0802147769855148	0.0603407744894598	0	0.0625758962293062	0.150122330222066	0
Control	0.0724879934973526	0.0300736579006096	0.00128492881057319	0.00183723124837683	0.0149005348073847	0	0.0150511667103935	0.864364487025309	0
Control	0.772373150168566	0	0.0381139497605475	0.0547650720986664	0.0440429329340861	0	0.0399102179692718	0.0471805202202443	0.00361415684861795
Control	0.96770772502243	0	0.00539176701909002	0.0081256540441678	0.00629460475909395	0	0.00631655748186686	0.0058054592471003	0.000358232426250993
Control	0.302006762418302	0.0264138154230116	0.0495723456812259	0.0621094352382321	0.0377789630854692	0	0.0588977751313817	0.463220903022378	0
Control	0.0917270253904485	0.0248575358336414	0.000688287088352914	0	0.0018628176995473	0	0.00489868818961951	0.87596564579839	0
Control	0.176854357280282	0.0419687120803954	0.0348023068781296	0.0342939848490002	0.0252712158656234	0	0.0448625790529949	0.641946843993575	0
Control	0.0827661388327726	0.0211686044825736	0	0	0.00542561544545948	0	0.0150439202745125	0.875595720964682	0
Control	1	0	0	0	0	0	0	0	0
Control	0.812529399634394	0	0.0309297311405201	0.043762364917845	0.0328825255937135	0	0.0370751608186202	0.0390937415022632	0.00372707639264422
Control	0.663215033995261	0	0.0552537404699647	0.0772881644069133	0.0577376860892009	0	0.0599359300682301	0.082812911533653	0.00375653343677647
Control	0.442579143471796	0	0.0509974104385386	0.0907669997114364	0.0762589084586714	0	0.280587450177466	0.0364063537783819	0.0224037339637104
Control	0.51259846318752	0.0487400997414267	0.0636651826655894	0.0806489640157399	0.0655717205924635	0	0.0591729049252712	0.169602664871989	0
Control	0.213452380312824	0.0680563626701819	0.044389094568924	0.0471703951328792	0.0300128498248981	0	0.0648746543010628	0.53204426318923	0
Control	0.769325588239351	0	0.0360916328643043	0.0500492228610904	0.0380099609979897	0	0.0439403862688197	0.0530968026859208	0.00948640608252386
Control	0.373108297870618	0.0338071665993909	0.0575868710897313	0.0717169887980957	0.056136118939561	0	0.0782026021151794	0.329441954587424	0
Control	0.364834740011534	0.0276034998861367	0.0445654310630914	0.0605754435443645	0.041952788015596	0	0.0615747093422374	0.39889338813704	0
Control	0.507390369163148	0.0240995642542227	0.0608924682746813	0.0740223027292536	0.0511898557646636	0	0.0956242925318891	0.186781147282142	0
Control	0.696741515719308	0	0.0469082309186354	0.0613349799660405	0.0449706878639467	0	0.0557744424842467	0.092469953805374	0.00180018924244816
Control	0.961961533452556	0	0.00647421295811403	0.00910133786603189	0.00737254050722021	0	0.00727371077413114	0.00772938345773394	8.72809842130059e-05
Control	0.708712889555147	0	0.0460120742988294	0.0655540405631073	0.0474131389193496	0	0.0596699179224491	0.0726379387411176	0
Control	0.445193664844379	0.0431766463463987	0.0487160448445424	0.0726270726929626	0.0458482964765734	0	0.0621657014148013	0.282272573380343	0
Control	0.576984267260163	0.0104578757784879	0.0524439489920018	0.0757190629848722	0.0579196745922029	0	0.0470952417191425	0.17937992867313	0
Control	0.255725984221029	0.0553973217193857	0.0380529628443279	0.0492243286247016	0.0324172971037034	0	0.0767155108450517	0.492466594641801	0
Control	0.866672596955127	0	0.0229996737529836	0.0318524423250327	0.0248302684628487	0	0.0261630397995497	0.0252998482694194	0.00218213043503922
Control	0.977427843274485	0	0.00386256203674806	0.00554244834043583	0.00385401548760678	0	0.0049234398461437	0.0030431611942868	0.00134652982029346
Control	0.46663562304608	0.0400436050329093	0.056318202483013	0.0800694139287746	0.0601613469963291	0	0.0620252904452103	0.234746518067683	0
Control	0.175055151123708	0.0576020267248038	0.0327122523150342	0.043523786532764	0.0287014478332675	0	0.0532983540864669	0.609106981383956	0
Control	0.451946468432958	0.0207039405706642	0.071433934203783	0.09361795890931	0.0676544955295415	0	0.0690855662439179	0.219634308751529	0.00592332735829666
Control	0.185421315539714	0.0336914622213315	0.0371058862330213	0.0486566968415931	0.0212029501100233	0	0.0457743712866943	0.628147317767622	0
Control	0.781519876339677	0	0.035561620545843	0.0484765541625792	0.0328875197612111	0	0.0382681366429174	0.0517341721610197	0.011552120386753
Control	0.64133013932193	0.0606014435033062	0.0439753874287506	0.0574847113558667	0.0463333776824918	0	0.0601872088805238	0.090087731827131	0
Control	0.904242495995196	0	0.0162191773331183	0.0221490417914758	0.0184299487561852	0	0.0193936661764121	0.0187832771590339	0.000782392788579144
Control	1	0	0	0	0	0	0	0	0
Control	0.499808175758939	0	0.0593731784852511	0.0851649499801812	0.0633953537072994	0	0.102431142049068	0.18914709478389	0.000680105235370628
Control	0.457276255527352	0.0371643529282003	0.0516799207489681	0.0716447042086839	0.0571099188847679	0	0.0633187528177779	0.261806094884249	0
Control	0.734002924334716	0	0.0430745942331975	0.0594044140284442	0.0443049494931661	0	0.0459924765368053	0.0700058931320702	0.00321474824160041
Control	0.670656051464636	0	0.0443550066217729	0.0737774035000724	0.0613719354014809	0	0.0599635698328612	0.0689423832234546	0.0209336499557218
Control	0.714193068500326	0	0.042468640703491	0.0575553432063216	0.0452011845636526	0	0.0525145590589971	0.0799805707573344	0.00808663320987755
Control	0.374222602157818	0.00433388041600275	0.0607810189432966	0.0974035608727221	0.0655879763727584	0	0.203798350178134	0.176584275088808	0.0172883359704607
Control	0.613859888019119	0	0.0470475770474257	0.0636548718522573	0.046986718319969	0	0.0592911340753803	0.169159810685848	0
Control	0.583089450136778	0.015848851003449	0.0588447818280649	0.0728395557567744	0.0563634534943685	0	0.0680681646865699	0.139227775858878	0.0057179672351171
Control	0.226395601821987	0.0427421464582264	0.0427505777332615	0.0480369548086781	0.0395335013946267	0	0.0503159193767884	0.550225298406431	0
Control	0.840247537830732	0	0.0255862572701809	0.0355827400201745	0.0267719399238907	0	0.0309947175972035	0.040816807357818	0
Control	0.667929967082731	0	0.0451428729654809	0.0664109772546057	0.0501807680466651	0	0.0560397983746993	0.114295616275818	0
Control	0.10567012915448	0.0246157889674938	0	0	0.0137081136936372	0	0	0.856005968184389	0
Control	0.60349338565857	0	0.022563131845469	0.0536082032953297	0.0672577420138217	0	0.0592470481176006	0.193830489069209	0
Control	1	0	0	0	0	0	0	0	0
Control	0.419783492605658	0.0557534356057733	0.053613932059718	0.120898940772092	0.13163745040354	0	0.0815349457065829	0.136777802846635	0
Control	0.600863622935913	0	0.0354670112527256	0.0863023941127641	0.0741095574423907	0	0.0841907922778698	0.111474172956899	0.00759244902143771
Control	0.55800584890605	0.0452880541553299	0.0233800003137944	0.0548819455296102	0.0566240776494429	0	0.0531254947531832	0.20869457869259	0
Control	0.107146357819877	0.0192043922645637	0	0.00191055345502147	0.0206496236893711	0	0.0326549467863693	0.818434125984797	0
Control	0.981077271379062	0	0.00274362947814125	0.00488224477351949	0.00518335741853832	0	0.00316105337307062	0.0021787747405028	0.000773668837165359
Control	0.146452229250185	0.0171013673426322	0	0.0317395695228345	0.0737922285748014	0	0.107918811021933	0.622995794287614	0
Control	0.935046080235775	0	0.00681186205859278	0.0127473059334184	0.0137581564426408	0	0.011959027737161	0.0196775675924123	0
Control	0.259234452638732	0.0589640719164978	0.0505945418634891	0.0536955546492878	0.0442328916688763	0	0.106484262293956	0.426794224969162	0
Control	0.741403467632828	0	0.0422880543142384	0.0547677208057216	0.0378688730433055	0	0.0484280465846859	0.0658273046680235	0.00941653295119662
Control	0.814770520405251	0	0.0285114772402684	0.0476093292091876	0.0334953330494688	0	0.0351432244373794	0.0342939231003312	0.00617619255811306
Control	0.144472306251237	0.0316055539407849	0.0224394295199916	0.0313062271022729	0.0207926542070888	0	0.0522112186062482	0.697172610372377	0
Control	0.170231312332512	0.0488984008999717	0.0239016612593404	0.021501901033943	0.00990551420401381	0	0.0408307255806794	0.68473048468954	0
Control	0.518782963686921	0	0.067053406545984	0.0847302820960373	0.0646376970397385	0	0.0891248314281158	0.16102905870796	0.0146417604952441
Control	0.934903288481453	0	0.0118762504743359	0.0182668524056591	0.0135698225725813	0	0.0130969522272033	0.00521483324123089	0.00307200059753634
Control	0.567216143302672	0.059992844827628	0.0578331389313683	0.0752306341814629	0.06621708044519	0	0.0894020271808581	0.0841081311308212	0
Control	0.50416158863462	0.00613781358255356	0.0602756300034534	0.0710178271054536	0.049406029225081	0	0.0769706613928877	0.232030450055951	0
Control	0.745281699485992	0	0.0384139384317351	0.0557568903956776	0.0433963741915545	0	0.0506675254402761	0.0636330029672539	0.00285056908751105
Control	0.726909127062853	0	0.042584108591031	0.058855877359716	0.0470601842176938	0	0.0526126666344752	0.0719780361342308	0
Control	0.682876931846282	0	0.0447397466099233	0.0642707789984856	0.045041709432236	0	0.0797739940966818	0.0796762320365646	0.00362060697982668
Control	0.414212669352067	0.0579146193356496	0.0565339258833539	0.0764595242551521	0.0582529018613091	0	0.0863808852407541	0.250245474071714	0
Control	0.938145679181645	0	0.009936248269206	0.0178627810953325	0.0134064294445352	0	0.0125152150712595	0.00500303632059342	0.00313061061742806
Control	0.0910230986631197	0.023484662373256	0	0	0.00454958808885927	0	0.0197098172423003	0.861232833632465	0
Control	0.286373666699998	0.0782452196070175	0.0634242379319146	0.0853451484091849	0.0743097383134183	0	0.106461138488629	0.305840850549838	0
Control	0.621564284428471	0.0505361742610329	0.0532376681735475	0.0801071198729015	0.0628177317403515	0	0.05871311581411	0.0619697183879063	0.0110541873216794
Control	0.351254577152837	0.0604010813648675	0.0410843879025205	0.0599673264573648	0.053684676883226	0	0.0526310385882072	0.380976911650977	0
Control	0.277415208212613	0.0466599398962469	0.0404366459583254	0.0505139909525676	0.037017718842123	0	0.0454703943340062	0.502486101804118	0
Control	0.415669134032651	0.0271346064284502	0.0700255821382277	0.0967101206786475	0.0680131136166062	0	0.0853085215482003	0.228104917622776	0.00903400393444077
Control	0.92767522031869	0	0.0131438061961375	0.0165087608571829	0.0151740887084668	0	0.0123853952027606	0.015112728716762	0
Control	0.487175493735264	0.0123319712408986	0.056542522077224	0.0719457325832473	0.0504644312224692	0	0.0637745403702558	0.257765308770641	0
Control	0.373932051537666	0.0165955253642905	0.0538559340305136	0.0542001966636898	0.0327784994266369	0	0.0747936249708954	0.393844168006307	0
Control	0.706710103232671	0	0.045106791617168	0.0605868217368993	0.0467923059216422	0	0.044549964896857	0.0962540125947623	0
Control	0.947609665122741	0	0.00891959976686886	0.0120715212504093	0.0105600180563625	0	0.0103286339965961	0.00889044459771613	0.00162011720930573
Control	0.143413169265831	0.0280077983124891	0.0257964216278303	0.0275454059877124	0.0211716077913324	0	0.0295208370145482	0.724544760000256	0
Control	0.574262535379855	0	0.0579039751565557	0.0705590164387224	0.0547801430804248	0	0.0663960881432406	0.176098241801201	0
Control	0.632294014680408	0	0.0496272057059997	0.0708672574758148	0.0578349247250311	0	0.0554491933966434	0.133927404016103	0
Control	0.378175394870026	0.0306058591401443	0.0412585495079002	0.0620960613824726	0.0550479884396058	0	0.0596626880193754	0.373153458640475	0
Control	0.295550149307459	0.059455671385396	0.0410606576861723	0.0585859085275058	0.0407618449506788	0	0.0465641111228487	0.458021657019939	0
Control	0.257569328994176	0.038061097017555	0.0467934445263776	0.0570349021686825	0.030340415979784	0	0.0390523232569693	0.531148488056455	0
Control	0.45097118366672	0.0125514954604409	0.0670789273850685	0.100047088805183	0.0713127511371675	0	0.108542865784723	0.178990782364243	0.0105049053964543
Control	0.770687548710997	0	0.037001061697751	0.0512375711773258	0.0387495337591651	0	0.0469728262745327	0.0532226100670601	0.00212884831316823
Control	0.322554234556588	0.0526058667614441	0.0583727553114232	0.0877798688848931	0.0575236567280814	0	0.0862039683825321	0.334959649375038	0
Control	0.719467792119905	0	0.0400794284154471	0.0569480429873387	0.0465411684642191	0	0.0464132896804684	0.090381050471486	0.00016922786113548
Control	0.587985988532152	0.0185936175332416	0.0514378455817483	0.0783075386536232	0.0609249281214331	0	0.0606315606556014	0.1421185209222	0
Control	0.0518520927634443	0.0175690394970133	0	0	0.00436922119256318	0	0	0.926209646546979	0
Control	0.202755617259355	0.0499422467227074	0.0489953134665854	0.0594808694579603	0.0380819942904805	0	0.0828332999214179	0.517910658881493	0
Control	0.159522483407754	0.0339751979592432	0.0271447386984939	0.0295000417689448	0.0225393063848784	0	0.0867024606158056	0.64061577116488	0
Control	0.373017718954483	0.0524335185448441	0.0627713314819881	0.0812898727924333	0.0627316939651684	0	0.066549886282529	0.301205977978554	0
Control	0.912836637508382	0	0.0146618370593314	0.0239584724069189	0.0198191616629224	0	0.0187719433433109	0.0089971643083248	0.000954783710809712
Control	0.394106424729686	0.0630096629353491	0.0563289233838404	0.0826801121074018	0.0687515974808116	0	0.076411993347274	0.258711286015637	0
Control	0.0642929065761632	0.0203784321638067	0.000555062093913384	0.00299758867677587	0.00196921383504875	0	0.0036417110052359	0.906165085649056	0
Control	0.263877149547751	0.076097695968385	0.0578902453568155	0.0695952503991496	0.0473387430286955	0	0.0539133197694832	0.43128759592972	0
Control	0.747103876108606	0	0.0320010867804525	0.0529280797006591	0.0447701382230513	0	0.0455353879915006	0.0776614311957303	0
Control	0.99180320290871	0	0.00137220784200884	0.00196024983668215	0.0014815217169126	0	0.00171833783283889	0.00160696596369699	5.75138991502744e-05
Control	0.242038577304119	0.0602349130582881	0.0374626447344652	0.0530859321652795	0.0301040871568963	0	0.034701302909994	0.542372542670958	0
Control	0.557102971131331	0	0.0555180135801203	0.0726123819281257	0.0548121646760224	0	0.073281783610512	0.186672685073889	0
Control	0.366506607726868	0.0431225611277987	0.051180319795232	0.0633228743145116	0.0493566522207808	0	0.0536383177091727	0.372872667105637	0
Control	0.309471794474483	0.0432375563184896	0.0614793876456446	0.0714367566389872	0.0434772936280578	0	0.0923670994367919	0.378530111857546	0
Control	0.549005294960838	0.101344603937972	0.0512073923453405	0.0603801854079807	0.0447313396854512	0	0.0443740459732124	0.148957137689206	0
Control	0.122155365405921	0.0431604421990022	0.0260639693292302	0.0262922202278218	0.0167132745210477	0	0.014433216317811	0.751181511999166	0
Control	0.147549589935103	0.0396075177998452	0.0217960148413312	0.0226812170902192	0.0211142170986077	0	0.0351517957861935	0.7120996474487	0
Control	0.906814894495559	0	0.0159903676281752	0.0267386778474978	0.0183488689631827	0	0.0186808547568386	0.0117525319853906	0.0016738043233556
Control	0.193025050978747	0.0358161738355978	0.0292717619763603	0.0345612424365752	0.0222904966255449	0	0.0299551678319344	0.655080106315241	0
Control	0.456044556620034	0.00533088537337601	0.0576534832633885	0.072654077098592	0.0542329919079059	0	0.061547918357263	0.29253608737944	0
Control	0.153580516998633	0.0452440478225056	0.0159448621184532	0.0194254410014092	0.011674028701023	0	0.0450192620325388	0.709111841325437	0
Control	0.693627602129413	0	0.0413053762489743	0.058772468547273	0.0449674352928372	0	0.0538814343373716	0.104989281266232	0.00245640217789935
Control	0.329650121376809	0.0473775472743674	0.04557356653523	0.0567059991981725	0.0484078329182507	0	0.0525991133533674	0.419685819343803	0
Control	0.381194146510674	0.0471597994072649	0.0533446299664378	0.0676031788631057	0.0642538119751515	0	0.0685713513755217	0.317873081901845	0
Control	0.177583808567531	0.0354637459748616	0.0246809525820514	0.0333271652270615	0.0218192659730631	0	0.0226352819484547	0.684489779726977	0
Control	0.195011645976089	0.0677719786173406	0.0395592622745259	0.0474134180080442	0.0443191536343138	0	0.0336525260380379	0.572272015451648	0
Control	0.532593469320121	0.00550785524355243	0.0479248721432264	0.0725080700760827	0.0625173677680553	0	0.0548588634011488	0.224089502047813	0
Control	0.360832978428322	0.0490315346287552	0.0500410794668041	0.0610474146303638	0.0474599664006641	0	0.0711949773936796	0.360392049051411	0
Control	0.276174119715396	0.0679232080629827	0.0567560686503362	0.0627263770821785	0.0510164777496494	0	0.0998968850842485	0.385506863655208	0
Control	0.352499183159069	0.0275775115496959	0.0493293544121152	0.0676210757241341	0.0446249703624372	0	0.0701732742394591	0.38817463055309	0
Control	0.407950635812114	0.00304399387818837	0.065368325563019	0.103554910902444	0.0923243692283741	0	0.108232613678249	0.219525150937612	0
Control	0.774968118357257	0	0.034946384495475	0.0603637774225936	0.0459203601643513	0	0.0435749417931065	0.0231870184497468	0.0170393993174702
Control	0.287233453329527	0.0430600683600625	0.044339218711601	0.0606147599500219	0.0459678088807442	0	0.0784585839101658	0.440326106857877	0
Control	0.348927798734749	0.0348167225245434	0.0533577305803164	0.0679984291702256	0.0473923964919248	0	0.0644296539792929	0.383077268518948	0
Control	0.057049178156503	0.0125664795229157	0.0142804578166395	0.0126877512743084	0.0111919015045653	0	0.0113886261493373	0.880835605575731	0
Control	0.227410240486929	0.0494259356222985	0.0315124256600483	0.0421401017262897	0.0316231333786657	0	0.0448403246993205	0.573047838426449	0
Control	0.543780532268558	0	0.0727427518432356	0.0930519443856978	0.0762887829296058	0	0.0867504262927959	0.106030782316708	0.0213547799633987
Control	0.795166390269716	0	0.0315091442315356	0.0497143806338515	0.0395819190295699	0	0.0535362759450817	0.0202774037396933	0.0102144861505518
Control	0.0517815012369962	0.0118210977235164	0	0	0.0037826115534586	0	0.00172024203689465	0.930894547449134	0
Control	0.979826065493791	0	0.0036092878167631	0.00483108982494793	0.00367114796422039	0	0.00422350428623004	0.00303369146115396	0.000805213152894024
Control	0.208400629749776	0.0576470246773389	0.0288505645638216	0.0358014828853767	0.0255469070855739	0	0.0611533662764364	0.582600024761677	0
Control	0.859402855442962	0	0.0228695021563959	0.0334988027204264	0.0307325931971529	0	0.0252290358704836	0.0265610949552104	0.00170611565736888
Control	0.140523384708566	0.0425917898170264	0.02530145374632	0.0356940676279162	0.0266897887260945	0	0.0544106497400595	0.674788865634017	0
Control	0.480009065986152	0	0.0500331396437841	0.0750073793312587	0.0578271978964452	0	0.104796509113691	0.232326708028669	0
Control	0.194447348700421	0.0823260078248797	0.109396356894428	0.122623547320801	0.131661143125081	0	0.0921315283939724	0.267414067740416	0
Control	0.219091667269155	0.0701237483014504	0.07223034595712	0.0781218893857672	0.0678474864663651	0	0.0852631741862177	0.407321688433924	0
Control	0.454334585231894	0.0387186219604401	0.0644415702676725	0.0886257819623315	0.0768957587204631	0	0.0755389331926627	0.201444748664536	0
Control	0.549086390038373	0.113263918104744	0.0601452072934326	0.0776903767739801	0.0941400473094772	0	0.0510232046725453	0.0546508558074485	0
Control	0.852892487550406	0	0.02310034081331	0.0335661994785236	0.0302024083728757	0	0.0274581211059208	0.0261109680098991	0.00666947466906504
Control	0.69697128912208	0.0306096026512539	0.0437884444821176	0.0655264865531858	0.0539234027541018	0	0.0446551427862935	0.057559518889678	0.00696611276128902
Control	0.0730916355443413	0.0173972792554447	0.00714954672774682	0.0127377115345983	0.00974523387560731	0	0	0.879878593062262	0
Control	0.48266008043231	0.02103267057681	0.0515049245689127	0.0707041063215566	0.0572491501138385	0	0.0714260156336029	0.245423052352969	0
Control	0.668070531820627	0	0.0519251064390928	0.069988585017348	0.0515900014435376	0	0.0600015211333226	0.0958016079536162	0.00262264619245581
Control	0.710580513729036	0	0.0415218477586962	0.0588145228102576	0.0490443760281822	0	0.050567370002578	0.0833836354192111	0.00608773425203877
Control	0.551279037957111	0.00787051499744819	0.0597970034580398	0.092204586604991	0.0762743600412461	0	0.0791880077175808	0.125220031782854	0.00816645744072895
Control	0.679953569813565	0.00418257259410408	0.0430106024116415	0.0607140508411096	0.0503814498595903	0	0.0456572661861621	0.106938818984484	0.00916166930934303
Control	0.607868466781884	0.0314785336033617	0.0487259163775253	0.0727373986363628	0.0631970154806226	0	0.0767105513469555	0.0893710175987886	0.00991110017449963
Control	0.637424227042297	0	0.0444243207902226	0.0665803135896123	0.0470897961338957	0	0.0492662695023504	0.155215072941622	0
Control	0.333204336731458	0.0579893309048144	0.0450445360736647	0.0621392735071719	0.0514653704852985	0	0.0423133382395701	0.407843814058022	0
Control	0.744274997605667	0	0.0373789468803823	0.0496331770669266	0.0351955691903947	0	0.043294032091537	0.0902232771650924	0
Control	0.221159095329254	0.0283821160024455	0.0271998897423457	0.0392211709739831	0.0349849798053511	0	0.0201767958785839	0.628875952268037	0
Control	0.718947853666017	0	0.0397960564268783	0.0545293420129388	0.0454575648450972	0	0.0412856211796965	0.0969428377050243	0.00304072416434828
Control	0.0753958778611697	0.020068830390757	0.00114917104675916	0.00329898989277752	0.00710589229394116	0	0.0028664303832617	0.890114808131334	0
Control	0.17676093899836	0.0460187729351497	0.0244118096471618	0.0361553790173868	0.0338334013515443	0	0.0322045703088049	0.650615127741593	0
Control	0.819569056809485	0	0.02843250759412	0.0416481997499883	0.0348235293535883	0	0.0356701351805567	0.0334290789203473	0.00642749239191411
Control	0.38438721826831	0.0272432951273577	0.0595150231792509	0.08722796464334	0.0602191961798141	0	0.105832838753362	0.275574463848565	0
Control	0.866035428327226	0	0.0239961925352776	0.0318847309909643	0.0225726910372967	0	0.0274399693416484	0.0219270126521324	0.00614397511545446
Control	0.673958572660533	0	0.0432768589560996	0.0601210696093918	0.05091491405151	0	0.0517144134127495	0.120014171309717	0
Control	0.0363546764861259	0.0144188795540213	0	0	0.00549212628303393	0	0	0.943734317676819	0
Control	0.120435979304274	0.0354373454139571	0.0144366196789843	0.0192549809882062	0.00887449062572471	0	0.0290243057782926	0.772536278210561	0
Control	0.200821022653469	0.036557061128422	0.022523530038107	0.0373196271252451	0.0301120456488124	0	0.0876790875710827	0.584987625834862	0
Control	0.236521059114725	0.0569311538643159	0.03678296500354	0.0490226947426026	0.0323383207172465	0	0.0376626738046422	0.550741132752928	0
Control	0.394183737091408	0.0402667387830694	0.0571245245388221	0.0790867928339433	0.0607496278782922	0	0.0854689557364945	0.28311962313797	0
Control	0.126292559524071	0.0706293432996591	0.0206779081059378	0.0310198182875041	0.0235318804351394	0	0.0152225371924508	0.712625953155237	0
Control	0.445603130177355	0.0769768718550635	0.0464565410932833	0.0610833682010172	0.0507387316493147	0	0.0641074622926378	0.255033894731329	0
Control	0.194206042499419	0.0349956404798512	0.0309933002129794	0.0293228827104375	0.0179723352346173	0	0.0231234992161284	0.669386299646567	0
Control	0.937807667347749	0	0.0101149151193634	0.0150680588376098	0.0118993947135845	0	0.0121597491030384	0.0129502148786553	0
Control	0.504989074015583	0	0.0643698406691716	0.0908743526222941	0.0857367102412402	0	0.0881158755638868	0.154925983193558	0.0109881636942659
Control	0.48219525200192	0.0442354545188683	0.0493176199851297	0.0808046671824621	0.0638636516470767	0	0.0742856809193571	0.205297673745186	0
Control	0.246532793076079	0.0440304889582658	0.0357677661818856	0.0462208588330352	0.0275291221375371	0	0.0478638021501696	0.552055168663028	0
Control	0.510303895290623	0.020950001115527	0.045431092081953	0.065836747347228	0.0554133929021033	0	0.0593668684592743	0.242698002803291	0
Control	0.818803516851095	0	0.0313206131276019	0.0462590165268745	0.0368156927832989	0	0.0328428261335512	0.0327797429592502	0.00117859161832764
Control	0.826618009610136	0	0.0296290990641333	0.0388251803741605	0.0330526825635601	0	0.0304997241560604	0.0375195184990586	0.0038557857328906
Control	0.914796995380321	0	0.0148448260202805	0.0207153164641322	0.0137030835749321	0	0.0169980673817319	0.0176602582802762	0.00128145289832631
Control	0.151247881322344	0.0496657002485187	0.0101874734829426	0.0085362138783894	0	0	0	0.780362731067805	0
Control	0.146772672915188	0.0480714501820126	0.0050401498218407	0.0216800530735587	0.0252925638591041	0	0.0564236333851611	0.696719476763135	0
Control	0.328702572879938	0.0609438958995537	0.06534510133751	0.0868925610617623	0.0743664233997151	0	0.0980819913332035	0.285667454088318	0
Control	0.524698055915737	0.011007222600089	0.0434048310372445	0.0714994574306601	0.0930207231035149	0	0.0638341961705619	0.192535513742193	0
Control	0.184516822004406	0.050523775780829	0.0304190531529288	0.0544629376407539	0.0620169635777309	0	0.0844858399703096	0.533574607873042	0
Control	0.959220199812586	0	0.00691094010033468	0.0115290954206746	0.00813487613097597	0	0.00844501521529384	0.00497877836791739	0.000781094952218064
Control	0.867810950386852	0	0.0226677491119943	0.0314315337024134	0.0251942683062605	0	0.0248618257033592	0.026454690298376	0.00157898249074455
Control	0.474787472782346	0.00331052846133975	0.0648566123346431	0.090981604257708	0.0809029170213275	0	0.0977194493327065	0.171342243541696	0.016099172268233
Control	0.810609801608635	0	0.0292739236950624	0.042676179832172	0.0320243373695172	0	0.0353595456082808	0.0463821432005993	0.00367406868573347
Control	0.96146204139081	0	0.00702543891160911	0.00916187982450187	0.00703704816539769	0	0.00765786500805299	0.0065591392413508	0.00109658745827727
Control	0.84964767280423	0	0.0252887546995388	0.0384148817717178	0.0309437654257386	0	0.0322863521813606	0.0189870722679219	0.00443150084949226
Control	0.093887672469439	0.0294456278845558	0.0162168472629425	0.022847384431269	0.0232037355075479	0	0.0359269325696885	0.778471799874557	0
Control	0.844639995322317	0	0.0226438780713228	0.0358034396070677	0.0273310201853259	0	0.0380686004026164	0.029379504923184	0.00213356148816619
Control	0.581010702394637	0.0256117890862844	0.0547170608657253	0.0766560273349979	0.0580748960449147	0	0.070112105036886	0.126475812994497	0.00734160624205677
Control	0.0914953967832014	0.0221020796118418	0.0392554081309966	0.0345319763247052	0.0245588609409728	0	0.0762637626259565	0.711792515582326	0
Control	0.331525288674604	0.0394702752792325	0.0545035272113028	0.0697706558869716	0.0490056484388	0	0.0786133388214501	0.377111265687639	0
Control	0.949830077243903	0	0.00861092447621771	0.0119506010937852	0.00846238765613115	0	0.0113805102371203	0.00778608249440369	0.00197941679843905
Control	0.0431633584066702	0.0066138282122943	0	0	0.00421551046815767	0	0.0111581566435681	0.93484914626931	0
Control	0.243274816071551	0.0793511344185909	0.0561008122363346	0.0705204740555248	0.0551499150781398	0	0.0768694196335446	0.418733428506314	0
Control	0.272352838648834	0.0589853356136007	0.0441809688319921	0.0593023236090094	0.041115853468268	0	0.0754082046516997	0.448654475176596	0
Control	0.843826350674904	0	0.0214501679659079	0.0410357914606947	0.0300912899337152	0	0.0348015117119543	0.0287948882528243	0
Control	0.169305607627183	0.0578648255236365	0.0278170537101919	0.0338007031458949	0.0244851593829672	0	0.0509516103836898	0.635775040226437	0
Control	0.769822240696214	0	0.0350060679454199	0.0500164574693288	0.0356354351525981	0	0.046460825355708	0.0630589733807312	0
Control	0.270536234273426	0.0832160886515557	0.0625771860169345	0.0905253743220875	0.086034126833615	0	0.108033799868549	0.299077190033832	0
Control	0.104416983985329	0.0301482804669959	0.0220121652910009	0.0244154418046998	0.0238610688475997	0	0.0167813740267764	0.778364685577599	0
Control	0.38319777894236	0.0438912147182069	0.0453716901552735	0.0626536198690989	0.0444710795239601	0	0.0785488542705877	0.341865762520513	0
Control	0.630032607737318	0.0264747351050131	0.0488260657784485	0.0671676919218574	0.0557510214940049	0	0.0691989229440203	0.102548955019338	0
Control	0.471812757640258	0.0434061935711762	0.0560123308834015	0.0812318172980101	0.0545673698054484	0	0.0728848820204741	0.220084648781232	0
Control	0.411699165886035	0.0716562487747197	0.0715941241602756	0.084337002687019	0.062076721991261	0	0.0839090260730482	0.214727710427641	0
Control	0.230964282727059	0.0321123271251428	0.0417992256532984	0.0477232840236081	0.0310225508160586	0	0.0518512740553224	0.564527055599511	0
Control	0.0381447577222173	0.0173111195476908	0	0	0.00542213671401196	0	0.0112293133204083	0.927892672695672	0
Control	0.0430017149719668	0.0245739786782874	0.00283194999446288	0.00637219250458884	0.0160738488430361	0	0.0477771524997303	0.859369162507928	0
Control	0.990786910848539	0	0.00158896038332037	0.00262308278355495	0.00190016056976232	0	0.00230534691371807	0.00063743469036306	0.000158103810742084
Control	0.267159811392188	0.0561117196129217	0.0422340227732287	0.0537314310892492	0.0367757782268627	0	0.0585349460293089	0.485452290876241	0
Control	0.744410312797856	0	0.0398066125906044	0.0595121408145296	0.0421340830939027	0	0.0521476357134711	0.0562836669616432	0.00570554802799297
Control	0.0841481614849422	0.0442984217668747	0.0208727678659016	0.0346683845211112	0.0485567973738237	0	0.0473996560673169	0.72005581092003	0
Control	0.618741537795239	0.00839037614484198	0.0513306795534307	0.0794449081369919	0.0609784311432325	0	0.0672152675317189	0.113898799694545	0
Control	0.414486170682227	0.059614202910947	0.0568480853700004	0.0821373222264712	0.063932258216935	0	0.0705496934599934	0.252432267133426	0
Control	0.965703129906157	0	0.00590184752302234	0.00865024600861023	0.00638898561168466	0	0.00660929472446046	0.00589563817063453	0.000850858055430926
Control	0.0750911420676253	0.0232751976898054	0	0	0.00863373524720532	0	0.0431027977235588	0.849897127271805	0
Control	0.204214505857142	0.0507101974925346	0.0410050044460489	0.0504135826640595	0.0326225174925966	0	0.111119339131264	0.509914852916355	0
Control	1	0	0	0	0	0	0	0	0
Control	0.151324757840309	0.0443476891680905	0.0233803853628849	0.0318080405237819	0.0194437577945483	0	0.0398205093227278	0.689874859987658	0
Control	0.739213989752863	0	0.0373957333107481	0.0533028602219671	0.0365611921980794	0	0.0563026460404765	0.0771634632063348	6.01152695306814e-05
Control	0.174899854591214	0.0517293263858238	0.157434371219052	0.130263341614215	0.120315150587224	0	0.115783271086691	0.244376913820416	0.00519777069536528
Control	0.109122449085948	0.0340588917669845	0	0.0107269617176322	0.0224185229652186	0	0.0807227757945725	0.742950398669644	0
Control	0.751335764532658	0	0.0336347438880564	0.0507135999361198	0.041832967864324	0	0.0499367615232712	0.0676260668115106	0.00492009544405959
Control	0.360809840174435	0.0388995125350038	0.0546064261690256	0.0698699494794083	0.0490772204584811	0	0.075996035661569	0.350741015522077	0
Control	0.421354920203381	0.0543305482708884	0.0732713240312626	0.086679291878547	0.0640841271638976	0	0.0696757189683936	0.230604069483629	0
Control	1	0	0	0	0	0	0	0	0
Control	0.376297598974806	0.0776994169897	0.055821935580429	0.0648726524415268	0.0671904753239946	0	0.0709950291264988	0.287122891563045	0
Control	0.45636112607028	0.00885393186985958	0.0613060203426888	0.0869327450052162	0.0642349228332408	0	0.0757603948266577	0.246550859052057	0
Control	0.19734872421141	0.0493330474728043	0.03352011600648	0.0408133026404659	0.0220382483085597	0	0.0482181677746847	0.608728393585596	0
Control	0.460118595405439	0	0.0474270780682502	0.061311601000298	0.0512866653518145	0	0.0791590123379885	0.300697047836209	0
Control	0.247477008939675	0.0491770806483663	0.0306236772611043	0.0446406232832044	0.0346135885728256	0	0.0360835515340724	0.557384469760752	0
Control	0.531914985800184	0.0569657167534552	0.062100113462801	0.080300268893498	0.0674092571860029	0	0.0650815330774752	0.136228124826584	0
Control	0.0917811687450306	0.0200372565454806	0.0103301472955878	0.0150022785381831	0.0167885147384232	0	0	0.846060634137295	0
Control	0.739753645363858	0	0.0462343905173094	0.0737140942788128	0.0511270501479983	0	0.0466897675507467	0.0375388198175064	0.00494223232376804
Control	0.421295872110795	0.160022478466294	0.0632651762315894	0.0975355713887934	0.0887762904885405	0	0.059694363786038	0.0966715528998166	0.0127386946281325
Control	0.0735495612066934	0.0281069003347752	0	0	0.0160717506305864	0	0.0369432338826449	0.8453285539453	0
Control	0.773139981182625	0	0.035847620697534	0.0473494542130925	0.0337901963070623	0	0.0483066302629524	0.0615661173367334	0
Control	0.563215681004835	0.0219593399471077	0.0544833172598034	0.0823799159308796	0.0686983136434595	0	0.0762486929348147	0.133014739279101	0
Control	0.675468989458073	0	0.0502715302599102	0.0687709408768642	0.0585817536059867	0	0.0545848085836797	0.0923219772154865	0
Control	0.345249566354577	0.0391367950752169	0.069951073769771	0.110179863567026	0.0934728956628649	0	0.0819302156874114	0.260079589883133	0
Control	0.373318500409528	0.0360495128818105	0.0544161130191815	0.0607615586039475	0.0517840943675467	0	0.0497441595464857	0.373926061171501	0
Control	0.244997158953931	0.0501539099187981	0.0580443621707004	0.0872063596468229	0.0658844183980023	0	0.0975516957234458	0.3961620951883	0
Control	0.104393613770072	0.021303825411789	0.0149299839506351	0.023475671209566	0.0192959859009337	0	0.0096199940041564	0.806980925752848	0
Control	0.746483477453707	0	0.0470877388112729	0.0694813446874098	0.0601464310496346	0	0.0358712824601782	0.0397725965404714	0.00115712899732651
Control	0.438251662472048	0.00642191479148241	0.0691386100438508	0.0940340505492962	0.0729826743739754	0	0.0845306803820811	0.234640407387266	0
Control	0.317309865051418	0.0600805048425621	0.0415460607780313	0.047244961581013	0.0424341870986292	0	0.054739267629464	0.436645153018883	0
Control	0.856072238548832	0	0.030120370587527	0.0370452316327047	0.0304848492527793	0	0.028632392913352	0.00820746923909546	0.00943744782570957
Control	0.0660066250071353	0.0164916426958271	0	0	0	0	0	0.917501732297038	0
Control	0.304755087916434	0.0435287713047903	0.0532476168967065	0.0720181988649069	0.0544233297069551	0	0.069035865987648	0.402991129322559	0
Control	0.717807389414393	0	0.0419064267892709	0.0568670858042944	0.0478964458347963	0	0.043437375677767	0.0916291112331146	0.000456165246363778
Control	0.378982262675822	0.0878433322909613	0.0976573683264559	0.114703075049034	0.0934788393235237	0	0.112435943038964	0.103034555657063	0.0118646236381755
Control	0.312986888512502	0.0563453854707407	0.0582097619327128	0.0775089590807879	0.0485478859711675	0	0.132649302673464	0.313751816358624	0
Control	0.550576271889434	0	0.0551928876525668	0.0691280671608109	0.0542302295551166	0	0.0638160818238662	0.207056461918206	0
Control	0.237230704168339	0.0535780524194183	0.0348392494803578	0.052181719836822	0.040311760971119	0	0.0581186162980262	0.523739896825917	0
Control	0.815301221123861	0	0.0333729394881401	0.039936869815344	0.0250129365886071	0	0.0339377852701881	0.0461370558452366	0.00630119186862315
Control	0.199525697304681	0.052537774470701	0.0425523489517714	0.0612929884176824	0.0471272442172699	0	0.0398118469417256	0.557152099696169	0
Control	0.592709842517957	0.00677716089668127	0.0468596480415879	0.0666162565094731	0.0524824572279257	0	0.0601991071187688	0.174355527687606	0
Control	0.103537738459969	0.025730183898438	0.0047909239498667	0.00254318931798909	0.00112662905342726	0	0.0234428130264092	0.8388285222939	0
Control	1	0	0	0	0	0	0	0	0
Control	0.71591793984195	0.0670842572799189	0.0403129083416814	0.0609136295578577	0.048240217769994	0	0.0399095380563954	0.0274496122295898	0.000171896922613291
Control	0.170798160626546	0.0347817097366691	0.0254085882020703	0.0268591761397825	0.0123502917372265	0	0.0343041641519202	0.695497909405786	0
Control	0.499618770761572	0	0.0496218458981825	0.0726262992255516	0.0584641211532479	0	0.0557765729087303	0.263892390052716	0
Control	0.448913861598143	0.0336812561587918	0.0515435854823419	0.0744598804842897	0.0573528313249292	0	0.0496259453953613	0.284422639556144	0
Control	0.196510160913883	0.0314191931481106	0.0229751533116551	0.032502239032794	0.0265938605110139	0	0.0236661695052901	0.666333223577253	0
Control	0.594701031712066	0	0.0503691354873947	0.0684519331789947	0.0549649119074887	0	0.0601867307795511	0.171326256934505	0
Control	0.145508785563854	0.0403436137370055	0.026049596364496	0.0284338883519054	0.0224618658324812	0	0.027868011403867	0.709334238746391	0
Control	0.511700005326461	0.0417499899792097	0.0627477691817831	0.0875944035690203	0.0695592624898103	0	0.0737646877413329	0.150306707224213	0.0025771744881694
Control	0.720009342367379	0	0.0418296779475103	0.0569063077480029	0.0441834246011543	0	0.0493130697533108	0.0877278606012007	3.03169814421607e-05
Control	0.431254362931583	0.0230525713261245	0.0533318291300412	0.0744798216195446	0.0545412319403971	0	0.0560072970050398	0.30733288604727	0
Control	0.997463970357878	0	0.000404302368165446	0.000725239508958811	0.000648578394297522	0	0.000472101026944057	0.000285808343755692	0
Control	0.448746505023529	0.037784175577978	0.0656314352208795	0.131311933370571	0.0772825370873339	0	0.0804211281603292	0.148076651015195	0.0107456345441845
Control	0.605490584968914	0.0397944881149527	0.0545216311870233	0.0737635344821634	0.0625472372487657	0	0.0610224409682623	0.0936073869307817	0.00925269609913726
Control	0.759167568629941	0	0.0340958287170599	0.0544937824505117	0.0374945990700843	0	0.0444846390241253	0.0679474625229861	0.00231611958529167
Control	0.940356214019208	0	0.011572820421538	0.0171369469280209	0.011381673555309	0	0.0106747499281956	0.00865541605876868	0.000222179088959318
Control	0.313072283378431	0.0399267908424896	0.0457197105968422	0.0565923279258539	0.0347646019813651	0	0.0853069724950101	0.424617312780008	0
Control	0.258480931257085	0.0551677040577967	0.0377365318337672	0.0500438581152946	0.0421646741646555	0	0.0629198665134074	0.493486434057994	0
Control	0.639177785193568	0	0.0520098601082439	0.0728016147323348	0.0504385949492481	0	0.0551654236007281	0.118228854769514	0.0121778666463633
Control	0.242797886265973	0.0583253140146054	0.0463946430317949	0.0558997026919592	0.0453150568724817	0	0.0740999060080408	0.477167491115145	0
