# Supplementary material for: The WID-BC-index identifies women with primary poor prognostic breast cancer based on DNA methylation in cervical samples
Source: Nat Commun. 2022 Feb 1;13:449. doi: 10.1038/s41467-021-27918-w (PMC8807602; doi:10.1038/s41467-021-27918-w)
Supplement: Supplementary file 4 — Source Data [file 41467_2021_27918_MOESM4_ESM.zip › WID-BC-source-data/main-data/table1.csv]

WID-BC-index	type	set
0.3215184315499	Breast	Breast cancer internal validation
0.872300075067314	Breast	Breast cancer internal validation
0.920939808373133	Breast	Breast cancer internal validation
0.633045984410137	Breast	Breast cancer internal validation
0.970431684984329	Breast	Breast cancer internal validation
0.677184961787826	Breast	Breast cancer internal validation
0.705097079941933	Breast	Breast cancer internal validation
0.321008717161343	Breast	Breast cancer internal validation
2.05942504918902	Breast	Breast cancer internal validation
1.06614001283806	Breast	Breast cancer internal validation
0.309092565088967	Breast	Breast cancer internal validation
0.634931663072861	Breast	Breast cancer internal validation
-0.73373491395931	Breast	Breast cancer internal validation
-0.200817231686404	Breast	Breast cancer internal validation
0.28905947446068	Breast	Breast cancer internal validation
1.40154956160584	Breast	Breast cancer internal validation
0.0537572516891795	Breast	Breast cancer internal validation
0.227067868487832	Breast	Breast cancer internal validation
-0.202977133625135	Breast	Breast cancer internal validation
0.171738816506056	Breast	Breast cancer internal validation
0.421913940107825	Breast	Breast cancer internal validation
-0.168222806485006	Breast	Breast cancer internal validation
0.0855032104145933	Breast	Breast cancer internal validation
0.0472414826606113	Breast	Breast cancer internal validation
0.627518593115136	Breast	Breast cancer internal validation
0.858612330814324	Breast	Breast cancer internal validation
0.0862411302449842	Breast	Breast cancer internal validation
0.832923937997756	Breast	Breast cancer internal validation
0.924115858409172	Breast	Breast cancer internal validation
0.474639093637005	Breast	Breast cancer internal validation
1.04217273201951	Breast	Breast cancer internal validation
-0.476890299452239	Breast	Breast cancer internal validation
0.332297184544044	Breast	Breast cancer internal validation
0.0854948051027842	Breast	Breast cancer internal validation
0.736556633949797	Breast	Breast cancer internal validation
0.289612142685965	Breast	Breast cancer internal validation
0.555845458861348	Breast	Breast cancer internal validation
1.04121109598252	Breast	Breast cancer internal validation
1.8469767249521	Breast	Breast cancer internal validation
1.01519489461912	Breast	Breast cancer internal validation
1.27561229401599	Breast	Breast cancer internal validation
1.02970605358326	Breast	Breast cancer internal validation
0.338865327852248	Breast	Breast cancer internal validation
1.57791317787756	Breast	Breast cancer internal validation
-0.403391530550129	Breast	Breast cancer internal validation
0.553195902711928	Breast	Breast cancer internal validation
0.370445106542995	Breast	Breast cancer internal validation
-0.0129651923369476	Breast	Breast cancer internal validation
0.753437764092183	Breast	Breast cancer internal validation
0.566095703495079	Breast	Breast cancer internal validation
1.03687185286211	Breast	Breast cancer internal validation
0.686587642824041	Breast	Breast cancer internal validation
0.937214956046755	Breast	Breast cancer internal validation
0.219175370089781	Breast	Breast cancer internal validation
0.564448995236108	Breast	Breast cancer internal validation
0.789357767380339	Breast	Breast cancer internal validation
0.00836762145618868	Breast	Breast cancer internal validation
0.0100990909986375	Breast	Breast cancer internal validation
0.402553725659426	Breast	Breast cancer internal validation
0.177608221828664	Breast	Breast cancer internal validation
0.507906953556068	Breast	Breast cancer internal validation
0.361156618318832	Breast	Breast cancer internal validation
0.571061894312546	Breast	Breast cancer internal validation
0.423990677061629	Breast	Breast cancer internal validation
0.359009497635272	Breast	Breast cancer internal validation
0.305189132650262	Breast	Breast cancer internal validation
0.100753990360876	Breast	Breast cancer internal validation
1.21260980412224	Breast	Breast cancer internal validation
1.01498414867475	Breast	Breast cancer internal validation
0.169209468047008	Breast	Breast cancer internal validation
0.0371711240265746	Breast	Breast cancer internal validation
0.164300302482	Breast	Breast cancer internal validation
0.318625764841879	Breast	Breast cancer internal validation
-0.150162275123677	Breast	Breast cancer internal validation
0.567514988754802	Breast	Breast cancer internal validation
0.450928969774579	Breast	Breast cancer internal validation
0.681621615072104	Breast	Breast cancer internal validation
1.11677413966131	Breast	Breast cancer internal validation
0.451523656247333	Breast	Breast cancer internal validation
-0.483591604774232	Breast	Breast cancer internal validation
0.675746147697652	Breast	Breast cancer internal validation
0.455119048047233	Breast	Breast cancer internal validation
0.313050482201103	Breast	Breast cancer internal validation
0.0859085844136843	Breast	Breast cancer internal validation
0.649250365469084	Breast	Breast cancer internal validation
-0.366740759524238	Breast	Breast cancer internal validation
0.455662727340545	Breast	Breast cancer internal validation
-1.02737157448783	Breast	Breast cancer internal validation
-0.18564669187087	Breast	Breast cancer internal validation
-0.556727873678965	Breast	Breast cancer internal validation
0.26397491386205	Breast	Breast cancer internal validation
0.920520382035043	Breast	Breast cancer internal validation
0.232952834300977	Breast	Breast cancer internal validation
0.479377534330783	Breast	Breast cancer internal validation
0.13910768978604	Breast	Breast cancer internal validation
0.592106184215027	Breast	Breast cancer internal validation
2.18944578127043	Breast	Breast cancer internal validation
-0.0302263542388889	Breast	Breast cancer internal validation
0.524863380728526	Breast	Breast cancer internal validation
1.53574745269944	Breast	Breast cancer internal validation
-0.230086837956877	Breast	Breast cancer internal validation
0.180951689743864	Breast	Breast cancer internal validation
-0.111546362791832	Breast	Breast cancer internal validation
0.457657485511613	Breast	Breast cancer internal validation
0.102849117322599	Breast	Breast cancer internal validation
0.804357147072218	Breast	Breast cancer internal validation
0.612701730882244	Breast	Breast cancer internal validation
-0.0941679727290822	Breast	Breast cancer internal validation
-0.0166555229722222	Breast	Breast cancer internal validation
0.658201574550852	Breast	Breast cancer internal validation
-0.0383366067054804	Breast	Breast cancer internal validation
0.439571784400733	Breast	Breast cancer internal validation
-0.743881363530076	Control	Breast cancer internal validation
-0.882898440395577	Control	Breast cancer internal validation
-0.237306241502074	Control	Breast cancer internal validation
-0.612195691187768	Control	Breast cancer internal validation
-0.0267491930335274	Control	Breast cancer internal validation
0.312268431496757	Control	Breast cancer internal validation
0.262743115103116	Control	Breast cancer internal validation
0.277214939303598	Control	Breast cancer internal validation
-0.567651777720604	Control	Breast cancer internal validation
-0.478132135916309	Control	Breast cancer internal validation
0.153254059805053	Control	Breast cancer internal validation
-0.259502689664079	Control	Breast cancer internal validation
-0.254679721080463	Control	Breast cancer internal validation
-0.28494174190359	Control	Breast cancer internal validation
-0.323283151200456	Control	Breast cancer internal validation
-0.451586768621736	Control	Breast cancer internal validation
-0.0844159129756592	Control	Breast cancer internal validation
-0.274597121346044	Control	Breast cancer internal validation
0.211569569953156	Control	Breast cancer internal validation
-0.379721650543771	Control	Breast cancer internal validation
-0.0522109816194738	Control	Breast cancer internal validation
-0.385326749348871	Control	Breast cancer internal validation
-0.731443103114823	Control	Breast cancer internal validation
0.88954437359273	Control	Breast cancer internal validation
-0.0366102591168435	Control	Breast cancer internal validation
0.278638532811838	Control	Breast cancer internal validation
0.0604934439672088	Control	Breast cancer internal validation
0.574993038401107	Control	Breast cancer internal validation
0.065748393641733	Control	Breast cancer internal validation
-0.403991868881727	Control	Breast cancer internal validation
-0.641367422819088	Control	Breast cancer internal validation
0.365211437102559	Control	Breast cancer internal validation
-0.732225991062564	Control	Breast cancer internal validation
-0.434640683394424	Control	Breast cancer internal validation
-1.09019380127999	Control	Breast cancer internal validation
-0.131477994129874	Control	Breast cancer internal validation
0.0767854867068647	Control	Breast cancer internal validation
0.0738917845514497	Control	Breast cancer internal validation
-0.00521169323805777	Control	Breast cancer internal validation
-0.786521433181342	Control	Breast cancer internal validation
-0.013367339384292	Control	Breast cancer internal validation
0.0778190004101887	Control	Breast cancer internal validation
-0.464256523674451	Control	Breast cancer internal validation
-0.257555275182805	Control	Breast cancer internal validation
0.919092972317711	Control	Breast cancer internal validation
-1.49632255665899	Control	Breast cancer internal validation
-0.814086903069808	Control	Breast cancer internal validation
-0.875096541743326	Control	Breast cancer internal validation
0.750794830153833	Control	Breast cancer internal validation
-0.204317444496935	Control	Breast cancer internal validation
-1.31514750371564	Control	Breast cancer internal validation
-0.237991647522358	Control	Breast cancer internal validation
-1.53150834500034	Control	Breast cancer internal validation
-0.00334549629258175	Control	Breast cancer internal validation
-0.442222163207109	Control	Breast cancer internal validation
-0.252380236176464	Control	Breast cancer internal validation
0.0248886575260189	Control	Breast cancer internal validation
0.113262801846543	Control	Breast cancer internal validation
-0.569684892178928	Control	Breast cancer internal validation
0.16826881191547	Control	Breast cancer internal validation
-0.197298060228166	Control	Breast cancer internal validation
-0.0152744973632943	Control	Breast cancer internal validation
-0.125321207041506	Control	Breast cancer internal validation
-0.651402464157769	Control	Breast cancer internal validation
-0.399299860206172	Control	Breast cancer internal validation
-0.593151234264702	Control	Breast cancer internal validation
-0.184341867819824	Control	Breast cancer internal validation
0.457223920370279	Control	Breast cancer internal validation
-0.64921578558101	Control	Breast cancer internal validation
0.615594890707416	Control	Breast cancer internal validation
0.497933286276048	Control	Breast cancer internal validation
0.393030930434972	Control	Breast cancer internal validation
0.27470870905896	Control	Breast cancer internal validation
-0.634046966733274	Control	Breast cancer internal validation
0.440988347004688	Control	Breast cancer internal validation
-0.585093392878137	Control	Breast cancer internal validation
0.0992893695040286	Control	Breast cancer internal validation
0.578161740458859	Control	Breast cancer internal validation
0.232144718276475	Control	Breast cancer internal validation
-0.202279788316053	Control	Breast cancer internal validation
0.555198228322949	Control	Breast cancer internal validation
0.562444861009367	Control	Breast cancer internal validation
-0.352347655102371	Control	Breast cancer internal validation
-0.515047861259032	Control	Breast cancer internal validation
-1.03957497317253	Control	Breast cancer internal validation
-0.0925468797822283	Control	Breast cancer internal validation
0.646576196006771	Control	Breast cancer internal validation
-0.157659118951524	Control	Breast cancer internal validation
-0.186696612825785	Control	Breast cancer internal validation
0.00213190536709286	Control	Breast cancer internal validation
-0.710534855552808	Control	Breast cancer internal validation
-1.1305668769203	Control	Breast cancer internal validation
-0.511267682734815	Control	Breast cancer internal validation
0.121957929969653	Control	Breast cancer internal validation
0.484460435541283	Control	Breast cancer internal validation
-0.859277056435688	Control	Breast cancer internal validation
-0.471145790805571	Control	Breast cancer internal validation
1.61654341863949	Control	Breast cancer internal validation
-1.01703624302223	Control	Breast cancer internal validation
0.760569930651689	Control	Breast cancer internal validation
0.207153006393948	Control	Breast cancer internal validation
-0.775500997571701	Control	Breast cancer internal validation
-0.561776265406792	Control	Breast cancer internal validation
-0.224599964206712	Control	Breast cancer internal validation
0.141597645850714	Control	Breast cancer internal validation
-0.184087510798444	Control	Breast cancer internal validation
0.115080525379773	Control	Breast cancer internal validation
0.625169056008832	Control	Breast cancer internal validation
-0.392417554007568	Control	Breast cancer internal validation
-0.239004352366586	Control	Breast cancer internal validation
-0.878588318709928	Control	Breast cancer internal validation
-0.189456825700819	Control	Breast cancer internal validation
-0.490925998547264	Control	Breast cancer internal validation
0.23111208855014	Control	Breast cancer internal validation
-0.978566284655411	Control	Breast cancer internal validation
0.640720621051752	Control	Breast cancer internal validation
0.111657909810362	Control	Breast cancer internal validation
-0.0210765108045142	Control	Breast cancer internal validation
-0.227478131575769	Control	Breast cancer internal validation
-1.091446409332	Control	Breast cancer internal validation
-0.373401776488614	Control	Breast cancer internal validation
-0.107679004486352	Control	Breast cancer internal validation
0.0212238088923058	Control	Breast cancer internal validation
-0.407933143726947	Control	Breast cancer internal validation
-0.0536647425920819	Control	Breast cancer internal validation
-0.160130672256647	Control	Breast cancer internal validation
-0.539663501869694	Control	Breast cancer internal validation
-0.285472853630711	Control	Breast cancer internal validation
-0.16099740117638	Control	Breast cancer internal validation
-0.366069261834361	Control	Breast cancer internal validation
-0.278932211462047	Control	Breast cancer internal validation
-0.534794746168265	Control	Breast cancer internal validation
-0.0782980950703662	Control	Breast cancer internal validation
-0.368218209264839	Control	Breast cancer internal validation
-0.243652006155173	Control	Breast cancer internal validation
0.207189498606074	Control	Breast cancer internal validation
-0.4434080066427	Control	Breast cancer internal validation
0.0951533981024789	Control	Breast cancer internal validation
-0.361701213763904	Control	Breast cancer internal validation
-0.258984279631421	Control	Breast cancer internal validation
0.127194969846988	Control	Breast cancer internal validation
0.299121680573701	Control	Breast cancer internal validation
-0.0597566391856471	Control	Breast cancer internal validation
-0.0783143234188013	Control	Breast cancer internal validation
-0.00180806114773298	Control	Breast cancer internal validation
-0.54837288180189	Control	Breast cancer internal validation
-0.0941163123653993	Control	Breast cancer internal validation
-0.294373598142355	Control	Breast cancer internal validation
0.60025036744697	Control	Breast cancer internal validation
-0.798636663888287	Control	Breast cancer internal validation
-0.200363767796272	Control	Breast cancer internal validation
-0.789093892952099	Control	Breast cancer internal validation
-0.798667037139339	Control	Breast cancer internal validation
-0.621566691430113	Control	Breast cancer internal validation
-0.739069551171503	Control	Breast cancer internal validation
-0.764219783615614	Control	Breast cancer internal validation
-0.608505272619626	Control	Breast cancer internal validation
-0.809099026858295	Control	Breast cancer internal validation
-0.861935552339043	Control	Breast cancer internal validation
-0.426784603001436	Control	Breast cancer internal validation
-0.45263360048011	Control	Breast cancer internal validation
-0.361781521332167	Control	Breast cancer internal validation
-0.516644504972459	Control	Breast cancer internal validation
-0.567851397410015	Control	Breast cancer internal validation
-0.457185420202218	Control	Breast cancer internal validation
0.340954105250796	Control	Breast cancer internal validation
-0.27945622273359	Control	Breast cancer internal validation
0.0946350619564707	Control	Breast cancer internal validation
0.242831172859644	Control	Breast cancer internal validation
-0.772416117132466	Control	Breast cancer internal validation
-0.409534716738011	Control	Breast cancer internal validation
0.00284083683042109	Control	Breast cancer internal validation
-1.01990557332456	Control	Breast cancer internal validation
-1.11170089495594	Control	Breast cancer internal validation
-0.805204137342698	Control	Breast cancer internal validation
-0.623566362633326	Control	Breast cancer internal validation
-0.127103471422663	Control	Breast cancer internal validation
-0.870528204984338	Control	Breast cancer internal validation
-0.799435549636001	Control	Breast cancer internal validation
-1.05348781433004	Control	Breast cancer internal validation
-0.672124679364744	Control	Breast cancer internal validation
-0.800370757299353	Control	Breast cancer internal validation
-0.359455577794845	Control	Breast cancer internal validation
-1.03101807860591	Control	Breast cancer internal validation
-1.17176837988011	Control	Breast cancer internal validation
0.28468643308114	Control	Breast cancer internal validation
-0.540407040939235	Control	Breast cancer internal validation
-0.842267095406909	Control	Breast cancer internal validation
0.124381907391191	Control	Breast cancer internal validation
-0.447088746240826	Control	Breast cancer internal validation
-1.33345349862435	Control	Breast cancer internal validation
-0.245151307379304	Control	Breast cancer internal validation
-0.362804610072337	Control	Breast cancer internal validation
-0.336378409651446	Control	Breast cancer internal validation
0.541414905881504	Control	Breast cancer internal validation
-0.79163052308189	Control	Breast cancer internal validation
-1.04785638250741	Control	Breast cancer internal validation
-0.318756756486488	Control	Breast cancer internal validation
0.010822330614171	Control	Breast cancer internal validation
-0.236657816162087	Control	Breast cancer internal validation
0.55565176537153	Control	Breast cancer internal validation
1.0501201690602	Control	Breast cancer internal validation
-0.186380556050657	Control	Breast cancer internal validation
0.0124098338045531	Control	Breast cancer internal validation
-0.665565644134098	Control	Breast cancer internal validation
-1.16626112803231	Control	Breast cancer internal validation
-0.728437608665239	Control	Breast cancer internal validation
0.244463795284353	Control	Breast cancer internal validation
-0.422043526108829	Control	Breast cancer internal validation
-0.620495072151053	Control	Breast cancer internal validation
-0.37838395083771	Control	Breast cancer internal validation
0.29471200324187	Control	Breast cancer internal validation
-0.298313130164006	Control	Breast cancer internal validation
-0.262890961496628	Control	Breast cancer internal validation
0.229671125737377	Control	Breast cancer internal validation
-0.529894336715378	Control	Breast cancer internal validation
-0.49369242078417	Control	Breast cancer internal validation
0.204902669419634	Control	Breast cancer internal validation
-0.84149102968025	Control	Breast cancer internal validation
-0.680625158313535	Control	Breast cancer internal validation
-0.36829933538823	Control	Breast cancer internal validation
-0.409546410941447	Control	Breast cancer internal validation
0.959243577135698	Control	Breast cancer internal validation
-0.739513710874324	Control	Breast cancer internal validation
0.498422477815776	Control	Breast cancer internal validation
-0.487451510192532	Control	Breast cancer internal validation
-0.417084923694365	Control	Breast cancer internal validation
0.105242575206256	Control	Breast cancer internal validation
-0.0442362941206668	Control	Breast cancer internal validation
-0.456854053044462	Control	Breast cancer internal validation
-0.150959502630402	Control	Breast cancer internal validation
0.5091702629005	Control	Breast cancer internal validation
0.21609170184699	Control	Breast cancer internal validation
-0.281591794227754	Control	Breast cancer internal validation
-0.708914722741649	Control	Breast cancer internal validation
-0.158938377430944	Control	Breast cancer internal validation
0.0546610347623123	Control	Breast cancer internal validation
0.00671109182257911	Control	Breast cancer internal validation
-0.140007048699289	Control	Breast cancer internal validation
-0.740702730945822	Control	Breast cancer internal validation
-0.450196957666406	Control	Breast cancer internal validation
-0.853272400756767	Control	Breast cancer internal validation
0.0868911291967856	Control	Breast cancer internal validation
-0.619416229909323	Control	Breast cancer internal validation
-1.0151498655126	Control	Breast cancer internal validation
0.00750691463509397	Control	Breast cancer internal validation
-0.0941441021459656	Control	Breast cancer internal validation
-0.206509334720358	Control	Breast cancer internal validation
0.0814390342786182	Control	Breast cancer internal validation
-0.286395709324848	Control	Breast cancer internal validation
-0.0220725948243167	Control	Breast cancer internal validation
0.261654763167025	Control	Breast cancer internal validation
-0.58356834864617	Control	Breast cancer internal validation
-0.437461502818775	Control	Breast cancer internal validation
-0.641003870535927	Control	Breast cancer internal validation
-0.578208396579105	Control	Breast cancer internal validation
0.338065838267753	Control	Breast cancer internal validation
-0.906666777188903	Control	Breast cancer internal validation
0.664446270518744	Control	Breast cancer internal validation
-0.42370795231856	Control	Breast cancer internal validation
-0.254864704980818	Control	Breast cancer internal validation
-0.525700441132021	Control	Breast cancer internal validation
-1.42714266735606	Control	Breast cancer internal validation
-0.449033705558508	Control	Breast cancer internal validation
-0.13680222279451	Control	Breast cancer internal validation
0.199455819830279	Control	Breast cancer internal validation
-0.58396769072192	Control	Breast cancer internal validation
-0.522254664312944	Control	Breast cancer internal validation
-0.952627023822131	Control	Breast cancer internal validation
-0.512566271365154	Control	Breast cancer internal validation
0.548478057203914	Control	Breast cancer internal validation
-0.100247341417293	Control	Breast cancer internal validation
-0.0312390638359914	Control	Breast cancer internal validation
0.0299495924696459	Control	Breast cancer internal validation
-0.497787837453984	Control	Breast cancer internal validation
-0.276200738549374	Control	Breast cancer internal validation
0.0422045348897261	Control	Breast cancer internal validation
0.134797272547807	Control	Breast cancer internal validation
-0.506559703566394	Control	Breast cancer internal validation
0.297256540572118	Control	Breast cancer internal validation
-0.441040220441743	Control	Breast cancer internal validation
0.0861467123413297	Control	Breast cancer internal validation
-0.581326863918045	Control	Breast cancer internal validation
-0.441356740459078	Control	Breast cancer internal validation
-0.904850432604768	Control	Breast cancer internal validation
-0.723049916353067	Control	Breast cancer internal validation
-0.39858867981701	Control	Breast cancer internal validation
-0.27021734944873	Control	Breast cancer internal validation
0.749975935388246	Control	Breast cancer internal validation
0.0537433608086711	Control	Breast cancer internal validation
-0.993748760351089	Control	Breast cancer internal validation
0.885263528410732	Control	Breast cancer internal validation
-0.521561729521858	Control	Breast cancer internal validation
-0.498265017039676	Control	Breast cancer internal validation
-0.597948122380237	Control	Breast cancer internal validation
0.466386979487825	Control	Breast cancer internal validation
0.00723372770659607	Control	Breast cancer internal validation
-0.551457077472062	Control	Breast cancer external validation
-0.398622149654517	Control	Breast cancer external validation
0.803593729859852	Breast	Breast cancer external validation
-0.795292596910349	Control	Breast cancer external validation
-0.851725895120242	Breast	Breast cancer external validation
0.849976810040548	Breast	Breast cancer external validation
0.59211238498691	Control	Breast cancer external validation
0.833894368079361	Breast	Breast cancer external validation
-0.642917591935392	Control	Breast cancer external validation
0.138586054869095	Control	Breast cancer external validation
-0.104651007001954	Breast	Breast cancer external validation
-0.466055360919239	Control	Breast cancer external validation
-1.10122167967889	Breast	Breast cancer external validation
0.750888131387621	Control	Breast cancer external validation
0.959610975601036	Breast	Breast cancer external validation
-0.311249637899732	Control	Breast cancer external validation
0.62588595514472	Breast	Breast cancer external validation
0.733611924741499	Breast	Breast cancer external validation
-0.114311793353751	Control	Breast cancer external validation
0.0103727848017173	Control	Breast cancer external validation
-0.20720478949541	Control	Breast cancer external validation
-0.372585774865282	Control	Breast cancer external validation
0.956661240014256	Breast	Breast cancer external validation
0.840944523623338	Breast	Breast cancer external validation
-0.855469961760492	Control	Breast cancer external validation
0.107678464452699	Breast	Breast cancer external validation
-0.342367474771833	Control	Breast cancer external validation
0.474329592474126	Breast	Breast cancer external validation
-3.20307984749895	Control	Breast cancer external validation
-0.0255190732197846	Control	Breast cancer external validation
0.560853082223194	Breast	Breast cancer external validation
-0.908924543950294	Control	Breast cancer external validation
0.698357232254714	Breast	Breast cancer external validation
-1.0830840215806	Breast	Breast cancer external validation
0.339754007048626	Control	Breast cancer external validation
0.345391260748126	Control	Breast cancer external validation
0.515124109546098	Breast	Breast cancer external validation
-1.21782044504109	Control	Breast cancer external validation
0.548658471727455	Breast	Breast cancer external validation
-0.660832561367484	Control	Breast cancer external validation
0.0658583277223205	Breast	Breast cancer external validation
-0.249659732063969	Control	Breast cancer external validation
-0.0154009710933118	Breast	Breast cancer external validation
-1.42092226794368	Control	Breast cancer external validation
0.615980018047353	Breast	Breast cancer external validation
0.123844774156906	Control	Breast cancer external validation
-0.135074818658089	Breast	Breast cancer external validation
0.773912843671425	Breast	Breast cancer external validation
-0.309003689103518	Control	Breast cancer external validation
0.845075413348492	Breast	Breast cancer external validation
0.314246956615944	Control	Breast cancer external validation
0.332401032791794	Control	Breast cancer external validation
0.293047901756276	Breast	Breast cancer external validation
0.668485440541636	Breast	Breast cancer external validation
0.889998521956703	Breast	Breast cancer external validation
0.0838969806126838	Control	Breast cancer external validation
-0.487248895994164	Control	Breast cancer external validation
0.332494543683824	Breast	Breast cancer external validation
0.979337893587623	Control	Breast cancer external validation
-0.170154816601014	Breast	Breast cancer external validation
-0.475234988220919	Control	Breast cancer external validation
1.08377399971478	Breast	Breast cancer external validation
-0.711138076102777	Control	Breast cancer external validation
0.589150579010559	Breast	Breast cancer external validation
-0.786209949350464	Control	Breast cancer external validation
0.512058276816422	Breast	Breast cancer external validation
-0.888319209259952	Control	Breast cancer external validation
-0.0846463731895947	Breast	Breast cancer external validation
0.427977509170012	Control	Breast cancer external validation
0.0661259652569948	Control	Breast cancer external validation
0.600328411281881	Breast	Breast cancer external validation
0.175352347239446	Control	Breast cancer external validation
-0.831182910711615	Control	Breast cancer external validation
0.325308097060911	Breast	Breast cancer external validation
-0.11656251504656	Control	Breast cancer external validation
0.671038232062924	Breast	Breast cancer external validation
0.422483368846872	Breast	Breast cancer external validation
-1.15376654879521	Control	Breast cancer external validation
1.12647906421686	Breast	Breast cancer external validation
-0.567192254472701	Control	Breast cancer external validation
0.157388383841221	Breast	Breast cancer external validation
0.0665636970084218	Control	Breast cancer external validation
1.61763729440295	Breast	Breast cancer external validation
-0.13800038235082	Control	Breast cancer external validation
0.390125308969872	Breast	Breast cancer external validation
0.321214382384026	Breast	Breast cancer external validation
0.0650335173664305	Control	Breast cancer external validation
0.187290063356945	Breast	Breast cancer external validation
-0.845599280872244	Control	Breast cancer external validation
0.789639962407093	Breast	Breast cancer external validation
0.0213301928744247	Control	Breast cancer external validation
-0.0129174363737295	Control	Breast cancer external validation
-0.579394927879378	Control	Breast cancer external validation
-0.932420382706986	Control	Breast cancer external validation
0.0538658712391623	Control	Breast cancer external validation
-0.465062442911229	Control	Breast cancer external validation
-0.726797375018911	Control	Breast cancer external validation
-0.409856925997201	Control	Breast cancer external validation
-0.0630513314524876	Control	Breast cancer external validation
1.30846793201568	Control	Breast cancer external validation
-0.351817087947245	Control	Breast cancer external validation
-0.611029680325905	Control	Breast cancer external validation
-0.401241437798033	Control	Breast cancer external validation
1.99726444904991	Control	Breast cancer external validation
0.170920652773421	Control	Breast cancer external validation
1.46658547799519	Control	Breast cancer external validation
-0.344061358954514	Control	Breast cancer external validation
-1.66651079319503	Control	Breast cancer external validation
-0.579990265895295	Control	Breast cancer external validation
-0.0205134500800236	Control	Breast cancer external validation
-0.274127319754338	Control	Breast cancer external validation
-0.115618076387011	Control	Breast cancer external validation
-0.109373210947466	Control	Breast cancer external validation
0.191368836145348	Control	Breast cancer external validation
0.0132437311485007	Control	Breast cancer external validation
-0.919039051325236	Control	Breast cancer external validation
-0.765227196668361	Control	Breast cancer external validation
-0.70105119120084	Control	Breast cancer external validation
-0.0851719101208748	Control	Breast cancer external validation
-0.706138628508063	Control	Breast cancer external validation
-0.184504706250369	Control	Breast cancer external validation
0.596196647873655	Control	Breast cancer external validation
-0.0434995321871635	Control	Breast cancer external validation
1.37542071282143	Control	Breast cancer external validation
-0.539182294216501	Control	Breast cancer external validation
0.7780960690208	Breast	Breast cancer external validation
-0.600162259421691	Control	Breast cancer external validation
-0.268402225689505	Control	Breast cancer external validation
1.01190162467518	Breast	Breast cancer external validation
0.748479063986487	Control	Breast cancer external validation
-0.436780914274578	Control	Breast cancer external validation
0.251276790945663	Breast	Breast cancer external validation
0.681763416946981	Breast	Breast cancer external validation
-0.469126282698974	Control	Breast cancer external validation
0.439716768085054	Breast	Breast cancer external validation
-0.478616928446376	Breast	Breast cancer external validation
0.81855051819537	Control	Breast cancer external validation
-0.334239811904789	Breast	Breast cancer external validation
-0.509597013553895	Control	Breast cancer external validation
-0.231124647761521	Breast	Breast cancer external validation
-0.534029493144209	Control	Breast cancer external validation
0.699347416083979	Breast	Breast cancer external validation
1.27416575547436	Control	Breast cancer external validation
-0.0173799188564609	Control	Breast cancer external validation
0.015385546280431	Breast	Breast cancer external validation
0.979925803048605	Control	Breast cancer external validation
-0.252544933072008	Breast	Breast cancer external validation
0.0960573336472332	Control	Breast cancer external validation
-0.208157654655452	Breast	Breast cancer external validation
-0.789727307634748	Control	Breast cancer external validation
-2.08507334387996	Control	Breast cancer external validation
-0.362060350952057	Control	Breast cancer external validation
-0.00198378446249914	Control	Breast cancer external validation
-0.400116228056965	Control	Breast cancer external validation
-1.31189699258042	Control	Breast cancer external validation
0.0329884692938947	Control	Breast cancer external validation
-0.908066795153153	Control	Breast cancer external validation
0.456602414634543	Control	Breast cancer external validation
0.0312183417767311	Breast	Breast cancer external validation
0.193514341928614	Control	Breast cancer external validation
0.628039104842552	Breast	Breast cancer external validation
0.00650871238904396	Control	Breast cancer external validation
-0.911948026070044	Control	Breast cancer external validation
-0.313781485579584	Breast	Breast cancer external validation
-0.170701215863577	Breast	Breast cancer external validation
1.22721485309488	Breast	Breast cancer external validation
0.622800804095273	Breast	Breast cancer external validation
-0.314042956397716	Control	Breast cancer external validation
0.332039166710519	Breast	Breast cancer external validation
0.536961569441697	Breast	Breast cancer external validation
-0.473377098743224	Control	Breast cancer external validation
0.213724888153521	Control	Breast cancer external validation
-0.908710306195637	Control	Breast cancer external validation
0.383469039374096	Breast	Breast cancer external validation
-0.617145261533889	Control	Breast cancer external validation
-1.30973322535487	Control	Breast cancer external validation
-1.08359093711237	Control	Breast cancer external validation
-0.0603465232546978	Breast	Breast cancer external validation
0.159445256014678	Breast	Breast cancer external validation
-0.765760703296541	Control	Breast cancer external validation
0.852841129704134	Breast	Breast cancer external validation
0.13287117587168	Control	Breast cancer external validation
0.486513215498555	Breast	Breast cancer external validation
-0.571758981705353	Control	Breast cancer external validation
-0.147202458918488	Control	Breast cancer external validation
-1.97362688345894	Control	Breast cancer external validation
0.774071888287364	Breast	Breast cancer external validation
-1.59915790774818	Control	Breast cancer external validation
-0.362226381386835	Control	Breast cancer external validation
0.955861464309223	Control	Breast cancer external validation
-2.11874528799599	Control	Breast cancer external validation
0.316296447882638	Control	Breast cancer external validation
-0.351232942141795	Control	Breast cancer external validation
-0.0781415436979515	Control	Breast cancer external validation
-0.031828502321828	Control	Breast cancer external validation
-0.287691543533484	Control	Breast cancer external validation
-0.0172470906534972	Control	Breast cancer external validation
-0.28458621498514	Control	Breast cancer external validation
-0.952259453178415	Control	Breast cancer external validation
0.665807948447543	Control	Breast cancer external validation
-0.0578913539853428	Control	Breast cancer external validation
-0.626718587455499	Control	Breast cancer external validation
-0.795624708880121	Control	Breast cancer external validation
1.29777465783794	Breast	Breast cancer external validation
0.895127628946396	Breast	Breast cancer external validation
-0.224968178090338	Control	Breast cancer external validation
-0.0469671977455255	Control	Breast cancer external validation
1.11751186606458	Breast	Breast cancer external validation
0.26973394687985	Breast	Breast cancer external validation
0.363362061496764	Control	Breast cancer external validation
-0.930826543428099	Control	Breast cancer external validation
-1.13633165010794	Control	Breast cancer external validation
3.02256513061818	Breast	Breast cancer external validation
-0.117294101863744	Control	Breast cancer external validation
0.366512756931773	Breast	Breast cancer external validation
-0.847188008086743	Control	Breast cancer external validation
-0.316315989331965	Control	Breast cancer external validation
0.635193013522365	Control	Breast cancer external validation
-0.12164247253837	Control	Breast cancer external validation
0.752439541908332	Breast	Breast cancer external validation
-0.360308166057134	Control	Breast cancer external validation
1.31791711804599	Breast	Breast cancer external validation
0.333000726785936	Breast	Breast cancer external validation
-0.722188100224524	Breast	Breast cancer external validation
0.960030393186267	Breast	Breast cancer external validation
0.702218630772072	Breast	Breast cancer external validation
0.920175591459541	Breast	Breast cancer external validation
0.230096582854355	Control	Breast cancer external validation
-0.0414796589253387	Control	Breast cancer external validation
0.71523091900294	Control	Breast cancer external validation
-0.329818602764871	Control	Breast cancer external validation
0.632799376912615	Breast	Breast cancer external validation
0.676030223503237	Breast	Breast cancer external validation
0.266886925487624	Breast	Breast cancer external validation
0.824258675963991	Breast	Breast cancer external validation
-0.71695642102969	Control	Breast cancer external validation
-0.259761533861164	Control	Breast cancer external validation
0.765610978426118	Breast	Breast cancer external validation
-0.636105242207744	Control	Breast cancer external validation
0.607990596448591	Control	Breast cancer external validation
0.738533073013251	Breast	Breast cancer external validation
-0.979793460714919	Breast	Breast cancer external validation
-0.473434732057082	Control	Breast cancer external validation
0.212453105214204	Breast	Breast cancer external validation
-0.895554003044666	Control	Breast cancer external validation
0.256162392328965	Control	Breast cancer external validation
0.173813868309454	Control	Breast cancer external validation
-0.251986797882579	Control	Breast cancer external validation
-0.671352653271794	Control	Breast cancer external validation
-0.420905942041446	Breast	Breast cancer external validation
0.353791862326245	Control	Breast cancer external validation
0.429766993621081	Breast	Breast cancer external validation
0.638196722117682	Breast	Breast cancer external validation
0.549154418052265	Breast	Breast cancer external validation
0.100116172258621	Control	Breast cancer external validation
-0.320559331871622	Control	Breast cancer external validation
-0.447885907403718	Control	Breast cancer external validation
-0.187862123897607	Control	Breast cancer external validation
0.43723974715069	Breast	Breast cancer external validation
0.326597923914534	Breast	Breast cancer external validation
-0.110304778649095	Breast	Breast cancer external validation
-0.897369398028743	Control	Breast cancer external validation
-0.632349274048237	Control	Breast cancer external validation
-0.450940451723655	Control	Breast cancer external validation
0.613572175283725	Breast	Breast cancer external validation
-0.241774205716484	Breast	Breast cancer external validation
0.758559803470254	Control	Breast cancer external validation
-0.353296098645198	Control	Breast cancer external validation
0.90302541554782	Breast	Breast cancer external validation
0.94012465408025	Breast	Breast cancer external validation
-0.0218909798726818	Control	Breast cancer external validation
-0.4550168327834	Control	Breast cancer external validation
-0.795788080063432	Breast	Breast cancer external validation
-0.232897565127993	Control	Breast cancer external validation
0.180044544661147	Control	Breast cancer external validation
0.926790142966897	Breast	Breast cancer external validation
0.0289668470539334	Control	Breast cancer external validation
-0.747605285183259	Control	Breast cancer external validation
0.183410534044097	Breast	Breast cancer external validation
0.717045318012609	Breast	Breast cancer external validation
-1.24185756267543	Control	Breast cancer external validation
0.319347365645927	Breast	Breast cancer external validation
0.647958467079329	Control	Breast cancer external validation
0.57992835711771	Breast	Breast cancer external validation
0.0974249373631754	Control	Breast cancer external validation
1.0637198745251	Breast	Breast cancer external validation
0.788403197013459	Breast	Breast cancer external validation
-0.162758515066025	Control	Breast cancer external validation
0.812757975420866	Breast	Breast cancer external validation
0.620986568560111	Control	Breast cancer external validation
0.0324764805485228	Breast	Breast cancer external validation
-0.036117657504991	Control	Breast cancer external validation
-0.0775604787830909	Control	Breast cancer external validation
-0.439100688858636	Control	Breast cancer external validation
-0.723960950807181	Control	Breast cancer external validation
-0.585628559713458	Control	Breast cancer external validation
0.137406085998485	Control	Breast cancer external validation
0.156438658592752	Control	Breast cancer external validation
-0.25365612813596	Control	Breast cancer external validation
-0.459036453522826	Control	Breast cancer external validation
-0.0350217884951111	Control	Breast cancer external validation
-0.331777325848465	Control	Breast cancer external validation
0.0951459540716194	Control	Breast cancer external validation
-0.312891977854402	Control	Breast cancer external validation
0.116614310841029	Control	Breast cancer external validation
-0.105631358638519	Control	Breast cancer external validation
-0.27486236801995	Control	Breast cancer external validation
0.758564219960301	Control	Breast cancer external validation
-0.510672439021211	Control	Breast cancer external validation
-0.49056364658246	Control	Breast cancer external validation
-0.608876565024952	Control	Breast cancer external validation
-0.261891542171636	Control	Breast cancer external validation
-0.0856604244379962	Control	Breast cancer external validation
-0.239868009126807	Control	Breast cancer external validation
0.231228011896366	Control	Breast cancer external validation
-0.22890469331273	Control	Breast cancer external validation
-0.231758100867939	Control	Breast cancer external validation
-0.442020581941105	Control	Breast cancer external validation
-0.862411247725651	Control	Breast cancer external validation
0.352556220223477	Control	Breast cancer external validation
-0.232018040385407	Control	Breast cancer external validation
-0.430728163757102	Control	Breast cancer external validation
-0.341494813456759	Control	Breast cancer external validation
-0.472934730919913	Control	Breast cancer external validation
-0.183686687911885	Control	Breast cancer external validation
-0.648239305334692	Control	Breast cancer external validation
-0.393537526830585	Control	Breast cancer external validation
-0.00721311807873277	Control	Breast cancer external validation
-0.466503473668226	Control	Breast cancer external validation
-0.917241644671924	Control	Breast cancer external validation
-0.320635975401036	Control	Breast cancer external validation
-0.66095279826652	Control	Breast cancer external validation
0.50687555400979	Control	Breast cancer external validation
0.216837999820903	Control	Breast cancer external validation
-0.142834476097752	Control	Breast cancer external validation
-0.803911643148626	Control	Breast cancer external validation
-1.60446638912814	Control	Breast cancer external validation
-2.77387972881393	Breast	Breast cancer external validation
-0.285916861922094	Ovarian cancer	Ovarian cancer
-0.101730808510628	Ovarian cancer	Ovarian cancer
0.742205126197539	Ovarian cancer	Ovarian cancer
1.1366613427369	Ovarian cancer	Ovarian cancer
0.177703040938239	Ovarian cancer	Ovarian cancer
0.671275673928523	Ovarian cancer	Ovarian cancer
0.770945558248807	Ovarian cancer	Ovarian cancer
0.552414465441018	Ovarian cancer	Ovarian cancer
0.947384260324681	Ovarian cancer	Ovarian cancer
0.337911785587174	Ovarian cancer	Ovarian cancer
0.020348012374666	Ovarian cancer	Ovarian cancer
0.981027617158543	Ovarian cancer	Ovarian cancer
-0.407173586610506	Ovarian cancer	Ovarian cancer
-0.286423625687068	Ovarian cancer	Ovarian cancer
0.952920555608223	Ovarian cancer	Ovarian cancer
-0.336699722038667	Ovarian cancer	Ovarian cancer
0.599108931948279	Ovarian cancer	Ovarian cancer
0.219807844899021	Ovarian cancer	Ovarian cancer
-0.224097699591156	Ovarian cancer	Ovarian cancer
0.858674106438182	Ovarian cancer	Ovarian cancer
-1.00721521126554	Ovarian cancer	Ovarian cancer
0.602837419107438	Ovarian cancer	Ovarian cancer
0.0878850872917375	Ovarian cancer	Ovarian cancer
0.320188925182791	Ovarian cancer	Ovarian cancer
-0.297215595217665	Ovarian cancer	Ovarian cancer
0.118846863755394	Ovarian cancer	Ovarian cancer
0.113628220690722	Ovarian cancer	Ovarian cancer
0.516281317147217	Ovarian cancer	Ovarian cancer
0.135228502937393	Ovarian cancer	Ovarian cancer
-1.23382045308502	Ovarian cancer	Ovarian cancer
0.105059304426696	Ovarian cancer	Ovarian cancer
-0.548955831572777	Ovarian cancer	Ovarian cancer
-1.04922316949385	Ovarian cancer	Ovarian cancer
-0.367711760039175	Ovarian cancer	Ovarian cancer
-0.290621623349301	Ovarian cancer	Ovarian cancer
0.854849987018264	Ovarian cancer	Ovarian cancer
-0.038409852549432	Ovarian cancer	Ovarian cancer
0.00805223552584234	Ovarian cancer	Ovarian cancer
0.288076607649306	Ovarian cancer	Ovarian cancer
0.425274255086389	Ovarian cancer	Ovarian cancer
0.517844739388998	Ovarian cancer	Ovarian cancer
-0.606144544698238	Ovarian cancer	Ovarian cancer
-0.52572170912422	Ovarian cancer	Ovarian cancer
0.912622984079896	Ovarian cancer	Ovarian cancer
-0.089491684131115	Ovarian cancer	Ovarian cancer
0.491667282257249	Ovarian cancer	Ovarian cancer
0.643806309793113	Ovarian cancer	Ovarian cancer
-0.752901975030629	Ovarian cancer	Ovarian cancer
1.03729912774534	Ovarian cancer	Ovarian cancer
-0.614646447113833	Ovarian cancer	Ovarian cancer
-0.11955589302105	Ovarian cancer	Ovarian cancer
0.901679154945691	Ovarian cancer	Ovarian cancer
-0.644417895191631	Ovarian cancer	Ovarian cancer
0.728757842640858	Ovarian cancer	Ovarian cancer
-0.0326784599546987	Ovarian cancer	Ovarian cancer
0.685695699589769	Ovarian cancer	Ovarian cancer
-0.25198189190762	Ovarian cancer	Ovarian cancer
-0.113442265580811	Ovarian cancer	Ovarian cancer
-0.104307792692307	Ovarian cancer	Ovarian cancer
0.388618865161312	Ovarian cancer	Ovarian cancer
0.270633113343858	Ovarian cancer	Ovarian cancer
0.0442057385432823	Ovarian cancer	Ovarian cancer
-0.167708056293925	Ovarian cancer	Ovarian cancer
0.428697922612524	Ovarian cancer	Ovarian cancer
-0.262279115184197	Ovarian cancer	Ovarian cancer
-0.14575143204046	Ovarian cancer	Ovarian cancer
0.218918798738008	Ovarian cancer	Ovarian cancer
-0.107415294461384	Ovarian cancer	Ovarian cancer
0.393360348391816	Ovarian cancer	Ovarian cancer
0.410305280153393	Ovarian cancer	Ovarian cancer
0.212746635428996	Ovarian cancer	Ovarian cancer
0.217230102722512	Ovarian cancer	Ovarian cancer
-0.304209857849123	Ovarian cancer	Ovarian cancer
0.250245737027043	Ovarian cancer	Ovarian cancer
0.0141570076878172	Ovarian cancer	Ovarian cancer
0.714708250115452	Ovarian cancer	Ovarian cancer
0.693863622792787	Ovarian cancer	Ovarian cancer
-0.633108314271466	Ovarian cancer	Ovarian cancer
0.0192779709145938	Ovarian cancer	Ovarian cancer
0.591134171961573	Ovarian cancer	Ovarian cancer
0.510110339823848	Ovarian cancer	Ovarian cancer
0.518141423135399	Ovarian cancer	Ovarian cancer
0.589945283417476	Ovarian cancer	Ovarian cancer
0.139536238791741	Ovarian cancer	Ovarian cancer
-0.573204087097206	Ovarian cancer	Ovarian cancer
-0.0922480956568174	Ovarian cancer	Ovarian cancer
0.463417177404432	Ovarian cancer	Ovarian cancer
0.590215226610849	Ovarian cancer	Ovarian cancer
0.621806514674146	Ovarian cancer	Ovarian cancer
0.216032083334118	Ovarian cancer	Ovarian cancer
-0.000437459483697707	Ovarian cancer	Ovarian cancer
-0.660867465526901	Ovarian cancer	Ovarian cancer
-0.363506846661011	Ovarian cancer	Ovarian cancer
0.359170364461096	Ovarian cancer	Ovarian cancer
-0.772920926629547	Ovarian cancer	Ovarian cancer
-0.110964673349006	Ovarian cancer	Ovarian cancer
-0.0165839950116088	Ovarian cancer	Ovarian cancer
0.244538672141243	Ovarian cancer	Ovarian cancer
0.57799339888425	Ovarian cancer	Ovarian cancer
1.06757822197254	Ovarian cancer	Ovarian cancer
-0.246375559205922	Ovarian cancer	Ovarian cancer
-0.222520384708925	Ovarian cancer	Ovarian cancer
0.190423025371321	Ovarian cancer	Ovarian cancer
0.165443846801736	Ovarian cancer	Ovarian cancer
0.595989672351645	Ovarian cancer	Ovarian cancer
0.0280285129564346	Ovarian cancer	Ovarian cancer
0.240588552207088	Ovarian cancer	Ovarian cancer
0.675554840386705	Ovarian cancer	Ovarian cancer
-0.0834737882902914	Ovarian cancer	Ovarian cancer
0.619420835969607	Ovarian cancer	Ovarian cancer
-0.167857530820657	Ovarian cancer	Ovarian cancer
-0.695944165736641	Ovarian cancer	Ovarian cancer
-0.718654588370966	Ovarian cancer	Ovarian cancer
0.431706742216901	Ovarian cancer	Ovarian cancer
-0.577767061892821	Ovarian cancer	Ovarian cancer
-0.568476470149526	Ovarian cancer	Ovarian cancer
-0.129901232603654	Ovarian cancer	Ovarian cancer
1.13125685184544	Ovarian cancer	Ovarian cancer
0.401264354489142	Ovarian cancer	Ovarian cancer
-0.201773775571535	Ovarian cancer	Ovarian cancer
-0.543534993392074	Ovarian cancer	Ovarian cancer
-0.301405547432564	Ovarian cancer	Ovarian cancer
-0.0166810202945902	Ovarian cancer	Ovarian cancer
-1.41424168234604	Ovarian cancer	Ovarian cancer
0.440022549984286	Ovarian cancer	Ovarian cancer
-0.173722262341834	Ovarian cancer	Ovarian cancer
0.572899926017518	Ovarian cancer	Ovarian cancer
0.740973212364045	Ovarian cancer	Ovarian cancer
-0.32983184013773	Ovarian cancer	Ovarian cancer
-0.23391216682702	Ovarian cancer	Ovarian cancer
1.45198415336308	Ovarian cancer	Ovarian cancer
0.210333154580826	Ovarian cancer	Ovarian cancer
0.512123268458476	Ovarian cancer	Ovarian cancer
-0.309608504007773	Ovarian cancer	Ovarian cancer
0.104675593384457	Ovarian cancer	Ovarian cancer
1.6236898965992	Ovarian cancer	Ovarian cancer
0.202057330504784	Ovarian cancer	Ovarian cancer
0.407385847279405	Ovarian cancer	Ovarian cancer
0.520904991886781	Ovarian cancer	Ovarian cancer
-0.590786183927366	Ovarian cancer	Ovarian cancer
0.373173314563526	Ovarian cancer	Ovarian cancer
0.908648836559716	Ovarian cancer	Ovarian cancer
0.447348982090409	Ovarian cancer	Ovarian cancer
1.04923746965857	Ovarian cancer	Ovarian cancer
-0.685359400584315	Ovarian cancer	Ovarian cancer
1.25469397069897	Ovarian cancer	Ovarian cancer
0.309283200631582	Ovarian cancer	Ovarian cancer
-0.118233747967534	Ovarian cancer	Ovarian cancer
0.337949518592696	Ovarian cancer	Ovarian cancer
-0.792417035450082	Ovarian cancer	Ovarian cancer
0.195627391468265	Ovarian cancer	Ovarian cancer
0.651619485373422	Ovarian cancer	Ovarian cancer
0.830142163369509	Ovarian cancer	Ovarian cancer
-0.460883099025561	Ovarian cancer	Ovarian cancer
-0.30126604290405	Ovarian cancer	Ovarian cancer
0.827943980036037	Ovarian cancer	Ovarian cancer
-0.225954375739891	Ovarian cancer	Ovarian cancer
0.70755064573901	Ovarian cancer	Ovarian cancer
-0.808043478525211	Ovarian cancer	Ovarian cancer
0.321229890162956	Ovarian cancer	Ovarian cancer
-0.0279453881502866	Ovarian cancer	Ovarian cancer
0.0447061180109731	Ovarian cancer	Ovarian cancer
0.116472571370441	Ovarian cancer	Ovarian cancer
0.29163857048136	Ovarian cancer	Ovarian cancer
0.291080267422805	Ovarian cancer	Ovarian cancer
-0.706263840837587	Ovarian cancer	Ovarian cancer
0.0504718295243508	Ovarian cancer	Ovarian cancer
-0.0355522756673581	Ovarian cancer	Ovarian cancer
0.289674917035972	Ovarian cancer	Ovarian cancer
-0.189445184789515	Ovarian cancer	Ovarian cancer
0.183443916100038	Ovarian cancer	Ovarian cancer
0.352930220487727	Ovarian cancer	Ovarian cancer
-0.724019970348213	Ovarian cancer	Ovarian cancer
0.198070516810155	Ovarian cancer	Ovarian cancer
0.874464815782197	Ovarian cancer	Ovarian cancer
1.193402520406	Ovarian cancer	Ovarian cancer
1.53098404139861	Ovarian cancer	Ovarian cancer
-0.822559814516693	Ovarian cancer	Ovarian cancer
0.257318497583269	Ovarian cancer	Ovarian cancer
-0.000138394849758209	Ovarian cancer	Ovarian cancer
0.561102453665617	Ovarian cancer	Ovarian cancer
0.906295158916592	Ovarian cancer	Ovarian cancer
1.02416515502829	Ovarian cancer	Ovarian cancer
-0.353319571491367	Ovarian cancer	Ovarian cancer
-0.121722454319809	Ovarian cancer	Ovarian cancer
1.28757352517082	Ovarian cancer	Ovarian cancer
0.204894163239612	Ovarian cancer	Ovarian cancer
0.319592226129915	Ovarian cancer	Ovarian cancer
0.969277818553507	Ovarian cancer	Ovarian cancer
-0.59354475156426	Ovarian cancer	Ovarian cancer
0.259496852616865	Ovarian cancer	Ovarian cancer
-0.00638524549383967	Ovarian cancer	Ovarian cancer
0.0769981839350295	Ovarian cancer	Ovarian cancer
0.109250312448684	Ovarian cancer	Ovarian cancer
-0.734522935815658	Ovarian cancer	Ovarian cancer
0.0663914156936512	Ovarian cancer	Ovarian cancer
-0.681532249270387	Ovarian cancer	Ovarian cancer
-0.324813848945791	Ovarian cancer	Ovarian cancer
-0.806717825561761	Ovarian cancer	Ovarian cancer
-0.437119603525534	Ovarian cancer	Ovarian cancer
0.255970461237483	Ovarian cancer	Ovarian cancer
-0.389050516527862	Ovarian cancer	Ovarian cancer
-1.05929101885608	Ovarian cancer	Ovarian cancer
-0.0174495137487407	Ovarian cancer	Ovarian cancer
0.460562711674259	Ovarian cancer	Ovarian cancer
-0.506678407202112	Ovarian cancer	Ovarian cancer
-0.151752028924766	Ovarian cancer	Ovarian cancer
-0.305638774475615	Ovarian cancer	Ovarian cancer
-0.0591008618608096	Ovarian cancer	Ovarian cancer
-0.0797095070430026	Ovarian cancer	Ovarian cancer
0.250350368987684	Ovarian cancer	Ovarian cancer
-0.576044576202932	Ovarian cancer	Ovarian cancer
-0.24495544878077	Ovarian cancer	Ovarian cancer
-0.247642892900871	Ovarian cancer	Ovarian cancer
-0.658823500226061	Ovarian cancer	Ovarian cancer
-0.444351673731504	Ovarian cancer	Ovarian cancer
-0.791329007917737	Ovarian cancer	Ovarian cancer
0.943349314723063	Ovarian cancer	Ovarian cancer
0.255709900984971	Ovarian cancer	Ovarian cancer
-0.0018034513996507	Ovarian cancer	Ovarian cancer
0.0712030758657809	Ovarian cancer	Ovarian cancer
0.557413377968783	Ovarian cancer	Ovarian cancer
0.493410182544992	Ovarian cancer	Ovarian cancer
-0.13472976789474	Ovarian cancer	Ovarian cancer
0.133632840020515	Ovarian cancer	Ovarian cancer
0.881464019248823	Ovarian cancer	Ovarian cancer
1.91748293281864	Ovarian cancer	Ovarian cancer
0.0687565134411115	Ovarian cancer	Ovarian cancer
1.23271445614496	Ovarian cancer	Ovarian cancer
0.699650959368734	Ovarian cancer	Ovarian cancer
-1.0622970664339	Ovarian cancer	Ovarian cancer
-0.425180897999354	Ovarian cancer	Ovarian cancer
-0.692697272088306	Ovarian cancer	Ovarian cancer
0.843415325514058	Ovarian cancer	Ovarian cancer
-0.375811823678023	Ovarian cancer	Ovarian cancer
0.659728964452945	Ovarian cancer	Ovarian cancer
-0.425141219624354	Ovarian cancer	Ovarian cancer
0.950396939410443	Ovarian cancer	Ovarian cancer
-0.770470306710214	Ovarian cancer	Ovarian cancer
0.135251034518269	Ovarian cancer	Ovarian cancer
0.121500673636994	Ovarian cancer	Ovarian cancer
-0.242393678023792	Ovarian cancer	Ovarian cancer
-0.743881363530076	Control	Ovarian cancer
-0.882898440395577	Control	Ovarian cancer
-0.237306241502074	Control	Ovarian cancer
-0.612195691187768	Control	Ovarian cancer
-0.0267491930335274	Control	Ovarian cancer
0.312268431496757	Control	Ovarian cancer
0.262743115103116	Control	Ovarian cancer
0.277214939303598	Control	Ovarian cancer
-0.567651777720604	Control	Ovarian cancer
-0.478132135916309	Control	Ovarian cancer
0.153254059805053	Control	Ovarian cancer
-0.259502689664079	Control	Ovarian cancer
-0.254679721080463	Control	Ovarian cancer
-0.28494174190359	Control	Ovarian cancer
-0.323283151200456	Control	Ovarian cancer
-0.451586768621736	Control	Ovarian cancer
-0.0844159129756592	Control	Ovarian cancer
-0.274597121346044	Control	Ovarian cancer
0.211569569953156	Control	Ovarian cancer
-0.379721650543771	Control	Ovarian cancer
-0.0522109816194738	Control	Ovarian cancer
-0.385326749348871	Control	Ovarian cancer
-0.731443103114823	Control	Ovarian cancer
0.88954437359273	Control	Ovarian cancer
-0.0366102591168435	Control	Ovarian cancer
0.278638532811838	Control	Ovarian cancer
0.0604934439672088	Control	Ovarian cancer
0.574993038401107	Control	Ovarian cancer
0.065748393641733	Control	Ovarian cancer
-0.403991868881727	Control	Ovarian cancer
-0.641367422819088	Control	Ovarian cancer
0.365211437102559	Control	Ovarian cancer
-0.732225991062564	Control	Ovarian cancer
-0.434640683394424	Control	Ovarian cancer
-1.09019380127999	Control	Ovarian cancer
-0.131477994129874	Control	Ovarian cancer
0.0767854867068647	Control	Ovarian cancer
0.0738917845514497	Control	Ovarian cancer
-0.00521169323805777	Control	Ovarian cancer
-0.786521433181342	Control	Ovarian cancer
-0.013367339384292	Control	Ovarian cancer
0.0778190004101887	Control	Ovarian cancer
-0.464256523674451	Control	Ovarian cancer
-0.257555275182805	Control	Ovarian cancer
0.919092972317711	Control	Ovarian cancer
-1.49632255665899	Control	Ovarian cancer
-0.814086903069808	Control	Ovarian cancer
-0.875096541743326	Control	Ovarian cancer
0.750794830153833	Control	Ovarian cancer
-0.204317444496935	Control	Ovarian cancer
-1.31514750371564	Control	Ovarian cancer
-0.237991647522358	Control	Ovarian cancer
-1.53150834500034	Control	Ovarian cancer
-0.00334549629258175	Control	Ovarian cancer
-0.442222163207109	Control	Ovarian cancer
-0.252380236176464	Control	Ovarian cancer
0.0248886575260189	Control	Ovarian cancer
0.113262801846543	Control	Ovarian cancer
-0.569684892178928	Control	Ovarian cancer
0.16826881191547	Control	Ovarian cancer
-0.197298060228166	Control	Ovarian cancer
-0.0152744973632943	Control	Ovarian cancer
-0.125321207041506	Control	Ovarian cancer
-0.651402464157769	Control	Ovarian cancer
-0.399299860206172	Control	Ovarian cancer
-0.593151234264702	Control	Ovarian cancer
-0.184341867819824	Control	Ovarian cancer
0.457223920370279	Control	Ovarian cancer
-0.64921578558101	Control	Ovarian cancer
0.615594890707416	Control	Ovarian cancer
0.497933286276048	Control	Ovarian cancer
0.393030930434972	Control	Ovarian cancer
0.27470870905896	Control	Ovarian cancer
-0.634046966733274	Control	Ovarian cancer
0.440988347004688	Control	Ovarian cancer
-0.585093392878137	Control	Ovarian cancer
0.0992893695040286	Control	Ovarian cancer
0.578161740458859	Control	Ovarian cancer
0.232144718276475	Control	Ovarian cancer
-0.202279788316053	Control	Ovarian cancer
0.555198228322949	Control	Ovarian cancer
0.562444861009367	Control	Ovarian cancer
-0.352347655102371	Control	Ovarian cancer
-0.515047861259032	Control	Ovarian cancer
-1.03957497317253	Control	Ovarian cancer
-0.0925468797822283	Control	Ovarian cancer
0.646576196006771	Control	Ovarian cancer
-0.157659118951524	Control	Ovarian cancer
-0.186696612825785	Control	Ovarian cancer
0.00213190536709286	Control	Ovarian cancer
-0.710534855552808	Control	Ovarian cancer
-1.1305668769203	Control	Ovarian cancer
-0.511267682734815	Control	Ovarian cancer
0.121957929969653	Control	Ovarian cancer
0.484460435541283	Control	Ovarian cancer
-0.859277056435688	Control	Ovarian cancer
-0.471145790805571	Control	Ovarian cancer
1.61654341863949	Control	Ovarian cancer
-1.01703624302223	Control	Ovarian cancer
0.760569930651689	Control	Ovarian cancer
0.207153006393948	Control	Ovarian cancer
-0.775500997571701	Control	Ovarian cancer
-0.561776265406792	Control	Ovarian cancer
-0.224599964206712	Control	Ovarian cancer
0.141597645850714	Control	Ovarian cancer
-0.184087510798444	Control	Ovarian cancer
0.115080525379773	Control	Ovarian cancer
0.625169056008832	Control	Ovarian cancer
-0.392417554007568	Control	Ovarian cancer
-0.239004352366586	Control	Ovarian cancer
-0.878588318709928	Control	Ovarian cancer
-0.189456825700819	Control	Ovarian cancer
-0.490925998547264	Control	Ovarian cancer
0.23111208855014	Control	Ovarian cancer
-0.978566284655411	Control	Ovarian cancer
0.640720621051752	Control	Ovarian cancer
0.111657909810362	Control	Ovarian cancer
-0.0210765108045142	Control	Ovarian cancer
-0.227478131575769	Control	Ovarian cancer
-1.091446409332	Control	Ovarian cancer
-0.373401776488614	Control	Ovarian cancer
-0.107679004486352	Control	Ovarian cancer
0.0212238088923058	Control	Ovarian cancer
-0.407933143726947	Control	Ovarian cancer
-0.0536647425920819	Control	Ovarian cancer
-0.160130672256647	Control	Ovarian cancer
-0.539663501869694	Control	Ovarian cancer
-0.285472853630711	Control	Ovarian cancer
-0.16099740117638	Control	Ovarian cancer
-0.366069261834361	Control	Ovarian cancer
-0.278932211462047	Control	Ovarian cancer
-0.534794746168265	Control	Ovarian cancer
-0.0782980950703662	Control	Ovarian cancer
-0.368218209264839	Control	Ovarian cancer
-0.243652006155173	Control	Ovarian cancer
0.207189498606074	Control	Ovarian cancer
-0.4434080066427	Control	Ovarian cancer
0.0951533981024789	Control	Ovarian cancer
-0.361701213763904	Control	Ovarian cancer
-0.258984279631421	Control	Ovarian cancer
0.127194969846988	Control	Ovarian cancer
0.299121680573701	Control	Ovarian cancer
-0.0597566391856471	Control	Ovarian cancer
-0.0783143234188013	Control	Ovarian cancer
-0.00180806114773298	Control	Ovarian cancer
-0.54837288180189	Control	Ovarian cancer
-0.0941163123653993	Control	Ovarian cancer
-0.294373598142355	Control	Ovarian cancer
0.60025036744697	Control	Ovarian cancer
-0.798636663888287	Control	Ovarian cancer
-0.200363767796272	Control	Ovarian cancer
-0.789093892952099	Control	Ovarian cancer
-0.798667037139339	Control	Ovarian cancer
-0.621566691430113	Control	Ovarian cancer
-0.739069551171503	Control	Ovarian cancer
-0.764219783615614	Control	Ovarian cancer
-0.608505272619626	Control	Ovarian cancer
-0.809099026858295	Control	Ovarian cancer
-0.861935552339043	Control	Ovarian cancer
-0.426784603001436	Control	Ovarian cancer
-0.45263360048011	Control	Ovarian cancer
-0.361781521332167	Control	Ovarian cancer
-0.516644504972459	Control	Ovarian cancer
-0.567851397410015	Control	Ovarian cancer
-0.457185420202218	Control	Ovarian cancer
0.340954105250796	Control	Ovarian cancer
-0.27945622273359	Control	Ovarian cancer
0.0946350619564707	Control	Ovarian cancer
0.242831172859644	Control	Ovarian cancer
-0.772416117132466	Control	Ovarian cancer
-0.409534716738011	Control	Ovarian cancer
0.00284083683042109	Control	Ovarian cancer
-1.01990557332456	Control	Ovarian cancer
-1.11170089495594	Control	Ovarian cancer
-0.805204137342698	Control	Ovarian cancer
-0.623566362633326	Control	Ovarian cancer
-0.127103471422663	Control	Ovarian cancer
-0.870528204984338	Control	Ovarian cancer
-0.799435549636001	Control	Ovarian cancer
-1.05348781433004	Control	Ovarian cancer
-0.672124679364744	Control	Ovarian cancer
-0.800370757299353	Control	Ovarian cancer
-0.359455577794845	Control	Ovarian cancer
-1.03101807860591	Control	Ovarian cancer
-1.17176837988011	Control	Ovarian cancer
0.28468643308114	Control	Ovarian cancer
-0.540407040939235	Control	Ovarian cancer
-0.842267095406909	Control	Ovarian cancer
0.124381907391191	Control	Ovarian cancer
-0.447088746240826	Control	Ovarian cancer
-1.33345349862435	Control	Ovarian cancer
-0.245151307379304	Control	Ovarian cancer
-0.362804610072337	Control	Ovarian cancer
-0.336378409651446	Control	Ovarian cancer
0.541414905881504	Control	Ovarian cancer
-0.79163052308189	Control	Ovarian cancer
-1.04785638250741	Control	Ovarian cancer
-0.318756756486488	Control	Ovarian cancer
0.010822330614171	Control	Ovarian cancer
-0.236657816162087	Control	Ovarian cancer
0.55565176537153	Control	Ovarian cancer
1.0501201690602	Control	Ovarian cancer
-0.186380556050657	Control	Ovarian cancer
0.0124098338045531	Control	Ovarian cancer
-0.665565644134098	Control	Ovarian cancer
-1.16626112803231	Control	Ovarian cancer
-0.728437608665239	Control	Ovarian cancer
0.244463795284353	Control	Ovarian cancer
-0.422043526108829	Control	Ovarian cancer
-0.620495072151053	Control	Ovarian cancer
-0.37838395083771	Control	Ovarian cancer
0.29471200324187	Control	Ovarian cancer
-0.298313130164006	Control	Ovarian cancer
-0.262890961496628	Control	Ovarian cancer
0.229671125737377	Control	Ovarian cancer
-0.529894336715378	Control	Ovarian cancer
-0.49369242078417	Control	Ovarian cancer
0.204902669419634	Control	Ovarian cancer
-0.84149102968025	Control	Ovarian cancer
-0.680625158313535	Control	Ovarian cancer
-0.36829933538823	Control	Ovarian cancer
-0.409546410941447	Control	Ovarian cancer
0.959243577135698	Control	Ovarian cancer
-0.739513710874324	Control	Ovarian cancer
0.498422477815776	Control	Ovarian cancer
-0.487451510192532	Control	Ovarian cancer
-0.417084923694365	Control	Ovarian cancer
0.105242575206256	Control	Ovarian cancer
-0.0442362941206668	Control	Ovarian cancer
-0.456854053044462	Control	Ovarian cancer
-0.150959502630402	Control	Ovarian cancer
0.5091702629005	Control	Ovarian cancer
0.21609170184699	Control	Ovarian cancer
-0.281591794227754	Control	Ovarian cancer
-0.708914722741649	Control	Ovarian cancer
-0.158938377430944	Control	Ovarian cancer
0.0546610347623123	Control	Ovarian cancer
0.00671109182257911	Control	Ovarian cancer
-0.140007048699289	Control	Ovarian cancer
-0.740702730945822	Control	Ovarian cancer
-0.450196957666406	Control	Ovarian cancer
-0.853272400756767	Control	Ovarian cancer
0.0868911291967856	Control	Ovarian cancer
-0.619416229909323	Control	Ovarian cancer
-1.0151498655126	Control	Ovarian cancer
0.00750691463509397	Control	Ovarian cancer
-0.0941441021459656	Control	Ovarian cancer
-0.206509334720358	Control	Ovarian cancer
0.0814390342786182	Control	Ovarian cancer
-0.286395709324848	Control	Ovarian cancer
-0.0220725948243167	Control	Ovarian cancer
0.261654763167025	Control	Ovarian cancer
-0.58356834864617	Control	Ovarian cancer
-0.437461502818775	Control	Ovarian cancer
-0.641003870535927	Control	Ovarian cancer
-0.578208396579105	Control	Ovarian cancer
0.338065838267753	Control	Ovarian cancer
-0.906666777188903	Control	Ovarian cancer
0.664446270518744	Control	Ovarian cancer
-0.42370795231856	Control	Ovarian cancer
-0.254864704980818	Control	Ovarian cancer
-0.525700441132021	Control	Ovarian cancer
-1.42714266735606	Control	Ovarian cancer
-0.449033705558508	Control	Ovarian cancer
-0.13680222279451	Control	Ovarian cancer
0.199455819830279	Control	Ovarian cancer
-0.58396769072192	Control	Ovarian cancer
-0.522254664312944	Control	Ovarian cancer
-0.952627023822131	Control	Ovarian cancer
-0.512566271365154	Control	Ovarian cancer
0.548478057203914	Control	Ovarian cancer
-0.100247341417293	Control	Ovarian cancer
-0.0312390638359914	Control	Ovarian cancer
0.0299495924696459	Control	Ovarian cancer
-0.497787837453984	Control	Ovarian cancer
-0.276200738549374	Control	Ovarian cancer
0.0422045348897261	Control	Ovarian cancer
0.134797272547807	Control	Ovarian cancer
-0.506559703566394	Control	Ovarian cancer
0.297256540572118	Control	Ovarian cancer
-0.441040220441743	Control	Ovarian cancer
0.0861467123413297	Control	Ovarian cancer
-0.581326863918045	Control	Ovarian cancer
-0.441356740459078	Control	Ovarian cancer
-0.904850432604768	Control	Ovarian cancer
-0.723049916353067	Control	Ovarian cancer
-0.39858867981701	Control	Ovarian cancer
-0.27021734944873	Control	Ovarian cancer
0.749975935388246	Control	Ovarian cancer
0.0537433608086711	Control	Ovarian cancer
-0.993748760351089	Control	Ovarian cancer
0.885263528410732	Control	Ovarian cancer
-0.521561729521858	Control	Ovarian cancer
-0.498265017039676	Control	Ovarian cancer
-0.597948122380237	Control	Ovarian cancer
0.466386979487825	Control	Ovarian cancer
0.00723372770659607	Control	Ovarian cancer
-0.160626976833324	Endometrial	Endometrial cancer
0.093037045924174	Endometrial	Endometrial cancer
1.65769466960496	Endometrial	Endometrial cancer
-0.656007115790408	Endometrial	Endometrial cancer
0.823537829795693	Endometrial	Endometrial cancer
-0.242273825269487	Endometrial	Endometrial cancer
-0.201391227623644	Endometrial	Endometrial cancer
-0.475093172716487	Endometrial	Endometrial cancer
0.0630306409991004	Endometrial	Endometrial cancer
-0.0754535787097612	Endometrial	Endometrial cancer
-0.65400715542886	Endometrial	Endometrial cancer
-0.371032463970081	Endometrial	Endometrial cancer
-0.0420536903044756	Endometrial	Endometrial cancer
0.387259192380028	Endometrial	Endometrial cancer
-0.273341481184179	Endometrial	Endometrial cancer
0.0715679212050922	Endometrial	Endometrial cancer
-0.842921937720969	Endometrial	Endometrial cancer
-0.817643040738764	Endometrial	Endometrial cancer
0.227717050082039	Endometrial	Endometrial cancer
-0.329258197225657	Endometrial	Endometrial cancer
-0.492965041767443	Endometrial	Endometrial cancer
-0.27005246543433	Endometrial	Endometrial cancer
-1.03810449981945	Endometrial	Endometrial cancer
0.56378046560547	Endometrial	Endometrial cancer
-0.330339881077438	Endometrial	Endometrial cancer
-0.161043253070782	Endometrial	Endometrial cancer
-0.319008227435823	Endometrial	Endometrial cancer
0.488851155099139	Endometrial	Endometrial cancer
-0.0231597022095598	Endometrial	Endometrial cancer
0.318257800889264	Endometrial	Endometrial cancer
0.50833281513029	Endometrial	Endometrial cancer
-0.0710333195356066	Endometrial	Endometrial cancer
-0.754684759364436	Endometrial	Endometrial cancer
1.04344466195679	Endometrial	Endometrial cancer
0.255601117970518	Endometrial	Endometrial cancer
0.613303482344399	Endometrial	Endometrial cancer
0.281924805492984	Endometrial	Endometrial cancer
-0.790952034330997	Endometrial	Endometrial cancer
-0.479513920667122	Endometrial	Endometrial cancer
-0.0428541980525955	Endometrial	Endometrial cancer
-0.540099383829455	Endometrial	Endometrial cancer
0.440076714881908	Endometrial	Endometrial cancer
-0.725278504707439	Endometrial	Endometrial cancer
-0.784868747281612	Endometrial	Endometrial cancer
-0.225282265941096	Endometrial	Endometrial cancer
0.415313628009195	Endometrial	Endometrial cancer
0.259466888804053	Endometrial	Endometrial cancer
-0.2503034085514	Endometrial	Endometrial cancer
-0.277245441577312	Endometrial	Endometrial cancer
-0.510006399025678	Endometrial	Endometrial cancer
0.471636386103753	Endometrial	Endometrial cancer
0.286727566836931	Endometrial	Endometrial cancer
0.0312412692033004	Endometrial	Endometrial cancer
-0.0263092970610656	Endometrial	Endometrial cancer
-0.0368930143383195	Endometrial	Endometrial cancer
-0.820409940208926	Endometrial	Endometrial cancer
-0.054543938031736	Endometrial	Endometrial cancer
-0.479590598204713	Endometrial	Endometrial cancer
0.628878850443763	Endometrial	Endometrial cancer
-0.262156226791632	Endometrial	Endometrial cancer
-0.399845085587312	Endometrial	Endometrial cancer
1.22231028601501	Endometrial	Endometrial cancer
-0.0735812374352514	Endometrial	Endometrial cancer
-0.358346027435546	Endometrial	Endometrial cancer
0.559521287726939	Endometrial	Endometrial cancer
0.281092569766243	Endometrial	Endometrial cancer
0.261138550093646	Endometrial	Endometrial cancer
0.35493123845514	Endometrial	Endometrial cancer
0.0232350944559713	Endometrial	Endometrial cancer
-0.690019849985198	Endometrial	Endometrial cancer
0.536974343349303	Endometrial	Endometrial cancer
-1.47538548983797	Endometrial	Endometrial cancer
0.869616024275203	Endometrial	Endometrial cancer
-1.29155095559262	Endometrial	Endometrial cancer
-0.40653343359335	Endometrial	Endometrial cancer
0.503677195801078	Endometrial	Endometrial cancer
-0.644652156220851	Endometrial	Endometrial cancer
0.290978000929319	Endometrial	Endometrial cancer
-0.603401546679595	Endometrial	Endometrial cancer
-0.12141881566217	Endometrial	Endometrial cancer
-0.688754617475515	Endometrial	Endometrial cancer
-1.29348413454311	Endometrial	Endometrial cancer
-0.253333128025744	Endometrial	Endometrial cancer
-0.240706143521174	Endometrial	Endometrial cancer
-0.88140588370185	Endometrial	Endometrial cancer
-0.76473392123511	Endometrial	Endometrial cancer
-0.0837725317747714	Endometrial	Endometrial cancer
0.113926491751354	Endometrial	Endometrial cancer
0.866704092446042	Endometrial	Endometrial cancer
-0.920295453651695	Endometrial	Endometrial cancer
-0.965033227202352	Endometrial	Endometrial cancer
0.79211422839945	Endometrial	Endometrial cancer
-0.231986224727506	Endometrial	Endometrial cancer
0.46661332900467	Endometrial	Endometrial cancer
0.140245623576422	Endometrial	Endometrial cancer
1.11445518612984	Endometrial	Endometrial cancer
-0.956833383664674	Endometrial	Endometrial cancer
-0.644670284887052	Endometrial	Endometrial cancer
0.038928886056886	Endometrial	Endometrial cancer
-0.329526550818733	Endometrial	Endometrial cancer
-0.504644027758924	Endometrial	Endometrial cancer
0.181253650305627	Endometrial	Endometrial cancer
0.334138617069677	Endometrial	Endometrial cancer
0.430447923540268	Endometrial	Endometrial cancer
-0.495852807938475	Endometrial	Endometrial cancer
0.298247506013176	Endometrial	Endometrial cancer
-0.0724225859428969	Endometrial	Endometrial cancer
0.136961593879992	Endometrial	Endometrial cancer
-0.0224159939259126	Endometrial	Endometrial cancer
-0.569056166551127	Endometrial	Endometrial cancer
0.638859343682103	Endometrial	Endometrial cancer
1.03741313472884	Endometrial	Endometrial cancer
-0.087201274957217	Endometrial	Endometrial cancer
-0.426598598864135	Endometrial	Endometrial cancer
-0.0416053208934809	Endometrial	Endometrial cancer
0.163163627778166	Endometrial	Endometrial cancer
-0.262414157581068	Endometrial	Endometrial cancer
-0.059164108703362	Endometrial	Endometrial cancer
1.23006453138558	Endometrial	Endometrial cancer
0.246121188687354	Endometrial	Endometrial cancer
-0.339113665145375	Endometrial	Endometrial cancer
-0.126318367535109	Endometrial	Endometrial cancer
1.17406180092164	Endometrial	Endometrial cancer
-0.396409751401684	Endometrial	Endometrial cancer
-0.476483742590312	Endometrial	Endometrial cancer
0.042131367350208	Endometrial	Endometrial cancer
0.0559185536225144	Endometrial	Endometrial cancer
0.613952659071001	Endometrial	Endometrial cancer
-0.434936285728593	Endometrial	Endometrial cancer
0.344770487465087	Endometrial	Endometrial cancer
0.230366691517039	Endometrial	Endometrial cancer
-0.109183417596464	Endometrial	Endometrial cancer
0.203177270215951	Endometrial	Endometrial cancer
-0.436435629991567	Endometrial	Endometrial cancer
-0.27903050513571	Endometrial	Endometrial cancer
-0.627010258381473	Endometrial	Endometrial cancer
-0.652769998957703	Endometrial	Endometrial cancer
-0.518842883079566	Endometrial	Endometrial cancer
-0.0428842063849767	Endometrial	Endometrial cancer
0.246418023788193	Endometrial	Endometrial cancer
-0.833107816959775	Endometrial	Endometrial cancer
-0.267996304287709	Endometrial	Endometrial cancer
-0.685269942833099	Endometrial	Endometrial cancer
-0.00659529607651692	Endometrial	Endometrial cancer
0.00878785639788652	Endometrial	Endometrial cancer
1.26827606289113	Endometrial	Endometrial cancer
-0.722582574698465	Endometrial	Endometrial cancer
-0.168115193918481	Endometrial	Endometrial cancer
-0.211057725734877	Endometrial	Endometrial cancer
-0.68443249073624	Endometrial	Endometrial cancer
0.337821740988087	Endometrial	Endometrial cancer
0.11797316997689	Endometrial	Endometrial cancer
0.874573913189996	Endometrial	Endometrial cancer
-0.345100657595131	Endometrial	Endometrial cancer
0.415072628402624	Endometrial	Endometrial cancer
-0.0529858079506217	Endometrial	Endometrial cancer
-0.0794369959292005	Endometrial	Endometrial cancer
-0.0187194625155619	Endometrial	Endometrial cancer
-0.219789614606052	Endometrial	Endometrial cancer
-0.474064677837041	Endometrial	Endometrial cancer
0.681956466086815	Endometrial	Endometrial cancer
0.0599770907024689	Endometrial	Endometrial cancer
0.34899714131385	Endometrial	Endometrial cancer
0.114067782425841	Endometrial	Endometrial cancer
-0.900483673076168	Endometrial	Endometrial cancer
-0.682455430285363	Endometrial	Endometrial cancer
-0.162599618370671	Endometrial	Endometrial cancer
0.502582548318544	Endometrial	Endometrial cancer
-0.500549522619053	Endometrial	Endometrial cancer
-0.247260662035411	Endometrial	Endometrial cancer
0.543301686463441	Endometrial	Endometrial cancer
0.297334793642664	Endometrial	Endometrial cancer
-0.500912609356076	Endometrial	Endometrial cancer
-0.941649012830911	Endometrial	Endometrial cancer
-0.542784144922952	Endometrial	Endometrial cancer
0.730851013115309	Endometrial	Endometrial cancer
0.39172004472129	Endometrial	Endometrial cancer
-0.994867637773531	Endometrial	Endometrial cancer
-0.802453151514807	Endometrial	Endometrial cancer
-0.486742388261708	Endometrial	Endometrial cancer
-0.301269405322424	Endometrial	Endometrial cancer
0.351590426444395	Endometrial	Endometrial cancer
-1.10798671023873	Endometrial	Endometrial cancer
-0.742192136256427	Endometrial	Endometrial cancer
-0.305495807332027	Endometrial	Endometrial cancer
-0.708075178035656	Endometrial	Endometrial cancer
0.00873254618738683	Endometrial	Endometrial cancer
0.1979056317828	Endometrial	Endometrial cancer
-0.366665143109733	Endometrial	Endometrial cancer
0.372199799150574	Endometrial	Endometrial cancer
-0.096676253944348	Endometrial	Endometrial cancer
0.330669664783682	Endometrial	Endometrial cancer
-0.19210560672568	Endometrial	Endometrial cancer
-0.383619894149801	Endometrial	Endometrial cancer
-0.18778511062694	Endometrial	Endometrial cancer
-0.485896936380508	Endometrial	Endometrial cancer
0.260369857487916	Endometrial	Endometrial cancer
0.354935178220004	Endometrial	Endometrial cancer
-0.805447408616281	Endometrial	Endometrial cancer
-0.342367777411148	Endometrial	Endometrial cancer
0.0423962525531866	Endometrial	Endometrial cancer
-0.223500569343541	Endometrial	Endometrial cancer
0.60731543453251	Endometrial	Endometrial cancer
-0.0187986211337308	Endometrial	Endometrial cancer
-0.174982655852034	Endometrial	Endometrial cancer
-0.25542265029183	Endometrial	Endometrial cancer
-0.32480483235892	Endometrial	Endometrial cancer
-0.443670846236429	Endometrial	Endometrial cancer
-0.522212065332993	Endometrial	Endometrial cancer
-0.194511259507097	Endometrial	Endometrial cancer
0.202854487919895	Endometrial	Endometrial cancer
0.488146385654406	Endometrial	Endometrial cancer
0.0844727141593605	Endometrial	Endometrial cancer
0.197312742218223	Endometrial	Endometrial cancer
-0.789107629417626	Endometrial	Endometrial cancer
-0.266303611101466	Endometrial	Endometrial cancer
-0.44221686327904	Endometrial	Endometrial cancer
-0.743881363530076	Control	Endometrial cancer
-0.882898440395577	Control	Endometrial cancer
-0.237306241502074	Control	Endometrial cancer
-0.612195691187768	Control	Endometrial cancer
-0.0267491930335274	Control	Endometrial cancer
0.312268431496757	Control	Endometrial cancer
0.262743115103116	Control	Endometrial cancer
0.277214939303598	Control	Endometrial cancer
-0.567651777720604	Control	Endometrial cancer
-0.478132135916309	Control	Endometrial cancer
0.153254059805053	Control	Endometrial cancer
-0.259502689664079	Control	Endometrial cancer
-0.254679721080463	Control	Endometrial cancer
-0.28494174190359	Control	Endometrial cancer
-0.323283151200456	Control	Endometrial cancer
-0.451586768621736	Control	Endometrial cancer
-0.0844159129756592	Control	Endometrial cancer
-0.274597121346044	Control	Endometrial cancer
0.211569569953156	Control	Endometrial cancer
-0.379721650543771	Control	Endometrial cancer
-0.0522109816194738	Control	Endometrial cancer
-0.385326749348871	Control	Endometrial cancer
-0.731443103114823	Control	Endometrial cancer
0.88954437359273	Control	Endometrial cancer
-0.0366102591168435	Control	Endometrial cancer
0.278638532811838	Control	Endometrial cancer
0.0604934439672088	Control	Endometrial cancer
0.574993038401107	Control	Endometrial cancer
0.065748393641733	Control	Endometrial cancer
-0.403991868881727	Control	Endometrial cancer
-0.641367422819088	Control	Endometrial cancer
0.365211437102559	Control	Endometrial cancer
-0.732225991062564	Control	Endometrial cancer
-0.434640683394424	Control	Endometrial cancer
-1.09019380127999	Control	Endometrial cancer
-0.131477994129874	Control	Endometrial cancer
0.0767854867068647	Control	Endometrial cancer
0.0738917845514497	Control	Endometrial cancer
-0.00521169323805777	Control	Endometrial cancer
-0.786521433181342	Control	Endometrial cancer
-0.013367339384292	Control	Endometrial cancer
0.0778190004101887	Control	Endometrial cancer
-0.464256523674451	Control	Endometrial cancer
-0.257555275182805	Control	Endometrial cancer
0.919092972317711	Control	Endometrial cancer
-1.49632255665899	Control	Endometrial cancer
-0.814086903069808	Control	Endometrial cancer
-0.875096541743326	Control	Endometrial cancer
0.750794830153833	Control	Endometrial cancer
-0.204317444496935	Control	Endometrial cancer
-1.31514750371564	Control	Endometrial cancer
-0.237991647522358	Control	Endometrial cancer
-1.53150834500034	Control	Endometrial cancer
-0.00334549629258175	Control	Endometrial cancer
-0.442222163207109	Control	Endometrial cancer
-0.252380236176464	Control	Endometrial cancer
0.0248886575260189	Control	Endometrial cancer
0.113262801846543	Control	Endometrial cancer
-0.569684892178928	Control	Endometrial cancer
0.16826881191547	Control	Endometrial cancer
-0.197298060228166	Control	Endometrial cancer
-0.0152744973632943	Control	Endometrial cancer
-0.125321207041506	Control	Endometrial cancer
-0.651402464157769	Control	Endometrial cancer
-0.399299860206172	Control	Endometrial cancer
-0.593151234264702	Control	Endometrial cancer
-0.184341867819824	Control	Endometrial cancer
0.457223920370279	Control	Endometrial cancer
-0.64921578558101	Control	Endometrial cancer
0.615594890707416	Control	Endometrial cancer
0.497933286276048	Control	Endometrial cancer
0.393030930434972	Control	Endometrial cancer
0.27470870905896	Control	Endometrial cancer
-0.634046966733274	Control	Endometrial cancer
0.440988347004688	Control	Endometrial cancer
-0.585093392878137	Control	Endometrial cancer
0.0992893695040286	Control	Endometrial cancer
0.578161740458859	Control	Endometrial cancer
0.232144718276475	Control	Endometrial cancer
-0.202279788316053	Control	Endometrial cancer
0.555198228322949	Control	Endometrial cancer
0.562444861009367	Control	Endometrial cancer
-0.352347655102371	Control	Endometrial cancer
-0.515047861259032	Control	Endometrial cancer
-1.03957497317253	Control	Endometrial cancer
-0.0925468797822283	Control	Endometrial cancer
0.646576196006771	Control	Endometrial cancer
-0.157659118951524	Control	Endometrial cancer
-0.186696612825785	Control	Endometrial cancer
0.00213190536709286	Control	Endometrial cancer
-0.710534855552808	Control	Endometrial cancer
-1.1305668769203	Control	Endometrial cancer
-0.511267682734815	Control	Endometrial cancer
0.121957929969653	Control	Endometrial cancer
0.484460435541283	Control	Endometrial cancer
-0.859277056435688	Control	Endometrial cancer
-0.471145790805571	Control	Endometrial cancer
1.61654341863949	Control	Endometrial cancer
-1.01703624302223	Control	Endometrial cancer
0.760569930651689	Control	Endometrial cancer
0.207153006393948	Control	Endometrial cancer
-0.775500997571701	Control	Endometrial cancer
-0.561776265406792	Control	Endometrial cancer
-0.224599964206712	Control	Endometrial cancer
0.141597645850714	Control	Endometrial cancer
-0.184087510798444	Control	Endometrial cancer
0.115080525379773	Control	Endometrial cancer
0.625169056008832	Control	Endometrial cancer
-0.392417554007568	Control	Endometrial cancer
-0.239004352366586	Control	Endometrial cancer
-0.878588318709928	Control	Endometrial cancer
-0.189456825700819	Control	Endometrial cancer
-0.490925998547264	Control	Endometrial cancer
0.23111208855014	Control	Endometrial cancer
-0.978566284655411	Control	Endometrial cancer
0.640720621051752	Control	Endometrial cancer
0.111657909810362	Control	Endometrial cancer
-0.0210765108045142	Control	Endometrial cancer
-0.227478131575769	Control	Endometrial cancer
-1.091446409332	Control	Endometrial cancer
-0.373401776488614	Control	Endometrial cancer
-0.107679004486352	Control	Endometrial cancer
0.0212238088923058	Control	Endometrial cancer
-0.407933143726947	Control	Endometrial cancer
-0.0536647425920819	Control	Endometrial cancer
-0.160130672256647	Control	Endometrial cancer
-0.539663501869694	Control	Endometrial cancer
-0.285472853630711	Control	Endometrial cancer
-0.16099740117638	Control	Endometrial cancer
-0.366069261834361	Control	Endometrial cancer
-0.278932211462047	Control	Endometrial cancer
-0.534794746168265	Control	Endometrial cancer
-0.0782980950703662	Control	Endometrial cancer
-0.368218209264839	Control	Endometrial cancer
-0.243652006155173	Control	Endometrial cancer
0.207189498606074	Control	Endometrial cancer
-0.4434080066427	Control	Endometrial cancer
0.0951533981024789	Control	Endometrial cancer
-0.361701213763904	Control	Endometrial cancer
-0.258984279631421	Control	Endometrial cancer
0.127194969846988	Control	Endometrial cancer
0.299121680573701	Control	Endometrial cancer
-0.0597566391856471	Control	Endometrial cancer
-0.0783143234188013	Control	Endometrial cancer
-0.00180806114773298	Control	Endometrial cancer
-0.54837288180189	Control	Endometrial cancer
-0.0941163123653993	Control	Endometrial cancer
-0.294373598142355	Control	Endometrial cancer
0.60025036744697	Control	Endometrial cancer
-0.798636663888287	Control	Endometrial cancer
-0.200363767796272	Control	Endometrial cancer
-0.789093892952099	Control	Endometrial cancer
-0.798667037139339	Control	Endometrial cancer
-0.621566691430113	Control	Endometrial cancer
-0.739069551171503	Control	Endometrial cancer
-0.764219783615614	Control	Endometrial cancer
-0.608505272619626	Control	Endometrial cancer
-0.809099026858295	Control	Endometrial cancer
-0.861935552339043	Control	Endometrial cancer
-0.426784603001436	Control	Endometrial cancer
-0.45263360048011	Control	Endometrial cancer
-0.361781521332167	Control	Endometrial cancer
-0.516644504972459	Control	Endometrial cancer
-0.567851397410015	Control	Endometrial cancer
-0.457185420202218	Control	Endometrial cancer
0.340954105250796	Control	Endometrial cancer
-0.27945622273359	Control	Endometrial cancer
0.0946350619564707	Control	Endometrial cancer
0.242831172859644	Control	Endometrial cancer
-0.772416117132466	Control	Endometrial cancer
-0.409534716738011	Control	Endometrial cancer
0.00284083683042109	Control	Endometrial cancer
-1.01990557332456	Control	Endometrial cancer
-1.11170089495594	Control	Endometrial cancer
-0.805204137342698	Control	Endometrial cancer
-0.623566362633326	Control	Endometrial cancer
-0.127103471422663	Control	Endometrial cancer
-0.870528204984338	Control	Endometrial cancer
-0.799435549636001	Control	Endometrial cancer
-1.05348781433004	Control	Endometrial cancer
-0.672124679364744	Control	Endometrial cancer
-0.800370757299353	Control	Endometrial cancer
-0.359455577794845	Control	Endometrial cancer
-1.03101807860591	Control	Endometrial cancer
-1.17176837988011	Control	Endometrial cancer
0.28468643308114	Control	Endometrial cancer
-0.540407040939235	Control	Endometrial cancer
-0.842267095406909	Control	Endometrial cancer
0.124381907391191	Control	Endometrial cancer
-0.447088746240826	Control	Endometrial cancer
-1.33345349862435	Control	Endometrial cancer
-0.245151307379304	Control	Endometrial cancer
-0.362804610072337	Control	Endometrial cancer
-0.336378409651446	Control	Endometrial cancer
0.541414905881504	Control	Endometrial cancer
-0.79163052308189	Control	Endometrial cancer
-1.04785638250741	Control	Endometrial cancer
-0.318756756486488	Control	Endometrial cancer
0.010822330614171	Control	Endometrial cancer
-0.236657816162087	Control	Endometrial cancer
0.55565176537153	Control	Endometrial cancer
1.0501201690602	Control	Endometrial cancer
-0.186380556050657	Control	Endometrial cancer
0.0124098338045531	Control	Endometrial cancer
-0.665565644134098	Control	Endometrial cancer
-1.16626112803231	Control	Endometrial cancer
-0.728437608665239	Control	Endometrial cancer
0.244463795284353	Control	Endometrial cancer
-0.422043526108829	Control	Endometrial cancer
-0.620495072151053	Control	Endometrial cancer
-0.37838395083771	Control	Endometrial cancer
0.29471200324187	Control	Endometrial cancer
-0.298313130164006	Control	Endometrial cancer
-0.262890961496628	Control	Endometrial cancer
0.229671125737377	Control	Endometrial cancer
-0.529894336715378	Control	Endometrial cancer
-0.49369242078417	Control	Endometrial cancer
0.204902669419634	Control	Endometrial cancer
-0.84149102968025	Control	Endometrial cancer
-0.680625158313535	Control	Endometrial cancer
-0.36829933538823	Control	Endometrial cancer
-0.409546410941447	Control	Endometrial cancer
0.959243577135698	Control	Endometrial cancer
-0.739513710874324	Control	Endometrial cancer
0.498422477815776	Control	Endometrial cancer
-0.487451510192532	Control	Endometrial cancer
-0.417084923694365	Control	Endometrial cancer
0.105242575206256	Control	Endometrial cancer
-0.0442362941206668	Control	Endometrial cancer
-0.456854053044462	Control	Endometrial cancer
-0.150959502630402	Control	Endometrial cancer
0.5091702629005	Control	Endometrial cancer
0.21609170184699	Control	Endometrial cancer
-0.281591794227754	Control	Endometrial cancer
-0.708914722741649	Control	Endometrial cancer
-0.158938377430944	Control	Endometrial cancer
0.0546610347623123	Control	Endometrial cancer
0.00671109182257911	Control	Endometrial cancer
-0.140007048699289	Control	Endometrial cancer
-0.740702730945822	Control	Endometrial cancer
-0.450196957666406	Control	Endometrial cancer
-0.853272400756767	Control	Endometrial cancer
0.0868911291967856	Control	Endometrial cancer
-0.619416229909323	Control	Endometrial cancer
-1.0151498655126	Control	Endometrial cancer
0.00750691463509397	Control	Endometrial cancer
-0.0941441021459656	Control	Endometrial cancer
-0.206509334720358	Control	Endometrial cancer
0.0814390342786182	Control	Endometrial cancer
-0.286395709324848	Control	Endometrial cancer
-0.0220725948243167	Control	Endometrial cancer
0.261654763167025	Control	Endometrial cancer
-0.58356834864617	Control	Endometrial cancer
-0.437461502818775	Control	Endometrial cancer
-0.641003870535927	Control	Endometrial cancer
-0.578208396579105	Control	Endometrial cancer
0.338065838267753	Control	Endometrial cancer
-0.906666777188903	Control	Endometrial cancer
0.664446270518744	Control	Endometrial cancer
-0.42370795231856	Control	Endometrial cancer
-0.254864704980818	Control	Endometrial cancer
-0.525700441132021	Control	Endometrial cancer
-1.42714266735606	Control	Endometrial cancer
-0.449033705558508	Control	Endometrial cancer
-0.13680222279451	Control	Endometrial cancer
0.199455819830279	Control	Endometrial cancer
-0.58396769072192	Control	Endometrial cancer
-0.522254664312944	Control	Endometrial cancer
-0.952627023822131	Control	Endometrial cancer
-0.512566271365154	Control	Endometrial cancer
0.548478057203914	Control	Endometrial cancer
-0.100247341417293	Control	Endometrial cancer
-0.0312390638359914	Control	Endometrial cancer
0.0299495924696459	Control	Endometrial cancer
-0.497787837453984	Control	Endometrial cancer
-0.276200738549374	Control	Endometrial cancer
0.0422045348897261	Control	Endometrial cancer
0.134797272547807	Control	Endometrial cancer
-0.506559703566394	Control	Endometrial cancer
0.297256540572118	Control	Endometrial cancer
-0.441040220441743	Control	Endometrial cancer
0.0861467123413297	Control	Endometrial cancer
-0.581326863918045	Control	Endometrial cancer
-0.441356740459078	Control	Endometrial cancer
-0.904850432604768	Control	Endometrial cancer
-0.723049916353067	Control	Endometrial cancer
-0.39858867981701	Control	Endometrial cancer
-0.27021734944873	Control	Endometrial cancer
0.749975935388246	Control	Endometrial cancer
0.0537433608086711	Control	Endometrial cancer
-0.993748760351089	Control	Endometrial cancer
0.885263528410732	Control	Endometrial cancer
-0.521561729521858	Control	Endometrial cancer
-0.498265017039676	Control	Endometrial cancer
-0.597948122380237	Control	Endometrial cancer
0.466386979487825	Control	Endometrial cancer
0.00723372770659607	Control	Endometrial cancer
