# Supplementary material for: The WID-BC-index identifies women with primary poor prognostic breast cancer based on DNA methylation in cervical samples
Source: Nat Commun. 2022 Feb 1;13:449. doi: 10.1038/s41467-021-27918-w (PMC8807602; doi:10.1038/s41467-021-27918-w)
Supplement: Supplementary file 4 — Source Data [file 41467_2021_27918_MOESM4_ESM.zip › WID-BC-source-data/main-data/figure-2h.csv]

immune cell proportion	TGCA-BC-index	type	tissue
0	-1.87278567741749	Control	Breast tissue
0.109342565195632	0.844938389529968	Breast cancer	Breast tissue
0.0625436142037694	-2.01030057172453	Control	Breast tissue
0	-1.18959313921183	Control	Breast tissue
0.0828910129287665	0.960814123575927	Breast cancer	Breast tissue
0.08141789647217	-0.151233591070858	Breast cancer	Breast tissue
0.05472894839976	-1.10858279538947	Breast cancer	Breast tissue
0.298329312750627	0.333467439918649	Breast cancer	Breast tissue
0.067830582738954	0.40708080184585	Breast cancer	Breast tissue
0.0987773411547507	-0.255738517396654	Breast cancer	Breast tissue
0.124859095544226	0.774099913890009	Breast cancer	Breast tissue
0.109676787072994	0.925943176483028	Breast cancer	Breast tissue
0	1.52995331824471	Breast cancer	Breast tissue
0.0244207501311138	0.909904206675338	Breast cancer	Breast tissue
0.197945925016372	1.15407165584908	Breast cancer	Breast tissue
0.0118022073996773	-1.62889215138924	Control	Breast tissue
0	-2.0381485130752	Control	Breast tissue
0.0337722803771949	0.653375103623131	Breast cancer	Breast tissue
0.158102520778355	0.0108679044764005	Breast cancer	Breast tissue
0.437839371171314	-0.676538196452962	Breast cancer	Breast tissue
0.160896105753925	0.738157850791715	Breast cancer	Breast tissue
0.112520807514369	0.947796081238297	Breast cancer	Breast tissue
0.11576170155759	0.427480776301024	Breast cancer	Breast tissue
0.127392649032704	0.369068213842271	Breast cancer	Breast tissue
0	1.13779450111742	Breast cancer	Breast tissue
0.450066959112854	-0.148736362324128	Breast cancer	Breast tissue
0.0541651138532198	-1.39090370655744	Control	Breast tissue
0.0962079571766894	-0.252146259430804	Breast cancer	Breast tissue
0.0109042138097825	0.9293874857269	Breast cancer	Breast tissue
0.0648070558639413	0.89174629386119	Breast cancer	Breast tissue
0	0.846954574131599	Breast cancer	Breast tissue
0.0276401296319285	0.728273730336263	Breast cancer	Breast tissue
0.0517530863938847	0.896349261178153	Breast cancer	Breast tissue
0.524538506905621	0.26884438453516	Breast cancer	Breast tissue
0.190775840856996	0.229757631448881	Breast cancer	Breast tissue
0	1.02991403783413	Breast cancer	Breast tissue
0.106615562165269	1.13939737600288	Breast cancer	Breast tissue
0.0600712239116086	-1.90257657145281	Control	Breast tissue
0.138017850471681	0.494053657502246	Breast cancer	Breast tissue
0.111430775294988	1.28946398202719	Breast cancer	Breast tissue
0.0412107117038022	-1.82049483008774	Control	Breast tissue
0.152446105583	0.367026548872735	Breast cancer	Breast tissue
0.097214742819921	1.52436564770989	Breast cancer	Breast tissue
0.198906660113478	0.899576809125035	Breast cancer	Breast tissue
0.192824285315082	0.332386895484522	Breast cancer	Breast tissue
0.0882909447241328	0.849528871255338	Breast cancer	Breast tissue
0.165879751068574	0.112588391461747	Breast cancer	Breast tissue
0.120526078449227	0.615115091585305	Breast cancer	Breast tissue
0.545493490587102	0.0318370694325038	Breast cancer	Breast tissue
0.202544362498984	0.796246637296224	Breast cancer	Breast tissue
0.0353362729323768	0.481718365478993	Breast cancer	Breast tissue
0	-2.12561224205285	Control	Breast tissue
0.0120843222823689	0.0415105215288475	Breast cancer	Breast tissue
0.00402066453283617	-1.76018375514605	Control	Breast tissue
0.112186120243555	-0.0729271927270224	Breast cancer	Breast tissue
0.0520415923744518	1.11268493342107	Breast cancer	Breast tissue
0.119893245996907	1.52373847181465	Breast cancer	Breast tissue
0.0808730118662992	0.726877599690196	Breast cancer	Breast tissue
0.199649149037353	0.375703474835975	Breast cancer	Breast tissue
0.245161962611683	-0.508865282809477	Breast cancer	Breast tissue
0.249081876006325	-0.000900531721815606	Breast cancer	Breast tissue
0.0235680322419048	1.0900287343495	Breast cancer	Breast tissue
0.0835368530786547	1.23307727171653	Breast cancer	Breast tissue
0.114157198655231	1.40186906680761	Breast cancer	Breast tissue
0	-2.30176350675006	Control	Breast tissue
0.0266356403953859	-2.01345726933724	Control	Breast tissue
0.232393600979087	0.416201337499737	Breast cancer	Breast tissue
0.45564275974771	0.185239903217927	Breast cancer	Breast tissue
0.0594799794613725	0.806005773864216	Breast cancer	Breast tissue
0.0593519873721174	0.656403322222055	Breast cancer	Breast tissue
0.143054834644862	0.56146302833636	Breast cancer	Breast tissue
0	0.690545706146914	Breast cancer	Breast tissue
0	-2.16710692041325	Control	Breast tissue
0.183958718516448	-0.923047410356059	Breast cancer	Breast tissue
0.674035467833461	-0.236989513698948	Breast cancer	Breast tissue
0.101379142410417	-1.07047094274464	Breast cancer	Breast tissue
0.182841970501493	-0.0365911707324499	Breast cancer	Breast tissue
0.0568426812704177	1.44426461808821	Breast cancer	Breast tissue
0.126009252846805	1.27824506886496	Breast cancer	Breast tissue
0.342388579911779	0.0296337383118712	Breast cancer	Breast tissue
0.0396465995036559	-0.591408181427162	Breast cancer	Breast tissue
0.0227224012571169	-2.19321251018109	Control	Breast tissue
0.0155183678006503	-1.88700368277232	Control	Breast tissue
0.0418958346861438	0.285837859518207	Breast cancer	Breast tissue
0	-2.18457367474513	Control	Breast tissue
0.228148000696481	-0.508124603990531	Breast cancer	Breast tissue
0.149433034794702	0.501561206022411	Breast cancer	Breast tissue
0.130074067883015	0.864892751129869	Breast cancer	Breast tissue
0.0906443533582841	0.425435286862008	Breast cancer	Breast tissue
0.206420498100127	0.285695580585932	Breast cancer	Breast tissue
0.107077455602893	-2.0496467389922	Control	Breast tissue
0.349291934570359	0.062644007854829	Breast cancer	Breast tissue
0.061439938372531	1.39475543353103	Breast cancer	Breast tissue
0.00270777169171377	1.47467687146467	Breast cancer	Breast tissue
0.11050213090938	-1.74431651352167	Control	Breast tissue
0.0733324589856425	-2.31863669963369	Control	Breast tissue
0.0277401899932354	-1.85312196419578	Control	Breast tissue
0.0720824801953822	0.809821528453911	Breast cancer	Breast tissue
0	0.735794936289227	Breast cancer	Breast tissue
0.280475376280727	0.68606481721232	Breast cancer	Breast tissue
0.103546414035397	0.722281416845877	Breast cancer	Breast tissue
0.141615400095539	0.302793829524571	Breast cancer	Breast tissue
0.0795439336889921	-0.118233022840549	Breast cancer	Breast tissue
0.295622838542274	-0.0760587760958875	Breast cancer	Breast tissue
0	0.501578103737634	Breast cancer	Breast tissue
0.498925282930953	0.202892187081817	Breast cancer	Breast tissue
0.22737469358724	-0.0223894151538059	Breast cancer	Breast tissue
0.226090933810568	0.0328250715761191	Breast cancer	Breast tissue
0.40002793522839	-0.560908249404432	Breast cancer	Breast tissue
0.0514947509998905	-2.0778196262121	Control	Breast tissue
0.0256994099286476	-1.63298570151957	Control	Breast tissue
0.122070850901757	-0.0588070930859598	Breast cancer	Breast tissue
0.0439384484668944	0.0431468801269369	Breast cancer	Breast tissue
0.282696719067097	0.431908120114634	Breast cancer	Breast tissue
0.21377213204228	0.156810085039145	Breast cancer	Breast tissue
0.654508742054413	0.410876825221821	Breast cancer	Breast tissue
0.272998324969633	-0.391309068233789	Breast cancer	Breast tissue
0.155343487161931	-0.317823200348056	Breast cancer	Breast tissue
0.149109336872878	0.156679790661326	Breast cancer	Breast tissue
0	1.45151886273108	Breast cancer	Breast tissue
0	0.738801437679173	Breast cancer	Breast tissue
0.0707545655279506	0.550367324516328	Breast cancer	Breast tissue
0.394705784609197	0.31243045797234	Breast cancer	Breast tissue
0.37603448448288	0.0302256151573738	Breast cancer	Breast tissue
0.225200085778861	-0.346430809817004	Breast cancer	Breast tissue
0.0236123513339284	-0.341901716726481	Breast cancer	Breast tissue
0	-1.89081806605357	Control	Breast tissue
0.0345294640662708	0.628593632593095	Breast cancer	Breast tissue
0.0437321055063168	1.05943183274266	Breast cancer	Breast tissue
0.571877205747048	-0.667126448841528	Breast cancer	Breast tissue
0	0.848586450419381	Breast cancer	Breast tissue
0.163375759235318	0.244644998895843	Breast cancer	Breast tissue
0.159502552786592	0.675953428763469	Breast cancer	Breast tissue
0.412789374233041	-0.328605052308932	Breast cancer	Breast tissue
0.460869897575351	-0.295571794431696	Breast cancer	Breast tissue
0.267532840746063	0.150855091731425	Breast cancer	Breast tissue
0.0923561221097825	0.190206460643686	Breast cancer	Breast tissue
0.0975388259086121	-0.756639880444109	Breast cancer	Breast tissue
0.39974267796791	0.0457910591359793	Breast cancer	Breast tissue
0.137278087810395	0.890831498754498	Breast cancer	Breast tissue
0.138466419996733	-0.343370990364293	Breast cancer	Breast tissue
0.0332616622337497	0.0509421325453997	Breast cancer	Breast tissue
0.199461800643336	0.667388167105456	Breast cancer	Breast tissue
0.00632596114590801	-1.93919345063522	Control	Breast tissue
0	-1.67890992908089	Control	Breast tissue
0.253465831972922	0.0573121644445596	Breast cancer	Breast tissue
0.330585158749936	-0.166608164309708	Breast cancer	Breast tissue
0.0161087283291501	-1.6616197692734	Control	Breast tissue
0.209301028590418	0.588738460897237	Breast cancer	Breast tissue
0.0898853340130638	1.08552115982966	Breast cancer	Breast tissue
0.439439183702554	0.506461517783855	Breast cancer	Breast tissue
0.0201305225347669	0.55225987957436	Breast cancer	Breast tissue
0.12301511816614	0.280610302104772	Breast cancer	Breast tissue
0.12064347615817	0.638229133169311	Breast cancer	Breast tissue
0.127838457950477	0.752070721122543	Breast cancer	Breast tissue
0.100075680105929	1.4581813867172	Breast cancer	Breast tissue
0.0155550571861138	-2.0181327603442	Control	Breast tissue
0.0746883455862009	-0.145383037600761	Breast cancer	Breast tissue
0.317794770427788	-0.303847327286992	Breast cancer	Breast tissue
0.233229593421959	-0.0860685257562889	Breast cancer	Breast tissue
0.232721701293153	0.794021417555554	Breast cancer	Breast tissue
0.126517272788341	-0.319267042244221	Breast cancer	Breast tissue
0.587971802323526	-0.355877130135246	Breast cancer	Breast tissue
0.257488111451303	-0.213962903857095	Breast cancer	Breast tissue
0.0738695733487858	0.874372460951896	Breast cancer	Breast tissue
0.0781176730003269	-1.5614817938071	Breast cancer	Breast tissue
0.0784887255007123	0.318392979539241	Breast cancer	Breast tissue
0.156574605529118	-0.110164574923318	Breast cancer	Breast tissue
0.226274235585183	0.543709264967616	Breast cancer	Breast tissue
0.132889478331946	0.776077474273866	Breast cancer	Breast tissue
0.255102686130123	0.485950379614815	Breast cancer	Breast tissue
0.219903668417011	0.0722828345513889	Breast cancer	Breast tissue
0.29583723516664	0.134167556587386	Breast cancer	Breast tissue
0.127774365183036	-0.146001614435495	Breast cancer	Breast tissue
0.00943512417428083	-0.514014303094975	Breast cancer	Breast tissue
0.0686501891180819	0.160769431120518	Breast cancer	Breast tissue
0.198766431747088	0.0739615155372113	Breast cancer	Breast tissue
0.0354590366827572	-1.95204502569531	Control	Breast tissue
0.120746994124623	0.0792639306383995	Breast cancer	Breast tissue
0.369302492542871	0.313216933743937	Breast cancer	Breast tissue
0.0190748271427447	-1.78792247808207	Control	Breast tissue
0	1.39364055837316	Breast cancer	Breast tissue
0.0505331062078129	-1.68235571808764	Control	Breast tissue
0.0961092120636416	0.870399160279902	Breast cancer	Breast tissue
0	-1.88251953044652	Control	Breast tissue
0.156517678418275	1.07444987880965	Breast cancer	Breast tissue
0.0244845482405235	0.725039278366195	Breast cancer	Breast tissue
0.176438325912966	0.399342251579582	Breast cancer	Breast tissue
0.101154449618505	0.291589893236378	Breast cancer	Breast tissue
0.707466042002166	-0.515323910063712	Breast cancer	Breast tissue
0.0690552279564717	0.917221164930735	Breast cancer	Breast tissue
0.410294586605402	-0.0144040315524205	Breast cancer	Breast tissue
0.0223454140311465	-0.760738920748656	Breast cancer	Breast tissue
0.269496691521241	-0.0743676527609525	Breast cancer	Breast tissue
0.00628542042646681	-1.91909342838753	Control	Breast tissue
0.454686206322611	-0.527950146787972	Breast cancer	Breast tissue
0.237941370327631	-0.303516640815809	Breast cancer	Breast tissue
0.238668749274014	0.819020340950864	Breast cancer	Breast tissue
0.106102428029517	-0.0194617464805362	Breast cancer	Breast tissue
0.0637505231634479	0.341019140129032	Breast cancer	Breast tissue
0.154803504631714	0.637724909669673	Breast cancer	Breast tissue
0	0.162204190266752	Breast cancer	Breast tissue
0.092853445374984	0.331146266412576	Breast cancer	Breast tissue
0.338110032934118	-0.304853707120149	Breast cancer	Breast tissue
0.0770378145788332	-1.6297837306629	Control	Breast tissue
0.262841214009114	0.517305374058662	Breast cancer	Breast tissue
0	-0.783899156205205	Breast cancer	Breast tissue
0.400245725683838	-0.000733074127630494	Breast cancer	Breast tissue
0.105481075902482	0.359747448323029	Breast cancer	Breast tissue
0.00288316147668647	0.706523263721908	Breast cancer	Breast tissue
0.119279379756491	-0.278148633875381	Breast cancer	Breast tissue
0	0.152531521184001	Breast cancer	Breast tissue
0.198849913205244	0.818223349623331	Breast cancer	Breast tissue
0	-2.11728567625002	Control	Breast tissue
0.362170037510005	-0.169006472911816	Breast cancer	Breast tissue
0.0715297161529573	0.822457192490816	Breast cancer	Breast tissue
0	-2.35231736133757	Control	Breast tissue
0.106262514001399	0.456852374488433	Breast cancer	Breast tissue
0.133183337910033	0.425662107001082	Breast cancer	Breast tissue
0.0909701753186366	0.472249763026611	Breast cancer	Breast tissue
0.323251280090479	0.29725021154717	Breast cancer	Breast tissue
0.0770155457425381	0.604447987050762	Breast cancer	Breast tissue
0.0916783331394494	0.730398533624027	Breast cancer	Breast tissue
0.127022281160439	1.10282817559053	Breast cancer	Breast tissue
0.237202277923828	0.597804742698277	Breast cancer	Breast tissue
0.034272430247762	0.958414087107108	Breast cancer	Breast tissue
0.138607401309193	-0.113204055922759	Breast cancer	Breast tissue
0.352165145423177	0.234951863376994	Breast cancer	Breast tissue
0.0628366749875137	1.13713173701444	Breast cancer	Breast tissue
0.0250142859322607	0.414191959296894	Breast cancer	Breast tissue
0.324655360722876	0.198437559741183	Breast cancer	Breast tissue
0.0300595736650493	-0.000241514835715169	Breast cancer	Breast tissue
0.128646224869822	0.788472122417557	Breast cancer	Breast tissue
0.0935458709503138	0.703590859648942	Breast cancer	Breast tissue
0.583995092940843	-0.230600157179929	Breast cancer	Breast tissue
0.406398250307651	0.0653487589905252	Breast cancer	Breast tissue
0.0790760787670524	1.37207768227569	Breast cancer	Breast tissue
0.0870868208934287	-1.65822187091421	Control	Breast tissue
0.102459817109009	0.414369098306305	Breast cancer	Breast tissue
0	-2.32499802492939	Control	Breast tissue
0.0776027212600147	1.12617569303475	Breast cancer	Breast tissue
0.0160839396826354	-1.82840491001167	Control	Breast tissue
0.0446265848081556	0.934242578947427	Breast cancer	Breast tissue
0.129858895744928	0.985238826518935	Breast cancer	Breast tissue
0.148291772410456	0.58480953582903	Breast cancer	Breast tissue
0.298286522686382	-0.12744910847948	Breast cancer	Breast tissue
0.042148661180124	-1.43943122038367	Control	Breast tissue
0.0428379564033494	0.89914222042267	Breast cancer	Breast tissue
0.0058152994053302	-1.82147393656229	Control	Breast tissue
0.0939920211958284	1.11085915977462	Breast cancer	Breast tissue
0.113671592396631	1.15486038074845	Breast cancer	Breast tissue
0.183142286268223	-0.0617858756979647	Breast cancer	Breast tissue
0.614749058042707	-0.215137150018324	Breast cancer	Breast tissue
0.399855105294145	0.589232521831737	Breast cancer	Breast tissue
0.0123642350847584	0.113740882806178	Breast cancer	Breast tissue
0.000699507436907048	-1.95912312223375	Control	Breast tissue
0.344876891028896	0.0758714325240032	Breast cancer	Breast tissue
0.0363500313316174	-1.80027164963577	Control	Breast tissue
0	-2.10080681339191	Control	Breast tissue
0.125292799278162	0.0416451802551601	Breast cancer	Breast tissue
0.155529007182796	1.21369629839033	Breast cancer	Breast tissue
0.332564365515271	-0.0575013255777063	Breast cancer	Breast tissue
0.450743618863748	0.143631177939632	Breast cancer	Breast tissue
0.0750545900784143	-1.84021278063616	Control	Breast tissue
0.123465779312686	1.35889240262998	Breast cancer	Breast tissue
0.139678433235572	0.426499175772955	Breast cancer	Breast tissue
0.954601447246891	-1.68159219087699	Control	Cervical sample
0.504041503060719	-1.2694358053068	Breast cancer	Cervical sample
0.667602086690338	-1.93806516864642	Control	Cervical sample
0.574135940658153	-1.39335793181972	Breast cancer	Cervical sample
0.461806675120373	-1.31014559755399	Breast cancer	Cervical sample
0.842759985789898	-1.66935073466917	Control	Cervical sample
0.34265338583768	-0.964780343684246	Control	Cervical sample
0.123695365952728	-1.02134545301172	Breast cancer	Cervical sample
0.739964872380819	-1.58450818209581	Control	Cervical sample
0	-1.08897608144603	Breast cancer	Cervical sample
0.171087763129129	-1.01927205007179	Control	Cervical sample
0.0369490456094573	-0.700314996108004	Breast cancer	Cervical sample
0.740280195214543	-1.61927075496667	Control	Cervical sample
0.839969824965385	-1.71836327422623	Control	Cervical sample
0.854339596823019	-1.75357279824804	Control	Cervical sample
0.357884091171241	-0.955749848871655	Breast cancer	Cervical sample
0.240160380098829	-1.27445321532765	Breast cancer	Cervical sample
0.100227241812263	-0.831372394105037	Breast cancer	Cervical sample
0.458967149507105	-1.12872795765735	Control	Cervical sample
0.779444017923686	-1.58322198299673	Control	Cervical sample
0.684868954865338	-1.63749045806276	Control	Cervical sample
0.70454886991033	-1.24634623712521	Breast cancer	Cervical sample
0.727981305505646	-1.7821009649618	Control	Cervical sample
0.74756121312272	-1.79550390214002	Breast cancer	Cervical sample
0.764389664290557	-1.37053867120234	Control	Cervical sample
0.848125295666407	-1.8183754706894	Breast cancer	Cervical sample
0.784079893673467	-1.7378491030304	Control	Cervical sample
0.0735593529966573	-0.840678522215765	Breast cancer	Cervical sample
0.950701425143518	-1.6138281440093	Control	Cervical sample
0.0116472039002767	-0.755819430519075	Control	Cervical sample
0.766975914599968	-1.67740571661299	Breast cancer	Cervical sample
0.50158613912235	-1.68272802793284	Control	Cervical sample
0.396439571725659	-1.42705398321327	Control	Cervical sample
0.927035094311054	-1.69936163405386	Control	Cervical sample
0.19567655210816	-0.929861213622433	Control	Cervical sample
0.693002874761634	-1.43113196409521	Control	Cervical sample
0.500718462664307	-1.69603388464776	Breast cancer	Cervical sample
0.276189726546185	-0.83511568020732	Control	Cervical sample
0.0608938551483585	-0.982715976465777	Breast cancer	Cervical sample
0.592223674117473	-1.39439038479283	Control	Cervical sample
0.625227543216308	-1.77611167780951	Breast cancer	Cervical sample
0.207153258172182	-1.20380977424267	Control	Cervical sample
0.446930686298846	-1.42178338867967	Breast cancer	Cervical sample
0.116759056432754	-1.08871814836378	Breast cancer	Cervical sample
0.429813887875932	-1.39156418785806	Control	Cervical sample
0.826747237143626	-1.73644349933008	Breast cancer	Cervical sample
0.274204848482443	-0.965250163296962	Control	Cervical sample
0.668852705022471	-1.5046091010268	Control	Cervical sample
0.316485646036089	-0.93106936375362	Control	Cervical sample
0.143970088811848	-1.24465820926978	Breast cancer	Cervical sample
0.293922777658187	-1.17914262920082	Control	Cervical sample
0.0583880829779853	-1.10520075059593	Control	Cervical sample
0.933130241628543	-1.93490013404438	Breast cancer	Cervical sample
0.460652226314014	-0.98819747667277	Control	Cervical sample
0.797868261640903	-1.69611087110308	Breast cancer	Cervical sample
0	-0.982788708404638	Control	Cervical sample
0.00280666085073405	-0.920797822973228	Control	Cervical sample
0.144717171336722	-1.04579338973979	Control	Cervical sample
0.268640881525343	-1.4210184545684	Breast cancer	Cervical sample
0.785914998733103	-1.50260507249175	Control	Cervical sample
0.415387045810946	-1.31789696511147	Control	Cervical sample
0.148653762188546	-1.22115820656582	Control	Cervical sample
0.0564130206777306	-1.00599410010947	Control	Cervical sample
0.0122263644248996	-0.947787341609417	Breast cancer	Cervical sample
0.497837348244679	-1.11591230633704	Breast cancer	Cervical sample
0.782952748660713	-1.63197412202891	Control	Cervical sample
0.178529914709047	-0.97894118918899	Breast cancer	Cervical sample
0	-1.0127277409622	Breast cancer	Cervical sample
0.380639708598416	-1.15989851455164	Control	Cervical sample
0.385024417255426	-1.14377571423821	Control	Cervical sample
0.890773576466275	-1.75148135474943	Control	Cervical sample
0.0196161154486661	-1.01321753854669	Control	Cervical sample
0.0116600573118765	-0.98143011853923	Control	Cervical sample
0.817636442800044	-1.69890201041702	Control	Cervical sample
0.507127453109194	-1.2708849629782	Control	Cervical sample
0.211549407561309	-0.817445491130179	Control	Cervical sample
0	-0.918626705403366	Control	Cervical sample
0.917511967333428	-1.86975547551785	Control	Cervical sample
0.613784919467541	-1.38750213628081	Breast cancer	Cervical sample
0.0434724121658983	-0.948123763142377	Control	Cervical sample
0.624193482594805	-1.63607759135501	Breast cancer	Cervical sample
0.320278618888269	-1.0879912369168	Control	Cervical sample
0.334554231051555	-1.26883367239109	Breast cancer	Cervical sample
0.605372251975784	-1.65460112969567	Control	Cervical sample
0.861542543386296	-1.41786707693831	Control	Cervical sample
0.467137356070747	-1.51249065265387	Control	Cervical sample
0.378765650360322	-1.42032865858045	Control	Cervical sample
0.277873228966126	-0.807606569836855	Control	Cervical sample
0.754764568086236	-1.68795504039504	Control	Cervical sample
0.32489456291855	-1.12984982972348	Control	Cervical sample
0.409934572469189	-1.28873364123629	Control	Cervical sample
0.897438348602038	-1.89355109146854	Control	Cervical sample
0.685462290739003	-1.9563273523038	Breast cancer	Cervical sample
0.568886311372708	-1.6451617109927	Control	Cervical sample
0.500671780389944	-1.52205436618036	Breast cancer	Cervical sample
0.0396884341555018	-0.739067228812329	Breast cancer	Cervical sample
0.227626849831434	-1.37956525136332	Control	Cervical sample
0.769101701550818	-1.65110169516409	Control	Cervical sample
0.236564756293129	-1.35909137377785	Breast cancer	Cervical sample
0.453414024099549	-1.25537075242757	Breast cancer	Cervical sample
0.0322922749775699	-1.07796951470066	Control	Cervical sample
0.671579422158687	-1.60394123920279	Control	Cervical sample
0.715066988234814	-1.7208399300621	Control	Cervical sample
0.773492828440671	-1.93304522769714	Breast cancer	Cervical sample
0.173442853014295	-0.975311522220694	Control	Cervical sample
0.494423087086159	-1.62415599683088	Breast cancer	Cervical sample
0.88341543877591	-1.76198251521405	Control	Cervical sample
0.0790346224826434	-1.17751912433555	Breast cancer	Cervical sample
0.607285905937909	-1.4970741367843	Control	Cervical sample
0.169560104257945	-1.08168191802328	Breast cancer	Cervical sample
0.781176930639323	-1.64460633895804	Control	Cervical sample
0.706852375590377	-1.59182057219903	Breast cancer	Cervical sample
0.641760236979806	-1.47461552124753	Control	Cervical sample
0.896065256684654	-1.79270264562463	Control	Cervical sample
0.480701127785605	-1.61434111182149	Control	Cervical sample
0.713402702784897	-1.50003100765895	Breast cancer	Cervical sample
0.298899790731167	-1.22890083066891	Control	Cervical sample
0	-1.07968793357914	Control	Cervical sample
0.187470600365606	-1.02931496824917	Control	Cervical sample
0.955669164331919	-1.80476442275001	Breast cancer	Cervical sample
0.336784966004738	-1.06673858791428	Control	Cervical sample
0.557420856528205	-0.86184449822879	Control	Cervical sample
0.156188361293824	-1.10077594406432	Breast cancer	Cervical sample
0.613831502190614	-1.59017977917566	Breast cancer	Cervical sample
0.0391828767413289	-1.0065150785163	Control	Cervical sample
0.826079250050274	-1.70330565766185	Breast cancer	Cervical sample
0.438661437071053	-1.51238569349896	Control	Cervical sample
0.522756901318765	-1.15367339940581	Control	Cervical sample
0.718491257016994	-1.65202012724101	Control	Cervical sample
0.14895254456136	-0.909747674250111	Control	Cervical sample
0.230674411760649	-1.23329237630398	Control	Cervical sample
0.593084535529992	-1.39505174009858	Control	Cervical sample
0	-0.906930393147546	Breast cancer	Cervical sample
0.607561760102329	-1.65543259669795	Control	Cervical sample
0.40806912661401	-1.12982938962998	Breast cancer	Cervical sample
0.46851006658263	-1.37128018538437	Control	Cervical sample
0.702209327789074	-1.44220825674955	Control	Cervical sample
0.833071009653516	-1.53998123854094	Control	Cervical sample
0.303258484280692	-1.37645951388555	Control	Cervical sample
0.481066896704783	-1.51008519887583	Breast cancer	Cervical sample
0.506797495688785	-1.43488940165693	Control	Cervical sample
0.0553967442239097	-0.889369751710803	Breast cancer	Cervical sample
0.793103585530844	-1.7163913586351	Control	Cervical sample
0.0372266248696219	-0.912595682072288	Control	Cervical sample
0.0380384665474442	-0.904148553337235	Control	Cervical sample
0.179178898268077	-0.710793853188614	Control	Cervical sample
0.472552243959628	-1.12985088329371	Breast cancer	Cervical sample
0.291287110444853	-1.0220692976103	Control	Cervical sample
0.759128361953125	-1.72949514981822	Breast cancer	Cervical sample
0.179276787302278	-0.665651763326924	Control	Cervical sample
0.736276743280852	-1.72909130995824	Breast cancer	Cervical sample
0.511629688809222	-1.36695413571551	Control	Cervical sample
0.525704561399722	-1.59086503638725	Breast cancer	Cervical sample
0.57106128937602	-1.46116775687668	Control	Cervical sample
0.480434589473541	-1.20396174520571	Control	Cervical sample
0.404913848277563	-1.49231557445772	Control	Cervical sample
0.702907736916086	-1.7244292750889	Breast cancer	Cervical sample
0.245078963661621	-1.05616881178279	Control	Cervical sample
0.558437894958648	-1.18083452008051	Breast cancer	Cervical sample
0.684000194295875	-1.49489629136595	Control	Cervical sample
0.700750905010297	-1.48368022754147	Control	Cervical sample
0.891810564482154	-1.58566670177974	Breast cancer	Cervical sample
0.60949053831563	-1.30006869903059	Breast cancer	Cervical sample
0.0723120059719295	-0.866458442683392	Breast cancer	Cervical sample
0.499891392851338	-1.47275188266589	Control	Cervical sample
0.216960337364786	-1.41591772727148	Breast cancer	Cervical sample
0.412557856961349	-1.35026690645964	Control	Cervical sample
0.688876694059585	-1.87393206527285	Control	Cervical sample
0	-0.938640090106209	Breast cancer	Cervical sample
0.83732273793677	-1.22972521994818	Control	Cervical sample
0.461154906678642	-1.45667974427222	Breast cancer	Cervical sample
0.847511276910324	-1.80088454289014	Breast cancer	Cervical sample
0	-0.825694570519846	Control	Cervical sample
0.0146459579710545	-0.684824265466756	Breast cancer	Cervical sample
0.0979730554768622	-0.958250677063435	Control	Cervical sample
0.54249119894756	-1.20642353501058	Breast cancer	Cervical sample
0.133327403044873	-1.06164614504474	Control	Cervical sample
0.583085160266205	-1.5768515999879	Control	Cervical sample
0.0225721567255146	-1.08676560914226	Control	Cervical sample
0.746440326282182	-1.6673167932455	Breast cancer	Cervical sample
0.480512551060365	-0.954771731970185	Breast cancer	Cervical sample
0.204776594820699	-0.867792270823132	Control	Cervical sample
0.546083021803443	-1.26923344226115	Breast cancer	Cervical sample
0.422428674990024	-0.916594141984407	Breast cancer	Cervical sample
0.681052360113414	-1.47523952311299	Control	Cervical sample
0.626021382539566	-1.57383003367148	Control	Cervical sample
0.590271737463142	-1.32732866246036	Control	Cervical sample
0.404446988099133	-1.45072006123354	Control	Cervical sample
0.248219895226463	-0.916775709672254	Control	Cervical sample
0.280087776753981	-1.22336996069612	Breast cancer	Cervical sample
0.573856235294379	-1.30041425462431	Breast cancer	Cervical sample
0.889636913218704	-1.76863838367597	Breast cancer	Cervical sample
0.49332077192101	-1.38307497510976	Control	Cervical sample
0.642259656103987	-1.52108402610674	Control	Cervical sample
0.565597631032831	-1.28966097994405	Control	Cervical sample
0.905413807707843	-1.68437514420426	Breast cancer	Cervical sample
0.493032199321264	-1.46352390625579	Breast cancer	Cervical sample
0	-0.908688048824807	Control	Cervical sample
0.767342822151489	-1.59248879361634	Control	Cervical sample
0.527349590996378	-1.3704886828563	Control	Cervical sample
0.780887222238954	-1.79087035916279	Control	Cervical sample
0.442609248919443	-1.41108832299461	Control	Cervical sample
0.765201493930945	-1.65420606810675	Control	Cervical sample
0.937450403570339	-1.80807960762994	Breast cancer	Cervical sample
0.778195937067176	-1.67459113843104	Control	Cervical sample
0.0256626577924494	-0.974412057919242	Control	Cervical sample
0.892046087674694	-1.86124131352591	Control	Cervical sample
0.218480123660323	-1.45006543415541	Control	Cervical sample
0.521322321637276	-1.46274762694792	Control	Cervical sample
0.770594279558286	-1.52624554261358	Control	Cervical sample
0.581205780105005	-1.38328336904329	Control	Cervical sample
0.179820835244066	-1.16355287311492	Control	Cervical sample
0.31118433400871	-0.783416318425702	Control	Cervical sample
0.661027095478177	-1.65578873554734	Breast cancer	Cervical sample
0	-0.662866884103128	Control	Cervical sample
0.698511954950585	-1.58832722395226	Breast cancer	Cervical sample
0.898627513975421	-1.52260841370057	Control	Cervical sample
0.530787279673812	-1.26837831051576	Control	Cervical sample
0.774378812015884	-1.80021075115903	Control	Cervical sample
0.249698428000485	-1.26651858967881	Breast cancer	Cervical sample
0.298068417174764	-1.34139868881462	Control	Cervical sample
0.293129556303661	-1.17871259932196	Breast cancer	Cervical sample
0.317948687794304	-1.21620552208599	Breast cancer	Cervical sample
0.595706649057314	-1.23465614552762	Control	Cervical sample
0.406961804355529	-1.25188915914976	Breast cancer	Cervical sample
0.806841296134458	-1.61848896384021	Control	Cervical sample
0.0266072703505609	-0.632450855020037	Breast cancer	Cervical sample
0.202087348307756	-0.855668666424091	Control	Cervical sample
0.937831099640405	-1.6787880994075	Control	Cervical sample
0.0957575040048044	-0.925361513373071	Control	Cervical sample
0.33118753933703	-1.1808647668691	Control	Cervical sample
0.408302279301353	-1.1029726147347	Breast cancer	Cervical sample
0	-1.11692995749168	Control	Cervical sample
0.482969979000295	-0.923706877129905	Breast cancer	Cervical sample
0.607761735978774	-1.53351274908821	Control	Cervical sample
0.0103221849335263	-1.00378958611167	Breast cancer	Cervical sample
0.75383665691759	-1.62488102720704	Control	Cervical sample
0.759006467840207	-1.68929273312948	Control	Cervical sample
0.00684970389675897	-0.834264882988332	Breast cancer	Cervical sample
0.185988851667173	-1.17400046304415	Control	Cervical sample
0.500191824241061	-1.0266955691506	Control	Cervical sample
0.611807649978718	-1.2617083095719	Control	Cervical sample
0.862544876652664	-1.78932017819187	Breast cancer	Cervical sample
0.71526847802295	-1.69086084578649	Control	Cervical sample
0.00601914357637814	-0.908674783692637	Breast cancer	Cervical sample
0	-0.829978184198795	Control	Cervical sample
0.389922735176015	-1.3560977152602	Control	Cervical sample
0.286863818918038	-1.02248656743202	Control	Cervical sample
0.505559391544447	-1.43513839698945	Control	Cervical sample
0.928607825469346	-1.82215062045917	Control	Cervical sample
0.265997075665284	-0.76197490055116	Control	Cervical sample
0.329343948535364	-1.17262198122299	Control	Cervical sample
0.825546307819955	-1.75259895199792	Breast cancer	Cervical sample
0.274336231346558	-1.19137332896122	Breast cancer	Cervical sample
0.285806931499674	-1.26787329175354	Control	Cervical sample
0.108023665069117	-0.744603002669856	Control	Cervical sample
0.329216293096754	-1.11269622893374	Control	Cervical sample
0.75589125633654	-1.73906403852374	Control	Cervical sample
0.110315722206231	-0.747655238964617	Breast cancer	Cervical sample
0.479723762878987	-1.3160616521291	Control	Cervical sample
0.621443517426179	-1.18909772070383	Control	Cervical sample
0.386140111980881	-1.27173013624715	Control	Cervical sample
0	-0.848364728039859	Breast cancer	Cervical sample
0.0492480411660255	-0.834535912406036	Breast cancer	Cervical sample
0.76919285562322	-1.67477246945875	Control	Cervical sample
0.595488709244259	-1.1277724068969	Control	Cervical sample
0.401061698859773	-1.23861768972052	Control	Cervical sample
0.167221082804624	-0.594522566465293	Control	Cervical sample
0.718021638208515	-1.6861844275689	Breast cancer	Cervical sample
0.876897929529198	-1.48006103303638	Control	Cervical sample
0.730862251719786	-1.60786695169153	Control	Cervical sample
0.876002949768744	-1.5823042097312	Breast cancer	Cervical sample
0.778254248806625	-1.57767858908375	Control	Cervical sample
0.884130843630444	-1.78795302689241	Control	Cervical sample
0.226811651116732	-1.1789575358446	Breast cancer	Cervical sample
0.718156936962706	-1.3888504528118	Control	Cervical sample
0.159752462169268	-1.04899060258808	Control	Cervical sample
0.708188838470458	-1.67835904474112	Breast cancer	Cervical sample
0.291189964649183	-1.00008435328185	Breast cancer	Cervical sample
0.872700554126374	-1.85337118176366	Control	Cervical sample
0.478846444239674	-1.61272734920995	Control	Cervical sample
0.775267901531973	-1.71859134877309	Control	Cervical sample
0.755209372298293	-1.75238323550521	Breast cancer	Cervical sample
0.813400418292946	-1.6745655575888	Control	Cervical sample
0.283093237227094	-1.25709624209494	Control	Cervical sample
0.0163866665425176	-0.922277293545674	Control	Cervical sample
0.918981714768314	-1.61055970178946	Control	Cervical sample
0.264223085595535	-1.06443639880191	Control	Cervical sample
0.539857849643434	-1.55709431540521	Breast cancer	Cervical sample
0.708354889075352	-1.60077496518838	Control	Cervical sample
0.332070032917269	-0.937598271982335	Control	Cervical sample
0.825986646706844	-1.50323936283513	Control	Cervical sample
0.793291712695712	-1.74600252784241	Control	Cervical sample
0.0273181608394016	-0.964680272784283	Breast cancer	Cervical sample
0.869714081878026	-1.77584401401967	Control	Cervical sample
0.336977523981149	-1.22239526908105	Breast cancer	Cervical sample
0.774981958800353	-1.50785346430344	Control	Cervical sample
0.410284865976073	-1.45162516966746	Breast cancer	Cervical sample
0.272696304517567	-1.05703598190405	Breast cancer	Cervical sample
0.871353895237061	-1.47282067609275	Control	Cervical sample
0.643474364182085	-1.29158108871409	Control	Cervical sample
0.39650661434143	-1.08597020109647	Control	Cervical sample
0.252028732368894	-1.13016930779146	Breast cancer	Cervical sample
0.543500422092276	-1.0986151890242	Control	Cervical sample
0.319708474699603	-1.16939703947064	Breast cancer	Cervical sample
0.848419169969003	-1.51569044048586	Control	Cervical sample
0.878510666573846	-1.57422087732897	Breast cancer	Cervical sample
0.859605015174803	-1.53125380237137	Control	Cervical sample
0	-0.873676588508234	Breast cancer	Cervical sample
0	-1.08563982797468	Control	Cervical sample
0.734536707098812	-1.48429096568851	Breast cancer	Cervical sample
0.0939989417254921	-1.31091570025648	Breast cancer	Cervical sample
0.912086400925586	-1.32941602140202	Control	Cervical sample
0.090398224781176	-0.865920193932628	Breast cancer	Cervical sample
0.717688396695874	-1.40570030228276	Control	Cervical sample
0.437171671426086	-1.17090218711604	Breast cancer	Cervical sample
0.788386320810463	-1.60168275337747	Control	Cervical sample
0.633727726196739	-1.16057561714835	Control	Cervical sample
0.166479401095122	-0.999939771468057	Control	Cervical sample
0.839326332510429	-1.73665124871985	Control	Cervical sample
0.686531137368873	-1.53728388921237	Control	Cervical sample
0.34835017636894	-1.24679798093	Breast cancer	Cervical sample
0.524463071788568	-1.21973123756839	Control	Cervical sample
0.235241840704191	-0.992735086750107	Breast cancer	Cervical sample
0.887437525010383	-1.60206991458585	Control	Cervical sample
0.397636925491789	-1.33227646497931	Breast cancer	Cervical sample
0.399136377064087	-0.987043770730598	Control	Cervical sample
0.396706096938621	-1.20161785030875	Control	Cervical sample
0.271606145867844	-0.900896992583552	Breast cancer	Cervical sample
0.0430201675662833	-1.15244778357508	Control	Cervical sample
0.507299082596456	-1.34477107199222	Control	Cervical sample
0.450247453237092	-1.33009941635381	Control	Cervical sample
0.78443330686035	-1.44315899289971	Breast cancer	Cervical sample
0.789715307701995	-1.36547141794683	Control	Cervical sample
0.15963332913622	-1.00776242596821	Breast cancer	Cervical sample
0.833094363557866	-1.47458420232817	Breast cancer	Cervical sample
0.0382561848690736	-1.08451767308516	Control	Cervical sample
0.814444210102745	-1.31267017805844	Breast cancer	Cervical sample
0.502200228117165	-1.13631080962685	Control	Cervical sample
0.212597819452175	-0.756391310066954	Control	Cervical sample
0.91669437574774	-1.52533118885676	Breast cancer	Cervical sample
0.721379986743617	-1.66515636975131	Control	Cervical sample
0	-1.13876093012545	Control	Cervical sample
0.891788212042705	-1.69448994503507	Control	Cervical sample
0.0160681802819317	-0.969220989103072	Control	Cervical sample
0.264579762079933	-1.01794825940083	Breast cancer	Cervical sample
0.873649249915559	-1.60983868402835	Control	Cervical sample
0.722522598109223	-1.68858375512228	Breast cancer	Cervical sample
0.307539037917048	-1.27683223762016	Control	Cervical sample
0.0189227286209378	-1.16265599079566	Control	Cervical sample
0.645174232449338	-1.29637387671105	Breast cancer	Cervical sample
0.923815046015023	-1.43884456136396	Control	Cervical sample
0.893432319130933	-1.4927597385874	Control	Cervical sample
0.836446403407183	-1.42927126364963	Control	Cervical sample
0.0649539197642253	-1.22129790066815	Control	Cervical sample
0.371864988221571	-1.16066565026041	Control	Cervical sample
0.112049447933664	-0.915011446741668	Breast cancer	Cervical sample
0.527489302397542	-1.46549552604019	Control	Cervical sample
0.889653287113018	-1.37854230257923	Control	Cervical sample
0.23669836552764	-1.04546542850207	Control	Cervical sample
0.681801475444771	-1.46929859177532	Control	Cervical sample
0.517890996395912	-1.00285456269933	Control	Cervical sample
0.625565222944776	-1.76321283872942	Breast cancer	Cervical sample
0.258596532367172	-1.30606447613038	Control	Cervical sample
0.185229479594749	-0.993923619382105	Control	Cervical sample
0.497577370169604	-1.55211471134001	Control	Cervical sample
0.823922139807978	-1.79120626480497	Control	Cervical sample
0.0174495433225904	-1.05642383329657	Breast cancer	Cervical sample
0.545349707008157	-1.52231704062656	Control	Cervical sample
0.780870286767516	-1.69522652756891	Control	Cervical sample
0	-0.990069711748936	Breast cancer	Cervical sample
0.788677338100124	-1.8209632900707	Control	Cervical sample
0	-0.889067908091978	Control	Cervical sample
0.620997988036387	-1.60499234904853	Breast cancer	Cervical sample
0.654642032554497	-1.66832389755149	Control	Cervical sample
0	-1.10675912452426	Control	Cervical sample
0.737697028351705	-1.47140835237806	Control	Cervical sample
0.481217036313079	-1.385163080382	Control	Cervical sample
0.0650967115185468	-0.89992167483769	Control	Cervical sample
0.901636854214759	-1.96702657772461	Breast cancer	Cervical sample
0.408450939479818	-1.59472095243563	Control	Cervical sample
0.90766822653045	-1.96092875250652	Breast cancer	Cervical sample
0.552543520176093	-1.63452915396455	Breast cancer	Cervical sample
0.3727910118697	-1.40142210623056	Control	Cervical sample
0.664072497497792	-1.6087539697403	Control	Cervical sample
0.174152595833374	-0.939514550376794	Breast cancer	Cervical sample
0.132910237830896	-1.11053472206914	Control	Cervical sample
0.489700597782827	-1.38434256346269	Control	Cervical sample
0.243700731865079	-0.920902641350828	Control	Cervical sample
0.512051640974589	-1.78223955851793	Breast cancer	Cervical sample
0.901983225181158	-1.79820883407475	Control	Cervical sample
0.254718300514008	-0.923329299827025	Control	Cervical sample
0.0436404826215764	-1.07959650649761	Breast cancer	Cervical sample
0.273090872937147	-1.21790071541458	Control	Cervical sample
0.554335037791394	-1.25206951599962	Breast cancer	Cervical sample
0.129205382070788	-0.945013917772797	Control	Cervical sample
0.110266369466678	-1.13140887178792	Control	Cervical sample
0.380075304398348	-0.943782650213758	Control	Cervical sample
0.317123068153718	-1.42286306990572	Control	Cervical sample
0.546018259745485	-1.68820118884904	Breast cancer	Cervical sample
0.602337166675551	-1.54656003390065	Control	Cervical sample
0.265205852014645	-0.974717491423814	Breast cancer	Cervical sample
0.737396676850563	-1.65177054752666	Control	Cervical sample
0.35158102927449	-1.31145394726409	Breast cancer	Cervical sample
0.5003713722839	-1.42847841931634	Control	Cervical sample
0.0698342669717379	-0.823860922332549	Breast cancer	Cervical sample
0.851818952623059	-1.77994057989998	Breast cancer	Cervical sample
0.527872711312284	-1.59700178201231	Control	Cervical sample
0.865774667167746	-1.8191264357404	Breast cancer	Cervical sample
0.935475938260292	-1.80227763853633	Control	Cervical sample
0.857503925491609	-1.85694170248895	Control	Cervical sample
0.0618543208183548	-0.941844739663915	Control	Cervical sample
0.883942887361732	-2.07840508052268	Control	Cervical sample
0.146278334186287	-1.17461414688316	Breast cancer	Cervical sample
0.510996219605747	-1.73810219900736	Control	Cervical sample
0.060478361026245	-0.80366884293509	Breast cancer	Cervical sample
0.621429575158792	-1.50293247835045	Control	Cervical sample
0.885492238963624	-1.91763736991846	Control	Cervical sample
0.101163354925825	-0.995951996891948	Control	Cervical sample
0.886806376288773	-1.84892233278865	Control	Cervical sample
0.885186371258533	-1.6365047179893	Control	Cervical sample
0.612187341115444	-1.58802793316279	Control	Cervical sample
0.635381113692984	-1.79355375763822	Control	Cervical sample
0.741314999625078	-1.43577350465184	Breast cancer	Cervical sample
0.327899541310496	-1.54579735572338	Control	Cervical sample
0.442121254555361	-1.41213853382	Control	Cervical sample
0.126582539510307	-0.987262868830307	Breast cancer	Cervical sample
0.588344341482295	-1.43530840244621	Control	Cervical sample
0.708149082132856	-1.62326688454368	Breast cancer	Cervical sample
0.67592485189114	-1.8190133590953	Control	Cervical sample
0.92474850477456	-1.83489247283877	Control	Cervical sample
0.860221898024907	-1.82073636244811	Breast cancer	Cervical sample
0.557196259538899	-1.42550665269455	Control	Cervical sample
0.607129858950968	-1.475958945385	Control	Cervical sample
0.761884362242391	-1.80376255619605	Control	Cervical sample
0.00279755792306332	-1.10307822545557	Breast cancer	Cervical sample
0.0723247796813098	-0.983248031025029	Control	Cervical sample
0.0353656993318624	-0.977451861009868	Breast cancer	Cervical sample
0.284386189766543	-0.967555115780438	Control	Cervical sample
0.0199247618024854	-0.811007209721752	Breast cancer	Cervical sample
0.795034840695053	-1.7726608131185	Control	Cervical sample
0.475470030280347	-1.20099978743	Control	Cervical sample
0.733262155890081	-1.43639269457366	Breast cancer	Cervical sample
0.500492535023838	-1.45593512096505	Control	Cervical sample
0.609472423098043	-1.33445608511334	Control	Cervical sample
0.28571813604748	-1.0936407492648	Control	Cervical sample
0.252857782156574	-1.08723822714351	Breast cancer	Cervical sample
0.536077426316324	-1.53432974363242	Control	Cervical sample
0.544601282303807	-1.27773460534772	Breast cancer	Cervical sample
0.964340454924636	-1.86328189499651	Control	Cervical sample
0.293289896767329	-1.11126924227994	Control	Cervical sample
0.0523903348772586	-1.26047027963995	Control	Cervical sample
0.82857903242168	-2.07413945284582	Control	Cervical sample
0.0497263059003371	-0.981608134565943	Breast cancer	Cervical sample
0.425737464620145	-1.5234850008808	Control	Cervical sample
0.939097331818559	-1.88824141645518	Control	Cervical sample
0.120368888637269	-0.844647708010641	Control	Cervical sample
0.849781080284927	-1.8481155243149	Control	Cervical sample
0.713508956719672	-1.60863354276609	Breast cancer	Cervical sample
0.398928655460508	-1.35157962963593	Control	Cervical sample
0.0203284819861643	-1.03960741634623	Control	Cervical sample
0.16429947589134	-1.0526845884677	Control	Cervical sample
0.802161461676181	-1.81297476070622	Control	Cervical sample
0.943941789410358	-1.96892375386751	Control	Cervical sample
0.0635296128428332	-0.651293146462126	Breast cancer	Cervical sample
0.367705985319592	-1.19753944958075	Control	Cervical sample
0.394044185976684	-1.24794199898202	Control	Cervical sample
0.653477923425837	-1.59063620484748	Control	Cervical sample
0.303821020076049	-1.03491904603295	Control	Cervical sample
0.77959629844792	-1.53713698958261	Breast cancer	Cervical sample
0.705992601664635	-1.66780402279537	Control	Cervical sample
0.374405380615904	-0.84947734546274	Control	Cervical sample
0.757574950705055	-1.75229028382692	Breast cancer	Cervical sample
0.715758513862333	-1.68244328032599	Control	Cervical sample
0.591218745989829	-1.43362524141224	Control	Cervical sample
0.115028686706331	-1.10463317115963	Control	Cervical sample
0.219300342257526	-0.603571083388451	Breast cancer	Cervical sample
0.929111363827736	-1.90610440326689	Breast cancer	Cervical sample
0.644994179307145	-1.5379540930778	Control	Cervical sample
0.668455906498698	-1.60104503772374	Breast cancer	Cervical sample
0.0856054308929208	-1.11390882481791	Control	Cervical sample
0.6269675859948	-1.12919258772643	Breast cancer	Cervical sample
0.138440622889538	-0.806150510352802	Control	Cervical sample
0.655017096815735	-1.56346837247424	Control	Cervical sample
0.0533894182965241	-1.15384965877436	Control	Cervical sample
0.77759447134067	-1.52294959667492	Control	Cervical sample
0.820385633970459	-1.51129188015767	Control	Cervical sample
0.704369573988269	-1.80314046289916	Control	Cervical sample
0.146214087757726	-0.855148688480995	Control	Cervical sample
0.507780607011316	-1.24683483488498	Breast cancer	Cervical sample
0.536477320872839	-1.37632112563223	Control	Cervical sample
0.470103789748576	-1.34263520715102	Breast cancer	Cervical sample
0.892773691500571	-1.71646251361148	Control	Cervical sample
0.117012495441988	-1.03202846085116	Control	Cervical sample
0.0873463503827905	-0.978817638693572	Breast cancer	Cervical sample
0.574330836949321	-1.56083569915088	Control	Cervical sample
0.773510412015923	-1.81678657617217	Control	Cervical sample
0.408130720934821	-1.38297200883708	Control	Cervical sample
0.161259639578924	-1.19784742706974	Control	Cervical sample
0.0309933512355743	-1.18520687382427	Control	Cervical sample
0.251511178873042	-1.27141000722994	Breast cancer	Cervical sample
0.575875409431051	-1.59510326061647	Control	Cervical sample
0.884959915028351	-1.72056820713102	Breast cancer	Cervical sample
0.779102749217326	-1.6103844265693	Control	Cervical sample
0.229312451289003	-1.10376039667114	Control	Cervical sample
0.0148573925829416	-1.04957211707289	Breast cancer	Cervical sample
0	-0.787293720083388	Control	Cervical sample
0.401515033094998	-1.26926338962175	Control	Cervical sample
0.136881345089504	-1.09717287205194	Control	Cervical sample
0.624839898681968	-1.41126271268231	Control	Cervical sample
0.280532207880095	-1.01592148669613	Control	Cervical sample
0.959773720107914	-1.89268487885636	Control	Cervical sample
0.68950277954784	-1.62410630279806	Control	Cervical sample
0.393420393934606	-1.55397236166699	Control	Cervical sample
0.229999993660938	-0.859923542171195	Breast cancer	Cervical sample
0.0498395795668394	-0.723458385628018	Breast cancer	Cervical sample
0.930578867739542	-1.87864276696792	Control	Cervical sample
0.737886565311105	-1.52602264830181	Control	Cervical sample
0	-0.956391568127594	Breast cancer	Cervical sample
0.747302136017937	-1.42202586260856	Control	Cervical sample
0.806502318633003	-1.6727083909233	Control	Cervical sample
0.574548762500673	-1.71217967130918	Control	Cervical sample
0.0871633624916182	-0.959357541775704	Control	Cervical sample
0.763035342977286	-1.72456204653613	Control	Cervical sample
0.706860409845666	-1.20540633415306	Control	Cervical sample
0.715342996315412	-1.81411466220831	Control	Cervical sample
0.89505835011869	-2.00992760508218	Breast cancer	Cervical sample
0.542883912334965	-1.47279486464349	Control	Cervical sample
0	-0.978578695577313	Control	Cervical sample
0.181342194328793	-0.916513147371987	Breast cancer	Cervical sample
0.91532866126003	-1.98421211601247	Control	Cervical sample
0.676216840056854	-1.28460998815897	Control	Cervical sample
0.660025154483864	-1.61829889081284	Control	Cervical sample
0.252896123891394	-1.35279966047507	Control	Cervical sample
0.291765019858215	-0.688188402495039	Control	Cervical sample
0	-0.894012436672842	Breast cancer	Cervical sample
0.00819679709128974	-0.915642893669661	Control	Cervical sample
0.167853338623391	-0.906216198810903	Breast cancer	Cervical sample
0.693044993994625	-1.44015547976045	Control	Cervical sample
0.459348848493284	-1.33413712279501	Breast cancer	Cervical sample
0.907062506504671	-1.83984354743158	Control	Cervical sample
0.720759401104258	-1.58586231909327	Control	Cervical sample
0.682782443596125	-1.71455513031137	Control	Cervical sample
0.782329459144788	-1.8231454668666	Control	Cervical sample
0.707686034170324	-1.74198896635649	Control	Cervical sample
0.697726509637593	-1.42264278362789	Control	Cervical sample
0.33512836356721	-1.47090901512364	Control	Cervical sample
0.455688790092595	-1.19822168867545	Control	Cervical sample
0.739174976719985	-1.49894572834877	Control	Cervical sample
0.759138419952311	-1.69466840541985	Breast cancer	Cervical sample
0.442897028868669	-1.19862330021691	Control	Cervical sample
0.538869896561169	-1.28448018113645	Breast cancer	Cervical sample
0.742978398227204	-1.88818335440291	Control	Cervical sample
0.957511416977078	-1.92451937079186	Control	Cervical sample
0.151903753663675	-0.856181735645658	Breast cancer	Cervical sample
0.0869993315484401	-0.70554412991645	Control	Cervical sample
0.418166870401005	-1.51855363836064	Control	Cervical sample
0.146836098088595	-0.807876589175337	Breast cancer	Cervical sample
0.590370831145334	-1.33273009701303	Control	Cervical sample
0.717172585039263	-1.7329279812612	Control	Cervical sample
0.903174222661117	-1.70516086132212	Breast cancer	Cervical sample
0.338865052645013	-1.23289492372316	Control	Cervical sample
0	-1.01700057223718	Breast cancer	Cervical sample
0.647290649207027	-1.51022031278658	Control	Cervical sample
0.349650101101191	-1.30862156517601	Control	Cervical sample
0.834684192395077	-1.48998490992571	Control	Cervical sample
0.467874388682897	-1.35485876484676	Control	Cervical sample
0.934175572068726	-1.84837058532663	Breast cancer	Cervical sample
0.66775976732704	-1.54238164898191	Breast cancer	Cervical sample
0.710722532005781	-1.69847457732557	Control	Cervical sample
0.0299968698144986	-0.962934465842815	Control	Cervical sample
0.0144923738739792	-1.0033197515254	Breast cancer	Cervical sample
0.812842892265052	-1.73061383043868	Control	Cervical sample
0.081070696921732	-0.739960887816352	Control	Cervical sample
0.60504845471578	-1.28674963701083	Control	Cervical sample
0.0920335495230156	-1.36764063766291	Breast cancer	Cervical sample
0.0931851055044406	-0.891273213431997	Control	Cervical sample
0.771158775185656	-1.84745802139195	Control	Cervical sample
0.017179717512768	-0.933449612307171	Breast cancer	Cervical sample
0.386900011804153	-0.766789037481316	Control	Cervical sample
0	-0.843200993852289	Breast cancer	Cervical sample
0	-0.899523401976255	Control	Cervical sample
0.538624558006589	-1.74211135011063	Control	Cervical sample
0.801175435178861	-1.7882251347393	Control	Cervical sample
0.306372397870587	-0.736433420157363	Control	Cervical sample
0.117773010157399	-0.958105960181794	Breast cancer	Cervical sample
0.893855648518432	-1.55635205492344	Control	Cervical sample
0.604364032629495	-1.63611195785362	Control	Cervical sample
0.604249478059309	-1.29943913675347	Control	Cervical sample
0.263669250059178	-1.02042756568801	Control	Cervical sample
0.841463381481329	-1.67726837674252	Breast cancer	Cervical sample
0.641430997332318	-1.53727292409059	Control	Cervical sample
0.622972331348823	-1.28873495205881	Control	Cervical sample
0.895167983186833	-1.9037563906029	Breast cancer	Cervical sample
0.0778575156265164	-1.03911462389185	Control	Cervical sample
0.381934591272175	-1.26041020081128	Breast cancer	Cervical sample
0.734651051120772	-1.67705793089923	Control	Cervical sample
0.571646054082061	-1.49132754499401	Control	Cervical sample
0.840069821662909	-1.62202497329149	Breast cancer	Cervical sample
0.786952445457607	-1.70302568715062	Control	Cervical sample
0.913051692310297	-1.29745468787055	Breast cancer	Cervical sample
0.913757070236633	-1.66925618098148	Control	Cervical sample
0.73721637540657	-1.88496967295643	Control	Cervical sample
0.687896925425434	-1.65027173306847	Breast cancer	Cervical sample
0.566604104628065	-1.33936950008563	Control	Cervical sample
0.196248818067083	-0.948270723256119	Breast cancer	Cervical sample
0.814041614111898	-1.81043065750436	Breast cancer	Cervical sample
0.461898675436326	-1.22706423466792	Control	Cervical sample
0.900817952024864	-2.00454341294056	Breast cancer	Cervical sample
0.590135486942923	-1.60722753437996	Control	Cervical sample
0.377566592416272	-1.0222244940027	Control	Cervical sample
0.254149569608835	-1.0643915863085	Control	Cervical sample
0.101469411576978	-0.798599297168618	Control	Cervical sample
0.728852848395477	-1.61904672808024	Control	Cervical sample
0.0822142172838677	-1.14903229627428	Breast cancer	Cervical sample
0	-0.778399048825475	Control	Cervical sample
0.839589354859862	-1.49768375393883	Control	Cervical sample
0.817356981013897	-1.74035875289234	Control	Cervical sample
0.701918519575447	-1.78096993692861	Control	Cervical sample
0.592886283028121	-1.33408312386153	Control	Cervical sample
0.503161104959228	-1.25981658185862	Control	Cervical sample
0.015393167672051	-0.639611660437974	Control	Cervical sample
0.752307837168632	-1.82352539216057	Control	Cervical sample
0.00755700673456074	-0.931811382429038	Breast cancer	Cervical sample
0.655902672221621	-1.54502403784218	Control	Cervical sample
0.70249111087051	-1.83488554164119	Breast cancer	Cervical sample
0.149124314430035	-1.13691500020856	Control	Cervical sample
0.733013749354863	-1.72715458771688	Breast cancer	Cervical sample
0.619923305291235	-1.46335372339807	Control	Cervical sample
0.540468385409675	-1.32072884050498	Control	Cervical sample
0.761572889505769	-1.52823532915825	Breast cancer	Cervical sample
0.589005370309697	-1.26729221871146	Control	Cervical sample
0.225031881642743	-0.895984860938235	Control	Cervical sample
0.128717681181539	-1.02511366346081	Control	Cervical sample
0.59391780655827	-1.3880233545694	Breast cancer	Cervical sample
0.904906953605128	-2.05894461232696	Control	Cervical sample
0.850284889045839	-1.91238923024989	Breast cancer	Cervical sample
0.0754434028292306	-0.962914290525747	Control	Cervical sample
0.227978091039121	-1.23871374842185	Breast cancer	Cervical sample
0.66970647831041	-1.67632693489805	Control	Cervical sample
0.82260984649547	-1.84361409543145	Breast cancer	Cervical sample
0.904266244685556	-1.81425114815728	Control	Cervical sample
0.70926129201672	-1.70488258767006	Control	Cervical sample
0.616255478740708	-1.8246200583086	Control	Cervical sample
0.596322135885743	-1.32226398501678	Control	Cervical sample
0.191714317363668	-0.910665644519238	Breast cancer	Cervical sample
0.454635599705811	-1.34796811923742	Breast cancer	Cervical sample
0.610417877874926	-1.46567765078724	Breast cancer	Cervical sample
0.788868201727115	-1.70699722978581	Breast cancer	Cervical sample
0.82902991604113	-1.76391075904126	Control	Cervical sample
0.585805534447845	-1.53186827784145	Control	Cervical sample
0.706438833016588	-1.66966086795306	Control	Cervical sample
0.406221188252564	-1.24478909232459	Control	Cervical sample
0.95226627240552	-1.71029247608347	Breast cancer	Cervical sample
0.077445974535563	-1.0797986349336	Control	Cervical sample
0.870047314955912	-1.62989986741056	Control	Cervical sample
0.431930562461919	-1.10343340504693	Control	Cervical sample
0.633673865220455	-1.47181278082336	Breast cancer	Cervical sample
0.314402839589752	-1.40426364972074	Breast cancer	Cervical sample
0.930384342320581	-1.7607936945771	Control	Cervical sample
0.769079442910486	-1.61206965478057	Control	Cervical sample
0.13805002381227	-1.06066573452276	Control	Cervical sample
0.370153804989276	-1.45843206814643	Breast cancer	Cervical sample
0.777909514697117	-1.79529042910777	Control	Cervical sample
0.0101024830063758	-0.913916392250771	Breast cancer	Cervical sample
0.786848915690434	-1.68768298366939	Control	Cervical sample
0.673911625144447	-1.72676488280289	Control	Cervical sample
0.723163823890773	-1.72056595472361	Control	Cervical sample
0.486735103238335	-1.6091418953262	Control	Cervical sample
0.575690980760502	-1.3112401041579	Breast cancer	Cervical sample
0.456219467731442	-1.20049637908677	Control	Cervical sample
0.489342149998819	-1.3000278983728	Breast cancer	Cervical sample
0.838403294336691	-1.91403026036297	Control	Cervical sample
0.716283381187017	-1.61816344925764	Control	Cervical sample
0.490333739360729	-0.928576410124783	Breast cancer	Cervical sample
0.198513210593378	-1.03136122772001	Breast cancer	Cervical sample
0.415712271221325	-1.04188577661699	Control	Cervical sample
0.204833609730284	-1.16679313511917	Control	Cervical sample
0.865842520218808	-1.45892443753565	Control	Cervical sample
0.751992679585996	-1.86176670404195	Control	Cervical sample
0.228323599105107	-1.3095370508187	Control	Cervical sample
0.0936525320547519	-0.602115257721002	Breast cancer	Cervical sample
0.660704209378064	-1.67462548144962	Control	Cervical sample
0.936397401039487	-1.75738885844641	Control	Cervical sample
0.944583852071913	-1.77700680341635	Control	Cervical sample
0.856424224307306	-1.80640933562249	Control	Cervical sample
0.152158800178935	-1.00430275951807	Control	Cervical sample
0.530090094672868	-1.58552418782518	Breast cancer	Cervical sample
0.0106430629486846	-1.01246877317746	Control	Cervical sample
0.368580177037011	-1.22183158733678	Control	Cervical sample
0.88003221221151	-1.87299031177494	Control	Cervical sample
0.0201739345062094	-0.922949713246348	Control	Cervical sample
0.442418644801595	-1.35753067770415	Control	Cervical sample
0.735928642923216	-1.79451595535192	Control	Cervical sample
0.716708973533114	-1.6816195377134	Breast cancer	Cervical sample
0.700694712672311	-1.76566509630439	Control	Cervical sample
0.733952345572886	-1.44692610127083	Control	Cervical sample
0.140597144557038	-0.986155382103325	Control	Cervical sample
0	-1.01467476195204	Breast cancer	Cervical sample
0.816884825474407	-1.67352298195252	Control	Cervical sample
0.694479347739433	-1.9007050706519	Control	Cervical sample
0.087622957992245	-0.875404301443132	Control	Cervical sample
0.887186829871853	-1.81523641126408	Control	Cervical sample
0.519990934013848	-1.07486128180191	Control	Cervical sample
0.13050133972834	-0.591419392935148	Breast cancer	Cervical sample
0.889849460203331	-1.91179542514614	Control	Cervical sample
0.723226643474699	-1.41896129721909	Control	Cervical sample
0.710784584429395	-1.67456586892104	Control	Cervical sample
0.506946792807666	-1.41589968513956	Control	Cervical sample
0.590226237839843	-1.5680504009507	Control	Cervical sample
0.00485290531445133	-1.02380967607589	Control	Cervical sample
0	-1.0225860957873	Control	Cervical sample
0.0279325281880088	-0.81779330631122	Control	Cervical sample
0.103542682254801	-1.02647627798499	Control	Cervical sample
0.337649691856884	-1.13553625905476	Control	Cervical sample
0.308297107934717	-1.47101186089814	Control	Cervical sample
0.420758622825118	-1.09631617777872	Breast cancer	Cervical sample
0.147107512449594	-0.829140155746324	Control	Cervical sample
0.452711266173453	-1.30923511154737	Control	Cervical sample
0.0321978972923644	-0.972514009941174	Control	Cervical sample
0.182134976340004	-0.908996808958943	Breast cancer	Cervical sample
0.641024530235668	-1.66175345918872	Control	Cervical sample
0.614838898641318	-1.64746344593244	Control	Cervical sample
0.272419108226666	-1.51101383065645	Control	Cervical sample
0.582882881932423	-1.64807719347283	Control	Cervical sample
0.604882286748944	-1.3322949082805	Breast cancer	Cervical sample
0.378474442681757	-0.964183445722903	Control	Cervical sample
0.436650836660363	-1.11041067870235	Control	Cervical sample
0.909511085200214	-1.80026383532916	Control	Cervical sample
0.49630724899088	-1.45584029832803	Control	Cervical sample
0.255157087058247	-1.24065059331062	Control	Cervical sample
0.331929468179373	-1.22904395090311	Control	Cervical sample
0.801815483319996	-1.46545234622969	Control	Cervical sample
0.289419486270964	-1.17261101863972	Control	Cervical sample
0.340298903085492	-1.21565478361846	Breast cancer	Cervical sample
0.709140130187676	-1.48721750598146	Breast cancer	Cervical sample
0.809974044384861	-1.48389285645065	Control	Cervical sample
0.247473985190834	-1.20968538690327	Control	Cervical sample
0.844023703055839	-1.82369219485895	Control	Cervical sample
0.402015808824882	-1.16456063047953	Breast cancer	Cervical sample
0.44085044704544	-1.48437524967524	Control	Cervical sample
0.31586385759233	-1.08983881577357	Control	Cervical sample
0.321400262046011	-1.16658255536001	Control	Cervical sample
0.639077138355734	-1.39000049687999	Control	Cervical sample
0.318809609003158	-0.956417765744191	Control	Cervical sample
0.486547290839983	-1.12001539721687	Control	Cervical sample
0.360652999614754	-1.06669995329658	Control	Cervical sample
0.362575772957703	-1.05850280589914	Control	Cervical sample
0.821442584953793	-1.72420450325652	Control	Cervical sample
0.746167372632451	-1.56687879097986	Control	Cervical sample
0.488085825092793	-1.21152003633524	Control	Cervical sample
0.353355945353242	-1.22962121644135	Control	Cervical sample
0.608806332363727	-1.49312394412511	Control	Cervical sample
0.850261603379413	-1.47069797486356	Control	Cervical sample
0.289059100680217	-1.13426120084039	Breast cancer	Cervical sample
0.440809713503857	-1.31424721337884	Control	Cervical sample
0.924409023531341	-1.61017379152742	Control	Cervical sample
0.620313533030494	-1.56393316238955	Breast cancer	Cervical sample
0.579547805085544	-1.188180616312	Control	Cervical sample
0.42087261099113	-1.35902558122607	Control	Cervical sample
0.255725002394333	-1.05868658675341	Control	Cervical sample
0.953783395780267	-1.85441268899933	Control	Cervical sample
0.642765491152021	-1.47088072078382	Control	Cervical sample
0.750458788668301	-1.59759534771525	Control	Cervical sample
0.281052146333983	-1.24458755090577	Control	Cervical sample
0.904535291748073	-1.88849461635114	Control	Cervical sample
0.873416833203761	-1.62423569356684	Control	Cervical sample
0.510468471046134	-1.40429201664207	Breast cancer	Cervical sample
0.814028285458528	-1.63660039776313	Control	Cervical sample
0.00675323076252145	-0.985403609801683	Control	Cervical sample
0.685354540081103	-1.56335309764355	Control	Cervical sample
0.717990227790483	-1.53561603659527	Breast cancer	Cervical sample
0.251973321698866	-1.4133013347566	Control	Cervical sample
0.77722028806649	-1.72000659646028	Control	Cervical sample
0.758457849046445	-1.72572633980392	Breast cancer	Cervical sample
0.692141523423937	-1.65057537363392	Control	Cervical sample
0.828107350129496	-1.68817429209757	Control	Cervical sample
0.852088461463269	-1.91689596187416	Control	Cervical sample
0.875624992553805	-1.92411103202764	Control	Cervical sample
0.180430943190515	-1.1022252138278	Control	Cervical sample
0.588369486604332	-1.54278629706857	Control	Cervical sample
0.798608157784057	-1.53731567073963	Control	Cervical sample
0.568935974123772	-1.59239426500067	Breast cancer	Cervical sample
0.133964571672774	-1.15478125526398	Control	Cervical sample
0.150607542757499	-0.83731824009487	Control	Cervical sample
0.542748441070667	-1.38601684848791	Control	Cervical sample
0.326041427339468	-1.18573553423713	Control	Cervical sample
0.178633393002904	-1.06060871670106	Control	Cervical sample
0.695840271715534	-1.7090534763802	Breast cancer	Cervical sample
0.964593780113969	-1.7456825350317	Control	Cervical sample
0.257658993979536	-1.22612684168931	Control	Cervical sample
0.422030457385911	-1.14428316661263	Control	Cervical sample
0.407511224626987	-1.23284393523486	Control	Cervical sample
0.949226443959853	-1.84797167193324	Control	Cervical sample
0.801528630980863	-1.81602635462849	Breast cancer	Cervical sample
0.844126675281769	-1.82234095111307	Control	Cervical sample
0.566261359844254	-1.59110069747034	Control	Cervical sample
0.00410294307461779	-1.11361533906741	Control	Cervical sample
0.708943704880729	-1.57443508344599	Control	Cervical sample
0.95397121229527	-1.72122663582784	Control	Cervical sample
0.621696936688073	-1.3449369958966	Breast cancer	Cervical sample
0.535889298227771	-1.51727500998236	Control	Cervical sample
0.762621916218109	-1.51372501134049	Control	Cervical sample
0.702886418092032	-1.63382368991084	Control	Cervical sample
0.697173319650694	-1.73902704029824	Breast cancer	Cervical sample
0.831165094208028	-1.75233499083439	Breast cancer	Cervical sample
0.250493154177383	-1.32426529324586	Control	Cervical sample
0.70654778702096	-1.51292883521378	Control	Cervical sample
0.592503347866294	-1.55223869440696	Control	Cervical sample
0.565549524125522	-1.36274886888543	Control	Cervical sample
0.80307809717627	-1.88130710671366	Control	Cervical sample
0.508644769077443	-1.19486471378061	Breast cancer	Cervical sample
0.00811178470664393	-0.865396705262263	Control	Cervical sample
0.806069373118295	-1.73378125304856	Control	Cervical sample
0.469132739447841	-1.00348801902995	Control	Cervical sample
0.792789104426436	-1.60151224444188	Breast cancer	Cervical sample
0.00934822998439345	-0.714354250475836	Control	Cervical sample
0.74467260285176	-1.53202766980981	Control	Cervical sample
0.797265762820779	-1.49056080973707	Breast cancer	Cervical sample
0.477419997967582	-1.679361759208	Control	Cervical sample
0.523536681780033	-1.48442514835842	Control	Cervical sample
0.887785683391485	-1.74620648262747	Control	Cervical sample
0.199367767403525	-0.91784559880626	Breast cancer	Cervical sample
0.484500398504256	-1.27101300646927	Control	Cervical sample
0.859397804315848	-1.86874804271867	Breast cancer	Cervical sample
0.763558668509942	-1.64104606391113	Control	Cervical sample
0.775123506832398	-1.62335296132656	Control	Cervical sample
0.537113961031292	-1.1818861734837	Control	Cervical sample
0.564422902286394	-1.30003715771667	Control	Cervical sample
0.784980554365949	-1.70768793991984	Breast cancer	Cervical sample
0.77079831702073	-1.63116026324992	Control	Cervical sample
0.0621923326522515	-0.639217444519747	Control	Cervical sample
0.495010925984416	-1.01939829653011	Control	Cervical sample
0.473569293479212	-1.57080690205347	Control	Cervical sample
0.221695539420918	-1.2541952683141	Control	Cervical sample
0.508472466931128	-0.986692145732962	Control	Cervical sample
0.346776451795744	-1.47527874563281	Control	Cervical sample
0.612553186942984	-1.68124738142101	Control	Cervical sample
0.331073162121511	-0.752220994339277	Breast cancer	Cervical sample
0.693865009711723	-1.41719395245409	Control	Cervical sample
0.601211571916046	-1.1011943606208	Control	Cervical sample
0.167694976358273	-1.04679891030308	Control	Cervical sample
0.709436717965655	-1.58433287967142	Control	Cervical sample
0.46874610359385	-1.07070430682709	Control	Cervical sample
0.181196483148904	-0.79289530482125	Control	Cervical sample
0.391762862011524	-1.34996561898765	Control	Cervical sample
0.524602734051613	-1.35479037707624	Control	Cervical sample
0.905008085176617	-1.70879777141826	Breast cancer	Cervical sample
0.338977108688413	-1.20262633021706	Breast cancer	Cervical sample
0.527936134629715	-1.18884571455924	Breast cancer	Cervical sample
0.357108861445741	-1.11317636883638	Control	Cervical sample
0.873290899301647	-1.6263829647832	Control	Cervical sample
0.91629901446884	-1.41136367231898	Control	Cervical sample
0.891825399758501	-1.72826278851415	Control	Cervical sample
0.877321047551981	-1.59824742479247	Breast cancer	Cervical sample
0.97566536302191	-1.80293248928963	Control	Cervical sample
0.524995481772299	-1.00654948958318	Control	Cervical sample
0.173381990389864	-1.08498974486923	Control	Cervical sample
0.667396722115251	-1.47825466899537	Control	Cervical sample
0.0493944580436153	-0.801742077896135	Control	Cervical sample
0.733635225326331	-1.65942341513213	Control	Cervical sample
0.0917503934743297	-0.934647895529074	Breast cancer	Cervical sample
0.0852030046196792	-1.24074603392702	Control	Cervical sample
0.521370495881441	-1.42459290764555	Breast cancer	Cervical sample
0.638061584425904	-1.61384314578576	Breast cancer	Cervical sample
0.799086418429137	-1.8421694856789	Control	Cervical sample
0.058443200128129	-1.11090747373496	Breast cancer	Cervical sample
0.845680607754682	-1.86434760772531	Control	Cervical sample
0.805155876902799	-1.52078597210785	Control	Cervical sample
0.610353531220508	-1.41563538146762	Control	Cervical sample
0.464294721484174	-1.27738692133281	Control	Cervical sample
0.616756282111805	-1.30117571891824	Breast cancer	Cervical sample
0.764959402214765	-1.38590986055114	Control	Cervical sample
0.757489106141469	-1.52869673337796	Control	Cervical sample
0.973300652572577	-1.67201438360456	Control	Cervical sample
0.898103479984574	-1.56637913232912	Breast cancer	Cervical sample
0.081922100774171	-0.951772610316662	Breast cancer	Cervical sample
0.0407798001874145	-0.698009081172261	Control	Cervical sample
0.494150448408801	-1.47888419266837	Control	Cervical sample
0.132189049613148	-1.08862654958804	Control	Cervical sample
0.965830612781344	-1.82731792652747	Breast cancer	Cervical sample
0.521901998756314	-1.55616463508646	Control	Cervical sample
0.652524638594425	-1.32676970285522	Breast cancer	Cervical sample
0.0540005295217434	-0.700035920347316	Control	Cervical sample
0.859013156878952	-1.70544008560912	Control	Cervical sample
0.189390198391365	-1.11834664273957	Control	Cervical sample
0.58250046807147	-1.4691114951225	Breast cancer	Cervical sample
0.159798996924714	-0.97576217421005	Breast cancer	Cervical sample
0.0845421172929053	-0.953441340894909	Control	Cervical sample
0.952317309983944	-1.85800380129207	Control	Cervical sample
0.176731890744715	-1.03096799907805	Breast cancer	Cervical sample
0.917247550705342	-1.79001161936843	Control	Cervical sample
0.0385379586091897	-1.03327661418211	Control	Cervical sample
0	-1.07616733796997	Control	Cervical sample
0.840754660799968	-1.80305674942674	Control	Cervical sample
0.840152808263123	-1.92322473036509	Breast cancer	Cervical sample
0.15035232719577	-1.14663178796998	Control	Cervical sample
0.876666699646005	-1.80032627561945	Control	Cervical sample
0.608065540237698	-1.42788700980958	Control	Cervical sample
0.419441176339411	-1.22880186531335	Breast cancer	Cervical sample
0.155360004677683	-1.13266502660957	Control	Cervical sample
0.393377508519078	-1.2389934922177	Control	Cervical sample
0.338339732996958	-0.985124121818609	Control	Cervical sample
0.955243770855506	-1.93433732971994	Breast cancer	Cervical sample
0.874842118200641	-1.97851329081864	Control	Cervical sample
0.886402523604957	-1.59220314734715	Control	Cervical sample
0.898814434743943	-1.72082033754969	Breast cancer	Cervical sample
0.629004436046163	-1.57445092052512	Control	Cervical sample
0.158015110074634	-0.887118717900376	Breast cancer	Cervical sample
0.0501699227560971	-0.985714803324378	Control	Cervical sample
0.426373845818775	-1.36096271934768	Control	Cervical sample
0.607978090929816	-1.76677399490598	Breast cancer	Cervical sample
0.818225991418923	-1.78716911652629	Control	Cervical sample
0.950222813381036	-1.87647269279439	Control	Cervical sample
0.85886784339545	-1.54931423888916	Control	Cervical sample
0.444946459269088	-1.42590951301321	Control	Cervical sample
0.677374049509858	-1.57607239116903	Control	Cervical sample
0.953025098719631	-1.78390510301829	Breast cancer	Cervical sample
0.18160080901909	-1.11166297574033	Control	Cervical sample
0.143568144329135	-1.13418145090447	Control	Cervical sample
0.134637925306283	-1.1057981134409	Control	Cervical sample
0.145905699203388	-0.89227998502417	Breast cancer	Cervical sample
0.668661825737566	-1.50087931763138	Control	Cervical sample
0.156173649325097	-0.684953498085752	Control	Cervical sample
0.0526372987498129	-0.98817226427385	Control	Cervical sample
0.127348439371675	-0.787432814106692	Breast cancer	Cervical sample
0.772829566849181	-1.63978778069883	Control	Cervical sample
0.230177759303786	-1.2429015650379	Control	Cervical sample
0.646247677075018	-1.37165207378815	Control	Cervical sample
0.829168786809785	-1.56411939790514	Breast cancer	Cervical sample
0.865434735547675	-1.82208535662244	Control	Cervical sample
0.567299564987915	-1.541251364433	Control	Cervical sample
0.961802712314144	-1.70570633613431	Breast cancer	Cervical sample
0.450113950201803	-1.2500826935791	Control	Cervical sample
0.830858612774047	-1.82943767478364	Control	Cervical sample
0.572911006339433	-1.54036030929862	Control	Cervical sample
0.888470325580475	-1.85443808809456	Control	Cervical sample
0.742967270689367	-1.7604335535571	Breast cancer	Cervical sample
0.343492657157669	-1.2694563322394	Control	Cervical sample
0.45572677710427	-1.57690054011973	Breast cancer	Cervical sample
0.895541342920899	-1.85684207597954	Breast cancer	Cervical sample
0.765027510060956	-1.80057882474314	Control	Cervical sample
0.484781048788566	-1.48046351813877	Control	Cervical sample
0.32072322478657	-1.12643607540614	Control	Cervical sample
0.678855486067014	-1.70014056626758	Control	Cervical sample
0.516644585339245	-1.45222305499432	Control	Cervical sample
0.934303799746561	-1.78625066644326	Breast cancer	Cervical sample
0.223255958216536	-1.02369565394578	Breast cancer	Cervical sample
0.812770484413807	-1.59312484062898	Control	Cervical sample
0.505872902481383	-1.60935882973008	Breast cancer	Cervical sample
0.0530448709755884	-0.858277652542442	Control	Cervical sample
0.926612861929941	-1.63240637146947	Control	Cervical sample
0.581087614303302	-1.44440522993128	Control	Cervical sample
0.816868567426134	-1.81247167123876	Breast cancer	Cervical sample
0.736923390147798	-1.81092515602631	Control	Cervical sample
0.944544122730092	-1.75037417619271	Control	Cervical sample
0	-0.886837424421597	Control	Cervical sample
0.932424306349746	-1.65087271867314	Control	Cervical sample
0.561477976064119	-1.3828935118984	Control	Cervical sample
0.546711863673799	-1.71527729002237	Breast cancer	Cervical sample
0.387831229508756	-1.33258100156919	Control	Cervical sample
0.489179654522977	-1.20091579820526	Control	Cervical sample
0.00921308915146085	-1.00437793940659	Control	Cervical sample
0.67672846899489	-1.72851799813489	Control	Cervical sample
0.287057746211832	-1.25316556075221	Control	Cervical sample
0.287714772209332	-1.40425614222172	Control	Cervical sample
0.255589687202144	-0.927266883084782	Control	Cervical sample
0.870834752581134	-2.00934443991127	Control	Cervical sample
0.871553416748183	-1.78360239597099	Control	Cervical sample
0.750173106264558	-1.50856266165588	Control	Cervical sample
0.536149720744337	-1.50471222285573	Breast cancer	Cervical sample
0.372868086059919	-1.11126594790938	Control	Cervical sample
0.525899626406826	-1.68984682337767	Control	Cervical sample
0.891328139079021	-1.92800700589528	Control	Cervical sample
0.0342968700938431	-1.09151998719	Control	Cervical sample
0.112564098837055	-1.22223597709894	Control	Cervical sample
0.901633660242569	-1.53842020794713	Control	Cervical sample
0.203534220605548	-1.249384721608	Control	Cervical sample
0.745075296650324	-1.74449895165163	Control	Cervical sample
0.92424301290504	-1.89228162094654	Breast cancer	Cervical sample
0.656453147182714	-1.67158956371076	Control	Cervical sample
0.619906403217294	-1.76151333657348	Control	Cervical sample
0.429540237016594	-1.16868652058258	Control	Cervical sample
0	-0.948318906883878	Control	Cervical sample
0	-0.968641874919591	Control	Cervical sample
0.741628751549243	-1.85875012927962	Breast cancer	Cervical sample
0.8043275529916	-1.69597120699342	Control	Cervical sample
0.260786010247137	-1.36855546149666	Control	Cervical sample
0	-0.889892499167195	Control	Cervical sample
0.146291503557454	-1.05089447799968	Breast cancer	Cervical sample
0.00166181163156826	-0.967944712046545	Breast cancer	Cervical sample
0.572256701587372	-1.50607274852109	Control	Cervical sample
0.331003816089914	-1.37342842420096	Control	Cervical sample
0.585095350421458	-1.65241659575083	Control	Cervical sample
0.773370819022962	-1.46715971067014	Control	Cervical sample
0.864027326381826	-1.63441030249838	Control	Cervical sample
0.887910395617495	-1.92495548706678	Breast cancer	Cervical sample
0	-1.02717930012797	Control	Cervical sample
0.688280451994932	-1.85460263958536	Control	Cervical sample
0.742749230461866	-1.50498682045596	Control	Cervical sample
0.893092592482954	-1.79606750354533	Control	Cervical sample
0.364031906525859	-1.10647355516908	Breast cancer	Cervical sample
0.856818659147067	-1.68329480689523	Control	Cervical sample
0.690134100647212	-1.76359413271411	Control	Cervical sample
0.248664235467342	-0.754191166794367	Control	Cervical sample
0.647665635327037	-1.64090253705566	Breast cancer	Cervical sample
0.600290647290561	-1.52961071788334	Control	Cervical sample
0.602903379591218	-1.59705872172097	Control	Cervical sample
0.386551973185849	-1.25895197320788	Control	Cervical sample
0.347384920512995	-1.1854504953005	Control	Cervical sample
0.344679019342869	-1.432811603153	Control	Cervical sample
0.890890637601485	-1.7131747884246	Breast cancer	Cervical sample
0.635494085901373	-1.73357227454623	Control	Cervical sample
0.31338829771621	-1.49254867121495	Control	Cervical sample
0.323621215954686	-1.31347711562358	Breast cancer	Cervical sample
0.528374296518163	-1.42355096160665	Control	Cervical sample
0.52431453152573	-1.35038521632211	Control	Cervical sample
0	-1.03772622550071	Control	Cervical sample
0.546002984035494	-1.58600824343257	Control	Cervical sample
0.8294731082018	-1.56258488799598	Control	Cervical sample
0.378135902508138	-1.15161562296851	Control	Cervical sample
0.557069671162666	-1.32394172583043	Control	Cervical sample
0.42937221402421	-1.48830794771126	Control	Cervical sample
0	-0.833917580853367	Control	Cervical sample
0.780972449506914	-1.71340819760688	Control	Cervical sample
0.101298013982943	-1.01606909367976	Breast cancer	Cervical sample
0.694304406442645	-1.59282583641	Breast cancer	Cervical sample
0.534784942059861	-1.27652949210808	Control	Cervical sample
0.747916365603024	-1.67856618604733	Breast cancer	Cervical sample
0.570401575544819	-1.21165183769468	Breast cancer	Cervical sample
0.807927306534669	-1.64402987566422	Control	Cervical sample
0.0538089892220508	-1.12619917214718	Control	Cervical sample
0.0306589573203997	-0.968236915573446	Control	Cervical sample
0.753318228315786	-1.6889631565264	Control	Cervical sample
0.619337681719195	-1.40905649075316	Control	Cervical sample
0.134770802545743	-1.20416905075126	Breast cancer	Cervical sample
0.844418356658861	-1.7976549573842	Control	Cervical sample
0.829126724398139	-1.86912056763944	Breast cancer	Cervical sample
0.567830917168464	-1.43313587966047	Control	Cervical sample
0.915850259084262	-1.8680709147724	Control	Cervical sample
0.572924733500667	-1.46329306661785	Breast cancer	Cervical sample
0.53988140459456	-1.40536280764326	Control	Cervical sample
0.608937810859538	-1.39209277985725	Control	Cervical sample
0.641006788432954	-1.47696235330894	Breast cancer	Cervical sample
0.289703657919076	-0.850937550963043	Control	Cervical sample
0.703345910411958	-1.44491454514233	Control	Cervical sample
0.411119297446361	-1.46350734753469	Control	Cervical sample
0.93322952338092	-1.76035262373342	Control	Cervical sample
0.888181574709489	-2.04329775471528	Control	Cervical sample
0.348791930876155	-1.15747510633438	Breast cancer	Cervical sample
0.654961161143505	-1.58320302271545	Control	Cervical sample
0.0496060962413124	-0.866711097718897	Control	Cervical sample
0.260246354636142	-1.01632668331878	Control	Cervical sample
0.328428980457828	-1.56949038437077	Control	Cervical sample
0.469547534232987	-1.58949512963077	Control	Cervical sample
0.90223169665279	-1.69322934403189	Control	Cervical sample
0.41868164942291	-1.32089683383763	Control	Cervical sample
0.0792133941916598	-0.960618149496207	Control	Cervical sample
0.946341738011748	-1.59089682632648	Control	Cervical sample
0.286487627493614	-1.0970964253269	Control	Cervical sample
0.182864591411635	-1.13509509049668	Control	Cervical sample
0.549403881557538	-1.26612482469375	Breast cancer	Cervical sample
0.810129916138074	-1.79584346999334	Control	Cervical sample
0.186117967369083	-0.666266744189288	Control	Cervical sample
0.172590091276271	-1.08662603034993	Breast cancer	Cervical sample
0.876326577754684	-1.85433921167196	Control	Cervical sample
0.898343538458531	-1.66160904582148	Control	Cervical sample
0.548056543720415	-1.51684097563231	Control	Cervical sample
0.749316235931364	-1.73160171397598	Breast cancer	Cervical sample
0.606241964857681	-1.10507201100123	Control	Cervical sample
0.226860018817375	-1.28955433795859	Control	Cervical sample
0.665952427730584	-1.32618908548436	Control	Cervical sample
0.414824979048058	-1.4872213728716	Control	Cervical sample
0.88774624963369	-1.75650936515334	Control	Cervical sample
0.324531010541927	-1.21440402842713	Control	Cervical sample
0.832540305870749	-1.71608919331846	Breast cancer	Cervical sample
0.799339717300437	-1.99252233260291	Control	Cervical sample
0.691364781911637	-1.5889759705112	Control	Cervical sample
0.615613638570206	-1.37426191803087	Control	Cervical sample
0.884335397684964	-1.6727676374009	Control	Cervical sample
0.119949617019977	-0.991140864363247	Breast cancer	Cervical sample
0.65300651739751	-1.71315487829589	Control	Cervical sample
0.611235614942058	-1.63558939962995	Control	Cervical sample
0.799429764586283	-1.64076927287681	Control	Cervical sample
0	-0.943594944362225	Breast cancer	Cervical sample
0.590631986708662	-1.47182339664119	Control	Cervical sample
0.301356112783201	-1.3426776668492	Control	Cervical sample
0.657430935267543	-1.60858306889191	Control	Cervical sample
0.350919117478354	-0.775541511460648	Breast cancer	Cervical sample
0.103836198465929	-0.90301510410649	Control	Cervical sample
0.802545213705221	-1.66130528894464	Control	Cervical sample
0.574074031246941	-1.62449118884088	Control	Cervical sample
0.711621488328633	-1.39150055687407	Control	Cervical sample
0.66206308258373	-1.50808901332082	Breast cancer	Cervical sample
0.704848931127271	-1.38618480249108	Control	Cervical sample
0.796017328651181	-1.6668826650645	Control	Cervical sample
0.630142160440609	-1.57831705843758	Breast cancer	Cervical sample
0.19095429235251	-1.25015221429541	Control	Cervical sample
0.38022475313232	-1.18852315930674	Control	Cervical sample
0.874302560818139	-1.71733771019585	Control	Cervical sample
0.502962518748519	-1.58421397322487	Control	Cervical sample
0.564719688890283	-1.38621202699272	Control	Cervical sample
0.253516522546293	-0.717425143843224	Control	Cervical sample
0.00477242423737614	-1.12158329774677	Breast cancer	Cervical sample
0.453130051997683	-1.48146910708918	Control	Cervical sample
0.767007249942327	-1.50677227453089	Control	Cervical sample
0.0270167145253456	-1.02891365099629	Breast cancer	Cervical sample
0.156766248800615	-0.943072518471933	Control	Cervical sample
0.366126466749952	-1.22897829248988	Control	Cervical sample
0.223901751619982	-0.944743053088852	Breast cancer	Cervical sample
0.555326422736469	-1.26803217672599	Control	Cervical sample
0.62260963010602	-1.36882774109544	Control	Cervical sample
0.143927761451168	-0.93098413278392	Control	Cervical sample
0.850081061021471	-1.99799372652082	Breast cancer	Cervical sample
0.588957830156817	-1.35897082374011	Control	Cervical sample
0.621475382831267	-1.56940496637962	Control	Cervical sample
0.917501732297038	-1.58126093450842	Control	Cervical sample
0.530829199985023	-1.17497562460272	Breast cancer	Cervical sample
0.651716140778776	-1.67383607572466	Control	Cervical sample
0.340581112560645	-0.961697862456836	Control	Cervical sample
0.0613701379027273	-0.968562942490398	Control	Cervical sample
0.282192610585607	-1.24124586274279	Control	Cervical sample
0.533174405033216	-1.2088761735678	Control	Cervical sample
0.630667726016757	-1.51486264992489	Control	Cervical sample
0.547264469704937	-1.28078870792596	Breast cancer	Cervical sample
0.449423728110566	-1.46693045912152	Control	Cervical sample
0.411963215810331	-1.49661742114101	Control	Cervical sample
0.930164533563664	-1.78147977634614	Breast cancer	Cervical sample
0.330655836604403	-0.831388298417639	Control	Cervical sample
0.709191243412242	-1.83450166807103	Control	Cervical sample
0.293782606324696	-1.07346034673036	Control	Cervical sample
0.403826309603754	-1.18338783667072	Control	Cervical sample
0.266935116558654	-1.09002368452724	Control	Cervical sample
0.184698778876139	-1.16401869670159	Control	Cervical sample
0.747936528224618	-1.68075371823782	Control	Cervical sample
0	-1.01777021091039	Control	Cervical sample
0.356638901480717	-1.2039490878671	Breast cancer	Cervical sample
0.893989307521767	-1.72697716643357	Control	Cervical sample
0.400512996585361	-1.30836163179974	Control	Cervical sample
0.184208371300941	-1.18949993561389	Breast cancer	Cervical sample
0.870732077641593	-1.69232343760717	Control	Cervical sample
0	-1.17496630388546	Control	Cervical sample
0.740963522128614	-1.6838596087979	Control	Cervical sample
0.411413453471446	-1.21447349618787	Breast cancer	Cervical sample
0.216997802878132	-1.03534491137046	Control	Cervical sample
0.628075156481425	-1.40080667743631	Control	Cervical sample
0.819649277435226	-1.76461645693302	Control	Cervical sample
0.794420129636785	-1.76194875320776	Control	Cervical sample
0.670504431453799	-1.59164984627621	Breast cancer	Cervical sample
0.509113155269239	-1.60576999745796	Control	Cervical sample
0.605863187205927	-1.58291799795845	Control	Cervical sample
0.500381229238428	-1.35245495310842	Control	Cervical sample
0.0728074327499524	-1.2789964374545	Control	Cervical sample
0.831980783791628	-1.85112368123365	Control	Cervical sample
0.565079396201707	-1.76712896510741	Control	Cervical sample
0.185592052197357	-0.816396958479	Control	Cervical sample
0	-1.14082581638066	Control	Cervical sample
0.519735283576848	-1.16246155339919	Control	Cervical sample
0.91972407377211	-1.87110175244754	Breast cancer	Cervical sample
0.737574654364829	-1.81275478665082	Breast cancer	Cervical sample
0.517404882243066	-1.73122822140253	Control	Cervical sample
0.772070645938006	-1.821530048981	Control	Cervical sample
0.31168654016233	-1.27727004597633	Breast cancer	Cervical sample
0.405298968287934	-1.38339137984446	Control	Cervical sample
0.565607661981863	-1.51873512011062	Control	Cervical sample
0.81414760069914	-1.75394718953334	Control	Cervical sample
0.446550004694329	-1.3157686055685	Control	Cervical sample
0.612382646502828	-1.52558997023889	Control	Cervical sample
0.34762179378309	-1.25848848097018	Control	Cervical sample
0.356223854517541	-1.16595541589499	Control	Cervical sample
0	-0.963355082601617	Control	Cervical sample
0.279990657632621	-1.01644185788093	Control	Cervical sample
0.545693065742293	-1.34012253394429	Control	Cervical sample
0.0342683305003507	-0.845736429397792	Breast cancer	Cervical sample
0.129412540008119	-1.01677958906096	Control	Cervical sample
0.875140655515662	-1.49084063882516	Control	Cervical sample
0	-0.803694169166862	Control	Cervical sample
0.00253602964212153	-1.00889346068495	Control	Cervical sample
0.513469319398493	-1.37302921879492	Control	Cervical sample
0.926839019748585	-1.49272824927496	Control	Cervical sample
0.758352757088489	-1.52583648210756	Control	Cervical sample
0.408890567808075	-1.04947066131326	Control	Cervical sample
0.69648851212792	-1.52281099959336	Control	Cervical sample
0.237071083844342	-1.09094355776401	Control	Cervical sample
0.557081916025792	-1.47435782029659	Control	Cervical sample
0.284793706482141	-1.06929158682496	Breast cancer	Cervical sample
0.354714926916134	-1.17650533321935	Control	Cervical sample
0.240832431370059	-1.22655497755306	Control	Cervical sample
0.0596437859807915	-0.89622066816645	Control	Cervical sample
0.672548254205256	-1.47781493065028	Control	Cervical sample
0.868348644277311	-1.88809885937729	Control	Cervical sample
0.440421285706128	-1.57327700779636	Control	Cervical sample
0.647000925779079	-1.25192912786696	Control	Cervical sample
0.814643544856539	-1.8019109067067	Control	Cervical sample
0.686351364685118	-1.6009955903485	Control	Cervical sample
0.360822214806432	-1.10070239982276	Control	Cervical sample
0.563207754348582	-1.24688451847751	Control	Cervical sample
0.698876799719422	-1.51839111784983	Control	Cervical sample
0.767159196173735	-1.60650904651848	Control	Cervical sample
0.689478471287448	-1.7364730964905	Control	Cervical sample
0.800902207506984	-1.81873562719033	Breast cancer	Cervical sample
0.796400304737853	-1.38621515060239	Control	Cervical sample
0.423398425023931	-1.21950293658502	Breast cancer	Cervical sample
0.00900227603186464	-0.868691308154474	Breast cancer	Cervical sample
0.514428503973735	-1.40836621901743	Control	Cervical sample
0.663213859600627	-1.53562624985914	Breast cancer	Cervical sample
0.858819988933124	-1.63187530445936	Control	Cervical sample
0.656697478980416	-1.59765754773992	Control	Cervical sample
0.540450819838359	-1.57339121558226	Breast cancer	Cervical sample
0.191326674144292	-1.04741311487232	Control	Cervical sample
0.214589254548353	-1.44553860338652	Breast cancer	Cervical sample
0.0434584652062682	-1.02290350022409	Control	Cervical sample
0.593921334016383	-1.2170425856082	Breast cancer	Cervical sample
0.052344840428856	-1.20024695768314	Control	Cervical sample
0	-1.06465070553608	Breast cancer	Cervical sample
0.832149642387732	-1.53474118138145	Breast cancer	Cervical sample
0.541096865297743	-1.48450657837668	Control	Cervical sample
0.872962089374827	-1.6926081214993	Control	Cervical sample
0.477357839431264	-1.42869264982374	Control	Cervical sample
0.396560566244015	-1.24404774255171	Control	Cervical sample
0.783053959235122	-1.84393779791331	Breast cancer	Cervical sample
0.246415167158924	-1.18993095673982	Breast cancer	Cervical sample
0.239106651756826	-1.18666838594969	Control	Cervical sample
0.709494366712564	-1.38637080581221	Breast cancer	Cervical sample
0.845870301260936	-1.65011427852781	Control	Cervical sample
0.825930559286667	-1.89517591419085	Breast cancer	Cervical sample
0.0569397253818015	-0.970098676879627	Control	Cervical sample
0	-0.80735305409995	Control	Cervical sample
0.701790193814387	-1.71914188224274	Breast cancer	Cervical sample
0.876279035162668	-1.73515608093107	Control	Cervical sample
0.00438794719182029	-1.07470748072229	Breast cancer	Cervical sample
0.102143170107275	-0.906910653322823	Breast cancer	Cervical sample
0.913415731682025	-1.88732759704717	Control	Cervical sample
0.515034528331691	-1.47721077633151	Control	Cervical sample
0.107781858326549	-0.981325448438119	Breast cancer	Cervical sample
0	-0.903233144236216	Control	Cervical sample
0.0198344731099952	-0.867300781197985	Breast cancer	Cervical sample
0.54558700791916	-1.47140718552122	Control	Cervical sample
0.0723945232256232	-0.607877475436255	Breast cancer	Cervical sample
0.902536064652203	-1.7209932204172	Control	Cervical sample
0.387383656923897	-1.55282146305418	Breast cancer	Cervical sample
0.24466150841171	-1.15229905080751	Control	Cervical sample
0.75839413597244	-1.738207714221	Breast cancer	Cervical sample
0.484098885513504	-1.47102546881998	Control	Cervical sample
0.925648315514514	-1.8073144726417	Breast cancer	Cervical sample
0.827709645278481	-1.74339865677053	Breast cancer	Cervical sample
0.88984989771716	-1.93586415309505	Control	Cervical sample
0.800004823216253	-1.84734616843829	Breast cancer	Cervical sample
0.616081721122677	-1.36364534043633	Control	Cervical sample
0	-0.961603373842913	Control	Cervical sample
0.319974880199613	-1.25862741305664	Breast cancer	Cervical sample
0.556185899260977	-1.36851799174724	Breast cancer	Cervical sample
0.767252065439834	-1.57231664660161	Breast cancer	Cervical sample
0.537402389131717	-1.5972381152604	Control	Cervical sample
0.162944118912706	-1.04970693733629	Control	Cervical sample
0.658468295350099	-1.58480895309424	Breast cancer	Cervical sample
0.130382383911048	-0.917502834980149	Control	Cervical sample
0.660306825432565	-1.75356989089473	Breast cancer	Cervical sample
0.730714003847773	-1.50601791898085	Control	Cervical sample
0.737237174600749	-1.72058200758734	Breast cancer	Cervical sample
0.870296687478237	-1.61451016164175	Control	Cervical sample
0.881213060052726	-1.97015505144824	Breast cancer	Cervical sample
0.545801867801113	-1.77166640056705	Control	Cervical sample
0.617771790096082	-1.5944335141789	Breast cancer	Cervical sample
0.581811351971555	-1.67717334345251	Control	Cervical sample
0.207595416795098	-1.32528632087506	Breast cancer	Cervical sample
0.284536394217018	-1.28930789899558	Control	Cervical sample
0	-0.902727841773708	Control	Cervical sample
0.517368742176825	-1.54204086768614	Breast cancer	Cervical sample
0.755890144083255	-1.72153069212887	Control	Cervical sample
0.875015809898917	-1.82238117557821	Control	Cervical sample
0.335483829320912	-1.00639477996646	Breast cancer	Cervical sample
0.156003931646567	-0.957901342096701	Control	Cervical sample
0.425742026592327	-1.39278946643418	Breast cancer	Cervical sample
0.301221708050304	-0.897404074841378	Breast cancer	Cervical sample
0.334686180373869	-1.24818265561715	Control	Cervical sample
0.178427313102184	-1.15480983913214	Breast cancer	Cervical sample
0.226398864349364	-1.30878379445295	Control	Cervical sample
0.555772065083093	-1.81528801907178	Breast cancer	Cervical sample
0.592930809136948	-1.4775102607096	Control	Cervical sample
0.210692014584072	-1.10455902529377	Breast cancer	Cervical sample
0.672602122627413	-1.43144139858049	Control	Cervical sample
0.00398914385103435	-1.17299972580217	Breast cancer	Cervical sample
0.435958507208911	-1.37664794825072	Breast cancer	Cervical sample
0	-1.04324475608195	Control	Cervical sample
0.480813214356464	-1.57236712026746	Breast cancer	Cervical sample
0.574497723651708	-1.36439434786392	Control	Cervical sample
0.166137691228478	-1.00434922937436	Breast cancer	Cervical sample
0	-1.1846183726672	Control	Cervical sample
0	-1.19860316084492	Control	Cervical sample
0.119111036286735	-1.06825163905807	Control	Cervical sample
0.331481662378283	-1.04972371815006	Control	Cervical sample
0.0837979728598068	-1.13401013081959	Control	Cervical sample
0.473461061281189	-1.21203252520679	Control	Cervical sample
0.610077790749672	-1.31034229555697	Control	Cervical sample
0.836574366735527	-1.6923866327135	Control	Cervical sample
0.381649170665784	-1.41177536882616	Control	Cervical sample
0	-0.841507510745522	Control	Cervical sample
0.698467345982874	-1.71779685529077	Control	Cervical sample
0.218937669053575	-1.0049002219764	Control	Cervical sample
0.321764932842098	-0.989784346357123	Control	Cervical sample
0.050498504806697	-1.01819257680788	Control	Cervical sample
0.122146215872839	-1.0644005229758	Control	Cervical sample
0.669342587512095	-1.77398315923957	Control	Cervical sample
0.543497163569694	-1.33694619591503	Control	Cervical sample
0.153729253089271	-0.820761689834055	Control	Cervical sample
0.733932671868506	-1.5406295932666	Control	Cervical sample
0.382596229120949	-1.25594117206467	Control	Cervical sample
0.466542585552726	-1.26464573928237	Control	Cervical sample
0.614362964302751	-1.69044541101128	Control	Cervical sample
0.207037589420988	-0.99648114140788	Control	Cervical sample
0.611955444659465	-1.39078801413734	Control	Cervical sample
0.132853152203596	-0.694063278893332	Control	Cervical sample
0.509080406728315	-1.52833403604431	Control	Cervical sample
0.341119798028508	-1.08147271303856	Control	Cervical sample
0.501652966154795	-1.41738818959842	Control	Cervical sample
0.80579128709151	-1.73514303132265	Control	Cervical sample
0.342076935887968	-1.0856219207059	Control	Cervical sample
0.939736059402282	-1.63140902973373	Control	Cervical sample
0.768791756967148	-1.70844901091971	Control	Cervical sample
0.470349401226026	-1.27185277593764	Control	Cervical sample
0.95273343382444	-1.84523053244751	Control	Cervical sample
0.699744309027917	-1.52228090579454	Control	Cervical sample
0.504113375330071	-1.29579615700349	Breast cancer	Cervical sample
0.71259739406017	-1.61943264566694	Control	Cervical sample
0.824853863565043	-1.43977927231577	Control	Cervical sample
0.303385508555325	-1.25814135188972	Breast cancer	Cervical sample
0.647834088351504	-1.37865012981955	Control	Cervical sample
0.607859757171109	-1.24845050188987	Control	Cervical sample
0.0113031527776332	-1.13800017572678	Breast cancer	Cervical sample
0.88299291285375	-1.77744957047291	Breast cancer	Cervical sample
0.538869522135158	-1.50363616846649	Control	Cervical sample
0.617085146600898	-1.71651268783192	Breast cancer	Cervical sample
0.140321162707806	-1.3105100062924	Breast cancer	Cervical sample
0.544742852861788	-1.35435059887652	Control	Cervical sample
0.414903951478061	-1.38981410517307	Breast cancer	Cervical sample
0.834492464139714	-1.72225106132112	Control	Cervical sample
0.523337594985487	-1.29858860270767	Breast cancer	Cervical sample
0.598435229043532	-1.60066792020267	Control	Cervical sample
0.425550024774252	-1.15744397461153	Breast cancer	Cervical sample
0	-0.879968965798932	Control	Cervical sample
0.131596528262029	-1.12914377326207	Control	Cervical sample
0.690224559822997	-1.57542189257771	Breast cancer	Cervical sample
0.468437950145361	-1.29226852435857	Control	Cervical sample
0.464349293049845	-1.43218488625483	Breast cancer	Cervical sample
0.00404126061368571	-1.06508115138382	Control	Cervical sample
0.870156954098269	-1.74941487574007	Breast cancer	Cervical sample
0.513279026613523	-1.55996376765419	Control	Cervical sample
0.138072935964692	-1.0596174241052	Control	Cervical sample
0	-0.930166514052825	Control	Cervical sample
0	-1.03593823283799	Control	Cervical sample
0.386953107845676	-1.3605339805942	Control	Cervical sample
0.44382643134919	-1.47821173721911	Control	Cervical sample
0.711443822820103	-1.39595676326431	Control	Cervical sample
0.864227874047565	-1.88931628704712	Control	Cervical sample
0.938882678602922	-1.86953836435238	Control	Cervical sample
0.862992028877935	-1.61606138146933	Breast cancer	Cervical sample
0.272797018972385	-1.3826955695749	Control	Cervical sample
0.728141079266177	-1.67378508818009	Breast cancer	Cervical sample
0.729832875123837	-1.75703325727815	Control	Cervical sample
0.28860846265315	-1.09736655433412	Control	Cervical sample
0.751639388249985	-1.78525029588041	Breast cancer	Cervical sample
0.391673793598953	-1.31197031398987	Breast cancer	Cervical sample
0.314746056233205	-1.17254921741961	Breast cancer	Cervical sample
0.356661150286735	-1.29778974650551	Breast cancer	Cervical sample
0.788488584489594	-1.88565284629827	Control	Cervical sample
0.898628510937109	-1.95920957364763	Breast cancer	Cervical sample
0.811535749059186	-1.49581129564244	Breast cancer	Cervical sample
0.167802185177818	-1.37098349274801	Control	Cervical sample
0.530632514912525	-1.61840653248084	Control	Cervical sample
0.516691416671513	-1.48204459833089	Control	Cervical sample
0.391724472273736	-1.17975823122197	Breast cancer	Cervical sample
0.391293425116487	-1.54429827353772	Control	Cervical sample
0.702612004905643	-1.71600923192076	Control	Cervical sample
0.677056787335577	-1.50841969018074	Control	Cervical sample
0.476391273508559	-1.31071266114607	Breast cancer	Cervical sample
0.746229855592929	-1.59613076375717	Breast cancer	Cervical sample
0.694221655384346	-1.62459310760195	Control	Cervical sample
0.205717470768195	-1.13423380958197	Breast cancer	Cervical sample
0.684728872057595	-1.72160846964608	Control	Cervical sample
0.772414333268108	-1.73631898590014	Breast cancer	Cervical sample
0.288234523748364	-1.04185348398176	Control	Cervical sample
0.851055875129622	-1.65423057132082	Control	Cervical sample
0.275353801090225	-1.22099683212412	Control	Cervical sample
0.0714672523528818	-0.793894747204115	Breast cancer	Cervical sample
0.333206447858055	-1.19394627250314	Control	Cervical sample
0	-1.0240423431916	Control	Cervical sample
0.0379998809659373	-0.716111001261894	Control	Cervical sample
0.192833891692278	-1.05891938116192	Control	Cervical sample
0.0861746793410543	-0.933955753216563	Control	Cervical sample
0.513917307748754	-1.04837822478338	Control	Cervical sample
0.826654510729949	-1.7139692094688	Control	Cervical sample
0.798804297500523	-1.76214989985467	Control	Cervical sample
0.828827040591444	-1.82419035288866	Control	Cervical sample
0.00271753645870037	-0.818885549280873	Control	Cervical sample
0.880174203791542	-1.66880298736314	Control	Cervical sample
0.603901235827794	-1.49149729865937	Control	Cervical sample
0	-1.08056603973753	Control	Cervical sample
0.74405604109125	-1.65665628789495	Control	Cervical sample
0.71252133198685	-1.7022391714818	Control	Cervical sample
0.0605051822704465	-0.67526913415811	Control	Cervical sample
0	-0.969473296586337	Breast cancer	Cervical sample
0.841948794303649	-1.82159934947814	Breast cancer	Cervical sample
0.476371011403816	-1.47244164880063	Control	Cervical sample
0.514789589924409	-1.6661568737717	Control	Cervical sample
0.689302737983572	-1.3680054744195	Breast cancer	Cervical sample
0.519734701088412	-1.60205776141139	Breast cancer	Cervical sample
0.422319701180335	-1.32422669414823	Control	Cervical sample
0.428680407729944	-1.35776564320676	Control	Cervical sample
0.427873020401249	-1.48192115605365	Control	Cervical sample
0.0822303270504902	-1.14440566752649	Breast cancer	Cervical sample
0.854951847609479	-1.63778689351811	Control	Cervical sample
0.378005895504643	-1.34209824551151	Breast cancer	Cervical sample
0.407345730656946	-1.1979304611588	Control	Cervical sample
0.292659863279968	-1.08583196507996	Control	Cervical sample
0.648882591710635	-1.326517297121	Control	Cervical sample
0.051299529292862	-0.93457219169838	Control	Cervical sample
0.405010442527282	-1.11987073355219	Breast cancer	Cervical sample
0.366804260084147	-0.730852823355034	Control	Cervical sample
0.665503405505702	-1.53791620801704	Breast cancer	Cervical sample
0.764633833547695	-1.64800222850383	Breast cancer	Cervical sample
0.0424942010522515	-0.90049470921937	Breast cancer	Cervical sample
0.733161562929707	-1.5391372260411	Breast cancer	Cervical sample
0.688917281620067	-1.69114873739847	Breast cancer	Cervical sample
0.692627149025998	-1.41007272161997	Breast cancer	Cervical sample
0.572851158552643	-1.31881195384296	Control	Cervical sample
0.214980422977939	-1.09087582966787	Control	Cervical sample
0.675278120925954	-1.58432949410919	Control	Cervical sample
0.953863202461474	-1.5512033078547	Control	Cervical sample
0.355722735781763	-0.812276938536589	Breast cancer	Cervical sample
0.687094678822212	-1.24286556476458	Breast cancer	Cervical sample
0.429974534027786	-0.962457451424525	Breast cancer	Cervical sample
0.860593093456184	-1.51734754879642	Breast cancer	Cervical sample
0.492389900403903	-1.29022348838755	Control	Cervical sample
0.685242402913245	-1.17693762752372	Control	Cervical sample
0.566115580350743	-1.49440103622607	Breast cancer	Cervical sample
0.171769563685771	-1.4014068506688	Control	Cervical sample
0.170619018062961	-1.03333100450529	Control	Cervical sample
0.542117713298726	-1.53244363022852	Breast cancer	Cervical sample
0.32590322059156	-0.965008309230407	Breast cancer	Cervical sample
0.557528483287141	-1.23179189510934	Control	Cervical sample
0.356224861543708	-1.28409976777883	Breast cancer	Cervical sample
0.615378242622688	-1.42661578860466	Control	Cervical sample
0.554027305038164	-1.39010515797038	Control	Cervical sample
0.746528455638895	-1.24562139925711	Control	Cervical sample
0.210277186726966	-0.557928734890715	Control	Cervical sample
0.373455514967673	-1.42524002755561	Control	Cervical sample
0.398335655088793	-1.27035978893357	Breast cancer	Cervical sample
0.540730435558971	-1.54571108400949	Control	Cervical sample
0.673520827442472	-1.66679206976995	Breast cancer	Cervical sample
0.485489578291261	-1.41795796866605	Breast cancer	Cervical sample
0.717238336872288	-1.77429453041323	Breast cancer	Cervical sample
0.952620696981032	-1.94976591241056	Control	Cervical sample
0.0176796228906896	-0.680436569938675	Control	Cervical sample
0.768994587465497	-1.74093867023902	Control	Cervical sample
0.774804488236595	-1.63056558890711	Control	Cervical sample
0	-0.88459393346041	Breast cancer	Cervical sample
0.210805576936685	-1.00214067664441	Breast cancer	Cervical sample
0.52907204770194	-1.29522046106902	Breast cancer	Cervical sample
0.621297742008038	-1.57325161233629	Control	Cervical sample
0.558191197475882	-1.37157761032958	Control	Cervical sample
0.697310925814779	-1.49513331439476	Control	Cervical sample
0.202112865766946	-1.02024868346684	Breast cancer	Cervical sample
0.381363333724063	-1.36739770867679	Breast cancer	Cervical sample
0	-0.984147134505757	Control	Cervical sample
0.646781369910338	-1.55146381550013	Control	Cervical sample
0.572203342395627	-1.30196886399473	Breast cancer	Cervical sample
0.319803012544726	-1.49631462500304	Breast cancer	Cervical sample
0.661355325470411	-1.48280982634842	Control	Cervical sample
0.549424358301297	-1.34602949809179	Control	Cervical sample
0.713719780884837	-1.76458055996955	Breast cancer	Cervical sample
0.169410018821209	-1.01794217590219	Control	Cervical sample
0.3186030283758	-0.82269884952324	Control	Cervical sample
0.604879971092381	-1.70312744809836	Breast cancer	Cervical sample
0.87130932258187	-1.92742191973433	Control	Cervical sample
0.435848935237015	-1.4403400944948	Control	Cervical sample
0.430847433498366	-1.2977323005889	Breast cancer	Cervical sample
0.823021335291209	-1.7193072898129	Breast cancer	Cervical sample
0.130648157682167	-1.08676486504317	Control	Cervical sample
0.16611796296332	-0.879691952696154	Breast cancer	Cervical sample
0.26649947175324	-1.18578024547185	Control	Cervical sample
0.0495495934421853	-0.936341255220901	Breast cancer	Cervical sample
0.848369922542449	-1.6746554815202	Control	Cervical sample
0.837126775663333	-1.64857560622688	Breast cancer	Cervical sample
0.13281164750347	-0.870476710346827	Breast cancer	Cervical sample
0.870837743323232	-1.82203776175672	Control	Cervical sample
0.565731163243881	-1.16702040472327	Breast cancer	Cervical sample
0.292748777001357	-1.24858147426099	Control	Cervical sample
0.0978433293324491	-1.03316093037329	Breast cancer	Cervical sample
0.862135579955903	-1.78691452017739	Control	Cervical sample
0.453857277517203	-1.37193058504635	Control	Cervical sample
0.88146905573836	-1.98353781920885	Control	Cervical sample
0.1214086358567	-0.937889215970412	Control	Cervical sample
0.63554421308942	-1.53833441900162	Control	Cervical sample
0.927651051555334	-1.85035666205209	Control	Cervical sample
0.211985939500726	-1.26398073504607	Control	Cervical sample
0.615968982205493	-1.47902279756323	Control	Cervical sample
0.867518491682625	-1.83980413442533	Control	Cervical sample
0.941883007969483	-1.64128917448533	Control	Cervical sample
0.143777044402824	-0.692455036800728	Control	Cervical sample
0.189436630642298	-1.15260333974412	Control	Cervical sample
0.641700683736735	-1.47954509483643	Control	Cervical sample
0.674318044256365	-1.68892005788259	Control	Cervical sample
0.848860157209462	-1.73003466861218	Control	Cervical sample
0	-0.965540509781079	Control	Cervical sample
0.76921477652382	-1.66666400776977	Control	Cervical sample
0.470921553507548	-1.49066306499994	Control	Cervical sample
0.717022775118556	-1.46070555199588	Control	Cervical sample
0.630324827467617	-1.5276947257604	Control	Cervical sample
0.846986940382741	-1.79941630496074	Control	Cervical sample
0.877090340406524	-1.48331821080328	Control	Cervical sample
0.655707692187051	-1.43529337864995	Control	Cervical sample
0.531705757786659	-1.42087488875157	Control	Cervical sample
0.837956085955799	-1.73954763734871	Control	Cervical sample
0.235440681572351	-1.21058270061147	Control	Cervical sample
0.13078888081004	-0.963434337343949	Control	Cervical sample
0.530186533113941	-1.42793913551458	Control	Cervical sample
0	-0.879196783946271	Control	Cervical sample
0.0795405737677654	-0.93551662963857	Control	Cervical sample
0.362827064742886	-0.808158732076286	Control	Cervical sample
0.110987768794331	-1.08605468575763	Control	Cervical sample
0.184623569148389	-0.97340368885771	Control	Cervical sample
0.622315881331924	-1.66625830832081	Control	Cervical sample
0.275041237109184	-1.15454855703549	Control	Cervical sample
0.141821925151265	-0.97965472475638	Control	Cervical sample
0.799251936081674	-1.84698929032535	Control	Cervical sample
0.706790222989978	-1.67271821821215	Control	Cervical sample
0.821392371113444	-1.60406599069627	Control	Cervical sample
0.871343908707913	-1.97983554857219	Control	Cervical sample
0.766818540848314	-1.73847353180278	Control	Cervical sample
0.791955771536293	-1.71352585123416	Control	Cervical sample
0.899536538740693	-1.82039639392406	Control	Cervical sample
0.00666413783206746	-1.14307274652673	Control	Cervical sample
0.842272856426352	-1.6854023712243	Control	Cervical sample
0.435233002842883	-1.09203741321215	Control	Cervical sample
0.13916665499735	-1.00779579569148	Breast cancer	Cervical sample
