# Supplementary material for: The WID-BC-index identifies women with primary poor prognostic breast cancer based on DNA methylation in cervical samples
Source: Nat Commun. 2022 Feb 1;13:449. doi: 10.1038/s41467-021-27918-w (PMC8807602; doi:10.1038/s41467-021-27918-w)
Supplement: Supplementary file 4 — Source Data [file 41467_2021_27918_MOESM4_ESM.zip › WID-BC-source-data/main-data/figure-5j.csv]

WID-BC-index	HRT	type
-0.237306241502074	No	Control
-0.0267491930335274	No	Control
0.262743115103116	No	Control
0.277214939303598	No	Control
0.153254059805053	No	Control
-0.28494174190359	No	Control
-0.323283151200456	No	Control
-0.274597121346044	No	Control
0.278638532811838	Yes	Control
0.574993038401107	No	Control
0.365211437102559	No	Control
0.0767854867068647	No	Control
-0.013367339384292	No	Control
0.0778190004101887	No	Control
-0.257555275182805	No	Control
-0.875096541743326	No	Control
0.750794830153833	No	Control
-0.204317444496935	No	Control
-0.442222163207109	No	Control
0.113262801846543	No	Control
0.16826881191547	No	Control
-0.0152744973632943	No	Control
-0.125321207041506	No	Control
-0.651402464157769	No	Control
-0.399299860206172	Yes	Control
0.615594890707416	No	Control
0.393030930434972	No	Control
0.27470870905896	No	Control
0.578161740458859	No	Control
0.232144718276475	No	Control
-0.202279788316053	No	Control
0.555198228322949	No	Control
0.562444861009367	No	Control
-0.515047861259032	No	Control
-1.03957497317253	Yes	Control
-0.157659118951524	Yes	Control
-0.186696612825785	No	Control
0.00213190536709286	No	Control
-0.511267682734815	Yes	Control
0.121957929969653	No	Control
-0.859277056435688	Yes	Control
1.61654341863949	No	Control
0.625169056008832	No	Control
0.23111208855014	No	Control
0.640720621051752	No	Control
0.0212238088923058	No	Control
-0.407933143726947	Yes	Control
-0.0536647425920819	No	Control
-0.160130672256647	No	Control
-0.285472853630711	No	Control
-0.16099740117638	No	Control
-0.0782980950703662	No	Control
-0.368218209264839	No	Control
-0.258984279631421	No	Control
-0.0597566391856471	No	Control
-0.294373598142355	No	Control
0.60025036744697	No	Control
-0.200363767796272	No	Control
-0.789093892952099	No	Control
-0.798667037139339	No	Control
-0.621566691430113	No	Control
-0.739069551171503	No	Control
-0.608505272619626	No	Control
-0.861935552339043	Yes	Control
-0.361781521332167	No	Control
0.340954105250796	No	Control
-0.27945622273359	No	Control
0.0946350619564707	Yes	Control
0.242831172859644	No	Control
0.00284083683042109	No	Control
-1.11170089495594	No	Control
-0.805204137342698	No	Control
-0.127103471422663	Yes	Control
-0.800370757299353	No	Control
-0.540407040939235	No	Control
-0.842267095406909	No	Control
0.124381907391191	No	Control
-0.245151307379304	No	Control
-0.362804610072337	No	Control
-0.318756756486488	No	Control
-0.236657816162087	No	Control
0.55565176537153	No	Control
-0.186380556050657	No	Control
-0.620495072151053	No	Control
-0.37838395083771	No	Control
0.229671125737377	No	Control
-0.529894336715378	No	Control
-0.84149102968025	No	Control
-0.409546410941447	No	Control
0.959243577135698	No	Control
-0.739513710874324	No	Control
0.105242575206256	No	Control
0.5091702629005	No	Control
-0.708914722741649	No	Control
-0.158938377430944	No	Control
0.00671109182257911	No	Control
-0.450196957666406	No	Control
-0.853272400756767	Yes	Control
0.0868911291967856	No	Control
-0.0941441021459656	No	Control
-0.206509334720358	No	Control
-0.286395709324848	No	Control
0.261654763167025	No	Control
-0.58356834864617	No	Control
0.338065838267753	No	Control
-0.254864704980818	No	Control
-1.42714266735606	No	Control
-0.449033705558508	No	Control
0.199455819830279	No	Control
-0.58396769072192	No	Control
-0.522254664312944	No	Control
0.548478057203914	No	Control
-0.0312390638359914		Control
0.0299495924696459	No	Control
-0.497787837453984	Yes	Control
-0.581326863918045	No	Control
-0.39858867981701	Yes	Control
0.749975935388246	No	Control
-0.521561729521858	No	Control
0.466386979487825	No	Control
-0.186206164128634	No	Control
-0.725919689945767	No	Control
0.348438353024016	No	Control
-0.117762054743489	No	Control
-0.318527217065245	No	Control
0.521869544128181	No	Control
0.126582059351587	No	Control
-0.255121245382454	No	Control
-0.674500216265688	No	Control
-2.62564668645914	No	Control
0.0344917481506979	No	Control
0.348426732050587	Yes	Control
0.258513740795625	No	Control
-1.08592990744473	No	Control
-0.321556667690154	No	Control
-1.05387869228928	Yes	Control
0.0452529811532612	No	Control
-0.650410406961913	Yes	Control
0.170632035073575	No	Control
0.240982569360382	No	Control
0.379074106905192	Yes	Control
-0.827601085210709	Yes	Control
0.681886594250983	No	Control
-0.317843090930017	No	Control
0.230518508521754	No	Control
-0.742840280962787	No	Control
0.183273270322994	No	Control
-0.365287190480167	No	Control
-0.235290851405101	Yes	Control
0.130376159256306	Yes	Control
-0.780950887286641	No	Control
-0.206385057543784	Yes	Control
-0.195618837773313	No	Control
-0.478306188604216	No	Control
-0.350531486475938	No	Control
-0.524093763945429	No	Control
-0.529949984586451	No	Control
1.94468576854083	No	Control
-0.0739842664680389	No	Control
0.86756616400614	No	Control
-0.546442567257634	No	Control
-1.39446200152346	No	Control
-0.399052394022608	No	Control
-0.139475064440129	No	Control
-0.449684001116488	No	Control
-0.504010012472127	No	Control
0.0470420876036621	Yes	Control
0.2783342177101	No	Control
-0.806877260659495	Yes	Control
-0.481942878291707	Yes	Control
-0.300269309172298	No	Control
-0.974819260873541	Yes	Control
0.277965747114648	Yes	Control
-0.0884107103059109	No	Control
-0.615583808112141	Yes	Control
-0.473598597448561	Yes	Control
0.468898450334215	No	Control
-0.603143628872313	No	Control
0.7791922759715	No	Control
-0.599630343116863	No	Control
0.926334898538512	No	Control
0.718206975615474	No	Control
-0.0389581874416568	No	Control
-0.797142276858255	No	Control
-0.551076705137885	Yes	Control
-0.0554844340547633	No	Control
-0.0412840838308251	No	Control
0.335140273230936	No	Control
-0.0733816105662143	No	Control
-0.824041753764368	Yes	Control
-0.480852825047762	No	Control
-0.626320322260387	Yes	Control
-0.910298012321075	Yes	Control
-0.430111404671129	Yes	Control
-0.406519772325031	No	Control
-1.6981848479754	No	Control
-0.0305948626054924	Yes	Control
1.36162583147872	No	Control
0.23743459969732	Yes	Control
-0.499590862657393	No	Control
-0.325125274383634	No	Control
-0.142242712188681	No	Control
0.100629597852582	No	Control
-0.483292903623215	No	Control
-0.213800779334016	No	Control
0.202526513427711	No	Control
-0.830037822062065	No	Control
-0.515560324124161	No	Control
-0.798380764647107	Yes	Control
-0.498605361623457	No	Control
0.0260484732367785	No	Control
-0.423331423163008	No	Control
0.0309129482010676	No	Control
0.340192873945308	No	Control
0.720163001857643	No	Control
-0.162170229726166	No	Control
-0.812982701816534	No	Control
-0.515622195816518	Yes	Control
-0.393336725011353	No	Control
-0.571249797129611	No	Control
-0.0240588735168183	No	Control
-0.140970500126891	Yes	Control
-0.399365476707715	No	Control
-0.604750583692206	Yes	Control
-0.738181829717939	Yes	Control
0.156622435709952	No	Control
-0.343821264649973	No	Control
-0.284687756611285	No	Control
-0.28024670971399	Yes	Control
-0.0618527654053057	No	Control
0.375065108528381	No	Control
-0.211556047617965	No	Control
0.545049298842122	No	Control
-0.353576232076602	No	Control
0.559516355946195	No	Control
-0.0602821449762952	Yes	Control
-0.372012190648969	No	Control
-0.871930799241976	No	Control
-0.426084498920225	No	Control
0.30867378655043	No	Control
-0.434110226221601	Yes	Control
-0.167620991028103	No	Control
0.48276520873665	No	Control
-0.192948927173077	No	Control
0.219229463403306	No	Control
-0.109631272380491	No	Control
-0.305793061233048	No	Control
0.713004667100482	Yes	Control
-0.31869947148746	Yes	Control
-0.482143390479972	No	Control
-0.123783470016944	No	Control
0.128247708503786	No	Control
-0.198953268276193	Yes	Control
-0.28859704023953	No	Control
-0.0396758656107867	No	Control
0.314680715570664	No	Control
-0.305015229695941	No	Control
-0.301694400525771	No	Control
-0.49058789703764	No	Control
-0.135288520784558	No	Control
-0.359941795607106	No	Control
-0.205547368354766	No	Control
0.402363726940972	No	Control
-0.106803885001302	No	Control
-0.31243059330456	No	Control
-1.20027358339386	No	Control
