# Supplementary material for: The WID-BC-index identifies women with primary poor prognostic breast cancer based on DNA methylation in cervical samples
Source: Nat Commun. 2022 Feb 1;13:449. doi: 10.1038/s41467-021-27918-w (PMC8807602; doi:10.1038/s41467-021-27918-w)
Supplement: Supplementary file 4 — Source Data [file 41467_2021_27918_MOESM4_ESM.zip › WID-BC-source-data/main-data/figure-5k.csv]

WID-BC-index	T stage	type
0.3215184315499	T2	Breast
0.872300075067314	T2	Breast
0.920939808373133	T2	Breast
0.633045984410137	T3	Breast
0.970431684984329	T1	Breast
0.677184961787826	T2	Breast
0.705097079941933	T1	Breast
0.321008717161343	T2	Breast
2.05942504918902	T2	Breast
1.06614001283806	T2	Breast
0.309092565088967	T1	Breast
0.634931663072861	T1	Breast
-0.73373491395931	T2	Breast
-0.200817231686404	T1	Breast
0.28905947446068	T2	Breast
1.40154956160584	T2	Breast
0.0537572516891795	T1	Breast
0.227067868487832	T2	Breast
-0.202977133625135	T2	Breast
0.171738816506056	T2	Breast
0.421913940107825	T1	Breast
-0.168222806485006	T2	Breast
0.0855032104145933	T2	Breast
0.0472414826606113	T1	Breast
0.627518593115136	T2	Breast
0.858612330814324	T2	Breast
0.832923937997756	T2	Breast
0.924115858409172	T2	Breast
0.474639093637005	T2	Breast
1.04217273201951	T2	Breast
-0.476890299452239	T2	Breast
0.332297184544044	T2	Breast
0.0854948051027842	T2	Breast
0.736556633949797	T1	Breast
0.289612142685965	T2	Breast
0.555845458861348	T2	Breast
1.04121109598252	T2	Breast
1.8469767249521	T2	Breast
1.01519489461912	T3	Breast
1.27561229401599	T2	Breast
1.02970605358326	T2	Breast
0.338865327852248	T1	Breast
1.57791317787756	T1	Breast
-0.403391530550129	T2	Breast
0.553195902711928	T2	Breast
0.370445106542995	T1	Breast
-0.0129651923369476	T1	Breast
0.753437764092183	T1	Breast
0.566095703495079	T1	Breast
1.03687185286211	T2	Breast
0.686587642824041	T2	Breast
0.937214956046755	T1	Breast
0.219175370089781	T2	Breast
0.564448995236108	T1	Breast
0.789357767380339	T1	Breast
0.00836762145618868	T3	Breast
0.0100990909986375	T2	Breast
0.402553725659426	T2	Breast
0.177608221828664	T2	Breast
0.507906953556068	T2	Breast
0.361156618318832	T2	Breast
0.571061894312546	T2	Breast
0.423990677061629	T2	Breast
0.359009497635272	T1	Breast
0.305189132650262	T1	Breast
0.100753990360876	T2	Breast
1.21260980412224	T2	Breast
1.01498414867475	T2	Breast
0.169209468047008	T2	Breast
0.0371711240265746	T2	Breast
0.164300302482	T2	Breast
0.318625764841879	T3	Breast
-0.150162275123677	T2	Breast
0.567514988754802	T2	Breast
0.450928969774579	T1	Breast
0.681621615072104	T1	Breast
1.11677413966131	T1	Breast
0.451523656247333	T1	Breast
-0.483591604774232	T3	Breast
0.675746147697652	T1	Breast
0.455119048047233	T1	Breast
0.313050482201103	T2	Breast
0.0859085844136843	T2	Breast
0.649250365469084	T2	Breast
-0.366740759524238	T1	Breast
0.455662727340545	T3	Breast
-1.02737157448783	T1	Breast
-0.18564669187087	T2	Breast
-0.556727873678965	T2	Breast
0.26397491386205	T2	Breast
0.920520382035043	T2	Breast
0.232952834300977	T2	Breast
0.479377534330783	T2	Breast
0.13910768978604	T1	Breast
0.592106184215027	T1	Breast
2.18944578127043	T1	Breast
-0.0302263542388889	T2	Breast
0.524863380728526	T1	Breast
1.53574745269944	T1	Breast
-0.230086837956877	T1	Breast
0.180951689743864	T1	Breast
-0.111546362791832	T2	Breast
0.457657485511613	T1	Breast
0.102849117322599	T1	Breast
0.804357147072218	T2	Breast
0.612701730882244	T2	Breast
-0.0941679727290822	T1	Breast
-0.0166555229722222	T2	Breast
0.658201574550852	T1	Breast
-0.0383366067054804	T2	Breast
0.439571784400733	T1	Breast
0.566212497003296	T1	Breast
-0.579801774053748	T1	Breast
0.877058366816417	T1	Breast
0.798375624208654	T1	Breast
-0.163197747456772	T1	Breast
-1.13545274988691	T2	Breast
0.818514396657668	T1	Breast
0.2950618333453	T3	Breast
0.647225485207983	T2	Breast
0.657869224519635	T1	Breast
0.790493700396344	T2	Breast
-0.153849905574315	T4	Breast
0.344906499399607	Tis	Breast
0.307941254001883	T2	Breast
0.807121235508862	T1	Breast
-0.716170805015105	T1	Breast
0.625788705907084	T1	Breast
0.77665888316502	T1	Breast
0.117420222547675	T3	Breast
0.232224961726024	T1	Breast
0.348057260011573	T1	Breast
-0.289879706803389	T2	Breast
0.528837357703383	T2	Breast
0.594965993133847	T2	Breast
0.227601129953099	T3	Breast
0.532642955509863	T1	Breast
0.489713542490502	T1	Breast
0.332328264287746	T1	Breast
-0.0496568571409994	T2	Breast
0.793471196575977	T3	Breast
0.302094670202743	T2	Breast
0.233855410483759	T1	Breast
-0.166719484056668	T2	Breast
0.753939574281351	T2	Breast
0.405065903258628	T2	Breast
0.685414850360128	T2	Breast
0.342733874603506	T2	Breast
0.932726459245676	T1	Breast
0.125276031580932	T1	Breast
1.4481576566924	T2	Breast
0.46033257493094	T3	Breast
0.47227449815552	T1	Breast
0.351343183848651	T2	Breast
0.584404260065157	T2	Breast
0.618259195890464	T2	Breast
0.79022516358996	T2	Breast
-0.0641735688712591	T1	Breast
0.196754168553789	T1	Breast
0.287665132434109	T2	Breast
-0.238424002685839	T1	Breast
-0.692417179633113	T3	Breast
-0.279572689412324	T2	Breast
0.501491282370536	T3	Breast
0.0111486330928659	T2	Breast
-0.494393228519307	T2	Breast
-0.252777114833563	T1	Breast
0.149245153739475	T2	Breast
0.360654636338968	T1	Breast
-0.406632319079703	T1	Breast
-0.0381992240623425	T2	Breast
0.981550197257946	T2	Breast
0.526372748709103	T1	Breast
0.0130741896146473	T3	Breast
0.600082633433991	T1	Breast
0.420061934597106	T2	Breast
-0.0735191674107797	T3	Breast
0.0852191161836917	T2	Breast
1.02360901409948	T1	Breast
0.427033508252503	T1	Breast
0.167688309482284	T1	Breast
1.07596594373671	T2	Breast
0.570285026785856	T1	Breast
0.684067047692317	T2	Breast
0.168794200941365	T2	Breast
2.44489880576179	T1	Breast
0.208251464280446	T2	Breast
0.161532173485022	T1	Breast
0.463403662108566	T3	Breast
-0.384150930912616	T2	Breast
-0.736116654805822	T1	Breast
0.565500252648029	T2	Breast
0.312482937302714	T1	Breast
0.623682024595247	T1	Breast
-0.141716139562456	T1	Breast
0.290105980172239	T2	Breast
-0.379962234822379	T2	Breast
0.119895304393919	T2	Breast
0.944360577832866	T1	Breast
0.44496720456857	T2	Breast
-0.767279184766305	T1	Breast
0.220833415657354	T1	Breast
-1.05844931730427	T2	Breast
0.289862960769101	T3	Breast
0.550831771020103	T1	Breast
0.428133981211529	T2	Breast
-0.199670216508288	T1	Breast
0.226344792123197	T1	Breast
-0.0149403020020927	T1	Breast
0.464209345966698	T2	Breast
-0.414433979766843	T2	Breast
0.787278579043614	T2	Breast
0.736270504308278	T2	Breast
-0.831076780571385	T2	Breast
0.640620695567628	T3	Breast
0.19563605558379	T1	Breast
0.229727902482593	T2	Breast
0.451405160965336	T1	Breast
0.139452449099491	T1	Breast
0.604467266918238	T2	Breast
0.82540812088724	T2	Breast
1.01652471858993	T2	Breast
0.258608276089594	T1	Breast
-2.56495837106533	T1	Breast
