# Supplementary material for: The WID-BC-index identifies women with primary poor prognostic breast cancer based on DNA methylation in cervical samples
Source: Nat Commun. 2022 Feb 1;13:449. doi: 10.1038/s41467-021-27918-w (PMC8807602; doi:10.1038/s41467-021-27918-w)
Supplement: Supplementary file 4 — Source Data [file 41467_2021_27918_MOESM4_ESM.zip › WID-BC-source-data/main-data/figure-6c.csv]

delta beta in cervical samples	delta beta in breast tissue at risk
-0.000242840104951099	0.00235125702251509
1.5189973032851e-05	0.00020089075404886
0.00388880097175139	0.000338469956190329
4.25526931638921e-05	0.00143457033252599
-0.00114336044265858	0.00107491626742824
0.00124109206201174	0.00057877342444624
0.000806309366736879	-0.000255289935940307
0.00380034674699489	-0.00432832847787708
-0.0038717422119901	0.00675280972169504
-0.000811003125451945	-0.00129332596959401
0.00231107601346474	-0.00273173495480101
0.000263717142471018	0.00160724744937888
-0.00021894590993461	-0.00167169646070989
-0.00166175166412524	0.00309417719626325
-0.000645341128904423	0.0046192317627036
0.00097018684393374	0.00335473093779417
6.42080080910032e-05	-0.00039740341386453
0.00188017655957802	-0.00174514153165513
0.00041372783054466	2.15820161006755e-05
0.000218810872926398	-0.000352476606211925
-0.000243907678803914	0.000449368505077707
-0.000948543795505997	0.000569143518220244
0.000179375705075372	0.00104361206511455
-0.0047201189005677	-0.00168641503808306
-0.000368532105159212	-0.00303129910582386
0.000157914741763378	0.00147221778128534
0.00025923860124812	-0.00124685639284895
-0.000894142907532335	0.000737610864302022
-0.00173550281710406	-0.00124676980545092
-0.00662774350677246	0.00146891553796677
-0.000495492858298474	0.00526853125880567
-0.00271434559599176	-0.00235957114747418
0.000211884140232764	-0.00313330493333919
-0.0341401391452791	-0.035737307704451
0.000192132788996146	3.27924053114895e-06
-0.000307976164487278	0.00055809077962134
0.000110258813749965	0.000230304307943907
-0.000390572092463983	0.000584082215113777
-0.00376728667681048	0.0169883067457287
-9.76694462131306e-06	-0.00149963442234887
-4.29312126387325e-05	-0.000278019422898302
-1.62921542794757e-05	-5.23232827704216e-05
0.0005176060277041	0.00346718255234559
4.75997811801368e-05	0.000897034214205948
6.74972238433099e-05	-0.000623816617903634
-0.000365252209106576	-0.000768815979485579
-0.0642129023027732	-0.0918738934525203
-0.0430586961984398	-0.0389813720428033
-0.060456524380229	-0.0646806401365325
-0.0587800938446214	-0.0836291007657955
-0.0541366006091379	-0.0751090187717212
-0.0424027901234011	-0.0101396641100572
-0.000432843333124787	0.0121238740685356
0.000332702890551987	0.000212833913204029
0.000493279224628117	-0.000722610035789245
-0.000588255745763291	0.00160376441511406
-0.00170390603407082	-0.00063712173378231
-0.00026970708213815	0.00304248897417081
0.00194833142090524	-6.98079034204789e-05
0.000733490002786236	0.00192576420628787
0.0012641215519895	-0.00615256400425492
-3.86338223751313e-05	-0.000342228823466073
-0.0421120240918244	0.0301890379423323
-0.0362512281657419	-0.0272273021468932
-0.0305523997466946	-0.0168921222208719
-0.0173334443869656	-0.0184384239921164
-0.053783638135684	-0.0368569681592344
-0.0440271452577548	-0.0623300131017529
-0.0385624517503881	-0.0258353633833791
-0.00848602078148278	-0.0649304312952943
-0.00456847595363519	-0.00167657534666697
-0.0015207930743444	0.00183043139623053
0.000864963858786566	0.00110703213044933
5.7667742921555e-06	-0.000448953826026818
-6.36768456746921e-05	-0.000765734424067153
0.000138035061780731	0.00209944575968345
0.000436081985242736	-0.00197417808633738
0.00109995524911653	-0.000541363970461206
-0.0519381824549112	-0.0132813180955851
0.000693843754337786	-0.00245230242976427
0.000445500941405646	0.000713779089920031
-0.0435977456226463	0.00348366840296566
4.45201985784394e-05	-0.000200887511980488
7.47128380515598e-05	-0.000754288539529899
0.000186735379376239	-0.00097608150458516
0.00131160606970817	-0.000149271839247473
0.00185026706121778	-0.00746842245286257
0.00129820077390824	-0.00404362265461469
0.000709121236066253	-0.00144504990961325
0.000171094088063733	0.000771774894246537
0.000965059954667669	0.00323295706451139
-0.0289272430563113	-0.0315125274137729
-0.0244822238437989	0.00904578447781251
-0.0389047054575395	0.00512382384751114
-0.0143762661548081	0.0126549160979699
-0.0348134324826826	0.00356036444351465
0.000267380965933355	0.00340082584192775
-0.0588271063103649	-0.0814138621692213
-0.0501210611961898	-0.0558566136381262
-0.0217251704382106	-0.035774151470404
-0.023698629820613	-0.0281856204504977
-0.034009286371916	-0.0210328918142417
0.000419565406157393	-0.000905449107360807
0.000309133851932961	-8.97514415935316e-05
0.000770889147073898	0.000596784999904783
0.000104038401164571	-0.000410257048559369
-7.84014288458083e-05	0.00136545195285833
3.40466946980207e-05	0.000187567401329254
0.000432247354575506	-0.00213979125307115
-0.00341953193106787	0.00392842200912887
-0.000167425709740147	7.96576664757846e-05
2.72170522159533e-05	0.000450380374124558
0.00150876508423862	0.00106380092045166
-0.00050636340256989	0.000526220016948572
0.000443166942251078	-0.00116741265535258
-0.00102757925700946	0.00925817149532168
-0.0132573109603483	0.0438506960613593
-0.0414788488858816	-0.0379348961254706
-0.00158191337822955	-0.0527406503877241
0.0071939271268735	-0.0352696959322379
-0.00416682994384321	0.00584633976223758
-0.00077024770641794	-0.000182868796417622
9.86591072675395e-05	4.26209578923524e-05
-0.00924867675420427	-0.0377674049626452
-0.000282564182703657	0.000144217655168723
0.000537473378990849	0.000108687072860908
-0.000320756897311765	-0.000183570775417786
0.000570571665687303	-0.00605987330887387
-6.0291026566673e-05	-0.000275955659365518
-0.000599244948532227	-1.96026617292309e-05
-0.00076466993117516	0.00124866905909452
-1.43528937572961e-05	0.00165411659729778
3.85377561706642e-05	0.000395764287527491
0.000692984899310613	-0.00139364561949861
-5.6582434806024e-05	3.598122971981e-05
0.00111957086088267	-0.00137486069281051
0.000388837602512493	-0.000755615785197183
0.000351285430392593	-0.000596854887834872
-0.00252843887229485	-7.00991332403811e-05
0.000317157756661997	-0.000990400185998929
0.00106165493418668	-0.000810747771955542
0.00067589489023856	0.00467401716611253
-0.000828606392261622	-0.00183184685845601
7.53723696917466e-05	0.00465171061329611
0.000447032872811559	6.59048305535793e-05
-0.000614285410485731	-7.31926365027322e-05
0.000296792492173743	-0.000317961368983488
-0.000775263707868845	0.000574610313324279
-0.000642007505135801	-0.0010574436177571
0.0020004998762807	0.000507958454667532
7.131484726643e-05	-0.000372234060494057
0.00102732753000669	0.00440012744959635
9.01370338438415e-06	0.000290667885590581
0.000683975691164223	-0.0232513350282007
0.000451283578700657	-0.00414358001060008
0.000963994113776432	-0.000525536832965995
0.000932298834516853	0.00922107539712562
0.000926896515651296	-0.00239046706786729
0.00020365310534156	-0.0284658391788747
0.00102022755669168	-0.0108716141545065
-6.47028636241651e-05	0.000174510313201984
0.000635997605543698	0.00125977093842218
8.05291367072351e-05	5.56109535004151e-05
0.0011576050324291	0.00141075719647882
0.000171003853225608	0.00713961108353385
-0.0033214562339407	-0.0441852445257852
7.69610706196008e-05	-0.00534010045809835
-0.0379111266031932	-0.0354723810690786
-0.0392338458487066	-0.0171326001536866
-0.0404899860983365	0.00231371760109544
5.92500781608843e-06	-9.18306986307516e-05
-0.0349321892095589	-0.0837391621410279
-0.0385847969200134	0.0152387574130499
-0.0331277665723648	0.00972644799859898
9.82520951098645e-06	0.00079335902594237
-0.000237560416211934	0.00103101295596184
0.000220455837545246	-0.00194738936060953
-0.000447732642594182	-0.00143353279755666
0.000723194842826659	0.00139983332679139
0.000149649990350387	0.0119090079730091
0.00140411980692855	0.0080953547395364
0.000244244132030075	-0.00460252955645878
8.82332566254588e-05	0.00102632846296643
7.29592412849443e-05	-0.00133417160869167
0.00018690205759557	0.00795286573112894
6.9256045235732e-05	-0.000393016519676059
2.01851083111524e-05	-0.000632824544284814
0.00051237947699978	0.00150208570915051
0.000148605732818443	-0.00100459943008156
-0.0100369202922082	-0.0581646936633271
0.00036076386430333	-0.00156607309524533
0.00027123719941885	-0.00213658999514782
7.6092894923949e-05	-0.000682791647630248
-0.000473867865295064	7.68525688353804e-05
-0.000393017054570354	-0.000726355746781603
7.97525822785264e-06	-0.000875896790341663
-0.000247775534533971	9.98785394263554e-05
-0.000181304391828976	0.000689241969275341
-0.000150197979332113	0.0029967699248235
0.00012077474254461	-0.000143912490026554
-0.00219781312086503	0.00100850463659086
-0.000816266592821451	-0.00102742413025886
-0.000105204377871147	0.00029645696048081
0.000729043569358712	-0.00077317363709201
-0.0358616102649935	0.0122080182716699
-0.0470597100146842	-0.0309513305657172
-0.0139601266245171	-0.0207379316372429
0.000254184080223416	3.99358485814703e-05
0.000150257054570467	-0.00505364566319663
0.000451404830495387	-0.00452972349546549
-0.0408701512902632	-0.0472113186567948
-0.000607316580938558	-0.000107401368079196
-0.00018485368970968	0.002420625772396
-0.0437043050528939	-0.0396558911703875
0.000152432295408456	-0.000444620500223215
0.000355174004236316	-0.000561634047436508
-0.000161631601972002	-0.000686714231909399
0.00101552011908602	0.000563361950999368
-0.0493987423396203	-0.000781342199637769
-0.00108006083359204	0.00301097631666743
0.000364775141566083	0.000351053183459956
0.00521844216112851	-0.00353670670824602
0.000400661792106211	0.00912275438059718
-0.00216540939193966	0.00727770202669763
-0.045310291998208	0.00221656486835586
-0.0479348349798131	-0.0128716252306581
-0.0488795366968595	-0.000507521393755317
3.96837495089779e-05	-0.00011838906110417
-0.000803434963343962	-0.000458278991942524
0.000128235533629548	-0.00128887619627618
-0.00033795735686204	0.00762927094333544
4.61597921422446e-05	0.000661902500732732
-0.000553910088377282	-0.000577191681089172
2.15715931842723e-05	-0.000503661626226388
0.000528783471867553	0.000949072819017481
0.00196845572519705	-0.00793445408288931
0.00177726793444418	0.00344004754590769
0.00082893700000905	-0.00249098451915745
-0.000209517674635597	0.000649433099593404
3.14819048047171e-05	0.000761854296401639
-0.000386831347258795	0.000684326321132172
-0.00076750637113783	-0.000607786212258508
1.01335751708301e-06	0.000602673140164579
0.00031179679596292	-0.000875924602559551
-0.000157455366591831	0.00163187995848049
-0.000366393221426137	0.000882650257220216
-0.000685520592164507	0.0124527529217239
-0.000599854785947599	0.0020895589904062
0.000941436451468353	0.00467797800433899
-0.000108320959998607	0.000212520540137064
0.000535832260180696	0.00105634115009492
6.22650385591374e-05	-0.000912362155296215
-0.000259631289726905	0.00256603535741047
-0.000374203149010221	6.53362439380373e-05
-0.000459573805556206	-0.000636588086143121
0.000715382740711177	-0.000855642820833167
0.000874179682006673	-0.00405191551948524
-0.0460555664048892	-0.0264795168018089
0.000218639089107252	-0.00117593553928204
-0.000874367501327605	0.000773703488664099
-0.00274674027208237	-0.00162240602503597
-0.00225793009838153	0.000220650378382765
-0.00235700085266889	-0.00293240169088044
-0.00273403022640459	0.000867236650338245
-0.0050470735010396	0.00227662666482236
-0.0267180287583225	-0.00737810448453391
-0.00285547868555909	0.00547809409054772
-0.0550851938985825	0.00224619731980852
-0.00238422882279885	-0.00116933325523985
3.83804520813456e-05	0.0588346319233809
0.000533034002637846	-0.000861580612944036
0.000866155337865878	-0.000283061453939699
-0.000140302220755433	-0.000804539717521514
4.40873481677706e-05	-0.000860813401841461
-0.000136645277971199	-0.00107440172838598
-0.000291985910793713	0.000955103458992933
2.11533938800669e-05	0.000469711979494471
-1.70576504695628e-05	-0.000216436422171531
0.00041676017107653	0.00283974432075593
-0.000161684725222469	0.00273017463064928
-2.33973880364863e-05	0.0151617338812741
-0.000640256027865806	0.00209307278693393
-0.00277599713225313	0.0373987943894154
-0.000287298667427785	0.000888773338392063
0.000429994953123274	-0.0124120759907009
-0.000174475038721582	0.000791121224769268
0.000108201316231925	0.000583503181226557
-0.001207192424273	0.000780262467600323
0.000339589302567939	0.000143115648113012
-8.25953172940638e-05	-0.00161337265194807
-4.26045844862631e-05	0.00148260924036623
0.0003273085535619	0.0022945343879173
-0.000213893170728112	0.000734777577508488
-0.000169066664512788	0.000237768732333546
-0.000838668364387462	-0.000507409891776698
-0.000134517184998476	-0.000285776994121502
-1.21904949098965e-06	-0.00196363406726009
-0.0431601495965354	-0.000547658018719033
-0.0467886341350527	-0.0180683284128573
-0.0434038217694848	-0.0135682440248074
-0.0525613671163419	-0.0538850186674288
-0.0338355970220164	-0.0149420287456017
-0.04782749207045	-0.0261391741617419
-0.0348038477404938	-0.0334672196253222
-0.00971912871050343	0.0019436613327416
-0.0275103132845596	-0.00431651597275992
-0.0317674503236832	-0.00776266859553801
0.000311158515626832	0.00424087447360814
-0.012338174426172	0.00161985385147023
-0.0133387922053278	-0.00409160837995953
-0.0359289812855383	-0.0247706434436491
0.00211904033260096	-0.00673386940463661
0.000476620629571468	-0.000335641968917565
0.00011754047656249	-0.00101844078767761
-0.00223227778782699	0.000473645027617063
-0.000850156525882086	0.000865679495326184
7.35031599450459e-05	0.00359496668133595
-0.000385533832459574	-0.00137123296956553
1.27785945046623e-05	0.000902139063148164
-0.000149619916551314	0.000761835893660549
-0.00411086463475388	0.00461941214980488
0.000760209421393283	0.000594461576784069
0.000213486230071192	-0.00035455178208664
0.00121839837797308	0.000172659267852402
-0.000141574024317689	-0.00049681585359947
0.000572029579149542	-0.000980307504359401
-0.000112452018619598	-0.000339165998969899
2.37700564147403e-05	-0.00121213246873208
0.000126407430055719	-0.000319541205932052
7.14416072775878e-05	-0.000275509909135076
0.00124813894711506	0.000286456336845535
2.5857422980835e-06	-0.00420516251211526
0.000123203324736098	-0.000833933843914813
4.26649580724942e-05	0.0012204584430143
-0.000285311261896092	0.000841518087082674
2.14600683898954e-05	-0.001288483964577
-0.0422384245934039	-0.0354422372513109
0.00503168312647484	-0.058395633128125
-8.75779629285478e-05	-0.000531383259812342
-0.000577532995224762	0.00161315595808017
-0.00120400504086714	0.00119044215532195
0.000229060233507428	0.00110466371353104
-2.79825069779624e-05	-0.00101805895718838
-0.000336721974004216	0.000140623035408492
-8.22941121893309e-05	-1.89183178490697e-06
6.06991688800653e-05	-0.000456525464011516
3.48217159713768e-05	-0.000801544357195975
-0.0246473098197338	-0.0617054966432425
-0.0543537174476633	-0.023937094882693
-0.0691768618707571	-0.00497129783215233
-0.00438047055394271	-0.00406064654232677
0.000554667595427511	-0.000750670867635923
0.000473759675975051	-0.0020586389891427
0.00111519710903562	-0.000837993635721335
0.000861843397022902	0.000389771682577349
0.000920874901236723	0.00130169769574305
0.000341018257220875	-0.00230437738964917
0.000406462662250025	0.0011378320706535
0.00712385258158899	0.0111765670105241
7.04943490610205e-05	0.000218782556729698
0.00053646863361477	0.00282636392406713
-0.00194709808015295	0.000113074589877148
-0.000548076073384033	-0.00024481264552724
-0.000539370901417119	0.00105762254711821
-0.0421553010901842	-0.0294361446773523
-0.000357746478509214	0.00471276143771834
0.000338834783813687	-0.000897465943778118
0.00089315163244634	0.0123178366852284
0.00035312399921612	-0.000420231164230268
7.96042492196072e-05	0.00887953894356224
-0.000204637080108282	0.00165623114596687
0.000390798265646398	-0.00214667279097461
-0.0527219296145083	-0.036984640705328
-0.00155457626292643	-1.41739298536343e-05
-0.00177227510371448	0.000816897917419686
-0.00112744796054499	0.00179167587635458
0.00291251764187012	0.00378839751430386
-0.000238801432039894	-0.000136792848307764
-0.00044257370729313	-0.000946252504042315
-7.48798200200448e-05	0.000963568803450283
4.80873679611499e-05	-6.33965446008335e-05
-0.000460852852440616	-0.000905179652826996
-0.0149052976490163	-0.00541978679670088
-0.000511694200768912	0.00206611981339029
-0.00440623216968927	0.0128458456295978
-0.000710679833917219	-0.000982031283447865
-0.000843361047911006	0.000863014832861241
0.000179523619455656	-7.26011959273198e-05
-0.0104904707767361	-0.0331178320961307
-0.0373384988494568	-0.0588864012438187
-0.000429606010427127	-0.00106759847800889
0.00110654813538943	0.00334753337325934
-0.0344494646882097	-0.0166147181553054
0.000451531016324256	-0.00132120988062781
0.000127761641868594	-0.000943250808228133
-7.50701516464281e-05	-0.00147758306500216
-0.000255014290371234	-0.000875387346708787
-0.0523075750536451	-0.0528708690707764
-0.0420991261290599	-0.0325552179984183
0.00341449308758759	-0.00779430655181645
-0.014120165629104	-0.0239858127328944
-0.0369862355892022	-0.0674579834577697
0.0639694966998602	-0.0338244048263144
0.0303520207594593	-0.0108113124644394
0.00173239527026853	-0.035707907389306
-0.000513867919641399	0.00293228008741219
0.000311131396431047	0.00170108170971887
0.000360732062233436	-0.00148790449655707
0.000524510674159109	-0.00306687120853816
0.000314950570229778	-0.000554017810995693
0.00045996320954815	-0.000998566086549271
0.000292242321136404	-0.000285423870114057
-0.00104071683678762	-0.00218533492398899
0.000300649801755527	0.00021157013971485
0.000154597642922735	0.00152313871590247
0.0001388119215638	-0.000161424375423673
-0.000182377764353779	0.000548787940324695
-0.000438950122617722	0.00519048046284855
0.000805073447084304	-0.00429027613698867
0.000287811779951153	0.000872125727269187
-0.00014723444058435	-0.000400819295999499
-2.54155092786097e-05	0.00186212496764839
-0.0011668634736425	0.00618864409070578
-0.013518821104545	-0.0294184707089186
-0.0515991350748223	-0.0505655375788784
-0.0351895323589234	-0.00307580386177342
9.5583360645855e-05	-0.000313527124748218
0.000178338896794517	-0.000295397382359938
0.000170701731557182	-0.000370413913471231
0.000777170053530035	-0.00127520223757064
6.70943012478706e-05	-0.000640829292281896
0.00111243276072211	0.000738065833508102
0.00104693441166474	-0.00202065010977234
-0.000331708300367523	-0.00174585072284028
7.02934934343445e-05	-0.000450055982003849
0.0011176406404439	-0.000218440271782132
0.000235938659476596	0.000613432843755785
0.00038207107485236	-0.000642136283209742
0.000449029721731654	-0.00135420922605597
0.000120671532545542	-0.000968439220170876
0.00028199658884457	0.000720806064141651
-0.0384455849468552	-0.00541421199794145
0.00270266016443068	0.0419815459330892
-0.0604644902062437	-0.03741282173544
-0.0401633426787004	-0.0253952734277926
-0.0585483733758925	-0.0452464595445757
-0.065180639551652	0.0247183865352498
-0.0580936102510519	-0.0408867569468431
-0.00173908886384406	-0.000151454023953838
-0.000185297756386593	0.000271452633816272
-1.37254816044013e-05	0.00436347617281589
0.00286444217132008	0.00201285049312618
0.00051836535199833	-0.00243360694349076
0.000813983656420811	0.0008934584519164
0.000137794761808181	0.000559642478983727
0.00342959772117262	0.012843156549374
0.00118904780720413	0.00773144603062582
-0.00233793244399387	0.000699042460404996
0.0012262988677242	0.0064878565054356
-0.0244146033598805	0.0146669996007561
-0.0367406511590996	-0.0135166086214167
-0.0313168323716675	-0.00726336224823201
0.000410996115915181	-0.000206949790771058
-0.000464772299413658	0.00150019470651541
-0.000206835136724915	-0.000345501373054311
-6.30155524026111e-05	-0.000450046556398942
0.000264025944399105	-0.00501546346050626
-0.000512302513245848	-0.00105652549749979
-0.000599630637379556	0.00190028271313153
0.000119327794825139	0.00465269713983068
0.000429221308033835	0.00045545093303738
-0.000424512689706304	0.000537743605811502
-0.00139359182472559	0.0136125215389016
-0.00114148220699786	0.00113242421105175
-0.00176554248136443	-0.00629718283393746
0.00087012072076717	-0.0025146990312637
0.0009198998990219	-3.18507204992297e-05
0.00103705317949012	-0.000754772700920007
-0.00145588791950908	0.00133045640855375
-0.000532384950562939	6.05648710010689e-05
-0.000306889140638138	-0.000174568679990177
-0.000448833341340844	-0.000692490058009174
0.000577974156290687	-0.00058366277161773
-0.00172814639625614	0.00193000478482033
-1.54001472535588e-05	-0.00150113808328989
-9.95746343198517e-05	-0.000229456380160205
0.000199160255750914	-0.000459450460114365
-2.29831518454605e-05	-0.000368766510143226
-0.000614436775162805	-0.00111508817924636
0.0003943528887305	-0.00213280822638545
-0.0143730125879857	-0.000219933457790589
-0.000274040174301604	0.00220199454548432
0.000891895977392334	0.000427429452276744
0.000445716381738091	-0.000498317071170599
0.000359692015444026	-0.0127571646091536
-0.00025949332916304	-0.00031796227382885
0.000246278086521109	0.0014277617519802
0.000305487830469919	0.000317311721381837
0.00029762746960622	-0.000180647260903187
-0.000156159342979677	-0.000414141158382356
-0.000211000382715973	0.00167859279545271
0.00186054184078836	0.000173079384228052
-0.000332863274302111	0.000821333297534109
-0.0394115476616171	0.00117398221366977
-0.0202498325141199	-0.0231185858549673
-0.00156730322021242	-0.0293087409571172
-0.000408193800924092	0.00021146715499782
-0.000587799811031721	0.00102361791265397
-0.000137500995478016	-0.000961720936881107
-0.000437566291946731	0.00358601507367418
-0.000576357469697109	0.000668694968515337
0.000643375244218935	-0.000403828865635562
-0.000380157636233988	0.00471166290609754
-5.04105129930446e-05	-0.00108347275572663
0.000369607195241661	-0.000251961070856087
0.00168482378641999	-0.0014131349313238
0.000117237145357569	0.000647515576290333
-8.66253324885401e-05	-1.70690769149204e-05
-0.000161590040963527	-0.000755981243674628
-0.000178904703593052	0.00345179675250609
-8.08369135786857e-05	-0.00405172049648242
0.000371767063596363	-0.000251693602084848
0.00070139852518265	0.00141635650185588
0.000467263519418927	-0.00191355896679976
-0.000409842594748112	0.000444598736264991
-0.00754305299096372	0.0102822437691837
0.000175133459450073	0.00297859826040773
0.000706218459996279	-0.00168181733612807
-0.000173150593180319	0.00080656204359982
0.00103733054608011	0.00167196101796885
-0.00816501725047301	0.0142347188942739
0.00405356912029275	-0.0302750308107376
0.00567361821410861	-0.067415547974203
-0.044990368393349	-0.0233594141956175
-0.0401052610936345	-0.00460725079938329
-0.0454532080877899	0.00381166297143787
-0.00204136195609779	-7.68429325462353e-05
0.00054512595001786	0.00177425436144557
-0.00309182033159663	0.00787626318687591
-0.0273853441565093	0.0176835057243955
0.000609624015168779	0.00173440363109677
0.00154322740578539	0.00126032489204632
4.26366878568327e-05	-0.000734504861615231
-0.000481705419116369	0.00343473047160847
-0.000229653645638912	-0.000364975209777492
-0.00017023435380344	-0.00104640809168296
0.000368751605275348	-0.00101122145790335
-0.000587026807399429	-0.000110028256412504
0.00125425914508602	-0.00086025583491992
7.59958354222615e-05	-0.000760488669256607
-0.000319320773538457	0.00155821315641469
-0.000501934746413833	0.000311503005207169
0.000174764428809922	0.000504134975063365
-0.00299532035095831	0.00640958397308343
-0.00755232069827534	0.034211338398794
-0.00125037788616214	0.0384256083077947
-0.0144559408352734	-0.0341122858472171
-1.53270126842485e-05	0.000676799069000528
0.000269010625347061	0.000814624592452583
0.000845673286881364	-0.00215807943096312
0.00020473726978296	-6.30756708313168e-05
7.30579366290153e-05	-0.00022005329071006
0.000296912309677766	-0.00233059819033775
0.000422877321265447	0.00240095226624631
-8.87547291635732e-05	0.000366319269437556
-4.85640586423211e-05	-0.00016442397321513
-0.000424539984367957	-0.00126559167804823
-0.00094956250492988	0.0026921396776951
0.000864348677531948	-0.000842627569904289
0.00010976716886215	-0.000411031279930751
0.000991021425603988	-0.00257473787359834
0.000345326356072706	-0.000233014743021169
0.000582373561116789	-0.000826120705350923
6.56831586792715e-05	-0.000666780082308919
0.000158381337367577	0.00129178119419762
0.000373760310921928	0.000561863422069465
-0.000580377232785055	-0.00289484565930359
0.00023355798449487	-0.00060731246036989
-0.000120289493223909	0.000940538006340853
-0.000232243761646551	0.00090641004231473
5.99230619083672e-05	-0.00028653081118251
-0.0454954658581038	-0.00557538469405844
0.000275513265473287	-0.000939999336539946
-0.000493598851447331	-0.000501838989250568
-5.56652196476853e-06	0.00011938002500627
0.000154430885933792	-0.00135707798354781
-0.00161685340468004	0.000141051347077085
-0.0305580685512912	-0.038269681368139
-0.0429399000634238	-0.0316269748106531
-0.0467085388199693	-0.011831746362886
-0.0456713721848357	-0.0339475259461709
-0.0516480310361724	-0.0241371926025694
-0.034598212813219	-0.0190508526947887
-0.0457285076784021	-0.050845141008578
-0.0669090881391324	-0.0259199748565445
-0.0578470392369655	-0.0406491395021114
0.0327834990687072	-0.0664975388234411
-0.0525562032299153	-0.0211647060646857
-0.00979449598717091	0.00531883266834818
-0.0408096736357926	-0.0342133275417924
-0.0369036027418176	-0.0222908213322565
-0.0511521247194008	-0.0562239969301267
-0.0360553313099695	-0.0251540648690824
-0.00187746260811961	-0.0283753090738115
-0.0193593151597716	0.0227984526000789
-0.00344107264751725	0.000105192008052618
-0.0403594639868182	-0.0290176345152287
-0.0248369300907459	-0.0297236786674988
-0.0252672085282694	-0.0299860993263759
-0.0334298420072816	-0.044369443249296
-0.047633291920514	-0.0148734494878784
-0.0184040158278356	-0.0268673716814341
-0.0239635568399549	-0.00485363030937302
0.00412392474945539	0.0490448137134858
-0.0328275518805764	-0.0388291773566196
-0.0267610980021853	-0.0141456548933945
-0.0196694122480339	-0.0164485840902079
-0.04526648154152	-0.0661158677231707
-0.0476206200103721	-0.0674773003716211
-0.0325975153631849	-0.0193859967019139
-0.0327551697470993	-0.0136430786488524
-0.0374457624070436	0.0736593841582266
-0.0470412255932738	-0.0195486306953175
-0.0460086142503759	0.029606355443798
-0.0277783932054224	0.00350410257690376
-0.0419611874264927	0.0335008394429908
-0.0387543347343713	-0.0523331939552679
-0.0378443224342765	-0.019942982119428
-0.0255379220790559	-0.015366137519039
0.00659550412125776	-0.00644400691140795
-0.00132502274808972	-0.0202832387392776
-0.00368992421402717	0.0335567648361753
-0.0179718092741528	0.00957442488141796
-0.0160485361029552	-0.0309279157938027
-0.0112521982329442	-0.0239235298347549
0.000128183165731977	-0.0114266770702212
-0.00889623592770641	0.00311001394838556
-0.0374838465008724	-0.021141534660793
-0.00111529124608667	-0.0720232820612098
-0.00544256880842009	0.01532127585427
-0.0494087457544519	-0.0429713553532729
-0.036473585125657	0.014196360692747
0.0267429278039412	-0.00841078461237843
-0.037520678965147	-0.0394714411121015
-0.0425988267925088	-0.0113895874234557
-0.0391106080680977	-0.00739035450952968
-0.0411683977808701	-0.0159216888107008
-0.0388241018627333	0.0145640447774549
-0.00799442111790827	0.00820767401766623
0.00685123978403479	0.0792517644883958
-0.0658443348579965	-0.0287042782078252
-0.000677997832321899	0.00356695957736585
-0.011326803095963	0.00769846069186658
0.00302222143004102	0.0311795078904182
-0.0430972386097677	-0.0418567383326066
-0.0577438770404295	-0.0219258964056911
-0.0494350145049809	-0.0554573020876525
-0.0775230944127782	-0.0671887243736372
-0.061812908285507	-0.0989859196055148
-0.0712436598687397	-0.0712913608690102
-0.049711695950245	0.00139093470025242
-0.0145089692161235	-0.0497738921049311
-0.0198292263480774	0.0306498323330117
-0.0633720970646975	-0.0142191535121938
-0.0400690052830073	-0.0531340541586209
-0.0462876410118755	-0.0192303686977155
-0.0323481928899156	-0.0148620754870658
-0.00465148550318449	-0.000769574316094979
-0.00191182065406471	9.68614133833971e-05
-0.00262316042725015	0.00875823739984956
-0.0034342668894382	0.000107984305446888
-0.00132427260879759	-0.00014022293711264
-0.00254874198637575	-0.00153783151131471
-0.000617817690596108	-0.000891418534840059
-0.00153669922625005	0.00458853350187792
-0.00195524628042357	0.00254994024549587
0.00096362573556534	-0.00344970198716184
0.000239224109550474	-0.00169192760394308
0.000772539740962752	-0.00253358478240476
-0.0421062567475028	-0.0083229280666185
-0.00233604755970565	-0.0526742039987007
-0.000395339452187615	-0.0237062513991885
-0.0444072411908198	-0.0332976960672051
-0.0424619222931542	-0.0263638888437019
-0.0517261059203328	-0.0172008828920155
-0.0270599566733259	-0.0101930672615106
-0.0349761091574654	-0.0473545100521638
0.000322371166675828	0.00737017101448177
-0.00161129260305245	0.0299231856438264
0.000504997150398121	0.00476609369328411
-0.0349565994091042	0.0260322396775027
-0.00229232547446701	-0.0143749230446725
-0.0268160235374163	-0.0237459230348575
-0.0443662114329643	0.0195168401846422
-0.0472821670748011	0.0142518453038546
-0.0192296918084496	0.0163054065657318
-0.0524567930599094	0.0129603801935741
-0.0131936885918451	0.013028476330294
0.0324396813025259	0.0208119908933444
-0.0227148774329397	0.00559936211331372
0.00843965030126292	0.0178091179257832
-0.0526554515876975	-0.115782554342231
-0.000286912652093359	0.00144665829762511
-0.0291909171552727	0.00883914505574596
-0.0452889754754294	-0.0687533719931736
-0.0498672092747073	-0.0242383027685751
-0.0427179077904897	0.00429809062060144
-0.0597539525175086	-0.0988819065659445
-0.0556432584920942	0.00955335301595989
-0.0612434105491423	-0.0288784743991047
-9.60234785039767e-05	-0.0166329648663479
-6.66930537147822e-05	-0.00249416233432177
-0.0181168767450091	0.0215231319436163
-0.00424414309591378	0.00398876704399384
0.00221347188525749	-0.000941637715077525
-0.000400534171428338	-0.00148179895135258
0.000247065169861144	-0.000425874071675143
0.000297744639035404	0.000833351258014984
0.000230115280315416	0.000333093054873303
0.000149766517221143	-0.00179741149421792
-9.01540395295934e-05	-0.000449922958286803
0.000242865606154904	-0.00230170520105212
-0.00107039615303008	-0.00294609636753033
-0.0185905854126004	-0.00700702685509927
-0.000949120529865524	3.18284254056805e-05
0.000888118326497711	0.00416027167208477
-0.00716623490059543	-0.0866782666581354
-0.0533439245329811	-0.001051880084323
-0.00317606751075594	-0.0651480745845951
-0.00159637476036112	-0.0545806921692226
-0.00692544404017714	-0.0124846994350564
-0.0127343183287377	-0.0218562727808542
0.000541587995402937	-0.0319979500967696
-0.0369158370298402	0.042902647890027
-0.010749560782492	-0.00621420078540247
-0.0491820527265971	-0.0361166935467317
-0.0519351809267068	0.017250827352518
-0.000218385288764483	-0.0105462120730997
-0.00199056609116399	0.00184762983711834
-0.0095846619210182	0.0244327129536719
-0.0535671873872305	-0.0517382876737407
-0.00157646651081556	-0.0101900419316197
-0.0178257995125147	-0.0446708242309888
-0.0162355968087919	-0.0233701810225438
0.000736187781471664	-0.0299185197796039
-0.0117273928217438	-0.0523873671191363
-0.00527018329762091	-0.0427286278822715
-0.0482318851459369	0.0199778615367006
0.00437438645706523	-0.0101540032361473
-0.00198804203577674	-0.00204403651953045
-0.0038283179756859	-0.033456968542975
0.0139441580968891	-0.0216483764752781
-0.00908219158895029	-0.0711172081640515
-0.0682907397277692	-0.0691758235960447
0.00200718458641347	-0.0633631603417294
-0.0205345496909712	0.0267836852378738
-0.0517734891291527	-0.0308595359301576
-0.024302269204923	-0.0566159010946906
-0.0514752967690876	-0.0318694260969044
-0.0520681182338564	-0.0303770277886364
-0.017665493210432	-0.0127905752511974
-0.0289662811398016	0.0132749646543466
-0.0418341796219576	0.0515821508485536
-0.0136261097227631	-0.0258579019963675
-0.0560570724333275	-0.0591346943640832
-0.0694233306471215	-0.103003119360352
-0.0433098587990598	-0.0497051941305078
-0.0359076143537313	-0.0117433626708317
-0.00670930175109263	-0.0180897149385141
-0.0456943584881744	-0.0654841675622654
-0.0311481937985986	0.0147245949401404
-0.0399764415255571	0.0246768765508824
-0.00811263564363773	0.00196976990031062
-0.000593893572051932	0.000440560904236664
-0.00094181138904139	0.00472474089953552
-0.000534086513444498	0.000509505156877737
-0.000565771715148645	0.00274035104476037
0.00019270610695115	-0.00149271041158499
-1.84815987467751e-05	0.000186592222921365
0.000288139633255014	-0.000328706096506121
-0.00163912834239743	-0.0175328914477613
0.000111761203266846	-0.000580597982594799
-0.000320916448923864	-0.000601865657223512
0.000589487081895095	-0.00399010561663913
-0.000416726496164171	-0.00313246374994697
0.000173446803290234	-0.000199344787896136
-0.000235950207699391	0.00322888247979033
0.00059053608505074	-0.000493310523473471
9.01111043363403e-05	-0.000913571176654786
-0.00473695763295414	0.000622992635346892
0.000559483598096541	0.000658084155101581
-0.00256785012068871	0.00410102623235734
0.00027194866500416	-0.000188152193579063
0.00049419383388901	-0.00388084331989995
0.000321354603612597	-0.0011220194887007
0.000955065620168397	-0.000788927702230439
-5.85524079974517e-05	0.00584970964900727
-0.028062087940039	-0.00079362234916569
0.000860160206351601	-0.0480094268615356
0.000451481838077295	0.000121373200844124
-0.00427496862729455	-0.00385152778927763
-0.000766939978988995	-0.00419804782219102
0.000137803595405214	-0.000611215784017422
-0.0352367902170276	-0.0331374153110061
-0.0481031270331145	-0.0352999415305212
-0.0311517674749362	-0.0105435795129245
-0.0413124370160425	-0.0400935494506461
-0.0631086344249184	-0.0275138251357602
-0.0347679790011661	-0.00614980033808421
-0.000343868451109841	0.000283116883913054
-0.0358269764866416	-0.0215494326277409
-0.0192026655349364	0.00444209002479076
0.000444678499325807	0.000503359317413674
-0.00130867147402086	0.0065597716796774
0.000410224226480221	-0.00158521630749772
0.000417216185160173	-0.00297717824987183
-0.00185940545084962	0.00728802634385894
-0.0103913877747936	0.0229871570761444
-0.000540565906217611	-0.0015355715644701
-0.00105488402248487	0.000875149379956742
-0.000120051772890945	-0.00148004474428527
0.0183805535089365	0.0837325378002186
-0.0147807270385564	-0.00670081798225133
-0.00016422663754135	0.00690672581544534
0.000663157792002919	-0.00051535806596387
-0.000159151038326651	-0.000205210320841642
-0.00176081662727093	-0.00012982059945723
0.00103549456468578	-0.00184060155297943
-5.33088000607695e-05	-0.00221145071495243
-0.000378810708088526	-0.00207237889343667
-0.00479168024613255	-0.040611343448282
0.00979110103967044	-0.0977583661711874
-0.000424641334257667	-0.00143416808540318
-0.0294223752290795	-0.0147970554424769
-0.0070587205451754	-0.0422898049625362
0.00062667767119777	-0.0282129385701474
-0.00190097210786312	0.00460572343619569
-0.00429775232746948	-0.000639529082479565
-0.0160881892526429	-0.00591019421201
-0.000746381626399201	0.000763004600075664
-0.00032534040167596	0.00140526617655865
0.000211332219248291	-0.000164786176850038
-0.0139686078593872	0.0106871560001784
-0.000136480499338669	0.000696866735245626
-0.00601901669831456	0.00992939171358086
-4.17919413734733e-05	-4.37950829583027e-05
-0.0571798272611946	-0.0497252287431237
-0.0123993899785822	-0.0448123322157574
-0.0384476346081167	0.00593210079547782
-0.0380728098928978	0.0103894187453185
8.68914697447695e-06	-0.000564081140037394
0.000157573411474172	-0.00193572431301485
-0.00118959725513949	-0.00130900666505019
-0.000602262649727028	-0.00132689501072896
-1.71482638023843e-05	0.000156733351883809
0.000901082536814162	-0.00191196126675749
8.41961950059228e-05	1.39167235562766e-05
-0.00080310036077106	-0.000661980817207822
-0.0479398482959691	-0.0258722302600018
-0.0649618331662341	0.00124533068652344
-0.06019969242754	0.00333667149191208
0.000367267817113309	-0.000773197885050259
-0.0280725943398303	-0.0500423695917823
-0.0237812277079389	-0.00538387096171161
-0.00740848722378143	0.00619354736848193
-0.00796509934918621	0.00841625836536469
0.000150049814452827	-0.0012178832412862
-0.00474727611921703	0.00229771771023332
0.000162281416520031	0.000216519513343994
0.00043585131778081	0.00415850077003139
-0.00547956904413741	0.0032993814431416
-0.000567341493981972	-0.000247546548069508
-0.000400458936089587	0.000100448136979091
0.0029927937825023	0.0222670406690861
0.0272832669327795	0.0235338014035559
-0.00267356459398183	-0.0173334914854844
0.000652570097936612	-6.40914265002263e-06
-0.0022324449085583	-0.0287751270204357
0.0488452214289467	-0.0490955895462803
0.0402881154995564	-0.0456805488692066
-0.00567395330014713	0.0306922506049558
-0.0483702013708467	-0.0552884346424445
-0.00153202761094515	0.00684012407135688
-0.00195857456929788	-0.00133470430869563
0.00120227352886332	0.000423851950154784
-0.000212428642449743	-7.65742843950035e-06
-6.55472565799075e-05	-0.000382915550373291
-0.000457318030777518	-0.00243489737724517
-0.000179570734667196	-0.000360493122495083
0.000103729695374481	0.000973385392709396
-0.0136485744984592	-0.0108501643709497
-0.0317491545921315	-0.00128810113208364
-0.0308599848106555	-0.0165633039701202
-0.0516019111409243	-0.0334236150227291
-0.00858445739522583	-0.0707759764001977
-0.0169459976460576	-0.0224329930219239
-0.00251264879001889	-0.00382067536916381
-1.52789260812313e-05	0.00318012843812013
0.000542471555989923	-0.000956987991134729
-0.000253054152915117	0.00116462757049681
0.000448513473810808	-0.00265935403928661
0.000212857023937177	-0.00943484467024749
0.00120716224664988	-0.00704806076331222
-0.045675469974462	0.0269657012545757
-0.0046908507481537	0.010463466172523
-0.0207677092504793	-0.0167481806621509
-0.019230235428782	0.0327157930283468
-0.00453793219777512	0.0157411742878384
0.00315486166072035	0.0032195460013667
-0.00335870637226987	0.000782700688210854
-0.00634613118560798	0.0101057854627704
-0.0187813862223103	0.0318167618764743
-0.00577030000033245	0.0207613969625801
-0.0175632405542193	0.00159512096788084
-0.0220931200216509	0.000742954731788481
7.0611195131149e-05	-0.000819063750026676
-0.000152138502914121	0.000291064340457963
-1.19307660340785e-05	-0.000184090079620565
-5.86294319991614e-05	-0.000886200969662004
0.00235702504152029	0.016274488950541
-0.0251484743266297	0.0161588601998778
-0.00191924057829318	0.0379985288979241
-0.00144225240130479	0.000370616081646557
5.11920945054107e-05	-0.00261345318580716
-0.000533622650947691	-4.85958594622672e-05
-0.0172613069103081	0.00397319691022671
-0.052936384513092	-0.0718304171927266
-0.0517074072186134	0.00103106418135945
0.000330076652672758	0.00153746567481349
0.000264012836442871	-0.0020619623565855
-0.00104849287925658	0.00402676819012153
-0.00261046202563291	-0.037448423229977
-0.0073825623897489	-0.0245794470819877
0.000251366162761665	0.0128423203297496
-0.00119638715830575	-0.0218270672415514
-0.0236074054178425	-0.0277650265226285
-0.0548725022845874	-0.0434867183501638
-0.0684523380176633	-0.0283513276950862
-0.0450225700243194	0.00234843805304247
-0.0569276072513536	-0.0104208387534
-0.0643554123390194	-0.0312200850199947
-0.0465154407022063	-0.0677961137151033
-0.0391687715357112	-0.0220445646307145
-0.0373031865301333	-0.0181778815326166
-0.0596133217340779	-0.025458009255935
-0.000198235203244357	0.00642266817857884
0.000218212033786478	-0.000133736796842391
-9.22922174056984e-05	0.000573318559790051
-0.000485481285821106	-0.00114566280802723
-0.0593915319027364	-0.0713347782907864
-0.048029736633374	-0.0108654294446417
-0.0623550736475239	-0.0510439478030907
-0.0321199575246298	0.00282913667864332
-0.00411099528936838	-0.0535285118475632
-0.032388089757052	-0.0258084389674308
-0.0136209389223442	-0.0135913079635346
-0.0348677043377703	-0.00150243007603612
-0.03089900236834	-0.0110606652485534
-0.0305875551684843	-0.00419489048828459
-0.0433896377515307	0.00719708773956845
0.000181337662734642	-0.00025681997928876
0.000118853725093279	0.000848467940932228
9.50391501352045e-05	-0.00100272014283154
-0.00072281294128251	0.000642488426604026
-0.000429489234568675	0.00678869751370668
-0.0544431207229394	-0.00414191517162366
0.000296455986545749	-0.00369656942761911
0.00149948969558592	0.00253298920223371
0.000196604071769333	-0.000543253403957909
-0.000160042521432154	-0.000921022816917551
0.000264062292198004	4.05728406551002e-05
0.000477805820599531	0.00153154036906148
0.000174780581781692	-0.000665272188681964
-0.0623990242363235	-0.0578791702641756
-0.0754443181521758	-0.0308094070824928
-0.0529084743908974	-0.0624440707256558
-0.0278661326826293	0.00598809486244622
-0.0373822292420261	0.0241639540767333
-0.00601034693204316	0.00121772521589036
-0.0496962792055173	-0.0227166598530675
-0.0671755180911885	-0.00255419076664531
-0.000493717813685179	-0.0132728390797646
-0.000987452668500064	0.000789350722588993
-0.0477901765587307	-0.0811658003221938
8.15051397255184e-05	-0.000133418630098192
0.000162646819233054	-0.000865383522380138
0.00112471587243164	-0.00107258363055729
-0.000159277853161714	-0.00126632690105026
7.62468326665818e-05	-0.000286633348483733
-0.000470994010608572	0.00022789570098683
-0.000112716130182926	-0.000730996381882558
-0.0367456443971778	-0.0175670063536212
-0.0297949620949562	-0.0271208437166998
-0.000898485791403093	0.00336414215585495
-0.000252082083721274	-0.00376371197055079
0.00178050402827367	-0.00208686802319809
0.00049133501559041	0.000760977885193722
-0.000187671342724547	-0.000733119166482856
-0.000502276746014881	0.00245833552416304
0.000243139462386676	-0.00120130265208082
0.000241014849858112	0.000725506884735098
0.00144073500283161	-0.00026503216903119
0.000558693813291433	-0.00179432553103437
-0.041479934373593	-0.0213612143687262
-0.0561131192054741	-0.0463278865971353
0.000197482316573086	-0.00783022825021572
5.87062148042425e-06	-0.0433339462507164
-0.00148038294816337	-0.0169273876053602
-0.00686510154653859	0.0087327268385121
-0.00186594496903407	-0.00470085062947957
-0.00242151505222125	0.00407327172118919
-5.67077579725767e-05	5.97673191447805e-05
-0.00306243771994633	-0.00141578300687813
-0.00391176185523624	0.00132320296222244
-0.000407988424203642	-0.0025073698722087
-0.00319270650371108	0.00178725327535532
-0.000376586873339675	-1.65400348417586e-05
0.00049350963000382	-0.00234369633154555
0.000167355107276664	-0.0016297923758293
2.93730328760431e-05	0.00038597179968344
9.58016029295496e-05	-3.9338652492794e-05
0.000565895640136743	-0.000299021981477698
-0.000403881748062669	0.00120433515357452
0.000115922525195836	0.00190405402404596
-0.000485866196871208	0.00434707394793485
-0.000983130061171747	0.00717753249333182
-0.0070391489757623	0.0548686720639846
-0.000139220120455802	0.000212460454942699
-0.00110305219448043	0.0011186268896354
-0.000563736754216993	0.00467344177163133
-0.0117010501734036	0.0940002983152994
-0.0435748504419836	-0.0259344441817042
-0.0147817207596255	0.00770416703762861
-0.0424983661557249	-0.046029428420535
-0.000567133218365917	0.00174265512215565
-0.0279065639101551	-0.0468035519734059
-0.0446476338068007	0.00988740130586374
-0.0246971369812934	0.00494655028006813
0.0288801798787484	-0.0390412028959028
-0.00468930402211487	-0.0810865558218423
-0.0474940614357753	-0.0699658542602395
-0.0435574786654241	-0.0655239218397965
-0.0496830656867389	-0.0560360504053449
-0.0110386080088186	-0.0827894404123647
-0.0586060688905935	-0.0688696658582406
0.00134558643850201	-0.00126271722252776
-0.0140282501402276	0.00560946590462885
0.00237220298452157	-0.00479128187139866
-0.0341033144113088	0.0599473310751792
0.000152003200462696	0.000156520762066431
0.000115110743092325	0.00150371659748949
-0.000187192145777275	0.00051144252490988
1.32952549916718e-05	-0.000902917195349316
-0.00811890922027528	0.00278795553079769
-0.00553857388159762	0.0331454092728637
-0.0155700760595855	-0.0556493682033081
-0.0392237632159038	-0.0528050168874169
-0.00359300106717006	0.0216689339236432
-0.0461457072283976	-0.0386616134328344
-0.000144922154462712	-0.00242975295740266
-0.0203351742559436	0.0549584854765418
0.00636893264418792	-0.0288494261136313
-0.000226864253026982	-0.0347738021397935
-0.0300284660609287	0.0257740758566496
-0.043213783485385	0.000184896790936251
-0.0282664868786699	-0.0172575475009972
-0.00610033513470394	-0.000277287811666166
0.00147523373924475	0.00192775036363832
0.0272957100662508	-0.0178639338081522
-0.0235587543602181	-0.0294574494806036
-0.00931920950947195	0.0155477903686718
-0.0586829642670622	-0.00981570790801878
-0.0472888047062051	-0.0278268154989434
-0.01766122028968	-0.0461121788759833
-0.034393489150727	0.000375502245740011
-0.0475503021061375	-0.0141768862239328
-0.00625137338522419	0.0234464271423295
0.00976498499697609	-0.041917719182733
-0.0410283841599692	-0.0786159814072362
-0.0246931466095904	-0.0324590772357434
-0.0435559823303472	-0.034758321746364
-0.0245088436849675	-0.0203874041560548
-0.0300800127487799	-0.0124637608804627
-0.024437495728533	-0.0139840232998325
-0.0165129682320886	0.00686593031480037
-0.0317743589756542	-0.0243358614479319
-0.0130257029148975	-0.00399608606457399
-0.0105470229511902	-0.00469390972540759
-0.00942513337472276	-0.0110688469124724
-0.0245558190258559	-0.0163236536090702
-0.0316808726195373	-0.0283206972761945
-0.0259158653570913	-0.00242537205812365
-0.000486658316440319	0.00628885623774894
-0.000417387253988134	0.000117800976429241
-0.000758103508308103	0.000325728191761011
-0.000369682355084801	-0.0023986626618979
-0.00414925297164226	-0.0803107687491594
0.000600038666802249	0.00250510542819695
-0.000412345995916795	0.00677606035073916
0.000498063426377801	-0.000737166545223933
-0.000275879365075667	0.0203818179356461
-0.0554038455159641	-0.0759362620126339
-0.0426722142403673	-0.0442484300992717
-9.41367256896766e-05	0.00342280360045295
-0.000655815650395412	-0.000545986579540234
-0.000591013773157102	0.00191652430486172
-0.000475036206456957	0.0022788633481933
1.03218066338957e-05	-0.00141545966545449
0.000159310086587747	0.00107935378956365
-0.00310779226671146	0.00181984952751539
0.000105173348254203	-0.00214485953189829
1.92467978614302e-05	-0.000923772901069771
-0.00579394135971485	-0.0125851879951573
-0.0614733281620138	0.024727406597601
-0.0366126590656429	0.0337331365241829
-0.0588799569189059	-0.00697318884697196
-0.00631743087164455	0.0363435635972651
-0.0325723299093683	0.0233676565235443
-0.0327199913413844	-0.0204173737243037
0.000571093696385618	0.0265769819037045
-0.0368025765391127	-0.00676431480303861
-0.0407969982049625	0.0082246781902566
-0.0584317769103454	-0.0588499977528276
-0.0104524717849159	-0.0223300409163795
-0.0565060072628618	0.0158902042560764
-0.00696239576328606	-0.00832088712308038
0.00119759932609576	0.00506034602938621
-0.0293832490520493	-0.0434856912475857
-0.0467970021123231	0.0646946052513533
-0.052223654774706	0.00985899117142019
-0.0492836001518361	0.00405394266334502
-5.79885196353852e-05	0.00249300103666959
-0.0318709516008989	-0.0204918201986014
-0.000466789344361174	-0.0231956303571905
-0.00497767013286626	0.0379470036576233
0.00124763938508306	0.000667965949384744
9.38052744074505e-05	0.00305394611580821
0.00117766221810695	0.000616602447504659
0.000192781242723464	-0.000305381363003338
-0.000521582161418326	0.000871656655820004
-0.000113721717381478	-0.00317914580982169
-0.0184557288746312	-0.033779189742039
-0.00108782868225787	-0.029581640179522
-0.0120862536824038	-0.0547820265147425
-0.0382923503345486	-0.0249013805400989
-0.0330997263950166	-0.0117276150736203
-0.00606365555412725	0.0184654695605144
-0.00115830899137292	-0.0144072423579718
-0.00293706637018332	-0.0206864970044662
-0.0122878510490719	0.00247907375608564
-0.0571294461540888	-0.0204600753701727
-0.0615516805376076	0.00929399607776984
-0.0550555051977151	0.050416284186006
-0.00579326073197939	0.105380144837771
-0.0379594092281665	0.0405413729889367
-0.0141556340158411	-0.00432902012769332
-0.00409665410574733	0.0332691234841924
-0.0378359869155696	-0.0180370258421859
-0.0025260372653384	-0.0239334495591579
-0.0421536289221317	0.0213273863860949
-0.000306287034925426	-0.0281078541073764
-0.04043293360236	-0.018024272342473
0.000536962052050005	0.00449903102240223
-0.0401291393517081	0.00445260610460441
-0.00619991798007863	0.0285962292753839
-0.0515878451867834	-0.0136089255129119
-0.0544654072463997	-0.021481791265647
-0.052482795057806	-0.00916188685015124
-0.0432272368905155	-0.0027680697881764
-0.0414544405012782	-0.0131069942527398
-0.0588739813517052	-0.0184507253328092
-0.0171736136481956	-0.00570279312521021
-0.0368691985546963	-0.0686746030508274
-0.0262837969838657	-0.0376998159192131
-0.0411486421474009	-0.051586845081294
-0.00831344047150895	-0.0385437291766867
-0.00140079457927395	0.00315791755976496
-0.03803870732322	0.00599193578334128
-8.35717177605916e-05	0.0036620890716097
0.000307580952095966	-0.000221601522569949
-0.0537856287440972	-0.0236554539027635
-0.0283297426898046	-0.017819130755051
-0.0642763917827098	-0.0264260672110821
-0.0243862442201184	-0.0548394591499996
-0.0585010398205353	0.0207307887842093
-0.0363955684416978	-0.0112085699747837
-0.00284872615925857	-0.0250696922015816
0.0118751245483123	0.103836259606289
-0.0408737079358692	0.0815397209080277
-0.0441391190012864	-0.0523505893001874
-0.00293421994071896	0.00623357608436093
-0.0514855225165738	-0.0565041079429239
-0.0289502520970112	0.00513916671552819
-0.0256322449947121	-0.00352198564137664
-0.0386728125811197	-0.0106884414127842
-0.03173645587848	-0.0277288556297808
-0.0261750552338161	-0.0261111178227734
-0.0473345357299445	-0.0256035190761106
-0.00418723292368794	0.00299346294564751
0.00100179343315297	0.00581662404608876
-2.67285418722556e-05	-0.00079029176779281
-0.000105576814308809	-0.000521318853893872
3.72892231821197e-05	-0.00123974123367547
0.000192259830621332	0.00113591616025249
0.000464502163965572	-0.00180523577451112
9.5913984508398e-05	-0.000986949164558892
-0.0263035248519301	-0.0344490630994134
-0.0397981025131475	-0.016585091693087
-0.0460577557232026	-0.0171011327960653
0.00022111784349748	-0.00135846023243946
-0.000338717962430665	0.00138797507007875
-0.000327952793699036	0.000269606335503235
0.000141682629469096	-0.00115889167733248
-0.000138400638567779	0.00032015201094064
0.000403025957610801	0.000728930884459147
-0.000231014264159318	-0.00206920771619546
0.00097282224336229	-0.0023311627130262
1.14502614747755e-06	0.000428933060124287
-0.00152692831260139	-0.000217272243732379
-0.00172607556704719	1.17352048123812e-06
-0.000312605384301234	-0.00132782777200323
-0.00136566963653834	0.00246613244702713
0.00244287262826764	0.000443485916239328
-0.00023276054460079	-0.000762677007160087
-0.000262443204491085	-0.000309738468495632
0.000253924360160397	0.00239237926753827
0.00115729455963914	0.0328366573030331
-0.0386756171065721	0.00672337540445392
-0.045276334538808	-0.0514713991302956
-0.0300659172831804	-0.060931572872022
-0.0292337673384397	-0.0353680651226483
-0.0480505740037047	-0.0301753515346652
-0.0294918197686587	-0.00106052256912853
-0.00112985369552776	-0.0310797712839836
0.00524933456767274	-0.0621546100093155
0.0120940735559503	-0.0465149324578532
-0.0149628929741471	-0.0133685850485206
-0.0153351337981197	0.0152800310761977
-0.000804604113906163	0.00190753300004675
-0.00748194257871304	-0.0145081999845345
-0.0389230406775072	-0.0450983808240319
-0.000603498382418223	0.000711242373807458
-2.23397718505658e-05	-0.000453529214601945
0.000267270065833901	0.00533383955996453
-5.63366109111868e-05	-1.78459856678657e-05
-0.000531396998763527	0.0010253072845515
0.000230751765990484	-0.00087294423532349
0.000164062411171752	-0.000777372766505281
1.64805930514319e-05	-0.00113560903079617
0.000194090316162736	-0.000779994607500596
-7.39026011102421e-05	0.000840110666665971
-0.0640746402700612	-0.00352237059645455
-0.00322025968998488	-0.00330164726622742
-0.0477845737866188	-0.0403925539243549
0.000112761589582556	-0.00042374411925181
-0.000300643710782852	6.30997422874265e-05
0.00179219071570882	-0.00383831597099602
0.000497163357221005	0.00383854232796877
-0.000221333308379638	-0.0026418520106723
0.000572628912868692	0.00197177595155648
-0.000188675096127675	0.00204009427791323
-0.000725251605339122	-0.00199298414364116
0.00101284171143973	0.00103015635979794
-0.0248282127355339	0.0536591104074536
-0.0259486355334942	0.053165085958316
-0.0341910887510589	0.0222980830436459
-0.0570483446465136	-0.0301034989077708
0.00984511564665758	-0.00238561860497566
-0.0119490630452044	-0.0040082803177125
-0.00383694571316609	-0.011302742484579
-0.0352793502792484	-0.000202888228491516
-0.00171569823629095	0.0120651163449429
-0.0159003714154328	0.0953471187508352
-0.014206696721463	-0.00409637539866015
-0.0119619188268866	0.0507821497466927
-0.000423361224905253	0.000374873704776926
-0.0537504433978616	-0.0878197758417584
-0.00541501123380561	-0.0238248072276901
-0.00335866376633509	-0.0219023307342606
-0.0421034235487181	0.0145476226630133
-0.0563304979418654	-0.022824245649207
-0.0519887806785283	-0.0629079116936299
-0.0173025664420162	-0.020543510622968
-0.0521756393521775	-0.0463872918071553
-0.0396549256225318	-0.0368145141490722
-0.0169327219342223	-0.0334910214203202
-0.0577428051360667	0.00899570982177395
-0.00255033394426261	-0.00531243582782354
-0.00138171013044822	3.12306968796895e-05
-0.00245345865379443	-0.00266276523930716
-1.92888706204153e-05	-0.00057076805541879
0.00023035126312812	0.000987135986776508
-0.00187259054127507	-0.000917604667176906
-0.0106751838117758	-0.000819667198477023
-0.00581410719206456	-0.00215217476851248
0.000605242003681002	-0.00178593103083793
0.000255733470651002	-0.000890221112104525
-0.00802049656314859	-0.00289503744482096
-0.00518428303339782	-0.000213792861798005
-0.0491543152451402	-0.0498088395934796
0.000286533555108182	-0.000533886426557263
0.000207609463975179	-8.6024353674486e-06
0.00125313934655568	0.0131131768396449
0.000170888250909914	-0.000345971408103803
0.000384977515960075	0.00141633463269548
-0.0187435102226027	-0.0185115447116217
-0.000293729903579672	-0.00303169398154234
-0.000207002364314694	-0.00392199286114935
-0.00014405396581979	-6.63793695270393e-05
-0.000673959448620563	0.00308368288766587
-0.0132151821857392	0.00863837449565472
-0.000797498290390011	0.0195278435007073
0.00432683772707528	0.00415837752829117
0.000114588841329564	0.0181448666709077
0.00427507508830145	0.00933418766899827
3.27729886601194e-05	0.000161313287507342
0.00141348585129256	0.00634061124304151
-0.000115969530449431	0.00113112516617506
-0.0316193347260951	-0.00106845212613965
-0.0401346904445354	-0.00891159065402547
-0.00958791562637873	-0.0361717361966188
0.00406269948898585	-0.0704315655574711
-0.000557383253137284	0.00274508812982095
-0.000675106480759965	0.00163532936720275
0.000661759527058874	0.00161740553633412
5.71820121176257e-05	0.00339036092070042
-0.0515148231974007	-0.0543533340303528
0.000298333898674697	0.000812128027147562
0.000473031515467282	0.00308726382951917
-0.012759972368765	0.0139846952621492
-0.00137111171092449	0.0013137546394274
5.42172612569523e-05	0.000444489540215958
1.90865105166582e-06	-0.000756558007231505
0.000268122093200051	0.00366676175694721
-0.00682442582154423	0.0213421901324321
0.000564177939079313	0.00334773866899317
-0.000504652249575695	0.0056116350874579
0.00382345550969587	-0.0344273146682995
0.0146198867802474	-0.0569995165632797
0.000394812855538322	0.00149217955644627
-0.00336249250427428	0.000642344115852768
-0.000420783413832029	-0.00164796107270627
0.000487327791476052	-0.000454950049575895
0.00111177739685736	-0.00185303818945763
-0.000697495021752467	-0.000322669429948729
-0.000691459633255835	0.00131499665603464
0.00415826553943813	0.00143997434126976
0.000386067528656053	-0.000983792378460895
-0.00129057004733497	-0.000757046197412396
-0.00117580848616574	-0.000648767674316703
-0.00217658952892681	0.00168520810367859
-0.00101971423810371	-4.2978744980153e-05
0.00399612302446058	0.000116022230921192
-0.00233754688420818	-0.0019339615949456
0.00180128093039712	-0.000942304157446842
-0.00183392861249602	-0.00211727100670955
0.000295689232821857	-0.000403516427422434
-0.0265522505312832	0.0157392113977781
0.00161958727410282	-0.0121567794442806
-6.28118837682178e-05	3.32640583888509e-05
0.000300505102757049	-0.0020814478289577
-0.000427089100350957	-0.00158719287187105
-0.0272741961729162	0.00680620652700278
-0.0317711019036894	0.00681104964370838
0.000279627901214555	0.000193827415094178
-0.0394952112439866	0.0125147805868839
-0.00281345092380891	0.00118693252576411
0.000451429219739181	-0.00127156530238531
-0.0301284411592319	0.0292891628936092
-0.0515626714988593	-0.00694609630010662
-0.0562065354592951	0.0129715792629881
-0.0471312543317609	0.00214743824934277
-0.0429070768438289	-0.0550087470049203
-0.0516370442391028	-0.0703447691012097
-0.000884423402262913	0.000419887055420731
-0.00118075024945374	-0.014615267082363
-0.00904256019813232	-0.0159330736120652
-0.000752256502330927	0.0153161933273511
-0.00137260197228701	0.00260043316431557
-0.0371426875187125	-0.0598687318993151
-0.0335621188750265	-0.114282899120335
-0.0125938071949331	-0.00117618905650724
-0.0611100219022876	0.0182834176796226
-0.0548909109478907	-0.0841571269364482
-0.000156673525636475	-0.00130869124587145
-0.00211903889667675	0.00460311236418435
-0.0415830015827856	0.00619023332587325
-0.0410408312428586	0.0288621569822423
-0.00120822699948366	-0.0265603750413408
0.000400724305384795	-0.000612965967138408
-0.000379603361048713	-0.00074305482569704
0.000364165156213094	0.0260617945414013
0.00055304052192009	-0.00131078959791189
-0.000809943417791377	-0.0396697567172062
-0.000359097758393864	-0.00116829561945947
-0.00214932191144406	-0.0176027335909529
0.000237845351031725	-0.000180515013374249
-0.04384300903872	-0.0314723598914201
-0.0435829744924758	-0.0464356754901507
-0.0548596467820379	-0.0614095670908361
-0.0253673902696874	-0.0237691745581834
-0.024667496195994	-0.0189989436299216
-0.0220888886899036	-0.0187840304538248
-0.033657018485419	-0.00589329288878442
-0.0187306145050481	-0.0210919563738987
-0.007372250334459	-0.01169070073029
-0.0284113360170976	-0.0145350437066233
-0.021249749447609	-0.0110567866290781
-0.0322924711870292	-0.0153268231286402
-0.0267629022115365	-0.00910650189926561
-0.0406543621973771	-0.0070481019806731
-0.000440091395225151	-0.000383236554313656
-0.000201028090266543	-0.000950847151732421
-0.0219412708835405	0.0340673229725372
0.000282436416074398	0.00389108638576015
-0.000633896395969946	0.00555594792196965
-0.000581962553982917	0.0116632530755534
-0.00278908584739838	-0.0129485586023655
-0.00124025730484371	-0.000566056905698609
4.28046949288424e-05	-0.000422517946853974
-0.011206167119646	-0.0337225421978475
-0.000169127250274122	-0.000593578458565872
-0.00011973281244184	-0.000679346098127696
-0.000459576204308223	-0.000280634943298733
0.00123463399687334	0.00018561699171243
-0.000270414586195138	-0.000313974621762478
-2.81095323907965e-05	0.0150689786594584
-0.000166082992304906	-0.00301162711142991
-0.000928152252431896	-0.000627922372281139
-0.0212030288559815	-0.0744330588609619
-0.00387404170031935	-0.00272020259761319
-0.00596765876765593	-0.000591393577868846
-0.00279277208461197	0.012774131203691
6.6725912879196e-05	-0.0022023503140166
-0.000422940882888724	0.00121911761088062
-9.72144773942474e-05	-0.000751343629966945
0.0013917665868687	-0.00273473936477698
0.00097114813936193	0.0033956153518282
-0.00238092221831903	0.00168752273630129
-0.0180011268986367	0.0174617309108445
0.000533721681251455	0.00323917188316141
0.000185223470603586	-0.00165018374091436
-7.69554260445192e-05	-0.00117296284575
-0.00698843601453784	0.0072179067151123
-0.00157910707810983	-0.000525186114278899
3.1784169410215e-05	-0.00237742688667872
-0.0322112649318555	-0.103019755485973
-0.000750402407980716	-0.00153238591711524
0.00122912364267838	-0.00330110961216258
0.00163222864984323	-0.000718732245121919
0.000208763460265021	-0.000645109352612498
0.000337684788764205	0.00160886162133785
-0.00131840682835845	0.00412259851523441
0.000207788049738342	-0.000860219111028057
-0.0467839173140077	-0.0476935797574063
-0.000607865395096351	0.000375381922686241
0.000112045480808551	0.00245809418422016
0.00165650875350804	-6.53474646711526e-05
0.0005930570317507	-0.0011761086181003
0.00321367982659061	0.00246389585618186
-0.00522446850021895	0.00137336632555037
-0.000343369152552016	-0.000141723172158104
-0.041796782166837	-0.0346792800629506
-0.0425031632842557	-0.0276397382497993
-0.000998627409812172	0.00129024631166897
-0.00140989011074902	-0.00314184649829811
-0.0030395522865788	-0.00276775345787238
-0.00315359464990666	-0.0623942917161986
0.000637779892768739	-0.0682776584056774
-0.00303783150239522	-0.0448071576734692
0.000363743340120549	0.00217689616289023
-0.000686552651031243	-0.0448097328012918
0.000166330045604655	-0.00098464216137133
-0.000460425081297944	-0.0012024530913096
-0.00264178173788593	0.0112166637205813
0.00083849745760977	0.0263465562212512
0.000404949692587957	0.0093958671268294
0.000178910936703022	0.0116550871156379
-0.000798388652964617	0.000628684851896447
-0.00906442935169666	0.0102711903831616
0.000398196644381815	-0.00133234150537245
-0.000132857209078976	-0.000354928925744763
0.000264863851368671	-0.000871969045611539
-0.000280102486072756	-0.00156794863603764
-9.51822750535139e-05	-0.000341739069282629
6.60254480658318e-07	-0.00114376892816145
-0.000152622313790058	0.000466830409986411
-0.000356148916545632	-0.00104289934086861
0.000206385117883682	1.37104384881053e-05
0.000429418997926534	-0.00073807093124017
-0.00126909567315785	-0.00143077836987146
-0.000418086913908128	0.000640729323152411
-0.000177185507438136	-5.18038607381227e-06
-0.000114119812938164	-0.00051301475351534
1.41181249553972e-05	-0.000441946743515921
-0.000201173362262923	-0.000569255833193057
-0.00101415228332282	-0.00159108405844108
-0.000228556294168489	0.000543171088355649
-0.000906606770443977	0.000514762249088259
0.000335635170814939	-0.00014522343986186
-0.000510202003294383	-0.0006201259810538
-0.00359439031213096	0.00185703224717412
-0.064538820473708	-0.0803464469167061
-0.0134388786750552	-0.010587211944171
-0.000677929904008397	0.0440378490942643
-0.00599307268428823	-0.0392153869298657
-0.00525509434772031	0.0329323407834452
-0.0327059760671271	-0.0129760980355709
-0.0516155613966479	-0.037405825367294
-0.0596443295021859	-0.088438779993506
-0.0543653913122586	-0.0684250727706076
-0.0517808721047173	-0.0396314215476812
-0.046635506503559	-0.0943478130766747
-0.0574851125733685	-0.0526020042206679
-0.000605032459131245	0.00363227576298701
-0.00458515612880417	0.00463203066187401
-0.0134719560284824	0.0258480754408021
0.0292568552988786	-0.0482129166986995
-9.02414575322252e-05	0.00200693383921174
-0.00132038775898146	-0.00123275053547131
-0.000694829143703123	0.000844963638045745
-0.00108727077722485	0.00165294808341541
0.000331446314563746	0.00290048579604133
-0.000280206661599391	-0.001174829368066
0.000177653156671649	-0.000536010939547589
0.000244971191487297	0.000298319191610922
0.00063239969908984	0.00141001443077061
0.000350938858413353	0.00109340246218868
-0.000500410243930547	0.000447157264319063
-6.96869419804704e-05	-0.00027503705132963
8.88679074150557e-05	-0.000916414819127707
7.19265848895777e-05	-0.000913908174872066
-0.0547761198943546	-0.0564425645221182
-0.024954319742453	-0.00642947764948548
-0.00482799894653541	-0.0658533699085971
-0.00259665950984243	-0.0607928820271717
-0.00374874948541533	-0.0710847440922065
-0.00472704878975806	-0.0553024244751936
-0.00349400512772168	-0.059595039606245
-0.0518321291572569	-0.0487195193859381
-0.000308341971798503	-0.000218562697285277
-0.0309660581179622	-0.0171077198145184
-7.16845040073209e-05	0.000950646153215936
-0.0013993365223111	0.000357481762241488
0.00342613205435249	0.0028737130293221
-0.000252543206525093	0.000232875946398058
-0.000590994063516401	0.00134091199731162
-0.00241526856048804	0.00173797040768916
-0.000375055723711382	0.000904238954083907
-0.00590476639976233	0.00352503469854509
-0.00162759984205328	0.00576027197805016
-0.000378838801773973	0.0114683673213128
-0.0643470090547275	-0.0370144570166013
-0.00599415997383601	-0.0219639624577653
-0.0517870241837094	-0.0193585649796239
-0.0473147656125735	-0.0505590405802838
-0.0246730818108588	-0.00966572916642133
-0.0539317047029926	-0.0411172945599708
-0.00108262734548026	-0.00654009524763211
-0.00969603533861488	-0.00267146339315202
-0.00611997879098258	1.05405464879693e-05
-0.059106521389086	0.0179874196494019
-0.0146683822679605	-0.0470252257573021
-0.0356504870511754	0.0320213861335893
-0.052756791862382	0.149065209031563
0.000968745907256652	0.00426653369968219
-0.000722017185328591	-0.0176716188888895
-0.00154790524380599	8.19407005663297e-05
-0.0359663072519389	-0.109846831285607
2.2478678523976e-05	-0.00085744239253794
0.000801767667671677	0.00581542650475241
-0.000528975429403437	0.000136711383590598
0.000572230055525799	-0.000705799495191464
0.000143014174010542	0.00143939809484785
0.00151950664276881	0.00461784675868196
-0.000856444198140474	0.0012956030530184
-0.000219454421084869	0.000191830799694981
0.00013172562125789	-0.000633564679055513
-0.000587555956080624	-0.0393449866779942
0.00054428154585268	0.000364399550132318
0.00154076587783728	0.00145611102998491
-0.000267119626734345	0.000199042911352117
-0.0501246322056508	-0.0226101141997332
0.00246030518320606	-0.0359342978547401
-0.00817270968355643	-0.0229893442837639
-0.00896500754165158	-0.0847149935577668
-0.0179078899464642	-0.00981463803987587
0.00021030212099394	0.00327277059954254
-0.000904882460802552	-0.000187370543758173
-0.00588553334997494	0.000867218756467808
-0.000280730871314434	-0.00069023156336552
0.00104459779183642	0.000464363276985853
2.03029882692371e-05	-0.000709128990433922
-0.00720231133410518	0.0149735977553879
-0.00250629342687138	-0.00184227892036948
-0.00174878252821185	0.00021030010837569
-0.0019963508388887	0.00050466324348657
0.000290544886435831	0.0157732666573788
-0.00174709015698974	0.00750395786396516
0.000154934338547113	-0.000428124583158331
-0.000553668125724022	-0.000221246685242271
-0.00259070672951475	0.00192271374566556
0.00303551631714609	-0.000906489778966124
0.000699578821249144	-0.000484051904863916
0.00213433747035476	-6.85416548306568e-05
0.00196293492517268	-0.0013904726430371
0.000900547265833648	0.00136009923798587
0.000659827725607215	-0.000859662748057235
0.0008021348264594	0.00188531064219978
0.000782595538303548	-4.01996531296349e-05
-0.000369372058648385	0.000176617145470407
7.0157957206534e-06	-4.77098977919328e-05
0.00313373793344254	0.00320753248032796
-0.000770929659160997	-6.7675796670004e-05
-0.00157712189358509	-0.00107387063800496
-0.0251249076819205	0.0112245515209014
-0.0332335012971966	-0.00614115527502068
-0.0211986740172537	-0.00640420861113211
0.0313927522717245	-0.0248177282950254
-0.0202123068087849	-0.0588017580365472
-0.018668472337017	0.0301257717883471
-0.0498780899408046	0.0320926607127888
-0.0290678275849934	0.0146989927958647
-0.00221838856592482	-0.006731331991922
-0.00013530987719312	0.00102546830214224
6.60369860306792e-05	7.10106761864643e-05
5.01008884227598e-05	0.000323727606433686
0.000566322163401439	0.0018928263735336
0.00169308352055037	0.00525769415027329
0.000627841533252117	-0.000582565238616087
-0.00104474559583806	0.00216819179761372
-0.00493140175558615	0.0110048699875184
-0.000269907981795863	-0.000536645499698663
-0.000112655556840369	-0.000824088562599707
0.000233999023304905	-0.000376946722338265
0.000986509290613086	0.000658739016393392
-0.000368931657477454	-0.000993724189882391
-0.034407625216672	-0.0519105674450846
0.00619087978880273	0.0240039742581474
-0.0411788353001835	-0.0480636850246777
-0.0639795456927295	-0.0104836853258964
-0.00511761177423962	-0.0193576872493397
-0.026207283770285	-0.00647178512336311
-0.0362328747691728	0.00371259284447206
-0.00204929100256337	-0.0242435976264611
-0.0526442288291989	0.016105405124645
-0.0210460112180658	0.0314114229850271
-0.0184852670692909	-0.000318036536143596
-0.000366467753132538	0.0441258074671573
-0.00358100252946715	-0.0152140455014619
-0.00663631281169701	-0.0360920769332067
-0.00531931318166368	-0.0331757463470957
-0.000696576715893127	0.0143012861128571
-0.0085382250777315	-0.0128159074482441
-0.00278705593193018	0.000261582421344886
-0.00777669226288114	-0.00286683045915348
-0.0562386075673558	-0.0127784937330286
-0.0632736635224318	-0.0476421720411443
-0.0241667683359719	0.035715672210575
-0.00733045460654835	-0.00561264679248819
-0.00602341895006298	0.00064148033059086
-0.0482896276449064	-0.00853765315419797
-0.0417402249039133	-0.0285898543803563
-0.0172496319554487	-0.0413473944416521
-0.000681764863844726	0.00899345946803975
-0.0360760852841187	0.0638679271718868
-0.0228267713293837	0.0383981733735394
-0.0280947434323901	0.046724729161143
-0.0312581385483319	-0.069611380804932
0.0021996231547948	-0.00517621288790143
-0.00946677487087266	-0.0582467158638933
6.87551029829279e-05	0.00671060166319615
-0.000652477138198541	0.002958288100381
-0.0502613813573463	-0.0190859985534548
-0.0478456158992339	-0.0152251089419702
-0.000235451250531449	0.00280156340530543
-0.0087164250215469	-0.0182771183463898
0.000210335082307292	-0.000558665092392049
-0.0331559406021535	0.0400326209613682
-0.0609400155692824	0.000118199244830253
-0.000541145319784653	-0.00226659335417656
-0.00177107654831663	0.00130727490008927
-0.0150860202505693	0.035327949928581
-0.00347708795656662	0.00484492973196024
-0.0179101938855014	0.0282998051206129
-0.00215960205366061	0.00436161643945832
-0.0580416994735447	-0.0831307732188648
-0.0516159668251691	-0.0492048230421973
-0.0405450332357468	-0.0038527246603296
-0.0493677230891039	-0.0569152670159203
-0.0462383769672425	-0.101562187320813
-0.0409478908224685	-0.0336937949601885
-0.00849935699677706	0.0577183076520039
-0.0236833083453488	-0.104144965076966
-0.0551749442148266	-0.0141785312251835
-0.00209641837490734	0.000535301861597125
-0.000651017549156807	-3.88924625180365e-05
-0.00138305984402363	0.00155246353567842
-0.000135483895325424	0.000727621694408629
-0.00129453780494627	0.000341311218167471
-0.0108224991886886	-0.00643392874757484
-0.0471144084450482	0.00424920482121968
-0.0467650854547071	-0.00024845892144143
-0.056600319156588	0.0143999699284134
-0.000267512898782463	0.0116653431281631
-0.0293478731214933	-0.0128430111522372
-0.0446892520512745	0.0652255103071598
-0.0366724372796527	-0.0456154802087625
0.00218876935403751	0.00236634197323989
-0.00151159067515	-0.0421506060977292
-0.000544881400085167	-0.0320590860766233
-0.0805401034487415	-0.0442635992508507
-0.0746903607980145	-0.0913096546137537
-0.0575510997521563	-0.0595925731878496
-0.0530866817373506	-0.0246341433431163
-0.00336775189871109	0.00777811326747801
-0.00981774615060335	0.00763718081156339
-0.00355594477144483	-0.0103052152958092
-0.0382492512798546	-0.036807655561116
-0.0103525899530232	-0.0503931974713015
-0.000868405981268361	0.00256152365514056
-0.00701696464526227	-0.00251812988906885
-0.00129450577917997	0.00209484110345048
-0.0464425828044374	-0.0485806212307573
-0.0336110294302001	0.0291973201542541
0.000156675667672107	-0.00144024598699849
0.000331310192813032	-0.000880513366931216
-0.000102378680361961	0.0030204474224993
0.00761374793957448	-0.0663177051915881
0.00287517189172415	-0.0603694154416209
0.00708255329438401	-0.00806563220564049
-0.0170616966222527	-0.0198093708911189
-0.0228674864669943	-0.00960422013717865
-0.00788521257484213	-0.106346885247752
-0.000127551634607662	-0.000499636119626327
-0.000199464871744919	-0.000911753805373876
0.000729566828431116	-0.00163880951557334
0.00027546611008664	0.000448519974631509
-0.000174369656174254	-0.000744936182430714
0.00423001040666492	0.00311688615359949
6.61718434066122e-05	-3.88958205952e-05
-0.00382530781276667	0.00239067564711377
0.00050170032373497	0.000716947561589781
0.00472060343427017	0.00170274990226673
0.000685573951697785	-0.000987173190242271
-0.000954308372421178	-0.0220086210240898
-0.000876196807373289	-0.0729982873428177
-0.0111142453479174	-0.0277806595537154
-0.0232454524972576	-0.0752076356259024
-0.0302160443416887	0.0263223410476647
0.000360753572239563	-0.000887626594006079
0.00115009297633805	-0.00177616445137754
-0.000533938158487127	0.000487332380221389
0.000817517213036967	-0.0215875208275486
-5.64757484093729e-05	-0.00102552245404568
0.00413834292901354	-0.00137295732329974
-6.68173273614889e-05	-0.000734516990074359
0.000522038883135279	0.00229841644732588
-5.18874758173235e-05	-0.00207803810412172
-0.000565991740546209	-0.00108898859484865
-8.38801483931118e-05	-0.0367691531658786
9.79251537455081e-05	-0.000200273496862554
9.88209842154204e-05	-0.00180144828702817
-0.000373897236934342	-0.000276693380436016
-0.047463182849942	-0.0595104082036797
-0.0474973517245291	-0.0619733305821698
0.0178774934601453	-0.0416665812730346
-0.0417966409511646	-0.011479096782951
-0.0230572114798622	0.00877915562234657
-0.0158614267595881	-0.0030654916855245
-0.0137334116479523	0.0352143483414891
0.000151572689420447	0.00073267836765863
0.00023003265333835	-0.000208140503304532
0.00138313708079974	0.0016379169359396
-0.000406497004695177	0.000822895225964366
0.000439155281501701	0.00032650746058584
-0.0436740137074177	-0.0199179161667503
0.00132955606811205	0.00220348997986473
0.00185049969295509	-0.00015113956185955
0.0012578104454273	-0.000797591981742191
-0.000152990294873433	0.00114177100974143
-0.00175403486683111	0.00834054364041541
0.000408577623503242	0.0010939909684268
0.000344996038684582	0.00166737580434656
0.00177061150105584	0.00186826990602968
0.00789649353135136	0.035188262339386
-0.0533851672348143	-0.029506758934546
-0.00112524033076054	-0.0192604671580249
0.000795705545337283	0.0379919627212386
-0.0263041750542298	-0.056609017931993
-0.0010681786615583	-0.000620892852712565
-0.0469089807160781	0.00339114791815531
-0.0528186528476965	-0.0137302509918009
-0.0497121996550682	-0.0104790441483462
-0.00644140531003923	-0.0456305546533838
0.00107088547504649	0.00143214359400686
-0.00036461894815101	-0.0011290245042507
0.000659629986649576	0.00149782705287165
0.000665047216563699	-7.8601262271244e-05
-4.24259065456602e-05	0.000392886237684414
0.000284704544149417	-0.00127064859846261
-0.000223691969314497	-0.000156072035331878
0.000270908745857189	-0.00131304701722448
-0.0455013911508507	-0.0241454531671382
-0.0610045872786897	0.00551837992978943
-0.0416500528717318	-0.0218350122146023
-0.00233802434972114	-0.0919648296142604
-0.00151329154427945	-0.0871931468753354
-0.0014603416861606	0.0138939809083347
-0.00057710289416131	-0.00146681410447957
0.00468994436349425	0.00106867225304698
-0.000284405772116234	-0.00237646030245632
-0.00170575834135712	0.00364986134679614
-0.000300310880845332	-0.000783975541047106
0.00127957602235772	0.0119679258719667
-0.00298141458931281	0.00675982616764684
-0.000126041431853238	0.000919209831209031
-0.00100094327764092	-4.395823279401e-05
-0.0155500989983967	0.00541481842149505
0.00268940987759142	-0.0360397405354567
-0.000241966650583524	-5.27538322232443e-05
0.000115080249243681	0.000170027764885016
0.000753244247052157	0.00278251446141448
-0.0516915468926654	-0.00672446309826105
-0.0287821224734158	-0.00957750645812866
-0.0457645301680657	0.0013991487621875
-0.0639674856594725	-0.0163585008479199
0.00141037510134991	0.00196777197285673
-2.95188564571544e-05	-0.00793929647389885
0.000150505480711431	0.00181176429407466
0.00152838737057117	-0.000938423878582319
0.000101617827181382	0.00389619751974941
8.72254474720592e-05	0.0114932409933195
0.000351387377765668	0.000736968348098718
9.05849792747718e-05	0.00113643156942846
0.000269427598929523	0.00010521681893981
0.00126391506417968	0.00385926706146976
-0.0520376856387651	-0.0551484932145208
0.000529487412372021	-0.0108834497467484
-0.0281477266105784	0.00757766299270435
-0.0463523517673509	0.0253066128437383
-0.00549417937104679	-0.0112592565963053
-0.000635058906265022	-0.00310768653302173
0.00076254463591173	-0.00158141395990289
0.000534083039472541	-0.00207901672908629
0.000394834383085305	0.00176484937794817
-0.00913299767207087	-0.0230060092415309
0.000370533232396971	0.00293707852180819
0.00711511419291001	0.00409088848472353
0.00128710147358104	0.0018242429098108
0.00169375756097481	0.00104089586450062
0.00572268388227805	-0.00167703408690829
0.000771625260609372	-0.000348024957194224
0.00282695207202142	0.0028558023766119
-0.0510610342805555	0.118454667335608
-0.0537436927107103	0.109818908793035
-0.0443038206800473	-0.0380265826740096
-0.0351305650667012	0.024190056935821
-0.0567786241112033	-0.0248829383863653
-0.039690743282205	-0.0855642417087445
-0.0191366273954149	0.0184601539958904
-5.30234330518367e-05	-0.00036895771198181
-0.000617723015502974	-0.00145188174665365
-0.000856150241801357	-0.00278997845180809
0.000820398938939218	-0.000544118875345785
0.000465035055016473	-5.93347160478958e-06
0.000269923710158687	-0.0011108899656793
-0.000475289041463423	-0.00434080653607228
-0.000417800312386425	0.000722693603017278
0.00033862811110081	0.000602869995070206
-0.000390581852650528	0.0013699311423779
-0.0191195449921207	-0.0408556887507223
-0.0462153241435254	-0.100926632077031
-0.0250895978447388	0.00393396741147534
-0.018029166957743	-0.0829285521143672
-0.0380368597504292	0.01183739672907
-0.0405808946926472	-0.0307381252824211
-0.0356849042605682	-0.0806528378474078
-0.0558318254550165	-0.0444855635707273
-0.05522946928436	-0.0380545705494696
-0.023688540930444	0.00262025277227987
-0.0542612275809838	-0.0385290441697181
-0.0440284809137915	-0.0989235007270984
-0.00935074447423016	-0.0278251452281709
-0.000305236623287464	-0.000160379048413373
-0.000400908825796305	-0.00150668141551322
-0.000259458201368083	-0.00016068359119651
3.12996159186549e-05	-0.00134278056328696
-0.000101928895579509	0.000244016398808382
0.000140316078763345	-0.000373014178236018
0.000808671730822517	0.00234770708821693
0.000966208585286746	-0.00107864447299828
7.06190117441899e-05	-0.000867714476079126
-0.000397942888594988	-0.000359878038377469
-0.0107244867153364	0.00627818940563986
8.66224956556638e-05	-0.0002581087230655
-0.000128953872408955	0.000947808732013486
-0.0267347136664885	0.0373318777486122
0.000745682942611188	-0.00084631699793504
0.000120134400287845	-0.00160881912784173
0.000173240046587111	-0.00296793339653759
-0.000511402376213277	0.0278311582955328
-0.0089136372063045	-0.0138465570856185
-0.0294395485916574	-0.00146283552812002
-0.0587231702086048	-0.0486383974244563
0.000464232630447821	-0.000863185112136402
0.00141398709602302	0.00443597928828721
0.000456062193915384	0.00095439196750895
-0.000366090101994392	-0.000431217850576652
-0.000758444631284189	-0.000856812213585904
-0.0019167376355863	0.00178964964500058
-1.17693444895584e-05	0.00178255894540475
-0.0118836681292871	0.0189965807656314
-0.0222724966501019	-0.040418285102868
-0.0140882124436665	-0.076618595234168
0.0134805421333006	-0.0491259881756434
0.00949144301735724	0.00813655691199714
0.00884609488567997	0.00702446728703711
0.0147084800448258	0.00724960825117663
0.0063940214392445	0.0106348807626734
-0.000404925718097363	0.0398597244743936
0.00271418437985795	0.00468697529224517
-7.14159309076513e-05	0.00326781749455977
-0.0523999126922011	-0.0522711816988038
-0.0397332710439168	-0.0448765363306877
-0.0327503872678507	-0.0496893641220887
-0.0478996377683486	-0.0627875509108796
-0.0342752057871711	-0.014238945200404
-0.0400628934714601	0.000694893866649893
-0.0371326734256707	-0.0572311501857704
-0.00472029233602315	0.00721736917526336
-0.0404559880593635	-0.0400130659041534
-0.0483119630671668	-0.0489310342609328
-0.0170874688692141	-0.00149851315714522
0.0150507330773526	-0.0252670710805517
-0.00545231862373552	-0.0232828240098792
-0.000133126106891812	-0.000361355520227626
-0.00125281815941917	0.000848051084199993
-0.0014296030759284	-0.000639667083392671
0.000493874287191904	0.000475064628747419
0.000707096024768129	-0.00121448947165138
0.000823922013336451	-0.00164301211668726
7.46653570403381e-05	-0.000434371133093818
-0.00194418143442404	0.0229225479805952
-0.0203887391097549	-2.63657544638529e-05
-0.00335099457634181	0.0435832474882654
-0.0023795774851515	0.0158055679156161
-0.005077980626524	0.0228206821947818
-0.00183553998218827	0.0428691601798028
-0.00177263294744932	-0.00967531562531103
-0.0702520583611973	-0.0442720596242772
-0.0144526796940364	0.0101670618064188
-0.00106313061179286	-0.0101980972357278
-0.0114907903266556	0.00581305549723077
-0.00200966874819052	0.0247765643666762
-0.0483472278335055	-0.0554817752859508
-0.0509037072908155	-0.0981155520224318
-0.0261668141708267	-0.115580834060163
4.26280176080117e-05	-0.00119360990625739
0.00188676674576584	-0.00845991991417509
-0.000147460072731066	-3.24678546762339e-06
-0.00160350078231063	-0.00530903117642403
0.000238635543990621	0.00130032095714381
9.67223987618435e-05	-0.00145072663010485
0.0191815445830565	-0.0456552463347878
-0.014038904693469	-0.0465409230975984
-3.25076988029471e-07	-0.000348996998056111
-0.000861319243746158	-0.00126069421567906
-0.0106461040303423	-0.0605162303831075
0.000599631235041739	0.000240859654653865
0.0146199837642597	-0.00772745368526262
-0.0502476618775788	-0.0812985694560694
-0.00250483549555418	-0.00439197467306279
-0.0311746681198812	-0.00642944102209003
-0.00271796039870753	0.0618234865929395
-0.036470653359363	0.015122856485883
-9.66075928651722e-05	0.000303347389360742
0.000236068444954107	0.000781532169931104
0.00011772573792404	0.00305543374712013
-0.00697688900721424	0.015698089557389
-0.000196279121586204	-0.00211861817594254
0.0041617682191248	0.00291214233808884
-0.0220397597071208	-0.035662007030306
-8.21233878816191e-05	0.00047841030257114
-0.000508305614512289	0.00123642423913753
-1.87140760236747e-05	-0.00138680346780681
0.000326291341646464	-0.000409652039644919
0.000453275844923971	0.00045795535422867
8.08452525103559e-06	-0.000548260048093262
-0.000442979151622253	0.00146800671686059
-0.00132005129390758	-0.00234224579111969
0.000627210459515123	0.00109988398554085
2.84741044937094e-05	0.000802294509441668
0.00052646431849904	0.000510368635782927
-0.000486700160233089	-0.00111868812240224
0.000214388964696759	0.000937030633623978
-0.003393134687063	-0.0760637169950109
-0.0244395562020416	-0.00754864849162157
0.00124268118063448	0.0205799911656072
[truncated: 17,259 more rows]
