# Supplementary material for: The WID-BC-index identifies women with primary poor prognostic breast cancer based on DNA methylation in cervical samples
Source: Nat Commun. 2022 Feb 1;13:449. doi: 10.1038/s41467-021-27918-w (PMC8807602; doi:10.1038/s41467-021-27918-w)
Supplement: Supplementary file 4 — Source Data [file 41467_2021_27918_MOESM4_ESM.zip › WID-BC-source-data/main-data/figure-5o.csv]

WID-BC-index	HER2	type
0.3215184315499	Neg	Breast
0.872300075067314	Neg	Breast
0.920939808373133	Pos	Breast
0.633045984410137	Neg	Breast
0.970431684984329	Neg	Breast
0.677184961787826	Neg	Breast
0.705097079941933	Neg	Breast
0.321008717161343	Neg	Breast
2.05942504918902	Neg	Breast
1.06614001283806	Neg	Breast
0.309092565088967	Neg	Breast
0.634931663072861	Pos	Breast
-0.73373491395931	Neg	Breast
-0.200817231686404	Pos	Breast
0.28905947446068	Neg	Breast
1.40154956160584	Neg	Breast
0.0537572516891795	Pos	Breast
0.227067868487832	Neg	Breast
-0.202977133625135	Neg	Breast
0.171738816506056	Neg	Breast
0.421913940107825	Pos	Breast
-0.168222806485006	Neg	Breast
0.0855032104145933	Pos	Breast
0.0472414826606113	Pos	Breast
0.627518593115136	Neg	Breast
0.858612330814324	Neg	Breast
0.0862411302449842	Pos	Breast
0.832923937997756	Neg	Breast
0.924115858409172	Pos	Breast
0.474639093637005	Pos	Breast
1.04217273201951	Neg	Breast
-0.476890299452239	Pos	Breast
0.332297184544044	Neg	Breast
0.0854948051027842	Pos	Breast
0.736556633949797	Neg	Breast
0.289612142685965	Neg	Breast
0.555845458861348	Pos	Breast
1.04121109598252	Pos	Breast
1.8469767249521	Pos	Breast
1.01519489461912	Neg	Breast
1.27561229401599	Neg	Breast
1.02970605358326	Neg	Breast
0.338865327852248	Pos	Breast
1.57791317787756	Neg	Breast
-0.403391530550129	Neg	Breast
0.553195902711928	Neg	Breast
0.370445106542995	Neg	Breast
-0.0129651923369476	Pos	Breast
0.753437764092183	Neg	Breast
0.566095703495079	Neg	Breast
1.03687185286211	Pos	Breast
0.686587642824041	Neg	Breast
0.937214956046755	Neg	Breast
0.219175370089781	Neg	Breast
0.564448995236108	Neg	Breast
0.789357767380339	Pos	Breast
0.00836762145618868	Pos	Breast
0.0100990909986375	Pos	Breast
0.402553725659426	Pos	Breast
0.177608221828664	Neg	Breast
0.507906953556068	Neg	Breast
0.361156618318832	Neg	Breast
0.571061894312546	Neg	Breast
0.423990677061629	Neg	Breast
0.359009497635272	Neg	Breast
0.305189132650262	Neg	Breast
0.100753990360876	Neg	Breast
1.21260980412224	Neg	Breast
1.01498414867475	Neg	Breast
0.169209468047008	Neg	Breast
0.0371711240265746	Neg	Breast
0.164300302482	Neg	Breast
0.318625764841879	Neg	Breast
-0.150162275123677	Neg	Breast
0.567514988754802	Neg	Breast
0.450928969774579	Neg	Breast
0.681621615072104	Pos	Breast
1.11677413966131	Neg	Breast
0.451523656247333	Neg	Breast
-0.483591604774232	Neg	Breast
0.675746147697652	Neg	Breast
0.455119048047233	Neg	Breast
0.313050482201103	Pos	Breast
0.0859085844136843	Neg	Breast
0.649250365469084	Neg	Breast
-0.366740759524238	Neg	Breast
0.455662727340545	Neg	Breast
-1.02737157448783	Neg	Breast
-0.18564669187087	Pos	Breast
-0.556727873678965	Neg	Breast
0.26397491386205	Pos	Breast
0.920520382035043	Neg	Breast
0.232952834300977	Pos	Breast
0.479377534330783	Pos	Breast
0.13910768978604	Pos	Breast
0.592106184215027	Pos	Breast
2.18944578127043	Neg	Breast
-0.0302263542388889	Neg	Breast
0.524863380728526	Neg	Breast
1.53574745269944	Neg	Breast
-0.230086837956877	Neg	Breast
0.180951689743864	Neg	Breast
-0.111546362791832	Neg	Breast
0.457657485511613	Neg	Breast
0.102849117322599	Pos	Breast
0.804357147072218	Neg	Breast
0.612701730882244	Neg	Breast
-0.0941679727290822	Neg	Breast
-0.0166555229722222	Neg	Breast
0.658201574550852	Neg	Breast
-0.0383366067054804	Neg	Breast
0.439571784400733	Neg	Breast
-0.743881363530076		Control
-0.882898440395577		Control
-0.237306241502074		Control
-0.612195691187768		Control
-0.0267491930335274		Control
0.312268431496757		Control
0.262743115103116		Control
0.277214939303598		Control
-0.567651777720604		Control
-0.478132135916309		Control
0.153254059805053		Control
-0.259502689664079		Control
-0.254679721080463		Control
-0.28494174190359		Control
-0.323283151200456		Control
-0.451586768621736		Control
-0.0844159129756592		Control
-0.274597121346044		Control
0.211569569953156		Control
-0.379721650543771		Control
-0.0522109816194738		Control
-0.385326749348871		Control
-0.731443103114823		Control
0.88954437359273		Control
-0.0366102591168435		Control
0.278638532811838		Control
0.0604934439672088		Control
0.574993038401107		Control
0.065748393641733		Control
-0.403991868881727		Control
-0.641367422819088		Control
0.365211437102559		Control
-0.732225991062564		Control
-0.434640683394424		Control
-1.09019380127999		Control
-0.131477994129874		Control
0.0767854867068647		Control
0.0738917845514497		Control
-0.00521169323805777		Control
-0.786521433181342		Control
-0.013367339384292		Control
0.0778190004101887		Control
-0.464256523674451		Control
-0.257555275182805		Control
0.919092972317711		Control
-1.49632255665899		Control
-0.814086903069808		Control
-0.875096541743326		Control
0.750794830153833		Control
-0.204317444496935		Control
-1.31514750371564		Control
-0.237991647522358		Control
-1.53150834500034		Control
-0.00334549629258175		Control
-0.442222163207109		Control
-0.252380236176464		Control
0.0248886575260189		Control
0.113262801846543		Control
-0.569684892178928		Control
0.16826881191547		Control
-0.197298060228166		Control
-0.0152744973632943		Control
-0.125321207041506		Control
-0.651402464157769		Control
-0.399299860206172		Control
-0.593151234264702		Control
-0.184341867819824		Control
0.457223920370279		Control
-0.64921578558101		Control
0.615594890707416		Control
0.497933286276048		Control
0.393030930434972		Control
0.27470870905896		Control
-0.634046966733274		Control
0.440988347004688		Control
-0.585093392878137		Control
0.0992893695040286		Control
0.578161740458859		Control
0.232144718276475		Control
-0.202279788316053		Control
0.555198228322949		Control
0.562444861009367		Control
-0.352347655102371		Control
-0.515047861259032		Control
-1.03957497317253		Control
-0.0925468797822283		Control
0.646576196006771		Control
-0.157659118951524		Control
-0.186696612825785		Control
0.00213190536709286		Control
-0.710534855552808		Control
-1.1305668769203		Control
-0.511267682734815		Control
0.121957929969653		Control
0.484460435541283		Control
-0.859277056435688		Control
-0.471145790805571		Control
1.61654341863949		Control
-1.01703624302223		Control
0.760569930651689		Control
0.207153006393948		Control
-0.775500997571701		Control
-0.561776265406792		Control
-0.224599964206712		Control
0.141597645850714		Control
-0.184087510798444		Control
0.115080525379773		Control
0.625169056008832		Control
-0.392417554007568		Control
-0.239004352366586		Control
-0.878588318709928		Control
-0.189456825700819		Control
-0.490925998547264		Control
0.23111208855014		Control
-0.978566284655411		Control
0.640720621051752		Control
0.111657909810362		Control
-0.0210765108045142		Control
-0.227478131575769		Control
-1.091446409332		Control
-0.373401776488614		Control
-0.107679004486352		Control
0.0212238088923058		Control
-0.407933143726947		Control
-0.0536647425920819		Control
-0.160130672256647		Control
-0.539663501869694		Control
-0.285472853630711		Control
-0.16099740117638		Control
-0.366069261834361		Control
-0.278932211462047		Control
-0.534794746168265		Control
-0.0782980950703662		Control
-0.368218209264839		Control
-0.243652006155173		Control
0.207189498606074		Control
-0.4434080066427		Control
0.0951533981024789		Control
-0.361701213763904		Control
-0.258984279631421		Control
0.127194969846988		Control
0.299121680573701		Control
-0.0597566391856471		Control
-0.0783143234188013		Control
-0.00180806114773298		Control
-0.54837288180189		Control
-0.0941163123653993		Control
-0.294373598142355		Control
0.60025036744697		Control
-0.798636663888287		Control
-0.200363767796272		Control
-0.789093892952099		Control
-0.798667037139339		Control
-0.621566691430113		Control
-0.739069551171503		Control
-0.764219783615614		Control
-0.608505272619626		Control
-0.809099026858295		Control
-0.861935552339043		Control
-0.426784603001436		Control
-0.45263360048011		Control
-0.361781521332167		Control
-0.516644504972459		Control
-0.567851397410015		Control
-0.457185420202218		Control
0.340954105250796		Control
-0.27945622273359		Control
0.0946350619564707		Control
0.242831172859644		Control
-0.772416117132466		Control
-0.409534716738011		Control
0.00284083683042109		Control
-1.01990557332456		Control
-1.11170089495594		Control
-0.805204137342698		Control
-0.623566362633326		Control
-0.127103471422663		Control
-0.870528204984338		Control
-0.799435549636001		Control
-1.05348781433004		Control
-0.672124679364744		Control
-0.800370757299353		Control
-0.359455577794845		Control
-1.03101807860591		Control
-1.17176837988011		Control
0.28468643308114		Control
-0.540407040939235		Control
-0.842267095406909		Control
0.124381907391191		Control
-0.447088746240826		Control
-1.33345349862435		Control
-0.245151307379304		Control
-0.362804610072337		Control
-0.336378409651446		Control
0.541414905881504		Control
-0.79163052308189		Control
-1.04785638250741		Control
-0.318756756486488		Control
0.010822330614171		Control
-0.236657816162087		Control
0.55565176537153		Control
1.0501201690602		Control
-0.186380556050657		Control
0.0124098338045531		Control
-0.665565644134098		Control
-1.16626112803231		Control
-0.728437608665239		Control
0.244463795284353		Control
-0.422043526108829		Control
-0.620495072151053		Control
-0.37838395083771		Control
0.29471200324187		Control
-0.298313130164006		Control
-0.262890961496628		Control
0.229671125737377		Control
-0.529894336715378		Control
-0.49369242078417		Control
0.204902669419634		Control
-0.84149102968025		Control
-0.680625158313535		Control
-0.36829933538823		Control
-0.409546410941447		Control
0.959243577135698		Control
-0.739513710874324		Control
0.498422477815776		Control
-0.487451510192532		Control
-0.417084923694365		Control
0.105242575206256		Control
-0.0442362941206668		Control
-0.456854053044462		Control
-0.150959502630402		Control
0.5091702629005		Control
0.21609170184699		Control
-0.281591794227754		Control
-0.708914722741649		Control
-0.158938377430944		Control
0.0546610347623123		Control
0.00671109182257911		Control
-0.140007048699289		Control
-0.740702730945822		Control
-0.450196957666406		Control
-0.853272400756767		Control
0.0868911291967856		Control
-0.619416229909323		Control
-1.0151498655126		Control
0.00750691463509397		Control
-0.0941441021459656		Control
-0.206509334720358		Control
0.0814390342786182		Control
-0.286395709324848		Control
-0.0220725948243167		Control
0.261654763167025		Control
-0.58356834864617		Control
-0.437461502818775		Control
-0.641003870535927		Control
-0.578208396579105		Control
0.338065838267753		Control
-0.906666777188903		Control
0.664446270518744		Control
-0.42370795231856		Control
-0.254864704980818		Control
-0.525700441132021		Control
-1.42714266735606		Control
-0.449033705558508		Control
-0.13680222279451		Control
0.199455819830279		Control
-0.58396769072192		Control
-0.522254664312944		Control
-0.952627023822131		Control
-0.512566271365154		Control
0.548478057203914		Control
-0.100247341417293		Control
-0.0312390638359914		Control
0.0299495924696459		Control
-0.497787837453984		Control
-0.276200738549374		Control
0.0422045348897261		Control
0.134797272547807		Control
-0.506559703566394		Control
0.297256540572118		Control
-0.441040220441743		Control
0.0861467123413297		Control
-0.581326863918045		Control
-0.441356740459078		Control
-0.904850432604768		Control
-0.723049916353067		Control
-0.39858867981701		Control
-0.27021734944873		Control
0.749975935388246		Control
0.0537433608086711		Control
-0.993748760351089		Control
0.885263528410732		Control
-0.521561729521858		Control
-0.498265017039676		Control
-0.597948122380237		Control
0.466386979487825		Control
0.00723372770659607		Control
-0.620559664557119	NA	Control
-0.186206164128634	NA	Control
0.566212497003296	Neg	Breast
-0.725919689945767	NA	Control
-0.579801774053748	Pos	Breast
0.877058366816417	Neg	Breast
0.348438353024016	NA	Control
0.798375624208654	Pos	Breast
-0.117762054743489	NA	Control
0.0246982229382085	NA	Control
-0.163197747456772	Neg	Breast
-0.318527217065245	NA	Control
-1.13545274988691	Neg	Breast
0.521869544128181	NA	Control
0.818514396657668	Pos	Breast
-0.384697258271992	NA	Control
0.2950618333453	Neg	Breast
0.647225485207983	Pos	Breast
0.126582059351587	NA	Control
-0.268997506787377	NA	Control
-0.255121245382454	NA	Control
-0.214846722811685	NA	Control
0.657869224519635	Pos	Breast
0.790493700396344	Neg	Breast
-0.425018438821403	NA	Control
-0.153849905574315	Neg	Breast
-0.674500216265688	NA	Control
0.344906499399607	NA	Breast
-2.62564668645914	NA	Control
0.0344917481506979	NA	Control
0.307941254001883	Pos	Breast
-0.938562666695487	NA	Control
0.807121235508862	Pos	Breast
-0.716170805015105	Pos	Breast
0.348426732050587	NA	Control
0.258513740795625	NA	Control
0.625788705907084	Neg	Breast
-1.08592990744473	NA	Control
0.77665888316502	Neg	Breast
-0.421039887533645	NA	Control
0.117420222547675	Neg	Breast
-0.321556667690154	NA	Control
0.232224961726024	Neg	Breast
-1.05387869228928	NA	Control
0.348057260011573	Pos	Breast
0.0452529811532612	NA	Control
-0.289879706803389	Neg	Breast
0.528837357703383	Neg	Breast
-0.650410406961913	NA	Control
0.594965993133847	Pos	Breast
0.170632035073575	NA	Control
0.240982569360382	NA	Control
0.227601129953099	Pos	Breast
0.532642955509863	Pos	Breast
0.489713542490502	Neg	Breast
0.379074106905192	NA	Control
-0.827601085210709	NA	Control
0.332328264287746	Pos	Breast
0.933470217368698	NA	Control
-0.0496568571409994	Pos	Breast
-0.180661104099926	NA	Control
0.793471196575977	Pos	Breast
-0.403468529010373	NA	Control
0.302094670202743	Pos	Breast
-0.393328835924355	NA	Control
0.233855410483759	Neg	Breast
-0.635780597347333	NA	Control
-0.166719484056668	Neg	Breast
0.681886594250983	NA	Control
-0.317843090930017	NA	Control
0.753939574281351	Pos	Breast
0.230518508521754	NA	Control
-0.742840280962787	NA	Control
0.405065903258628	Pos	Breast
0.183273270322994	NA	Control
0.685414850360128	Neg	Breast
0.342733874603506	Pos	Breast
-0.992473422729734	NA	Control
0.932726459245676	Pos	Breast
-0.365287190480167	NA	Control
0.125276031580932	Neg	Breast
0.0157543576897297	NA	Control
1.4481576566924	Pos	Breast
-0.235290851405101	NA	Control
0.46033257493094	Pos	Breast
0.47227449815552	Neg	Breast
0.130376159256306	NA	Control
0.351343183848651	Neg	Breast
-0.780950887286641	NA	Control
0.584404260065157	Pos	Breast
0.228864100864239	NA	Control
-0.0156234513447149	NA	Control
-0.206385057543784	NA	Control
-0.869348650696054	NA	Control
-0.195618837773313	NA	Control
-0.478306188604216	NA	Control
-0.611938476006297	NA	Control
-0.501463044550963	NA	Control
-0.350531486475938	NA	Control
0.565348445145041	NA	Control
-0.524093763945429	NA	Control
-0.302877324261401	NA	Control
-0.529949984586451	NA	Control
1.94468576854083	NA	Control
-0.0739842664680389	NA	Control
0.86756616400614	NA	Control
-0.546442567257634	NA	Control
-1.39446200152346	NA	Control
-0.399052394022608	NA	Control
-0.139475064440129	NA	Control
-0.449684001116488	NA	Control
-0.152390195356771	NA	Control
-0.504010012472127	NA	Control
0.0470420876036621	NA	Control
0.2783342177101	NA	Control
-0.952077772617347	NA	Control
-0.806877260659495	NA	Control
-0.481942878291707	NA	Control
-0.300269309172298	NA	Control
-0.974819260873541	NA	Control
-0.769085506910989	NA	Control
0.277965747114648	NA	Control
-0.0884107103059109	NA	Control
0.922380983266943	NA	Control
-0.615583808112141	NA	Control
0.618259195890464	Pos	Breast
-0.555743109056441	NA	Control
-0.473598597448561	NA	Control
0.79022516358996	Neg	Breast
0.468898450334215	NA	Control
-0.399378077797349	NA	Control
-0.0641735688712591	Neg	Breast
0.196754168553789	Neg	Breast
-0.603143628872313	NA	Control
0.287665132434109	Pos	Breast
-0.238424002685839	Neg	Breast
0.7791922759715	NA	Control
-0.692417179633113	Neg	Breast
-0.318978906435756	NA	Control
-0.279572689412324	Neg	Breast
-0.599630343116863	NA	Control
0.501491282370536	Neg	Breast
0.926334898538512	NA	Control
0.183091582736961	NA	Control
0.0111486330928659	Neg	Breast
0.718206975615474	NA	Control
-0.494393228519307	Neg	Breast
-0.0389581874416568	NA	Control
-0.252777114833563	Neg	Breast
-0.689258028610932	NA	Control
-1.9744854546392	NA	Control
-0.797142276858255	NA	Control
-0.551076705137885	NA	Control
-0.582049214955859	NA	Control
-0.963108756373663	NA	Control
-0.0554844340547633	NA	Control
-0.792862784352108	NA	Control
-0.0412840838308251	NA	Control
0.149245153739475	Neg	Breast
0.335140273230936	NA	Control
0.360654636338968	Pos	Breast
-0.0733816105662143	NA	Control
-0.824041753764368	NA	Control
-0.406632319079703	Neg	Breast
-0.0381992240623425	Neg	Breast
0.981550197257946	Neg	Breast
0.526372748709103	Neg	Breast
-0.298656590954202	NA	Control
0.0130741896146473	Pos	Breast
0.600082633433991	Neg	Breast
-0.480852825047762	NA	Control
0.278098902252713	NA	Control
-0.626320322260387	NA	Control
0.420061934597106	Pos	Breast
-0.531214150771409	NA	Control
-0.910298012321075	NA	Control
-0.887410291836576	NA	Control
-0.0735191674107797	Pos	Breast
0.0852191161836917	Neg	Breast
-0.655071815368138	NA	Control
1.02360901409948	Pos	Breast
0.190024706796713	NA	Control
0.427033508252503	Pos	Breast
-0.430111404671129	NA	Control
-0.406519772325031	NA	Control
-1.6981848479754	NA	Control
0.167688309482284	Neg	Breast
-1.27701062144981	NA	Control
-0.0305948626054924	NA	Control
1.36162583147872	NA	Control
-1.88689194888391	NA	Control
0.23743459969732	NA	Control
-0.499590862657393	NA	Control
-0.325125274383634	NA	Control
-0.161192621727377	NA	Control
-0.669036424675067	NA	Control
-0.142242712188681	NA	Control
0.100629597852582	NA	Control
-0.546231265857802	NA	Control
0.63093856244112	NA	Control
-0.158665039278254	NA	Control
-0.461937542726299	NA	Control
-0.483292903623215	NA	Control
1.07596594373671	Pos	Breast
0.570285026785856	Neg	Breast
-0.213800779334016	NA	Control
0.0914944301059566	NA	Control
0.684067047692317	Pos	Breast
0.168794200941365	Neg	Breast
0.202526513427711	NA	Control
-0.830037822062065	NA	Control
-0.65011475395736	NA	Control
2.44489880576179	Pos	Breast
-0.515560324124161	NA	Control
0.208251464280446	Neg	Breast
-0.798380764647107	NA	Control
-0.498605361623457	NA	Control
0.0260484732367785	NA	Control
-0.756838837743833	NA	Control
0.161532173485022	Neg	Breast
-0.423331423163008	NA	Control
0.463403662108566	Pos	Breast
-0.384150930912616	Neg	Breast
-0.736116654805822	Pos	Breast
0.565500252648029	Neg	Breast
0.312482937302714	Pos	Breast
0.623682024595247	Pos	Breast
0.0309129482010676	NA	Control
0.0297996387908135	NA	Control
0.340192873945308	NA	Control
-0.727273499844599	NA	Control
-0.141716139562456	Pos	Breast
0.290105980172239	Neg	Breast
-0.379962234822379	Neg	Breast
0.119895304393919	Pos	Breast
-0.833278962997224	NA	Control
-0.846234328629644	NA	Control
0.944360577832866	Pos	Breast
-0.360416506943814	NA	Control
0.720163001857643	NA	Control
0.44496720456857	Neg	Breast
-0.767279184766305	Neg	Breast
-0.162170229726166	NA	Control
0.220833415657354	Neg	Breast
-0.812982701816534	NA	Control
-0.515622195816518	NA	Control
-0.393336725011353	NA	Control
-0.571249797129611	NA	Control
-0.999799396863376	NA	Control
-1.05844931730427	Neg	Breast
0.320500251905248	NA	Control
0.289862960769101	Pos	Breast
0.550831771020103	Neg	Breast
0.428133981211529	Neg	Breast
-0.0988094641772011	NA	Control
-0.0240588735168183	NA	Control
-0.140970500126891	NA	Control
-0.399365476707715	NA	Control
-0.199670216508288	Pos	Breast
0.226344792123197	Neg	Breast
-0.0149403020020927	Neg	Breast
-0.604750583692206	NA	Control
-0.327501848808229	NA	Control
-0.738181829717939	NA	Control
0.464209345966698	Neg	Breast
-0.414433979766843	Pos	Breast
0.156622435709952	NA	Control
-0.343821264649973	NA	Control
0.787278579043614	Pos	Breast
0.736270504308278	Neg	Breast
-0.284687756611285	NA	Control
-0.28024670971399	NA	Control
-0.831076780571385	Pos	Breast
-0.0618527654053057	NA	Control
0.375065108528381	NA	Control
0.640620695567628	Pos	Breast
-0.211556047617965	NA	Control
-0.69940490584613	NA	Control
0.19563605558379	Neg	Breast
0.229727902482593	Neg	Breast
-1.30333351022231	NA	Control
0.451405160965336	Neg	Breast
0.545049298842122	NA	Control
0.139452449099491	Neg	Breast
-0.353576232076602	NA	Control
0.604467266918238	Pos	Breast
0.82540812088724	Neg	Breast
-0.519648511121803	NA	Control
1.01652471858993	Neg	Breast
0.559516355946195	NA	Control
0.258608276089594	Neg	Breast
-0.0602821449762952	NA	Control
-0.372012190648969	NA	Control
-0.528539178947841	NA	Control
-0.871930799241976	NA	Control
-0.426084498920225	NA	Control
-0.342075087962638	NA	Control
0.30867378655043	NA	Control
-0.433909215343175	NA	Control
-0.394094959858978	NA	Control
-0.434110226221601	NA	Control
-0.167620991028103	NA	Control
0.48276520873665	NA	Control
-0.192948927173077	NA	Control
0.219229463403306	NA	Control
-0.109631272380491	NA	Control
-0.305793061233048	NA	Control
0.713004667100482	NA	Control
-0.477102675866442	NA	Control
-0.31869947148746	NA	Control
-0.482143390479972	NA	Control
-0.551772748791432	NA	Control
-0.123783470016944	NA	Control
-0.11566909745498	NA	Control
0.128247708503786	NA	Control
-0.198953268276193	NA	Control
-0.28859704023953	NA	Control
-0.0396758656107867	NA	Control
-0.599732552624101	NA	Control
0.314680715570664	NA	Control
-0.305015229695941	NA	Control
-0.301694400525771	NA	Control
-0.161061227043447	NA	Control
-0.49058789703764	NA	Control
-0.15034237400487	NA	Control
-0.135288520784558	NA	Control
-0.359941795607106	NA	Control
-0.205547368354766	NA	Control
-0.651699570754571	NA	Control
-0.971816598913335	NA	Control
-0.48565456066571	NA	Control
-0.704458047396554	NA	Control
0.402363726940972	NA	Control
-0.106803885001302	NA	Control
-0.31243059330456	NA	Control
-0.780631531973071	NA	Control
-1.20027358339386	NA	Control
-2.56495837106533	Neg	Breast
