# Supplementary material for: The WID-BC-index identifies women with primary poor prognostic breast cancer based on DNA methylation in cervical samples
Source: Nat Commun. 2022 Feb 1;13:449. doi: 10.1038/s41467-021-27918-w (PMC8807602; doi:10.1038/s41467-021-27918-w)
Supplement: Supplementary file 4 — Source Data [file 41467_2021_27918_MOESM4_ESM.zip › WID-BC-source-data/main-data/figure-5n.csv]

WID-BC-index	ER	PR	type
0.3215184315499	Pos	Pos	Breast
0.872300075067314	Pos	Neg	Breast
0.920939808373133	Pos	Pos	Breast
0.633045984410137	Pos	Pos	Breast
0.970431684984329	Pos	Pos	Breast
0.677184961787826	Pos	Pos	Breast
0.705097079941933	Pos	Pos	Breast
0.321008717161343	Pos	Pos	Breast
2.05942504918902	Neg	Neg	Breast
1.06614001283806	Neg	Neg	Breast
0.309092565088967	Pos	Pos	Breast
0.634931663072861	Pos	Pos	Breast
-0.73373491395931	Neg	Neg	Breast
-0.200817231686404	Pos	Pos	Breast
0.28905947446068	Pos	Pos	Breast
1.40154956160584	Pos	Pos	Breast
0.0537572516891795	Pos	Neg	Breast
0.227067868487832	Pos	Pos	Breast
-0.202977133625135	Pos	Pos	Breast
0.171738816506056	Pos	Unknown	Breast
0.421913940107825	Pos	Pos	Breast
-0.168222806485006	Pos	Pos	Breast
0.0855032104145933	Pos	Pos	Breast
0.0472414826606113	Pos	Neg	Breast
0.627518593115136	Pos	Pos	Breast
0.858612330814324	Pos	Pos	Breast
0.0862411302449842	Pos	Neg	Breast
0.832923937997756	Pos	Pos	Breast
0.924115858409172	Pos	Pos	Breast
0.474639093637005	Pos	Pos	Breast
1.04217273201951	Pos	Pos	Breast
-0.476890299452239	Pos	Pos	Breast
0.332297184544044	Pos	Pos	Breast
0.0854948051027842	Pos	Neg	Breast
0.736556633949797	Pos	Pos	Breast
0.289612142685965	Pos	Pos	Breast
0.555845458861348	Pos	Pos	Breast
1.04121109598252	Pos	Neg	Breast
1.8469767249521	Pos	Pos	Breast
1.01519489461912	Pos	Pos	Breast
1.27561229401599	Pos	Pos	Breast
1.02970605358326	Pos	Neg	Breast
0.338865327852248	Neg	Neg	Breast
1.57791317787756	Pos	Pos	Breast
-0.403391530550129	Neg	Neg	Breast
0.553195902711928	Pos	Pos	Breast
0.370445106542995	Neg	Neg	Breast
-0.0129651923369476	Pos	Pos	Breast
0.753437764092183	Pos	Pos	Breast
0.566095703495079	Pos	Pos	Breast
1.03687185286211	Neg	Neg	Breast
0.686587642824041	Pos	Pos	Breast
0.937214956046755	Pos	Pos	Breast
0.219175370089781	Pos	Pos	Breast
0.564448995236108	Pos	Pos	Breast
0.789357767380339	Pos	Neg	Breast
0.00836762145618868	Pos	Pos	Breast
0.0100990909986375	Pos	Pos	Breast
0.402553725659426	Pos	Pos	Breast
0.177608221828664	Neg	Neg	Breast
0.507906953556068	Pos	Pos	Breast
0.361156618318832	Neg	Neg	Breast
0.571061894312546	Pos	Pos	Breast
0.423990677061629	Pos	Pos	Breast
0.359009497635272	Pos	Pos	Breast
0.305189132650262	Pos	Pos	Breast
0.100753990360876	Pos	Pos	Breast
1.21260980412224	Neg	Neg	Breast
1.01498414867475	Pos	Pos	Breast
0.169209468047008	Pos	Pos	Breast
0.0371711240265746	Pos	Pos	Breast
0.164300302482	Pos	Pos	Breast
0.318625764841879	Pos	Neg	Breast
-0.150162275123677	Neg	Neg	Breast
0.567514988754802	Pos	Pos	Breast
0.450928969774579	Neg	Neg	Breast
0.681621615072104	Pos	Pos	Breast
1.11677413966131	Neg	Neg	Breast
0.451523656247333	Pos	Pos	Breast
-0.483591604774232	Pos	Pos	Breast
0.675746147697652	Pos	Neg	Breast
0.455119048047233	Pos	Pos	Breast
0.313050482201103	Pos	Pos	Breast
0.0859085844136843	Pos	Pos	Breast
0.649250365469084	Pos	Pos	Breast
-0.366740759524238	Pos	Pos	Breast
0.455662727340545	Pos	Pos	Breast
-1.02737157448783	Pos	Neg	Breast
-0.18564669187087	Pos	Pos	Breast
-0.556727873678965	Pos	Pos	Breast
0.26397491386205	Neg	Neg	Breast
0.920520382035043	Pos	Neg	Breast
0.232952834300977	Pos	Pos	Breast
0.479377534330783	Pos	Pos	Breast
0.13910768978604	Pos	Pos	Breast
0.592106184215027	Pos	Pos	Breast
2.18944578127043	Pos	Pos	Breast
-0.0302263542388889	Pos	Pos	Breast
0.524863380728526	Pos	Pos	Breast
1.53574745269944	Pos	Pos	Breast
-0.230086837956877	Pos	Pos	Breast
0.180951689743864	Pos	Pos	Breast
-0.111546362791832	Pos	Pos	Breast
0.457657485511613	Pos	Pos	Breast
0.102849117322599	Pos	Pos	Breast
0.804357147072218	Pos	Pos	Breast
0.612701730882244	Neg	Neg	Breast
-0.0941679727290822	Pos	Pos	Breast
-0.0166555229722222	Pos	Pos	Breast
0.658201574550852	Pos	Pos	Breast
-0.0383366067054804	Pos	Pos	Breast
0.439571784400733	Pos	Pos	Breast
-0.743881363530076			Control
-0.882898440395577			Control
-0.237306241502074			Control
-0.612195691187768			Control
-0.0267491930335274			Control
0.312268431496757			Control
0.262743115103116			Control
0.277214939303598			Control
-0.567651777720604			Control
-0.478132135916309			Control
0.153254059805053			Control
-0.259502689664079			Control
-0.254679721080463			Control
-0.28494174190359			Control
-0.323283151200456			Control
-0.451586768621736			Control
-0.0844159129756592			Control
-0.274597121346044			Control
0.211569569953156			Control
-0.379721650543771			Control
-0.0522109816194738			Control
-0.385326749348871			Control
-0.731443103114823			Control
0.88954437359273			Control
-0.0366102591168435			Control
0.278638532811838			Control
0.0604934439672088			Control
0.574993038401107			Control
0.065748393641733			Control
-0.403991868881727			Control
-0.641367422819088			Control
0.365211437102559			Control
-0.732225991062564			Control
-0.434640683394424			Control
-1.09019380127999			Control
-0.131477994129874			Control
0.0767854867068647			Control
0.0738917845514497			Control
-0.00521169323805777			Control
-0.786521433181342			Control
-0.013367339384292			Control
0.0778190004101887			Control
-0.464256523674451			Control
-0.257555275182805			Control
0.919092972317711			Control
-1.49632255665899			Control
-0.814086903069808			Control
-0.875096541743326			Control
0.750794830153833			Control
-0.204317444496935			Control
-1.31514750371564			Control
-0.237991647522358			Control
-1.53150834500034			Control
-0.00334549629258175			Control
-0.442222163207109			Control
-0.252380236176464			Control
0.0248886575260189			Control
0.113262801846543			Control
-0.569684892178928			Control
0.16826881191547			Control
-0.197298060228166			Control
-0.0152744973632943			Control
-0.125321207041506			Control
-0.651402464157769			Control
-0.399299860206172			Control
-0.593151234264702			Control
-0.184341867819824			Control
0.457223920370279			Control
-0.64921578558101			Control
0.615594890707416			Control
0.497933286276048			Control
0.393030930434972			Control
0.27470870905896			Control
-0.634046966733274			Control
0.440988347004688			Control
-0.585093392878137			Control
0.0992893695040286			Control
0.578161740458859			Control
0.232144718276475			Control
-0.202279788316053			Control
0.555198228322949			Control
0.562444861009367			Control
-0.352347655102371			Control
-0.515047861259032			Control
-1.03957497317253			Control
-0.0925468797822283			Control
0.646576196006771			Control
-0.157659118951524			Control
-0.186696612825785			Control
0.00213190536709286			Control
-0.710534855552808			Control
-1.1305668769203			Control
-0.511267682734815			Control
0.121957929969653			Control
0.484460435541283			Control
-0.859277056435688			Control
-0.471145790805571			Control
1.61654341863949			Control
-1.01703624302223			Control
0.760569930651689			Control
0.207153006393948			Control
-0.775500997571701			Control
-0.561776265406792			Control
-0.224599964206712			Control
0.141597645850714			Control
-0.184087510798444			Control
0.115080525379773			Control
0.625169056008832			Control
-0.392417554007568			Control
-0.239004352366586			Control
-0.878588318709928			Control
-0.189456825700819			Control
-0.490925998547264			Control
0.23111208855014			Control
-0.978566284655411			Control
0.640720621051752			Control
0.111657909810362			Control
-0.0210765108045142			Control
-0.227478131575769			Control
-1.091446409332			Control
-0.373401776488614			Control
-0.107679004486352			Control
0.0212238088923058			Control
-0.407933143726947			Control
-0.0536647425920819			Control
-0.160130672256647			Control
-0.539663501869694			Control
-0.285472853630711			Control
-0.16099740117638			Control
-0.366069261834361			Control
-0.278932211462047			Control
-0.534794746168265			Control
-0.0782980950703662			Control
-0.368218209264839			Control
-0.243652006155173			Control
0.207189498606074			Control
-0.4434080066427			Control
0.0951533981024789			Control
-0.361701213763904			Control
-0.258984279631421			Control
0.127194969846988			Control
0.299121680573701			Control
-0.0597566391856471			Control
-0.0783143234188013			Control
-0.00180806114773298			Control
-0.54837288180189			Control
-0.0941163123653993			Control
-0.294373598142355			Control
0.60025036744697			Control
-0.798636663888287			Control
-0.200363767796272			Control
-0.789093892952099			Control
-0.798667037139339			Control
-0.621566691430113			Control
-0.739069551171503			Control
-0.764219783615614			Control
-0.608505272619626			Control
-0.809099026858295			Control
-0.861935552339043			Control
-0.426784603001436			Control
-0.45263360048011			Control
-0.361781521332167			Control
-0.516644504972459			Control
-0.567851397410015			Control
-0.457185420202218			Control
0.340954105250796			Control
-0.27945622273359			Control
0.0946350619564707			Control
0.242831172859644			Control
-0.772416117132466			Control
-0.409534716738011			Control
0.00284083683042109			Control
-1.01990557332456			Control
-1.11170089495594			Control
-0.805204137342698			Control
-0.623566362633326			Control
-0.127103471422663			Control
-0.870528204984338			Control
-0.799435549636001			Control
-1.05348781433004			Control
-0.672124679364744			Control
-0.800370757299353			Control
-0.359455577794845			Control
-1.03101807860591			Control
-1.17176837988011			Control
0.28468643308114			Control
-0.540407040939235			Control
-0.842267095406909			Control
0.124381907391191			Control
-0.447088746240826			Control
-1.33345349862435			Control
-0.245151307379304			Control
-0.362804610072337			Control
-0.336378409651446			Control
0.541414905881504			Control
-0.79163052308189			Control
-1.04785638250741			Control
-0.318756756486488			Control
0.010822330614171			Control
-0.236657816162087			Control
0.55565176537153			Control
1.0501201690602			Control
-0.186380556050657			Control
0.0124098338045531			Control
-0.665565644134098			Control
-1.16626112803231			Control
-0.728437608665239			Control
0.244463795284353			Control
-0.422043526108829			Control
-0.620495072151053			Control
-0.37838395083771			Control
0.29471200324187			Control
-0.298313130164006			Control
-0.262890961496628			Control
0.229671125737377			Control
-0.529894336715378			Control
-0.49369242078417			Control
0.204902669419634			Control
-0.84149102968025			Control
-0.680625158313535			Control
-0.36829933538823			Control
-0.409546410941447			Control
0.959243577135698			Control
-0.739513710874324			Control
0.498422477815776			Control
-0.487451510192532			Control
-0.417084923694365			Control
0.105242575206256			Control
-0.0442362941206668			Control
-0.456854053044462			Control
-0.150959502630402			Control
0.5091702629005			Control
0.21609170184699			Control
-0.281591794227754			Control
-0.708914722741649			Control
-0.158938377430944			Control
0.0546610347623123			Control
0.00671109182257911			Control
-0.140007048699289			Control
-0.740702730945822			Control
-0.450196957666406			Control
-0.853272400756767			Control
0.0868911291967856			Control
-0.619416229909323			Control
-1.0151498655126			Control
0.00750691463509397			Control
-0.0941441021459656			Control
-0.206509334720358			Control
0.0814390342786182			Control
-0.286395709324848			Control
-0.0220725948243167			Control
0.261654763167025			Control
-0.58356834864617			Control
-0.437461502818775			Control
-0.641003870535927			Control
-0.578208396579105			Control
0.338065838267753			Control
-0.906666777188903			Control
0.664446270518744			Control
-0.42370795231856			Control
-0.254864704980818			Control
-0.525700441132021			Control
-1.42714266735606			Control
-0.449033705558508			Control
-0.13680222279451			Control
0.199455819830279			Control
-0.58396769072192			Control
-0.522254664312944			Control
-0.952627023822131			Control
-0.512566271365154			Control
0.548478057203914			Control
-0.100247341417293			Control
-0.0312390638359914			Control
0.0299495924696459			Control
-0.497787837453984			Control
-0.276200738549374			Control
0.0422045348897261			Control
0.134797272547807			Control
-0.506559703566394			Control
0.297256540572118			Control
-0.441040220441743			Control
0.0861467123413297			Control
-0.581326863918045			Control
-0.441356740459078			Control
-0.904850432604768			Control
-0.723049916353067			Control
-0.39858867981701			Control
-0.27021734944873			Control
0.749975935388246			Control
0.0537433608086711			Control
-0.993748760351089			Control
0.885263528410732			Control
-0.521561729521858			Control
-0.498265017039676			Control
-0.597948122380237			Control
0.466386979487825			Control
0.00723372770659607			Control
-0.620559664557119	NA	NA	Control
-0.186206164128634	NA	NA	Control
0.566212497003296	Pos	Pos	Breast
-0.725919689945767	NA	NA	Control
-0.579801774053748	Pos	Pos	Breast
0.877058366816417	Pos	Pos	Breast
0.348438353024016	NA	NA	Control
0.798375624208654	Pos	Pos	Breast
-0.117762054743489	NA	NA	Control
0.0246982229382085	NA	NA	Control
-0.163197747456772	Pos	Neg	Breast
-0.318527217065245	NA	NA	Control
-1.13545274988691	Neg	Neg	Breast
0.521869544128181	NA	NA	Control
0.818514396657668	Neg	Neg	Breast
-0.384697258271992	NA	NA	Control
0.2950618333453	Pos	Pos	Breast
0.647225485207983	Pos	Pos	Breast
0.126582059351587	NA	NA	Control
-0.268997506787377	NA	NA	Control
-0.255121245382454	NA	NA	Control
-0.214846722811685	NA	NA	Control
0.657869224519635	Pos	Neg	Breast
0.790493700396344	Pos	Pos	Breast
-0.425018438821403	NA	NA	Control
-0.153849905574315	Pos	Pos	Breast
-0.674500216265688	NA	NA	Control
0.344906499399607	NA	NA	Breast
-2.62564668645914	NA	NA	Control
0.0344917481506979	NA	NA	Control
0.307941254001883	Pos	Pos	Breast
-0.938562666695487	NA	NA	Control
0.807121235508862	Pos	Neg	Breast
-0.716170805015105	Pos	Pos	Breast
0.348426732050587	NA	NA	Control
0.258513740795625	NA	NA	Control
0.625788705907084	Neg	Neg	Breast
-1.08592990744473	NA	NA	Control
0.77665888316502	Pos	Pos	Breast
-0.421039887533645	NA	NA	Control
0.117420222547675	Pos	Pos	Breast
-0.321556667690154	NA	NA	Control
0.232224961726024	Pos	Pos	Breast
-1.05387869228928	NA	NA	Control
0.348057260011573	Pos	Pos	Breast
0.0452529811532612	NA	NA	Control
-0.289879706803389	Neg	Neg	Breast
0.528837357703383	Pos	Pos	Breast
-0.650410406961913	NA	NA	Control
0.594965993133847	Pos	Pos	Breast
0.170632035073575	NA	NA	Control
0.240982569360382	NA	NA	Control
0.227601129953099	Pos	Pos	Breast
0.532642955509863	Neg	Neg	Breast
0.489713542490502	Pos	Neg	Breast
0.379074106905192	NA	NA	Control
-0.827601085210709	NA	NA	Control
0.332328264287746	Pos	Pos	Breast
0.933470217368698	NA	NA	Control
-0.0496568571409994	Pos	Pos	Breast
-0.180661104099926	NA	NA	Control
0.793471196575977	Pos	Pos	Breast
-0.403468529010373	NA	NA	Control
0.302094670202743	Pos	Pos	Breast
-0.393328835924355	NA	NA	Control
0.233855410483759	Pos	Pos	Breast
-0.635780597347333	NA	NA	Control
-0.166719484056668	Neg	Neg	Breast
0.681886594250983	NA	NA	Control
-0.317843090930017	NA	NA	Control
0.753939574281351	Pos	Pos	Breast
0.230518508521754	NA	NA	Control
-0.742840280962787	NA	NA	Control
0.405065903258628	Neg	Neg	Breast
0.183273270322994	NA	NA	Control
0.685414850360128	Pos	Pos	Breast
0.342733874603506	Pos	Neg	Breast
-0.992473422729734	NA	NA	Control
0.932726459245676	Pos	Pos	Breast
-0.365287190480167	NA	NA	Control
0.125276031580932	Neg	Neg	Breast
0.0157543576897297	NA	NA	Control
1.4481576566924	Pos	Neg	Breast
-0.235290851405101	NA	NA	Control
0.46033257493094	Pos	Pos	Breast
0.47227449815552	Pos	Pos	Breast
0.130376159256306	NA	NA	Control
0.351343183848651	Pos	Pos	Breast
-0.780950887286641	NA	NA	Control
0.584404260065157	Pos	Pos	Breast
0.228864100864239	NA	NA	Control
-0.0156234513447149	NA	NA	Control
-0.206385057543784	NA	NA	Control
-0.869348650696054	NA	NA	Control
-0.195618837773313	NA	NA	Control
-0.478306188604216	NA	NA	Control
-0.611938476006297	NA	NA	Control
-0.501463044550963	NA	NA	Control
-0.350531486475938	NA	NA	Control
0.565348445145041	NA	NA	Control
-0.524093763945429	NA	NA	Control
-0.302877324261401	NA	NA	Control
-0.529949984586451	NA	NA	Control
1.94468576854083	NA	NA	Control
-0.0739842664680389	NA	NA	Control
0.86756616400614	NA	NA	Control
-0.546442567257634	NA	NA	Control
-1.39446200152346	NA	NA	Control
-0.399052394022608	NA	NA	Control
-0.139475064440129	NA	NA	Control
-0.449684001116488	NA	NA	Control
-0.152390195356771	NA	NA	Control
-0.504010012472127	NA	NA	Control
0.0470420876036621	NA	NA	Control
0.2783342177101	NA	NA	Control
-0.952077772617347	NA	NA	Control
-0.806877260659495	NA	NA	Control
-0.481942878291707	NA	NA	Control
-0.300269309172298	NA	NA	Control
-0.974819260873541	NA	NA	Control
-0.769085506910989	NA	NA	Control
0.277965747114648	NA	NA	Control
-0.0884107103059109	NA	NA	Control
0.922380983266943	NA	NA	Control
-0.615583808112141	NA	NA	Control
0.618259195890464	Pos	Pos	Breast
-0.555743109056441	NA	NA	Control
-0.473598597448561	NA	NA	Control
0.79022516358996	Pos	Pos	Breast
0.468898450334215	NA	NA	Control
-0.399378077797349	NA	NA	Control
-0.0641735688712591	Neg	Neg	Breast
0.196754168553789	Pos	Pos	Breast
-0.603143628872313	NA	NA	Control
0.287665132434109	Pos	Pos	Breast
-0.238424002685839	Pos	Neg	Breast
0.7791922759715	NA	NA	Control
-0.692417179633113	Pos	NA	Breast
-0.318978906435756	NA	NA	Control
-0.279572689412324	NA	NA	Breast
-0.599630343116863	NA	NA	Control
0.501491282370536	Neg	Neg	Breast
0.926334898538512	NA	NA	Control
0.183091582736961	NA	NA	Control
0.0111486330928659	Pos	Pos	Breast
0.718206975615474	NA	NA	Control
-0.494393228519307	Pos	Pos	Breast
-0.0389581874416568	NA	NA	Control
-0.252777114833563	Pos	Pos	Breast
-0.689258028610932	NA	NA	Control
-1.9744854546392	NA	NA	Control
-0.797142276858255	NA	NA	Control
-0.551076705137885	NA	NA	Control
-0.582049214955859	NA	NA	Control
-0.963108756373663	NA	NA	Control
-0.0554844340547633	NA	NA	Control
-0.792862784352108	NA	NA	Control
-0.0412840838308251	NA	NA	Control
0.149245153739475	Pos	Pos	Breast
0.335140273230936	NA	NA	Control
0.360654636338968	Pos	Pos	Breast
-0.0733816105662143	NA	NA	Control
-0.824041753764368	NA	NA	Control
-0.406632319079703	Pos	Pos	Breast
-0.0381992240623425	Neg	Neg	Breast
0.981550197257946	Pos	Neg	Breast
0.526372748709103	Pos	Pos	Breast
-0.298656590954202	NA	NA	Control
0.0130741896146473	Pos	Pos	Breast
0.600082633433991	Pos	Neg	Breast
-0.480852825047762	NA	NA	Control
0.278098902252713	NA	NA	Control
-0.626320322260387	NA	NA	Control
0.420061934597106	Pos	Pos	Breast
-0.531214150771409	NA	NA	Control
-0.910298012321075	NA	NA	Control
-0.887410291836576	NA	NA	Control
-0.0735191674107797	Pos	Pos	Breast
0.0852191161836917	Pos	Pos	Breast
-0.655071815368138	NA	NA	Control
1.02360901409948	Pos	Pos	Breast
0.190024706796713	NA	NA	Control
0.427033508252503	Pos	Pos	Breast
-0.430111404671129	NA	NA	Control
-0.406519772325031	NA	NA	Control
-1.6981848479754	NA	NA	Control
0.167688309482284	Neg	Neg	Breast
-1.27701062144981	NA	NA	Control
-0.0305948626054924	NA	NA	Control
1.36162583147872	NA	NA	Control
-1.88689194888391	NA	NA	Control
0.23743459969732	NA	NA	Control
-0.499590862657393	NA	NA	Control
-0.325125274383634	NA	NA	Control
-0.161192621727377	NA	NA	Control
-0.669036424675067	NA	NA	Control
-0.142242712188681	NA	NA	Control
0.100629597852582	NA	NA	Control
-0.546231265857802	NA	NA	Control
0.63093856244112	NA	NA	Control
-0.158665039278254	NA	NA	Control
-0.461937542726299	NA	NA	Control
-0.483292903623215	NA	NA	Control
1.07596594373671	Pos	Pos	Breast
0.570285026785856	Pos	Pos	Breast
-0.213800779334016	NA	NA	Control
0.0914944301059566	NA	NA	Control
0.684067047692317	Pos	Pos	Breast
0.168794200941365	Pos	Pos	Breast
0.202526513427711	NA	NA	Control
-0.830037822062065	NA	NA	Control
-0.65011475395736	NA	NA	Control
2.44489880576179	Pos	Pos	Breast
-0.515560324124161	NA	NA	Control
0.208251464280446	Pos	Pos	Breast
-0.798380764647107	NA	NA	Control
-0.498605361623457	NA	NA	Control
0.0260484732367785	NA	NA	Control
-0.756838837743833	NA	NA	Control
0.161532173485022	Pos	Pos	Breast
-0.423331423163008	NA	NA	Control
0.463403662108566	Neg	Neg	Breast
-0.384150930912616	Neg	Neg	Breast
-0.736116654805822	Pos	Neg	Breast
0.565500252648029	Pos	Pos	Breast
0.312482937302714	Pos	Pos	Breast
0.623682024595247	Pos	Pos	Breast
0.0309129482010676	NA	NA	Control
0.0297996387908135	NA	NA	Control
0.340192873945308	NA	NA	Control
-0.727273499844599	NA	NA	Control
-0.141716139562456	Pos	Pos	Breast
0.290105980172239	Pos	Pos	Breast
-0.379962234822379	Pos	Pos	Breast
0.119895304393919	Pos	Pos	Breast
-0.833278962997224	NA	NA	Control
-0.846234328629644	NA	NA	Control
0.944360577832866	Pos	Pos	Breast
-0.360416506943814	NA	NA	Control
0.720163001857643	NA	NA	Control
0.44496720456857	Pos	Pos	Breast
-0.767279184766305	Neg	Neg	Breast
-0.162170229726166	NA	NA	Control
0.220833415657354	Pos	Pos	Breast
-0.812982701816534	NA	NA	Control
-0.515622195816518	NA	NA	Control
-0.393336725011353	NA	NA	Control
-0.571249797129611	NA	NA	Control
-0.999799396863376	NA	NA	Control
-1.05844931730427	Pos	Pos	Breast
0.320500251905248	NA	NA	Control
0.289862960769101	Neg	Neg	Breast
0.550831771020103	Pos	Pos	Breast
0.428133981211529	Pos	Pos	Breast
-0.0988094641772011	NA	NA	Control
-0.0240588735168183	NA	NA	Control
-0.140970500126891	NA	NA	Control
-0.399365476707715	NA	NA	Control
-0.199670216508288	Pos	Pos	Breast
0.226344792123197	Pos	Pos	Breast
-0.0149403020020927	Pos	Pos	Breast
-0.604750583692206	NA	NA	Control
-0.327501848808229	NA	NA	Control
-0.738181829717939	NA	NA	Control
0.464209345966698	Pos	Pos	Breast
-0.414433979766843	Pos	Pos	Breast
0.156622435709952	NA	NA	Control
-0.343821264649973	NA	NA	Control
0.787278579043614	Pos	Pos	Breast
0.736270504308278	Neg	Neg	Breast
-0.284687756611285	NA	NA	Control
-0.28024670971399	NA	NA	Control
-0.831076780571385	Pos	NA	Breast
-0.0618527654053057	NA	NA	Control
0.375065108528381	NA	NA	Control
0.640620695567628	Pos	Pos	Breast
-0.211556047617965	NA	NA	Control
-0.69940490584613	NA	NA	Control
0.19563605558379	Pos	Pos	Breast
0.229727902482593	Pos	Pos	Breast
-1.30333351022231	NA	NA	Control
0.451405160965336	Pos	Pos	Breast
0.545049298842122	NA	NA	Control
0.139452449099491	Pos	Pos	Breast
-0.353576232076602	NA	NA	Control
0.604467266918238	Pos	Pos	Breast
0.82540812088724	Pos	Pos	Breast
-0.519648511121803	NA	NA	Control
1.01652471858993	Pos	Pos	Breast
0.559516355946195	NA	NA	Control
0.258608276089594	Pos	Pos	Breast
-0.0602821449762952	NA	NA	Control
-0.372012190648969	NA	NA	Control
-0.528539178947841	NA	NA	Control
-0.871930799241976	NA	NA	Control
-0.426084498920225	NA	NA	Control
-0.342075087962638	NA	NA	Control
0.30867378655043	NA	NA	Control
-0.433909215343175	NA	NA	Control
-0.394094959858978	NA	NA	Control
-0.434110226221601	NA	NA	Control
-0.167620991028103	NA	NA	Control
0.48276520873665	NA	NA	Control
-0.192948927173077	NA	NA	Control
0.219229463403306	NA	NA	Control
-0.109631272380491	NA	NA	Control
-0.305793061233048	NA	NA	Control
0.713004667100482	NA	NA	Control
-0.477102675866442	NA	NA	Control
-0.31869947148746	NA	NA	Control
-0.482143390479972	NA	NA	Control
-0.551772748791432	NA	NA	Control
-0.123783470016944	NA	NA	Control
-0.11566909745498	NA	NA	Control
0.128247708503786	NA	NA	Control
-0.198953268276193	NA	NA	Control
-0.28859704023953	NA	NA	Control
-0.0396758656107867	NA	NA	Control
-0.599732552624101	NA	NA	Control
0.314680715570664	NA	NA	Control
-0.305015229695941	NA	NA	Control
-0.301694400525771	NA	NA	Control
-0.161061227043447	NA	NA	Control
-0.49058789703764	NA	NA	Control
-0.15034237400487	NA	NA	Control
-0.135288520784558	NA	NA	Control
-0.359941795607106	NA	NA	Control
-0.205547368354766	NA	NA	Control
-0.651699570754571	NA	NA	Control
-0.971816598913335	NA	NA	Control
-0.48565456066571	NA	NA	Control
-0.704458047396554	NA	NA	Control
0.402363726940972	NA	NA	Control
-0.106803885001302	NA	NA	Control
-0.31243059330456	NA	NA	Control
-0.780631531973071	NA	NA	Control
-1.20027358339386	NA	NA	Control
-2.56495837106533	Pos	Pos	Breast
