# Supplementary material for: The WID-BC-index identifies women with primary poor prognostic breast cancer based on DNA methylation in cervical samples
Source: Nat Commun. 2022 Feb 1;13:449. doi: 10.1038/s41467-021-27918-w (PMC8807602; doi:10.1038/s41467-021-27918-w)
Supplement: Supplementary file 4 — Source Data [file 41467_2021_27918_MOESM4_ESM.zip › WID-BC-source-data/main-data/figure-5l.csv]

WID-BC-index	N stage	type
0.3215184315499	N0	Breast
0.872300075067314	N0	Breast
0.920939808373133	N2	Breast
0.633045984410137	N0	Breast
0.970431684984329	N1	Breast
0.677184961787826	N2	Breast
0.705097079941933	N1	Breast
0.321008717161343	N0	Breast
2.05942504918902	N0	Breast
1.06614001283806	N0	Breast
0.309092565088967	N0	Breast
0.634931663072861	N1	Breast
-0.73373491395931	N0	Breast
-0.200817231686404	N2	Breast
0.28905947446068	N0	Breast
1.40154956160584	N1	Breast
0.0537572516891795	N1	Breast
0.227067868487832	N3	Breast
-0.202977133625135	N1	Breast
0.171738816506056	N0	Breast
0.421913940107825	N1	Breast
-0.168222806485006	N1	Breast
0.0855032104145933	N0	Breast
0.0472414826606113	N1	Breast
0.627518593115136	N1	Breast
0.858612330814324	N0	Breast
0.832923937997756	N0	Breast
0.924115858409172	N1	Breast
0.474639093637005	N0	Breast
1.04217273201951	N1	Breast
-0.476890299452239	N0	Breast
0.332297184544044	N1	Breast
0.0854948051027842	N3	Breast
0.736556633949797	N0	Breast
0.289612142685965	N2	Breast
0.555845458861348	N1	Breast
1.04121109598252	N1	Breast
1.8469767249521	N2	Breast
1.01519489461912	N3	Breast
1.27561229401599	N1	Breast
1.02970605358326	N1	Breast
0.338865327852248	N0	Breast
1.57791317787756	N2	Breast
-0.403391530550129	N0	Breast
0.553195902711928	N0	Breast
0.370445106542995	N0	Breast
-0.0129651923369476	N0	Breast
0.753437764092183	N1	Breast
0.566095703495079	N0	Breast
1.03687185286211	N3	Breast
0.686587642824041	N0	Breast
0.937214956046755	N0	Breast
0.219175370089781	N2	Breast
0.564448995236108	N1	Breast
0.789357767380339	N1	Breast
0.00836762145618868	N3	Breast
0.0100990909986375	N3	Breast
0.402553725659426	N0	Breast
0.177608221828664	N1	Breast
0.507906953556068	N1	Breast
0.361156618318832	N0	Breast
0.571061894312546	N1	Breast
0.423990677061629	N1	Breast
0.359009497635272	N1	Breast
0.305189132650262	N3	Breast
0.100753990360876	N0	Breast
1.21260980412224	N0	Breast
1.01498414867475	N0	Breast
0.169209468047008	N1	Breast
0.0371711240265746	N1	Breast
0.164300302482	N0	Breast
0.318625764841879	N3	Breast
-0.150162275123677	N1	Breast
0.567514988754802	N1	Breast
0.450928969774579	N0	Breast
0.681621615072104	N0	Breast
1.11677413966131	N0	Breast
0.451523656247333	N0	Breast
-0.483591604774232	N1	Breast
0.675746147697652	N1	Breast
0.455119048047233	N1	Breast
0.313050482201103	N1	Breast
0.0859085844136843	N0	Breast
0.649250365469084	N3	Breast
-0.366740759524238	N0	Breast
0.455662727340545	N1	Breast
-1.02737157448783	N0	Breast
-0.556727873678965	N0	Breast
0.26397491386205	N1	Breast
0.920520382035043	N0	Breast
0.232952834300977	N0	Breast
0.479377534330783	N0	Breast
0.13910768978604	N1	Breast
0.592106184215027	N0	Breast
2.18944578127043	N0	Breast
-0.0302263542388889	N0	Breast
0.524863380728526	N1	Breast
1.53574745269944	N2	Breast
-0.230086837956877	N1	Breast
0.180951689743864	N1	Breast
-0.111546362791832	N1	Breast
0.457657485511613	N0	Breast
0.102849117322599	N1	Breast
0.804357147072218	N1	Breast
0.612701730882244	N0	Breast
-0.0941679727290822	N1	Breast
-0.0166555229722222	N0	Breast
0.658201574550852	N0	Breast
-0.0383366067054804	N1	Breast
0.439571784400733	NX	Breast
0.566212497003296	N1	Breast
-0.579801774053748	N0	Breast
0.877058366816417	N2	Breast
0.798375624208654	N1	Breast
-0.163197747456772	N0	Breast
-1.13545274988691	N0	Breast
0.818514396657668	N0	Breast
0.2950618333453	N3	Breast
0.647225485207983	N0	Breast
0.657869224519635	N0	Breast
0.790493700396344	N0	Breast
-0.153849905574315	N2	Breast
0.344906499399607	NX	Breast
0.307941254001883	N1	Breast
0.807121235508862	N0	Breast
-0.716170805015105	N1	Breast
0.625788705907084	N0	Breast
0.77665888316502	N0	Breast
0.117420222547675	N1	Breast
0.232224961726024	N1	Breast
0.348057260011573	N1	Breast
-0.289879706803389	N0	Breast
0.528837357703383	N0	Breast
0.594965993133847	N0	Breast
0.227601129953099	N0	Breast
0.532642955509863	N1	Breast
0.489713542490502	N1	Breast
0.332328264287746	N0	Breast
-0.0496568571409994	N1	Breast
0.793471196575977	N2	Breast
0.302094670202743	N0	Breast
0.233855410483759	N1	Breast
-0.166719484056668	N0	Breast
0.753939574281351	N1	Breast
0.405065903258628	N0	Breast
0.685414850360128	N0	Breast
0.342733874603506	N0	Breast
0.932726459245676	N1	Breast
0.125276031580932	N0	Breast
1.4481576566924	N1	Breast
0.46033257493094	N1	Breast
0.47227449815552	N1	Breast
0.351343183848651	N1	Breast
0.584404260065157	N1	Breast
0.618259195890464	N1	Breast
0.79022516358996	N1	Breast
-0.0641735688712591	N0	Breast
0.196754168553789	N1	Breast
0.287665132434109	N3	Breast
-0.238424002685839	N1	Breast
-0.279572689412324	N0	Breast
0.501491282370536	N0	Breast
0.0111486330928659	N1	Breast
-0.494393228519307	N2	Breast
-0.252777114833563	N0	Breast
0.149245153739475	N1	Breast
0.360654636338968	N1	Breast
-0.406632319079703	N1	Breast
-0.0381992240623425	N1	Breast
0.981550197257946	N1	Breast
0.526372748709103	N2	Breast
0.0130741896146473	N2	Breast
0.600082633433991	N2	Breast
0.420061934597106	N0	Breast
-0.0735191674107797	N3	Breast
0.0852191161836917	N0	Breast
1.02360901409948	N1	Breast
0.427033508252503	N2	Breast
0.167688309482284	N0	Breast
1.07596594373671	N1	Breast
0.570285026785856	N1	Breast
0.684067047692317	N3	Breast
0.168794200941365	N0	Breast
2.44489880576179	N1	Breast
0.208251464280446	N0	Breast
0.161532173485022	N1	Breast
0.463403662108566	N1	Breast
-0.384150930912616	N0	Breast
-0.736116654805822	N0	Breast
0.565500252648029	N2	Breast
0.312482937302714	N0	Breast
0.623682024595247	N1	Breast
-0.141716139562456	N1	Breast
0.290105980172239	N2	Breast
-0.379962234822379	N2	Breast
0.119895304393919	N2	Breast
0.944360577832866	N0	Breast
0.44496720456857	N1	Breast
-0.767279184766305	N0	Breast
0.220833415657354	N1	Breast
-1.05844931730427	N0	Breast
0.289862960769101	N3	Breast
0.550831771020103	N0	Breast
0.428133981211529	N0	Breast
-0.199670216508288	N0	Breast
0.226344792123197	N0	Breast
-0.0149403020020927	N0	Breast
0.464209345966698	N0	Breast
-0.414433979766843	N2	Breast
0.787278579043614	N1	Breast
0.736270504308278	N0	Breast
-0.831076780571385	N0	Breast
0.640620695567628	N0	Breast
0.19563605558379	N1	Breast
0.229727902482593	N1	Breast
0.451405160965336	N0	Breast
0.139452449099491	N1	Breast
0.604467266918238	N0	Breast
0.82540812088724	N0	Breast
1.01652471858993	N0	Breast
0.258608276089594	N2	Breast
-2.56495837106533	N1	Breast
