# Supplementary material for: The WID-BC-index identifies women with primary poor prognostic breast cancer based on DNA methylation in cervical samples
Source: Nat Commun. 2022 Feb 1;13:449. doi: 10.1038/s41467-021-27918-w (PMC8807602; doi:10.1038/s41467-021-27918-w)
Supplement: Supplementary file 4 — Source Data [file 41467_2021_27918_MOESM4_ESM.zip › WID-BC-source-data/main-data/figure-5m.csv]

WID-BC-index	Grade	type
0.3215184315499	Grade III	Breast
0.872300075067314	Grade II	Breast
0.920939808373133	Grade II	Breast
0.633045984410137	Grade II	Breast
0.970431684984329	Grade I	Breast
0.677184961787826	Grade I	Breast
0.705097079941933	Grade III	Breast
0.321008717161343	Grade II	Breast
2.05942504918902	Grade II	Breast
1.06614001283806	Grade III	Breast
0.309092565088967	Grade III	Breast
0.634931663072861	Grade I	Breast
-0.73373491395931	Unknown	Breast
-0.200817231686404	Grade II	Breast
0.28905947446068	Grade I	Breast
1.40154956160584	Grade I	Breast
0.0537572516891795	Grade III	Breast
0.227067868487832	Grade II	Breast
-0.202977133625135	Grade II	Breast
0.171738816506056	Grade II	Breast
0.421913940107825	Grade II	Breast
-0.168222806485006	Grade II	Breast
0.0855032104145933	Grade II	Breast
0.0472414826606113	Grade II	Breast
0.627518593115136	Grade II	Breast
0.858612330814324	Grade II	Breast
0.0862411302449842	Grade III	Breast
0.832923937997756	Grade II	Breast
0.924115858409172	Grade II	Breast
0.474639093637005	Grade II	Breast
1.04217273201951	Grade II	Breast
-0.476890299452239	Grade II	Breast
0.332297184544044	Grade II	Breast
0.0854948051027842	Grade II	Breast
0.736556633949797	Grade III	Breast
0.289612142685965	Grade III	Breast
0.555845458861348	Grade III	Breast
1.04121109598252	Grade III	Breast
1.8469767249521	Grade III	Breast
1.01519489461912	Grade III	Breast
1.27561229401599	Grade II	Breast
1.02970605358326	Grade II	Breast
0.338865327852248	Grade III	Breast
1.57791317787756	Grade III	Breast
-0.403391530550129	Grade III	Breast
0.553195902711928	Grade III	Breast
0.370445106542995	Grade III	Breast
-0.0129651923369476	Grade III	Breast
0.753437764092183	Grade II	Breast
0.566095703495079	Grade III	Breast
1.03687185286211	Grade III	Breast
0.686587642824041	Grade II	Breast
0.937214956046755	Grade III	Breast
0.219175370089781	Grade II	Breast
0.564448995236108	Grade II	Breast
0.789357767380339	Grade II	Breast
0.00836762145618868	Grade III	Breast
0.0100990909986375	Grade II	Breast
0.402553725659426	Grade III	Breast
0.177608221828664	Grade III	Breast
0.507906953556068	Grade II	Breast
0.361156618318832	Grade III	Breast
0.571061894312546	Grade II	Breast
0.423990677061629	Grade II	Breast
0.359009497635272	Grade II	Breast
0.305189132650262	Grade II	Breast
0.100753990360876	Grade II	Breast
1.21260980412224	Grade III	Breast
1.01498414867475	Grade II	Breast
0.169209468047008	Grade II	Breast
0.0371711240265746	Grade II	Breast
0.164300302482	Grade II	Breast
0.318625764841879	Grade II	Breast
-0.150162275123677	Grade III	Breast
0.567514988754802	Grade II	Breast
0.450928969774579	Grade III	Breast
0.681621615072104	Grade III	Breast
1.11677413966131	Grade III	Breast
0.451523656247333	Grade III	Breast
-0.483591604774232	Grade III	Breast
0.675746147697652	Grade II	Breast
0.455119048047233	Grade II	Breast
0.313050482201103	Grade III	Breast
0.0859085844136843	Grade I	Breast
0.649250365469084	Grade III	Breast
-0.366740759524238	Grade III	Breast
0.455662727340545	Grade II	Breast
-1.02737157448783	Grade III	Breast
-0.18564669187087	Grade III	Breast
-0.556727873678965	Grade II	Breast
0.26397491386205	Grade III	Breast
0.920520382035043	Grade III	Breast
0.232952834300977	Grade II	Breast
0.479377534330783	Grade II	Breast
0.13910768978604	Grade II	Breast
0.592106184215027	Grade III	Breast
2.18944578127043	Grade III	Breast
-0.0302263542388889	Grade II	Breast
0.524863380728526	Grade II	Breast
1.53574745269944	Grade III	Breast
-0.230086837956877	Grade II	Breast
0.180951689743864	Grade III	Breast
-0.111546362791832	Grade II	Breast
0.457657485511613	Grade III	Breast
0.102849117322599	Grade II	Breast
0.804357147072218	Grade II	Breast
0.612701730882244	Grade III	Breast
-0.0941679727290822	Grade II	Breast
-0.0166555229722222	Grade I	Breast
0.658201574550852	Grade III	Breast
-0.0383366067054804	Grade II	Breast
0.439571784400733	Grade III	Breast
0.566212497003296	Grade II	Breast
-0.579801774053748	Grade III	Breast
0.877058366816417	Grade II	Breast
0.798375624208654	Grade II	Breast
-0.163197747456772	Grade III	Breast
-1.13545274988691	Grade II	Breast
0.818514396657668	Grade III	Breast
0.2950618333453	Grade II	Breast
0.647225485207983	Grade III	Breast
0.657869224519635	Grade III	Breast
0.790493700396344	Grade III	Breast
-0.153849905574315	Grade II	Breast
0.344906499399607	Grade II	Breast
0.307941254001883	Grade III	Breast
0.807121235508862	Grade III	Breast
-0.716170805015105	Grade I	Breast
0.625788705907084	Grade III	Breast
0.77665888316502	Grade III	Breast
0.117420222547675	Grade III	Breast
0.232224961726024	Grade II	Breast
0.348057260011573	Grade II	Breast
-0.289879706803389	Grade III	Breast
0.528837357703383	Grade II	Breast
0.594965993133847	Grade III	Breast
0.227601129953099	Grade II	Breast
0.532642955509863	Grade III	Breast
0.489713542490502	Grade I	Breast
0.332328264287746	Grade III	Breast
-0.0496568571409994	Grade II	Breast
0.793471196575977	Grade II	Breast
0.302094670202743	Grade II	Breast
0.233855410483759	Grade II	Breast
-0.166719484056668	Grade III	Breast
0.753939574281351	Grade II	Breast
0.405065903258628	Grade II	Breast
0.685414850360128	Grade I	Breast
0.342733874603506	Grade III	Breast
0.932726459245676	Grade II	Breast
0.125276031580932	Grade III	Breast
1.4481576566924	Grade III	Breast
0.46033257493094	Grade II	Breast
0.47227449815552	Grade II	Breast
0.351343183848651	Grade III	Breast
0.584404260065157	Grade II	Breast
0.618259195890464	Grade III	Breast
0.79022516358996	Grade II	Breast
-0.0641735688712591	Grade III	Breast
0.196754168553789	Grade II	Breast
0.287665132434109	Grade III	Breast
-0.238424002685839	Grade III	Breast
-0.692417179633113	Grade II	Breast
-0.279572689412324	Grade II	Breast
0.501491282370536	Grade III	Breast
0.0111486330928659	Grade II	Breast
-0.494393228519307	Grade II	Breast
-0.252777114833563	Grade III	Breast
0.149245153739475	Grade II	Breast
0.360654636338968	Grade II	Breast
-0.406632319079703	Grade II	Breast
-0.0381992240623425	Grade III	Breast
0.981550197257946	Grade III	Breast
0.526372748709103	Grade III	Breast
0.0130741896146473	Grade I	Breast
0.600082633433991	Grade II	Breast
0.420061934597106	Grade I	Breast
-0.0735191674107797	Grade II	Breast
0.0852191161836917	Grade II	Breast
1.02360901409948	Grade III	Breast
0.427033508252503	Grade II	Breast
0.167688309482284	Grade III	Breast
1.07596594373671	Grade II	Breast
0.570285026785856	Grade I	Breast
0.684067047692317	Grade III	Breast
0.168794200941365	Grade I	Breast
2.44489880576179	Grade III	Breast
0.208251464280446	Grade II	Breast
0.161532173485022	Grade III	Breast
0.463403662108566	Grade III	Breast
-0.384150930912616	Grade III	Breast
-0.736116654805822	Grade III	Breast
0.565500252648029	Grade II	Breast
0.312482937302714	Grade III	Breast
0.623682024595247	Grade II	Breast
-0.141716139562456	Grade II	Breast
0.290105980172239	Grade II	Breast
-0.379962234822379	Grade III	Breast
0.119895304393919	Grade III	Breast
0.944360577832866	Grade III	Breast
0.44496720456857	Grade III	Breast
-0.767279184766305	Grade III	Breast
0.220833415657354	Grade II	Breast
-1.05844931730427	Grade II	Breast
0.289862960769101	Grade III	Breast
0.550831771020103	Grade III	Breast
0.428133981211529	Grade III	Breast
-0.199670216508288	Grade III	Breast
0.226344792123197	Grade III	Breast
-0.0149403020020927	Grade III	Breast
0.464209345966698	Grade II	Breast
-0.414433979766843	Grade III	Breast
0.787278579043614	Grade II	Breast
0.736270504308278	Grade III	Breast
-0.831076780571385	Grade II	Breast
0.640620695567628	Grade II	Breast
0.19563605558379	Grade II	Breast
0.229727902482593	Grade II	Breast
0.451405160965336	Grade III	Breast
0.139452449099491	Grade III	Breast
0.604467266918238	Grade II	Breast
0.82540812088724	Grade I	Breast
1.01652471858993	Grade II	Breast
0.258608276089594	Grade III	Breast
-2.56495837106533	Grade II	Breast
