# Supplementary material for: The WID-BC-index identifies women with primary poor prognostic breast cancer based on DNA methylation in cervical samples
Source: Nat Commun. 2022 Feb 1;13:449. doi: 10.1038/s41467-021-27918-w (PMC8807602; doi:10.1038/s41467-021-27918-w)
Supplement: Supplementary file 4 — Source Data [file 41467_2021_27918_MOESM4_ESM.zip › WID-BC-source-data/suppl-data/suppl-figure-1g.csv]

type	Epi	Fib	B	NK	CD4T	CD8T	Mono	Neutro	Eosino
Ovarian cancer	0.413270423251673	0.0410743124653349	0.0523460480965507	0.069695907782972	0.0521180219106655	0	0.0708341989886184	0.300661087504186	0
Ovarian cancer	0.0709762342489915	0.023467811142078	0.00318637252456114	0.0033807082011954	0.00626579959585799	0	0.0112484503337599	0.881474623953556	0
Ovarian cancer	0.895993523944548	0	0.0172972695686105	0.0243177575897193	0.0202025696264762	0	0.0190359090950862	0.0206309793397406	0.0025219908358195
Ovarian cancer	0.0973731433489811	0.0183463885259018	0.00949926917215541	0.00679529792828819	0.0102086486630574	0	0.0490772152651396	0.808700037096477	0
Ovarian cancer	0.670345245921108	0	0.0550329834731777	0.0760096263290437	0.0638703886110683	0	0.0590244099193812	0.0696602253093799	0.00605712043684079
Ovarian cancer	0.114029064067884	0.0257977087768289	0.0247697156296613	0.0200466637738085	0.0118992524806118	0	0.0210614788244163	0.782396116446789	0
Ovarian cancer	0.908392848185109	0	0.0151201298437015	0.0250983247938723	0.0219400960598545	0	0.0176646811371999	0.0102669402944391	0.00151697968582395
Ovarian cancer	0.642147835645649	0	0.0474811238066277	0.0664439029800605	0.0491681815128984	0	0.0640565939349624	0.130702362119802	0
Ovarian cancer	1	0	0	0	0	0	0	0	0
Ovarian cancer	0.640544534612878	0	0.0499953382185257	0.0712018103020384	0.0460904780856175	0	0.0767013197040407	0.102226384776927	0.0132401342999721
Ovarian cancer	0.574126474376128	0.024245010015417	0.0568385193534688	0.0825676924169847	0.0620932652036022	0	0.0628646863157948	0.130183070151724	0.00708128216688101
Ovarian cancer	0.883295250542829	0	0.0224478731966279	0.0269057540153191	0.0190079793480752	0	0.023917024726832	0.0188171546400361	0.00560896353028105
Ovarian cancer	0.511597782496249	0.0463599616849058	0.0827679904665305	0.0995248620353982	0.104270330939801	0	0.0738784526673999	0.0747263837133313	0.00687423599638467
Ovarian cancer	0.380320644000762	0.0422424485180853	0.0531964827732689	0.0679810060924821	0.0539757507550499	0	0.0686597457816513	0.3336239220787	0
Ovarian cancer	0.141415070249078	0.0309474150156173	0.0299260690196339	0.0223353834007615	0.0181089895648657	0	0.0371766869177566	0.720090385832287	0
Ovarian cancer	0.44058021815013	0.0221399459420303	0.0656226877796991	0.109429702553911	0.097070145660846	0	0.101547057005084	0.1636102429083	0
Ovarian cancer	1	0	0	0	0	0	0	0	0
Ovarian cancer	0.440946206532983	0.0350603248541522	0.0506668551093243	0.0735461870850113	0.0513415626384659	0	0.0695891811550285	0.278849682625035	0
Ovarian cancer	0.725729161749097	0	0.0445196532991654	0.0660011422431794	0.0508795640852225	0	0.0567255736274873	0.0505098262488616	0.00563507874698654
Ovarian cancer	0.0846394532882209	0.0155784931608439	0.0166832743259483	0.0203700687186533	0.014607905041351	0	0.0291248959191181	0.818995909545865	0
Ovarian cancer	0.0653303031689061	0.0245753946198978	0.014973579136855	0.0161083121786229	0.0179231745349941	0	0	0.861089236360724	0
Ovarian cancer	0.899372195904003	0	0.0156809761899147	0.0250786582667846	0.0190920153414691	0	0.0209519976899012	0.0191275238799831	0.000696632727944572
Ovarian cancer	0.676430698244581	0.00808552722487132	0.0436110683135516	0.0615769549908652	0.0448200049315177	0	0.05628853801461	0.109187208280003	0
Ovarian cancer	0.902360615995052	0	0.0159595365943481	0.0245354834707599	0.0172246956772758	0	0.0200355898728317	0.016691785392731	0.00319229299700113
Ovarian cancer	0.877768846162485	0	0.0216936477225468	0.0335403976916734	0.0253346233161657	0	0.024039426965472	0.0176230581416575	0
Ovarian cancer	0.720812410285813	0	0.0377528996624427	0.0564769722753001	0.0420204191745906	0	0.0539431899702595	0.0889941086315943	0
Ovarian cancer	0.651540709654472	0	0.0486228525994729	0.0640813872530468	0.0453836144836335	0	0.0595206685622696	0.130850767447105	0
Ovarian cancer	0.862933571430865	0	0.0211546455390984	0.0347489229780517	0.0255854448262107	0	0.0328712065280083	0.0157375674255347	0.00696864127223079
Ovarian cancer	0.947946472972909	0	0.00918222750183724	0.0135762709657382	0.0104416615885731	0	0.00945817259695309	0.00774968122447941	0.00164551314950951
Ovarian cancer	0.397835190828656	0.0502833901648908	0.0624724248830231	0.0973351809140344	0.0755118986431398	0	0.0818260104515528	0.234735904114703	0
Ovarian cancer	0.0856863281280683	0.037911752128934	0.0173803983629446	0.0178013450240342	0.0176898822434766	0	0.0107207277112888	0.812809566401253	0
Ovarian cancer	0.713635975270335	0	0.0485336291739849	0.0642439856014964	0.0454046947522393	0	0.0500002743100438	0.0704262209078792	0.00775521998402148
Ovarian cancer	0.117893902658999	0.0367662007288592	0.0159855996242444	0.0150233128575955	0.0171325297820407	0	0.0201711401292214	0.77702731421904	0
Ovarian cancer	0.146394983230481	0.0242871274978005	0.0142208928943977	0.029172385447212	0.0321829142729343	0	0.0867059993279736	0.667035697329201	0
Ovarian cancer	0.141245627771571	0.0477187772226158	0.00227293216481954	0.0193385698527946	0.0368663868031883	0	0.0480617452855774	0.704495960899433	0
Ovarian cancer	0.356273323163961	0.0257944226401107	0.0520227090921999	0.0711360012339941	0.0662771402512464	0	0.0741502567874437	0.354346146831044	0
Ovarian cancer	0.156837500030591	0.0171957737132203	0.0113959184498466	0.0168507637434542	0.00971170679539116	0	0.0483789063113994	0.739629430956098	0
Ovarian cancer	0.334813910698888	0	0.0280530011112602	0.0581332314534799	0.0561869901136401	0	0.0924283300864713	0.430384536536261	0
Ovarian cancer	0.79256733566981	0	0.0231309897925944	0.0473173196326111	0.0674506761635008	0	0.0344030962068503	0.0351305825346338	0
Ovarian cancer	0.197211189456884	0.000227100014013618	0	0.0271165099964518	0.0613883377329637	0	0.0628185702286519	0.651238292571035	0
Ovarian cancer	0.350307373712765	0.0375137705052673	0.0698570521815275	0.100047749709898	0.0676361832690492	0	0.101329110318315	0.273308760303178	0
Ovarian cancer	0.151490504251734	0.0347594652623684	0.0135691952191263	0.0179198002869303	0.0139090950811361	0	0.00514747828437234	0.763204461614333	0
Ovarian cancer	0.853802975724934	0	0.0250759368896799	0.0395378305182406	0.037008099892188	0	0.0248975344605844	0.0147464933467044	0.00493112916766878
Ovarian cancer	0.711432457487725	0	0.0402963130588574	0.0668554940262834	0.0483738526961738	0	0.0671469475542295	0.0502568137359192	0.0156381214408118
Ovarian cancer	0.270159182167138	0.0467275749656694	0.0483249198158096	0.0575748819025022	0.0392547089908447	0	0.0696311132223152	0.468327618935721	0
Ovarian cancer	0.855813607049289	0	0.0244649016597074	0.0332557113419616	0.0253303657236736	0	0.0270025943538782	0.033999689520255	0.000133130351234629
Ovarian cancer	0.814121624246675	0	0.0306550240754838	0.046385227627317	0.0357082037732153	0	0.0390805355436778	0.0231317838619764	0.0109176008716546
Ovarian cancer	0.852023608507691	0	0.0257430716070767	0.032498775160775	0.0240673133914873	0	0.0292662216054889	0.0322649268304775	0.00413608289700376
Ovarian cancer	0.77485019139984	0	0.0388778185495109	0.0506500135817419	0.0419625132587375	0	0.0513671918731798	0.0258415524267537	0.0164507189102364
Ovarian cancer	0.467842214497024	0.0332662611177795	0.0592240777308549	0.0751698342830471	0.0643563706539768	0	0.0700171342734312	0.230124107443886	0
Ovarian cancer	0.903540685151402	0	0.0174842410244736	0.025496302446424	0.0161836506101135	0	0.0203445385581377	0.0159528557195507	0.000997726489898841
Ovarian cancer	0.752825467333568	0	0.0397135369709553	0.0581958180055523	0.041243164889027	0	0.0680520394212843	0.0268295538089773	0.0131404195706353
Ovarian cancer	0.187684641032655	0.0406339633915937	0.0351507318165393	0.0375470301514958	0.0256911450525411	0	0.0405496732642126	0.632742815290963	0
Ovarian cancer	0.776684538327463	0	0.0341494558206691	0.0502197747408983	0.0349741984756946	0	0.0446621468210592	0.0489874987930823	0.0103223870211333
Ovarian cancer	0.790996095962895	0	0.0348153651149916	0.0509881122476798	0.0419414689637329	0	0.0363758321414873	0.0378593223951673	0.00702380317404648
Ovarian cancer	0.418639103831204	0.0241136001002307	0.0479909521438207	0.0643784446958317	0.047485890615809	0	0.0526005161764641	0.34479149243664	0
Ovarian cancer	0.869732705445321	0	0.0198718393265136	0.028831095847483	0.0247485247535595	0	0.0276767480280928	0.0257293429182808	0.00340974368074894
Ovarian cancer	0.68144276899562	0	0.0475224072344625	0.0666674205485212	0.0453036874923282	0	0.0521868021940034	0.0990924054418634	0.00778450809320116
Ovarian cancer	0.167185319362755	0.0458419923593048	0.0199263741620895	0.0237769636865954	0.0165451228348648	0	0.00669561421304948	0.720028613381341	0
Ovarian cancer	0.71661221110248	0	0.04307599229432	0.0714998857126708	0.0545450732132822	0	0.0518755392499702	0.0461820576513466	0.0162092407759299
Ovarian cancer	0.680918890002408	0	0.0476910360314787	0.0642761030804295	0.0525122893746247	0	0.0548675555757601	0.0951686094097261	0.00456551652557254
Ovarian cancer	0.109412843311627	0.0290047816234369	0.0255069294443116	0.0367277135000985	0.0244160135296081	0	0.0314770032730064	0.743454715317912	0
Ovarian cancer	0.279888066522185	0.055837228696888	0.0474103807006638	0.060526505013999	0.0408395014036418	0	0.0634106460899854	0.452087671572637	0
Ovarian cancer	0.146281482514358	0.0606037285457241	0.0348072463383727	0.0442939366846484	0.0367029552658618	0	0.0586426634102926	0.618667987240743	0
Ovarian cancer	0.507043914676336	0.0449100008899014	0.0659114991600918	0.0897047342511298	0.0675839026434499	0	0.0653040809356479	0.15364453433644	0.00589733310700264
Ovarian cancer	0.154394261941948	0.0350324611596452	0.0277573824033545	0.0385902005245294	0.0298454322790437	0	0.027618776450668	0.686761485240811	0
Ovarian cancer	0.0689405546094714	0.0208471436504148	0.00767002343928713	0.00791062083618311	0.0106816197514779	0	0.0121164732500076	0.871833564463158	0
Ovarian cancer	0.973880000238862	0	0.00453721571678687	0.00729349593437598	0.00508561817628493	0	0.0049000409148618	0.00334639369395715	0.000957235324871601
Ovarian cancer	0.628295907247596	0	0.0522280139781201	0.0768403585830542	0.0559730800706922	0	0.0678037076058316	0.114552983604444	0.00430594891026196
Ovarian cancer	0.709044341684478	0	0.0415981385638228	0.0728823442048885	0.0583831067867276	0	0.0656775454195886	0.0509742864969446	0.00144023684354943
Ovarian cancer	0.86652770654898	0	0.0210405505009421	0.0324425077951497	0.0271720375854479	0	0.0278398149966571	0.0217001914480253	0.00327719112479806
Ovarian cancer	0.193826904080422	0.0518053879818439	0.0135451785008794	0.017876908544482	0.0202987610628655	0	0.0317575796924716	0.670889280137036	0
Ovarian cancer	0.125565040168673	0.0303423659725426	0.0216170229928315	0.0274642118046487	0.0201639976343362	0	0.00998616416950403	0.764861197257464	0
Ovarian cancer	0.143047585725624	0.0418962810300011	0.0218349851494525	0.0249484767972114	0.0241298233476797	0	0.0220996079974601	0.722043239952571	0
Ovarian cancer	0.449757613420724	0.0291034356945191	0.0626001777400312	0.0764958734692716	0.0568358530082565	0	0.106282272099543	0.218179803130359	0.000744971437296324
Ovarian cancer	0.780320222271664	0	0.0330161600262072	0.0496933736811719	0.0391739975440558	0	0.0367161967725032	0.0575751418182737	0.0035049078861238
Ovarian cancer	0.880378068909351	0	0.0193145704981303	0.0338294376410998	0.0281175649154962	0	0.0218067451555817	0.0150786150074602	0.00147499787288073
Ovarian cancer	0.259292977677329	0.0497045002315455	0.0576885820082241	0.0769962243198764	0.0552484655798689	0	0.0945359005878215	0.406533349595335	0
Ovarian cancer	0.550068227379619	0	0.0572937879139605	0.0944248344220612	0.0758964870279346	0	0.0915901868754128	0.101119234043812	0.0296072423371997
Ovarian cancer	0.47599688280283	0	0.0653370057367876	0.098931536258683	0.0688402373152031	0	0.0829174960718816	0.207976841814614	0
Ovarian cancer	0.803202266546895	0	0.0315586222105973	0.0480786945022535	0.0415999686396877	0	0.0380385013822311	0.0244733799988422	0.0130485667194936
Ovarian cancer	0.110566378973421	0.0297753382869425	0.0204500681635096	0.0328736801101886	0.0269555965509902	0	0.0708683416134436	0.708510596301505	0
Ovarian cancer	0.926895630841975	0	0.0115060660465965	0.0196215575668564	0.0178968209116675	0	0.0159777597955818	0.0071274278826611	0.000974736954661837
Ovarian cancer	0.377474929836438	0.0436882303503241	0.038944831809333	0.0603506793981267	0.0431845650420399	0	0.0520726533402458	0.384284110223492	0
Ovarian cancer	0.717257105793603	0	0.0526799933706963	0.0747448757894841	0.0661805864002654	0	0.0483354300383961	0.0293493788860233	0.0114526297215321
Ovarian cancer	0.67490427539892	0	0.0459429563252339	0.0657064263625899	0.051345056997719	0	0.0456598304328813	0.115161130419832	0.00128032406282395
Ovarian cancer	0.951851985284265	0	0.00793756852760339	0.0128115690636368	0.0107451771877149	0	0.00983861870532818	0.00524713481871743	0.00156794641273399
Ovarian cancer	0.387423639480704	0.017378772733608	0.0598415749070528	0.0837127220553322	0.0658420311752965	0	0.0795325809343777	0.306268678713629	0
Ovarian cancer	0.994873890095987	0	0.000824397149185916	0.00151590886503506	0.00103927389497591	0	0.00116916014447941	0.000501034856983813	7.63349933527428e-05
Ovarian cancer	0.995607789715702	0	0.000751849170843687	0.00104383824048111	0.000767126461363102	0	0.000905670328397667	0.000803341213294698	0.000120384869918038
Ovarian cancer	1	0	0	0	0	0	0	0	0
Ovarian cancer	0.445529952100759	0.0389435336856912	0.0850328311985672	0.128754060389707	0.104009036045073	0.00744926102990702	0.108125540188529	0.062097675322343	0.0200581100394232
Ovarian cancer	0.332287877145376	0.0552286745367391	0.0614479477479604	0.0865205001967833	0.0722016510362218	0	0.109598628821809	0.282714720515111	0
Ovarian cancer	0.238246359701458	0.0517645531388172	0.0386178385304613	0.0510237697016392	0.0341355607439649	0	0.0331501583911891	0.553061759792471	0
Ovarian cancer	0.246554463673389	0.0666303973615251	0.063503008981932	0.0831893244224446	0.0688766606348151	0	0.0747669255870714	0.396479219338822	0
Ovarian cancer	0.59742208364354	0.00869442048026025	0.0582862722755777	0.0739472918533299	0.0636554637840513	0	0.0572467317242206	0.14074773623902	0
Ovarian cancer	0.258674065729838	0.0402299928002104	0.0302369684137124	0.0392285968205367	0.0222456872381359	0	0.0450609788676817	0.564323710129885	0
Ovarian cancer	0.343767125857711	0.0467061861287286	0.0399415128615132	0.0534352533481999	0.0402498598947131	0	0.046599884990116	0.429300176919019	0
Ovarian cancer	0.96915962232815	0	0.00639364382953748	0.00787459607571795	0.00508566286972661	0	0.00632659363795523	0.00359714270734072	0.00156273855157195
Ovarian cancer	0.641285222412939	0	0.0513851937045933	0.0706115306604069	0.0575815409680076	0	0.0528362358217877	0.122857902254917	0.00344237417734869
Ovarian cancer	0.267223496008166	0.0186676323848978	0.0384292337160581	0.0571899658846228	0.0404808168035724	0	0.0788800912073227	0.49912876399536	0
Ovarian cancer	0.143207570704421	0.0317426523600114	0.0385315365852886	0.0328722102674308	0.021227162211197	0	0.00935005644251281	0.723068811429138	0
Ovarian cancer	0.775355028695927	0	0.0389044687072136	0.0476449687627508	0.0357957583288177	0	0.042105659620366	0.0577382079576311	0.00245590792729387
Ovarian cancer	0.275240922027919	0.0110695520673048	0.0601058676203818	0.0842665436104279	0.064581145831192	0	0.120769620666351	0.383966348176423	0
Ovarian cancer	0.878748547843971	0	0.0207418568091752	0.0283488551002959	0.0227606127561505	0	0.0227301967185414	0.0229884869369185	0.00368144383494764
Ovarian cancer	0.553171228202339	0	0.0573507161429806	0.0783060153582267	0.0714414255810077	0	0.0935545649554249	0.139185474360971	0.00699057539905013
Ovarian cancer	0.911676774600441	0	0.0137223836358475	0.0203867030516138	0.0169751378462972	0	0.0161180655949206	0.0193470847241103	0.00177385054676934
Ovarian cancer	0.949474469823008	0	0.00914794341465638	0.0123842356694512	0.010921633928438	0	0.0111338065797565	0.00463597036380736	0.00230194022088289
Ovarian cancer	0.629769915304758	0	0.0554257633506842	0.0949008446109946	0.0980966037237053	0	0.0519378236458567	0.0654202384772943	0.00444881088670732
Ovarian cancer	0.710132512329969	0	0.046642809676902	0.0611772492236081	0.0544354378041687	0	0.0489153761607906	0.0705897216429741	0.00810689316158709
Ovarian cancer	1	0	0	0	0	0	0	0	0
Ovarian cancer	0.929658894996583	0	0.0133146095121215	0.0183524942024885	0.014951474864374	0	0.0122926346008374	0.0101662291180746	0.00126366270552044
Ovarian cancer	0.193066268121474	0.0381527756110912	0.0236649596609839	0.0361457927672495	0.027113627838944	0	0.0685083494327331	0.613348226567524	0
Ovarian cancer	0.433079864926144	0	0.0637367946477621	0.0882714269578157	0.0664757046289457	0	0.0678337159321887	0.280602492907144	0
Ovarian cancer	0.612366457405726	0.187131256778534	0.0318306285960778	0.0582213922451896	0.0805082134502231	0	0.0142015305581214	0.00655050724041613	0.00919001372571134
Ovarian cancer	0.882269906060234	0	0.0214163220318367	0.0310730837466214	0.0249358288069114	0	0.0214024911340696	0.0168770477745668	0.00202532044576006
Ovarian cancer	0.195497127825478	0.0288229989999783	0.0218061472022392	0.0302897963708961	0.0110396492379192	0	0.0258945812054273	0.686649699158062	0
Ovarian cancer	0.88504153941882	0	0.0210394885321144	0.0282035392899283	0.0236598693714364	0	0.0277973467779027	0.00590270043409269	0.00835551617570536
Ovarian cancer	0.227423074817996	0.0306964965151876	0.0380362160146213	0.0590435415583332	0.0438624574389157	0	0.0893523755025963	0.51158583815235	0
Ovarian cancer	0.851548333104595	0	0.0272335002594055	0.0408436019535953	0.0342899708539548	0	0.0256651255117983	0.016351801431678	0.0040676668849728
Ovarian cancer	0.362397247719702	0.0317917264832678	0.0506477359003011	0.0682624770717358	0.0541095225661962	0	0.0631376127265513	0.369653677532246	0
Ovarian cancer	0.419446031087761	0.0177697326843074	0.0496318531693134	0.0643009699644941	0.0461392783366774	0	0.056657114236956	0.34605502052049	0
Ovarian cancer	0.121101309969093	0.0320103838741208	0.0114498660120496	0.0136400775985393	0.00736825586222273	0	0.0233827669924518	0.791047339691523	0
Ovarian cancer	0.54206372399215	0.067913126615448	0.0651177925162591	0.0946249029000696	0.0801291454707359	0	0.0593949893768024	0.0873831819020372	0.00337313722649786
Ovarian cancer	0.967141997613553	0	0.00488984289464528	0.00949663483834879	0.00866530299848109	0	0.00775525637425507	0.00105107717032291	0.000999888110394284
Ovarian cancer	0.933377300335828	0	0.0123701615240488	0.016831778411792	0.0117929264086502	0	0.0152926622130221	0.00825980764241867	0.00207536346423989
Ovarian cancer	0.263798289110175	0.0543509543240691	0.043684340376916	0.0597597115324651	0.0373346266065015	0	0.0444786896106593	0.496593388439214	0
Ovarian cancer	0.33773477263451	0.0460657283693853	0.0475607880518154	0.0605766558605624	0.0404260009645618	0	0.0453634898509567	0.422272564268208	0
Ovarian cancer	0.293139368280521	0.0381484487547752	0.0506942661834938	0.0638066885786306	0.0591002606450959	0	0.0623348121054488	0.432776155452034	0
Ovarian cancer	0.386441900085122	0	0.0509366232249614	0.0860802861528276	0.0737507016175697	0	0.114906288352696	0.287884200566824	0
Ovarian cancer	1	0	0	0	0	0	0	0	0
Ovarian cancer	0.0646709019825595	0.0200109402087522	0	0	0.0221851879021283	0	0.0114598347322313	0.881673135174329	0
Ovarian cancer	0.627071393380616	0.0191196125967926	0.0388071188133293	0.064064678130048	0.0514349248342516	0	0.060141202785351	0.134404876478137	0.00495619298147512
Ovarian cancer	0.13862894252114	0.0356728999903709	0.0211937242951482	0.0296558824335074	0.0227558358896106	0	0.0409724615672579	0.711120253302965	0
Ovarian cancer	0.577633659819206	0.033260097865193	0.0504346964460004	0.0703499587761476	0.0520797215339463	0	0.0682046628523863	0.148037202707121	0
Ovarian cancer	0.962781662177902	0	0.00621788246988439	0.0102079938328295	0.00720194577309997	0	0.0081199721365939	0.00386133607225947	0.00160920753743073
Ovarian cancer	0.180325090910317	0.0315404392491377	0.0285872278111741	0.0398110582160735	0.0295217015144109	0	0.0684427254569294	0.621771756841957	0
Ovarian cancer	0.86373012881154	0	0.0218515065527978	0.0333760878068381	0.0291675811399158	0	0.0248561897839906	0.0237698868166669	0.00324861908825101
Ovarian cancer	0.1317007439849	0.0398991155577711	0.0199215018947019	0.0245375039426232	0.0107732315203448	0	0.0499165043760646	0.723251398723594	0
Ovarian cancer	0.608908599490668	0.0101181061331689	0.0458778921931673	0.0742366176995992	0.0546204307882097	0	0.0622586038306217	0.143979749864565	0
Ovarian cancer	0.242337043824817	0.0439756316465404	0.0596293057743596	0.0750296567733248	0.0594319750079712	0	0.0932638226118903	0.426332564361097	0
Ovarian cancer	0.871376685747554	0	0.0210032003474271	0.0308999915251557	0.0262477763245177	0	0.024665530248419	0.0224872667179871	0.00331954908893977
Ovarian cancer	0.223259653282813	0.0321116497922028	0.0505924534154654	0.0551874943391684	0.0329847767348988	0	0.0623751091481685	0.543488863287283	0
Ovarian cancer	0.700726115753181	0	0.0430862905045746	0.0736830670706677	0.0680247381025523	0	0.0618245454764632	0.0408879080946421	0.0117673349979195
Ovarian cancer	0.66897245996715	0.0156991434972401	0.0525629686831578	0.0793648565771837	0.07124458173805	0	0.0660087352652222	0.0410369679068946	0.00511028636510162
Ovarian cancer	0.969542877865453	0	0.00551959741348765	0.00781021714414584	0.00684493312825282	0	0.00612173938900954	0.00253422479585877	0.0016264102637924
Ovarian cancer	0.188881174124848	0.0491764935205109	0.0152150300532817	0.0263011784972047	0.0263061527868215	0	0.0132002083443752	0.680919762672958	0
Ovarian cancer	0.0948272903850018	0.0269523291214746	0.0189883492005231	0.0217570456462413	0.0161480820213445	0	0.057253250982239	0.764073652643176	0
Ovarian cancer	0.272143053641792	0.0481424542780402	0.04842583526767	0.0457739065677603	0.0305719207689109	0	0.0574213682123983	0.497521461263428	0
Ovarian cancer	0.170957085888624	0.0414801883588627	0.0284844886996215	0.0362881547810768	0.0218198762828424	0	0.0392385651167022	0.661731640872271	0
Ovarian cancer	0.407526140356214	0.042820538783659	0.0514721661623487	0.0698270115374171	0.0507186249813922	0	0.0600317970392784	0.31760372113969	0
Ovarian cancer	0.379141608729053	0.0413772852923581	0.052535978580576	0.0740405244592617	0.0505735937182563	0	0.0444105622269555	0.357920446993539	0
Ovarian cancer	0.825508063112437	0	0.030416370406778	0.0448343550686354	0.0320846489709948	0	0.0356942401210727	0.0191765264147991	0.0122857959052833
Ovarian cancer	0.957994792624575	0.00574172630506943	0.00544648498922755	0.0135972150482199	0.0134809901437242	0	0.00204669909752121	0	0.00169209179166317
Ovarian cancer	0.381834309367081	0.0638140883792896	0.0569472113673804	0.0712870464099212	0.0485593016777979	0	0.0791051354514511	0.298452907347079	0
Ovarian cancer	0.158146753014803	0.0414042193279994	0.0211900812265738	0.0327926308686753	0.0216853146028737	0	0.0338276992175669	0.690953301741508	0
Ovarian cancer	0.170734525612582	0.0377544089030454	0.0302765771448221	0.0377535701175719	0.0291840991310386	0	0.0174779780292449	0.676818841061695	0
Ovarian cancer	0.942749922095432	0	0.0103929538216823	0.0156174398300159	0.0107155045689497	0	0.0108433855810586	0.00746824603861516	0.00221254806424672
Ovarian cancer	0.729652193268835	0	0.042672707939976	0.056186298935196	0.0427138082647814	0	0.0390215996710157	0.0897533919201955	0
Ovarian cancer	1	0	0	0	0	0	0	0	0
Ovarian cancer	0.632629576575754	0	0.0547398197279603	0.0913578125229863	0.0660268653941832	0	0.0724101981699753	0.080286358769932	0.0025493688392089
Ovarian cancer	0.904044556283791	0	0.0184734439781796	0.0258230573957614	0.019687188548697	0	0.0178341974173578	0.0129248471543621	0.00121270922185126
Ovarian cancer	0.237953339834282	0.0469500719614485	0.050020474816897	0.0641284117355154	0.0488153530153109	0	0.0659368295201909	0.486195519116355	0
Ovarian cancer	0.114611642808665	0.0252493242145841	0	0.00489070592328883	0.00243715721841122	0	0.0159754432257724	0.836835726609278	0
Ovarian cancer	0.898660511180881	0	0.0169360492177562	0.0273750419498947	0.0196557528847736	0	0.0235879474495681	0.0103689687495295	0.0034157285675973
Ovarian cancer	0.542298831670076	0.0178967648592503	0.0674784036742904	0.107598934400661	0.0752486011746336	0	0.0778629435406319	0.111615520680458	0
Ovarian cancer	0.967854374716941	0	0.00572804054003919	0.00777542104874754	0.00617357385319884	0	0.00607243702848928	0.00555367744491848	0.000842475367666049
Ovarian cancer	0.408212870878208	0.0516047297340768	0.0535263545781997	0.0691436542985225	0.0518591066146697	0	0.0723101174058718	0.293343166490451	0
Ovarian cancer	0.118785557423521	0.0215108682862108	0.010039141604825	0.0124632922691962	0.0108713315465881	0	0.0227090516291231	0.803620757240536	0
Ovarian cancer	0.672947245346427	0	0.0490117155770722	0.0705520441592232	0.0508492397496357	0	0.0678309486501391	0.0888088065175032	0
Ovarian cancer	0.310299510879568	0.0842593307785419	0.0840810977754285	0.0997519547065616	0.0752509785066162	0	0.0853258116970114	0.261031315656272	0
Ovarian cancer	0.0894116962310332	0.0247636701950165	0.00688844183389907	0.00952639394081819	0.00305757673403911	0	0	0.866352221065194	0
Ovarian cancer	0.85437868961544	0	0.0312631130204325	0.0389153282949332	0.0320778943689079	0	0.0237971353027639	0.0195678393975228	0
Ovarian cancer	0.7880483396061	0	0.0301787630819657	0.041442767461077	0.0452337007479918	0	0.046340016074009	0.0487564130288569	0
Ovarian cancer	0.886489656481799	0	0.0144027271548843	0.0216349016047647	0.026134630919734	0	0.0216923593587006	0.0296457244801174	0
Ovarian cancer	0.335661105454753	0.0377267307698315	0.0156378970214371	0.0512668336837559	0.0665817301467919	0	0.0496771842400393	0.443448518683391	0
Ovarian cancer	0.689754299615376	0	0.0525107783379752	0.0776627877243917	0.0676443476702015	0	0.0589218834331024	0.0389487077063517	0.0145571955126013
Ovarian cancer	0.971874678264142	0	0.00517576292944941	0.00697216809657238	0.00530812689970024	0	0.00555157641147582	0.00398579577888998	0.0011318916197702
Ovarian cancer	0.982635242293709	0	0.0029464219707057	0.00505788083132984	0.00346008618584626	0	0.00412059091874661	0.000726128315074065	0.00105364948458853
Ovarian cancer	0.755215313219242	0	0.0377517363877987	0.0505748242393064	0.0426138770925244	0	0.0413064680275407	0.0669185002253676	0.00561928080822013
Ovarian cancer	0.628190506952233	0	0.0516287579776679	0.0724923302091689	0.0486549963925491	0	0.0557702168583384	0.130148214941919	0.0131149766681247
Ovarian cancer	0.311541629471002	0.0117369180697677	0.269417845745523	0.100083523488759	0.162040152915811	0	0.0662666537071778	0.0630089113973	0.0159043652046601
Ovarian cancer	0.769140297080939	0	0.033203719362368	0.0489154182938778	0.037274850162829	0	0.0458347131280373	0.0513674036852677	0.0142635982866807
Ovarian cancer	0.219758449683338	0.0689191820837941	0.0422191985022071	0.0471746568468425	0.0433707270619536	0	0.0499317962014937	0.528625989620371	0
Ovarian cancer	0.805182989613023	0	0.0317822679493085	0.0451481365211931	0.038031090334737	0	0.037804939453712	0.0352037367164701	0.006846839411556
Ovarian cancer	0.988694298481225	0	0.00191055239905266	0.00301069784236735	0.00247359262475543	0	0.00202602183325201	0.00161526834820032	0.000269568471147399
Ovarian cancer	0.824753048146109	0	0.0272076767516941	0.0384309003601957	0.0341061928541364	0	0.0335959563822354	0.0368135961645701	0.0050926293410597
Ovarian cancer	0.719016075186457	0	0.0366709147377594	0.0532681711714178	0.0417188245742786	0	0.0498703582973693	0.0994556560327182	0
Ovarian cancer	0.99318688436274	0	0.00121299179893111	0.00182495529573662	0.0013614931070866	0	0.00144870360961152	0.000841499317159694	0.000123472508734082
Ovarian cancer	1	0	0	0	0	0	0	0	0
Ovarian cancer	0.550938733145798	0	0.0563389021076012	0.0751002907622702	0.0480146501836564	0	0.0664749090540327	0.203132514746642	0
Ovarian cancer	0.827888575701476	0	0.0263034429851511	0.0402230368354256	0.0339875001421082	0	0.0302856646343847	0.0317327942849311	0.00957898541652363
Ovarian cancer	0.93731823613203	0	0.0102825755910233	0.0153461255765657	0.0133832778953714	0	0.0123087511659008	0.0108657062723143	0.000495327366794359
Ovarian cancer	0.781769660307506	0	0.0342741331605899	0.0558674963113231	0.044374355934065	0	0.0480787535357777	0.0300848816885286	0.0055507190622092
Ovarian cancer	0.629341475628012	0	0.0523853527775561	0.0751949451271601	0.0493662298907174	0	0.0693888286885683	0.124323167887987	0
Ovarian cancer	0.699016963391232	0.0220695371170645	0.0431866343883993	0.0604859109339537	0.0404084557402973	0	0.0465016451519493	0.0883308532771036	0
Ovarian cancer	0.758406641939645	0	0.0367978139145118	0.0527593066957934	0.0437620676621811	0	0.0394611734846284	0.0581623058392375	0.0106506904640029
Ovarian cancer	0.424429646384774	0	0.0514099698596663	0.0746465921256683	0.049621426436245	0	0.076719752720554	0.323172612473093	0
Ovarian cancer	0.622673938135989	0.0335432565963859	0.0600211395514823	0.0804463685761704	0.0607154712591176	0	0.0551702801460291	0.082716729303168	0.00471281643165811
Ovarian cancer	0.32585223659113	0.0377413893994381	0.0576155505764359	0.0796393094435485	0.0541102625590132	0	0.074215411733914	0.37082583969652	0
Ovarian cancer	1	0	0	0	0	0	0	0	0
Ovarian cancer	0.13376960858644	0.0336320207559747	0.0172663689528826	0.0295321084135691	0.0198839289097749	0	0.0510348437099833	0.714881120671376	0
Ovarian cancer	0.883510599923186	0	0.020002822492356	0.027751631473354	0.0200337562859272	0	0.022779663871855	0.0242139492108345	0.00170757674248756
Ovarian cancer	0.397124179671341	0.0234045762360022	0.0562265954048835	0.0811365102469122	0.0690986591643258	0	0.0538246609503973	0.319184818326138	0
Ovarian cancer	0.770562498440357	0	0.0353797232330447	0.0556671819362372	0.0405264441085704	0	0.0489187484898489	0.0400317151500837	0.00891368864185793
Ovarian cancer	0.0362619903926982	0.0106128924944398	0	0	0	0	0	0.953125117112862	0
Ovarian cancer	0.240282306628713	0.0417422080125704	0.0409152070582228	0.0457998442901327	0.0262541616273584	0	0.0581814699439761	0.546824802439027	0
Ovarian cancer	0.641676145492627	0	0.0530547040378621	0.0717931048872679	0.0544723003458646	0	0.0593389676456709	0.119664777590708	0
Ovarian cancer	0.0532183523915661	0.00719225730738836	0	0	0.00519103215226279	0	0	0.934398358148783	0
Ovarian cancer	0.116181937145679	0.0300856866314246	0.0135859153541439	0.025309082277906	0.0181591260455948	0	0.0335566422358686	0.763121610309383	0
Ovarian cancer	0.204708331476297	0.0400347313778937	0.0260972155239963	0.0374192386044793	0.0245240034227069	0	0.0150388926981061	0.652177586896521	0
Ovarian cancer	0.406063740416359	0.0224444813174877	0.0595360149391584	0.0686565199884158	0.0504980533334954	0	0.0770052328529877	0.315795957152096	0
Ovarian cancer	0.696039627307044	0	0.0478800811858238	0.0613780716228666	0.0432468431883851	0	0.0481154000418467	0.0968696321245508	0.00647034452948273
Ovarian cancer	0.858430079933357	0	0.0227548768082866	0.0349402932649568	0.0274558670899558	0	0.0266859013535733	0.0226007029605941	0.00713227858927596
Ovarian cancer	0.476268679671575	0	0.0748627731387216	0.0945811608136178	0.0878715888963967	0	0.0906742636696058	0.168316700766255	0.00742483304382839
Ovarian cancer	0.161840410387383	0.0422685915989065	0.0242920800472489	0.031189780476798	0.0169122474066147	0	0.0427287642798279	0.680768125803221	0
Ovarian cancer	0.802159730297598	0	0.0331873605044985	0.052681961520965	0.0363182542589341	0	0.0423695543948158	0.025358191759873	0.00792494726331573
Ovarian cancer	0.289605539061021	0.0468317637663466	0.0527119824738622	0.0597844563788728	0.0398485214694327	0	0.0552052582412063	0.456012478609258	0
Ovarian cancer	0.308107209355806	0.0431723748915084	0.0408950997385533	0.0599878642992046	0.0456369129792139	0	0.0462718328845348	0.455928705851179	0
Ovarian cancer	0.138228936144799	0.0365028810750123	0	0.00510796978899038	0.00757169232055412	0	0.0137782458517046	0.798810274818939	0
Ovarian cancer	1	0	0	0	0	0	0	0	0
Ovarian cancer	0.858324101869138	0	0.0252242623954471	0.0335716816336872	0.0254149879174488	0	0.0271078285185168	0.0258116066951124	0.00454553097064976
Ovarian cancer	0.144198490484407	0.0185451361024893	0	0	0.00190900969710039	0	0.0157359570022599	0.819611406713744	0
Ovarian cancer	0.0235736792837168	0	0	0	0	0	0.00942169932859355	0.96700462138769	0
Ovarian cancer	0.901541785947869	0	0.0152395822205127	0.0271539141332776	0.0201532485873624	0	0.0221701775640215	0.0125119921535142	0.00122929939344291
Ovarian cancer	0.708542885458062	0	0.041684875103073	0.0564785012947041	0.0396565552427508	0	0.0568148470363648	0.0924043334194366	0.00441800244560896
Ovarian cancer	1	0	0	0	0	0	0	0	0
Ovarian cancer	0.729115984255326	0	0.0408612082401232	0.074118271730599	0.0567309423729915	0	0.0642885358509641	0.0273182356258516	0.00756682192414488
Ovarian cancer	0.148874647299597	0.0157196995442626	0.0842893980756085	0.0698491189552124	0.0499538169767578	0	0.0917959574621318	0.53951736168643	0
Ovarian cancer	0.564927663876205	0.0413924372477416	0.0543674537768377	0.0766438486023407	0.0579097749932756	0	0.0732934612200033	0.125061991243097	0.00640336904049923
Ovarian cancer	0.664284849088911	0	0.0457053531133255	0.0580553953235511	0.0447128271408668	0	0.0550818928356415	0.132159682497705	0
Ovarian cancer	0.137333826589113	0.0246442928569015	0.0112614380986195	0.00987507706889634	0.00674157399791142	0	0.0252680719185961	0.784875719469962	0
Ovarian cancer	0.125355769822779	0.0376015417670243	0.0123527062689328	0.0233351891449433	0.0202001694905059	0	0.0349517827472669	0.746202840758548	0
Ovarian cancer	0.319852563044043	0.0440085924518543	0.0420268269189821	0.0560607068074223	0.0433199714246733	0	0.0490005351878344	0.445730804165191	0
Ovarian cancer	0.368116185450821	0.0444829827817832	0.0519839016138348	0.0642954642752612	0.0523895843750152	0	0.0636196110047425	0.355112270498542	0
Ovarian cancer	0.721571200180121	0	0.0476930643811661	0.0680460060360265	0.0525383872219791	0	0.0541454186383013	0.0505002531615356	0.00550567038087028
Ovarian cancer	0.242390269758311	0.0630878508714113	0.0562095366291781	0.0817887176235694	0.0581414237196438	0	0.0685199269386614	0.429862274459225	0
Ovarian cancer	0.221575919355341	0.0550629683615858	0.0449792392185863	0.062682811108014	0.0417216371656694	0	0.0648179214588434	0.50915950333196	0
Ovarian cancer	0.906106404741014	0	0.0178158206704511	0.0230634539208547	0.0163666508368926	0	0.019019098011852	0.0143197337458311	0.00330883807310446
Ovarian cancer	0.361248549051833	0.0395796793855604	0.0491410112834769	0.0685307630551546	0.053504776671992	0	0.0631074448355361	0.364887775716447	0
Ovarian cancer	0.919312411653284	0	0.0140223125057072	0.0180364307246917	0.0144409925131273	0	0.0160500078169608	0.0158888804614156	0.00224896432481339
Ovarian cancer	0.753453592451128	0	0.0348415282213711	0.0527762679823133	0.0416339940903964	0	0.0477905573403184	0.0610761511250049	0.00842790878946783
Control	0.120163608534239	0.037076405675863	0.0199254827692169	0.0197578338039076	0.01216780608294	0	0.00905770836933838	0.781851154764495	0
Control	0.828912236870871	0	0.0275360869307607	0.0390976904005124	0.0291795115799	0	0.0282496192010037	0.0399672431295873	0.00705761188736513
Control	0.213714491289335	0.0460053134961222	0.0604022782138156	0.0632317789291054	0.0455969332762571	0	0.086532403091634	0.48451680170373	0
Control	0.191182066756049	0.0444282689533949	0.101411843810691	0.096393575028886	0.0758163399493672	0	0.104715012121956	0.386052893379656	0
Control	0.988352796099723	0	0.00203461186677327	0.00320836246859148	0.00227311338209697	0	0.00213399259464739	0.00161317875838501	0.000383944829782553
Control	0.577724334387698	0.0258360938866431	0.0525464718901351	0.0771750462096013	0.0575779679958321	0	0.0639282820257174	0.145211803604373	0
Control	0.280240280123452	0.0267568451149137	0.0471368185277118	0.0557454490877053	0.030024349679846	0	0.0558314530989313	0.50426480436744	0
Control	0.723810273453815	0	0.0434127107901362	0.0606793345460963	0.0508479481962706	0	0.0540279461887195	0.0584240555967593	0.00879773122820273
Control	0.792846741827818	0	0.0323849538000979	0.0456790913673849	0.0318926253290935	0	0.0377623167746551	0.0518592009256037	0.00757506997534643
Control	0.562304313853376	0.0078817982706927	0.0521905944220624	0.0714923974480623	0.0560398066601564	0	0.0637131092322861	0.186377980113364	0
Control	0.634740375178341	0.0487739787855692	0.0492778228858676	0.0788733367052833	0.078101379548297	0	0.0580333365435777	0.0441470439210682	0.00805272643199567
Control	0.166261639130839	0.0507856122084479	0.0476772277902239	0.0526461359774639	0.0274720724703395	0	0.0632373853297028	0.591919927092982	0
Control	0.612830917972578	0.00652937342900587	0.0527583347834351	0.0734913962855374	0.0583959312349659	0	0.0675792052399519	0.128414841054526	0
Control	0.788450592438691	0	0.0324326126425118	0.0529613229942783	0.0357187933516571	0	0.0400033256295987	0.0413656691646768	0.00906768377858625
Control	0.956527587834102	0	0.00801082289269404	0.0117729597899056	0.00885476607340446	0	0.00929697666590804	0.0046071308467111	0.000929755897275098
Control	0.679485815565726	0.000235565546005422	0.0457758861783726	0.0665961638223837	0.0533816086862504	0	0.0566087390062099	0.0903052587971089	0.00761096239794312
Control	0.344034212228888	0.0505935357953276	0.054061152022952	0.0676005212553076	0.0437067026563557	0	0.050656906017411	0.389346970023758	0
Control	0.100318029136457	0.0381394274772466	0.0235054035644992	0.0107617487814242	0.0140118907748911	0	0.0584208647894756	0.754842635476006	0
Control	0.593802849981257	0.0274314996584207	0.0573740706379603	0.0709094978136569	0.051140138456825	0	0.066955480615589	0.132386187241404	2.75594886943095e-07
Control	0.656054137237397	0.0190512998440529	0.057618355018677	0.0886167778593206	0.0645502112691598	0	0.057772811954047	0.0474023603250137	0.00893404649233211
Control	0.534876159381633	0.0551892681491773	0.0566807945428422	0.0802147769855148	0.0603407744894598	0	0.0625758962293062	0.150122330222066	0
Control	0.0724879934973526	0.0300736579006096	0.00128492881057319	0.00183723124837683	0.0149005348073847	0	0.0150511667103935	0.864364487025309	0
Control	0.772373150168566	0	0.0381139497605475	0.0547650720986664	0.0440429329340861	0	0.0399102179692718	0.0471805202202443	0.00361415684861795
Control	0.96770772502243	0	0.00539176701909002	0.0081256540441678	0.00629460475909395	0	0.00631655748186686	0.0058054592471003	0.000358232426250993
Control	0.302006762418302	0.0264138154230116	0.0495723456812259	0.0621094352382321	0.0377789630854692	0	0.0588977751313817	0.463220903022378	0
Control	0.0917270253904485	0.0248575358336414	0.000688287088352914	0	0.0018628176995473	0	0.00489868818961951	0.87596564579839	0
Control	0.176854357280282	0.0419687120803954	0.0348023068781296	0.0342939848490002	0.0252712158656234	0	0.0448625790529949	0.641946843993575	0
Control	0.0827661388327726	0.0211686044825736	0	0	0.00542561544545948	0	0.0150439202745125	0.875595720964682	0
Control	1	0	0	0	0	0	0	0	0
Control	0.812529399634394	0	0.0309297311405201	0.043762364917845	0.0328825255937135	0	0.0370751608186202	0.0390937415022632	0.00372707639264422
Control	0.663215033995261	0	0.0552537404699647	0.0772881644069133	0.0577376860892009	0	0.0599359300682301	0.082812911533653	0.00375653343677647
Control	0.442579143471796	0	0.0509974104385386	0.0907669997114364	0.0762589084586714	0	0.280587450177466	0.0364063537783819	0.0224037339637104
Control	0.51259846318752	0.0487400997414267	0.0636651826655894	0.0806489640157399	0.0655717205924635	0	0.0591729049252712	0.169602664871989	0
Control	0.213452380312824	0.0680563626701819	0.044389094568924	0.0471703951328792	0.0300128498248981	0	0.0648746543010628	0.53204426318923	0
Control	0.769325588239351	0	0.0360916328643043	0.0500492228610904	0.0380099609979897	0	0.0439403862688197	0.0530968026859208	0.00948640608252386
Control	0.373108297870618	0.0338071665993909	0.0575868710897313	0.0717169887980957	0.056136118939561	0	0.0782026021151794	0.329441954587424	0
Control	0.364834740011534	0.0276034998861367	0.0445654310630914	0.0605754435443645	0.041952788015596	0	0.0615747093422374	0.39889338813704	0
Control	0.507390369163148	0.0240995642542227	0.0608924682746813	0.0740223027292536	0.0511898557646636	0	0.0956242925318891	0.186781147282142	0
Control	0.696741515719308	0	0.0469082309186354	0.0613349799660405	0.0449706878639467	0	0.0557744424842467	0.092469953805374	0.00180018924244816
Control	0.961961533452556	0	0.00647421295811403	0.00910133786603189	0.00737254050722021	0	0.00727371077413114	0.00772938345773394	8.72809842130059e-05
Control	0.708712889555147	0	0.0460120742988294	0.0655540405631073	0.0474131389193496	0	0.0596699179224491	0.0726379387411176	0
Control	0.445193664844379	0.0431766463463987	0.0487160448445424	0.0726270726929626	0.0458482964765734	0	0.0621657014148013	0.282272573380343	0
Control	0.576984267260163	0.0104578757784879	0.0524439489920018	0.0757190629848722	0.0579196745922029	0	0.0470952417191425	0.17937992867313	0
Control	0.255725984221029	0.0553973217193857	0.0380529628443279	0.0492243286247016	0.0324172971037034	0	0.0767155108450517	0.492466594641801	0
Control	0.866672596955127	0	0.0229996737529836	0.0318524423250327	0.0248302684628487	0	0.0261630397995497	0.0252998482694194	0.00218213043503922
Control	0.977427843274485	0	0.00386256203674806	0.00554244834043583	0.00385401548760678	0	0.0049234398461437	0.0030431611942868	0.00134652982029346
Control	0.46663562304608	0.0400436050329093	0.056318202483013	0.0800694139287746	0.0601613469963291	0	0.0620252904452103	0.234746518067683	0
Control	0.175055151123708	0.0576020267248038	0.0327122523150342	0.043523786532764	0.0287014478332675	0	0.0532983540864669	0.609106981383956	0
Control	0.451946468432958	0.0207039405706642	0.071433934203783	0.09361795890931	0.0676544955295415	0	0.0690855662439179	0.219634308751529	0.00592332735829666
Control	0.185421315539714	0.0336914622213315	0.0371058862330213	0.0486566968415931	0.0212029501100233	0	0.0457743712866943	0.628147317767622	0
Control	0.781519876339677	0	0.035561620545843	0.0484765541625792	0.0328875197612111	0	0.0382681366429174	0.0517341721610197	0.011552120386753
Control	0.64133013932193	0.0606014435033062	0.0439753874287506	0.0574847113558667	0.0463333776824918	0	0.0601872088805238	0.090087731827131	0
Control	0.904242495995196	0	0.0162191773331183	0.0221490417914758	0.0184299487561852	0	0.0193936661764121	0.0187832771590339	0.000782392788579144
Control	1	0	0	0	0	0	0	0	0
Control	0.499808175758939	0	0.0593731784852511	0.0851649499801812	0.0633953537072994	0	0.102431142049068	0.18914709478389	0.000680105235370628
Control	0.457276255527352	0.0371643529282003	0.0516799207489681	0.0716447042086839	0.0571099188847679	0	0.0633187528177779	0.261806094884249	0
Control	0.734002924334716	0	0.0430745942331975	0.0594044140284442	0.0443049494931661	0	0.0459924765368053	0.0700058931320702	0.00321474824160041
Control	0.670656051464636	0	0.0443550066217729	0.0737774035000724	0.0613719354014809	0	0.0599635698328612	0.0689423832234546	0.0209336499557218
Control	0.714193068500326	0	0.042468640703491	0.0575553432063216	0.0452011845636526	0	0.0525145590589971	0.0799805707573344	0.00808663320987755
Control	0.374222602157818	0.00433388041600275	0.0607810189432966	0.0974035608727221	0.0655879763727584	0	0.203798350178134	0.176584275088808	0.0172883359704607
Control	0.613859888019119	0	0.0470475770474257	0.0636548718522573	0.046986718319969	0	0.0592911340753803	0.169159810685848	0
Control	0.583089450136778	0.015848851003449	0.0588447818280649	0.0728395557567744	0.0563634534943685	0	0.0680681646865699	0.139227775858878	0.0057179672351171
Control	0.226395601821987	0.0427421464582264	0.0427505777332615	0.0480369548086781	0.0395335013946267	0	0.0503159193767884	0.550225298406431	0
Control	0.840247537830732	0	0.0255862572701809	0.0355827400201745	0.0267719399238907	0	0.0309947175972035	0.040816807357818	0
Control	0.667929967082731	0	0.0451428729654809	0.0664109772546057	0.0501807680466651	0	0.0560397983746993	0.114295616275818	0
Control	0.10567012915448	0.0246157889674938	0	0	0.0137081136936372	0	0	0.856005968184389	0
Control	0.60349338565857	0	0.022563131845469	0.0536082032953297	0.0672577420138217	0	0.0592470481176006	0.193830489069209	0
Control	1	0	0	0	0	0	0	0	0
Control	0.419783492605658	0.0557534356057733	0.053613932059718	0.120898940772092	0.13163745040354	0	0.0815349457065829	0.136777802846635	0
Control	0.600863622935913	0	0.0354670112527256	0.0863023941127641	0.0741095574423907	0	0.0841907922778698	0.111474172956899	0.00759244902143771
Control	0.55800584890605	0.0452880541553299	0.0233800003137944	0.0548819455296102	0.0566240776494429	0	0.0531254947531832	0.20869457869259	0
Control	0.107146357819877	0.0192043922645637	0	0.00191055345502147	0.0206496236893711	0	0.0326549467863693	0.818434125984797	0
Control	0.981077271379062	0	0.00274362947814125	0.00488224477351949	0.00518335741853832	0	0.00316105337307062	0.0021787747405028	0.000773668837165359
Control	0.146452229250185	0.0171013673426322	0	0.0317395695228345	0.0737922285748014	0	0.107918811021933	0.622995794287614	0
Control	0.935046080235775	0	0.00681186205859278	0.0127473059334184	0.0137581564426408	0	0.011959027737161	0.0196775675924123	0
Control	0.259234452638732	0.0589640719164978	0.0505945418634891	0.0536955546492878	0.0442328916688763	0	0.106484262293956	0.426794224969162	0
Control	0.741403467632828	0	0.0422880543142384	0.0547677208057216	0.0378688730433055	0	0.0484280465846859	0.0658273046680235	0.00941653295119662
Control	0.814770520405251	0	0.0285114772402684	0.0476093292091876	0.0334953330494688	0	0.0351432244373794	0.0342939231003312	0.00617619255811306
Control	0.144472306251237	0.0316055539407849	0.0224394295199916	0.0313062271022729	0.0207926542070888	0	0.0522112186062482	0.697172610372377	0
Control	0.170231312332512	0.0488984008999717	0.0239016612593404	0.021501901033943	0.00990551420401381	0	0.0408307255806794	0.68473048468954	0
Control	0.518782963686921	0	0.067053406545984	0.0847302820960373	0.0646376970397385	0	0.0891248314281158	0.16102905870796	0.0146417604952441
Control	0.934903288481453	0	0.0118762504743359	0.0182668524056591	0.0135698225725813	0	0.0130969522272033	0.00521483324123089	0.00307200059753634
Control	0.567216143302672	0.059992844827628	0.0578331389313683	0.0752306341814629	0.06621708044519	0	0.0894020271808581	0.0841081311308212	0
Control	0.50416158863462	0.00613781358255356	0.0602756300034534	0.0710178271054536	0.049406029225081	0	0.0769706613928877	0.232030450055951	0
Control	0.745281699485992	0	0.0384139384317351	0.0557568903956776	0.0433963741915545	0	0.0506675254402761	0.0636330029672539	0.00285056908751105
Control	0.726909127062853	0	0.042584108591031	0.058855877359716	0.0470601842176938	0	0.0526126666344752	0.0719780361342308	0
Control	0.682876931846282	0	0.0447397466099233	0.0642707789984856	0.045041709432236	0	0.0797739940966818	0.0796762320365646	0.00362060697982668
Control	0.414212669352067	0.0579146193356496	0.0565339258833539	0.0764595242551521	0.0582529018613091	0	0.0863808852407541	0.250245474071714	0
Control	0.938145679181645	0	0.009936248269206	0.0178627810953325	0.0134064294445352	0	0.0125152150712595	0.00500303632059342	0.00313061061742806
Control	0.0910230986631197	0.023484662373256	0	0	0.00454958808885927	0	0.0197098172423003	0.861232833632465	0
Control	0.286373666699998	0.0782452196070175	0.0634242379319146	0.0853451484091849	0.0743097383134183	0	0.106461138488629	0.305840850549838	0
Control	0.621564284428471	0.0505361742610329	0.0532376681735475	0.0801071198729015	0.0628177317403515	0	0.05871311581411	0.0619697183879063	0.0110541873216794
Control	0.351254577152837	0.0604010813648675	0.0410843879025205	0.0599673264573648	0.053684676883226	0	0.0526310385882072	0.380976911650977	0
Control	0.277415208212613	0.0466599398962469	0.0404366459583254	0.0505139909525676	0.037017718842123	0	0.0454703943340062	0.502486101804118	0
Control	0.415669134032651	0.0271346064284502	0.0700255821382277	0.0967101206786475	0.0680131136166062	0	0.0853085215482003	0.228104917622776	0.00903400393444077
Control	0.92767522031869	0	0.0131438061961375	0.0165087608571829	0.0151740887084668	0	0.0123853952027606	0.015112728716762	0
Control	0.487175493735264	0.0123319712408986	0.056542522077224	0.0719457325832473	0.0504644312224692	0	0.0637745403702558	0.257765308770641	0
Control	0.373932051537666	0.0165955253642905	0.0538559340305136	0.0542001966636898	0.0327784994266369	0	0.0747936249708954	0.393844168006307	0
Control	0.706710103232671	0	0.045106791617168	0.0605868217368993	0.0467923059216422	0	0.044549964896857	0.0962540125947623	0
Control	0.947609665122741	0	0.00891959976686886	0.0120715212504093	0.0105600180563625	0	0.0103286339965961	0.00889044459771613	0.00162011720930573
Control	0.143413169265831	0.0280077983124891	0.0257964216278303	0.0275454059877124	0.0211716077913324	0	0.0295208370145482	0.724544760000256	0
Control	0.574262535379855	0	0.0579039751565557	0.0705590164387224	0.0547801430804248	0	0.0663960881432406	0.176098241801201	0
Control	0.632294014680408	0	0.0496272057059997	0.0708672574758148	0.0578349247250311	0	0.0554491933966434	0.133927404016103	0
Control	0.378175394870026	0.0306058591401443	0.0412585495079002	0.0620960613824726	0.0550479884396058	0	0.0596626880193754	0.373153458640475	0
Control	0.295550149307459	0.059455671385396	0.0410606576861723	0.0585859085275058	0.0407618449506788	0	0.0465641111228487	0.458021657019939	0
Control	0.257569328994176	0.038061097017555	0.0467934445263776	0.0570349021686825	0.030340415979784	0	0.0390523232569693	0.531148488056455	0
Control	0.45097118366672	0.0125514954604409	0.0670789273850685	0.100047088805183	0.0713127511371675	0	0.108542865784723	0.178990782364243	0.0105049053964543
Control	0.770687548710997	0	0.037001061697751	0.0512375711773258	0.0387495337591651	0	0.0469728262745327	0.0532226100670601	0.00212884831316823
Control	0.322554234556588	0.0526058667614441	0.0583727553114232	0.0877798688848931	0.0575236567280814	0	0.0862039683825321	0.334959649375038	0
Control	0.719467792119905	0	0.0400794284154471	0.0569480429873387	0.0465411684642191	0	0.0464132896804684	0.090381050471486	0.00016922786113548
Control	0.587985988532152	0.0185936175332416	0.0514378455817483	0.0783075386536232	0.0609249281214331	0	0.0606315606556014	0.1421185209222	0
Control	0.0518520927634443	0.0175690394970133	0	0	0.00436922119256318	0	0	0.926209646546979	0
Control	0.202755617259355	0.0499422467227074	0.0489953134665854	0.0594808694579603	0.0380819942904805	0	0.0828332999214179	0.517910658881493	0
Control	0.159522483407754	0.0339751979592432	0.0271447386984939	0.0295000417689448	0.0225393063848784	0	0.0867024606158056	0.64061577116488	0
Control	0.373017718954483	0.0524335185448441	0.0627713314819881	0.0812898727924333	0.0627316939651684	0	0.066549886282529	0.301205977978554	0
Control	0.912836637508382	0	0.0146618370593314	0.0239584724069189	0.0198191616629224	0	0.0187719433433109	0.0089971643083248	0.000954783710809712
Control	0.394106424729686	0.0630096629353491	0.0563289233838404	0.0826801121074018	0.0687515974808116	0	0.076411993347274	0.258711286015637	0
Control	0.0642929065761632	0.0203784321638067	0.000555062093913384	0.00299758867677587	0.00196921383504875	0	0.0036417110052359	0.906165085649056	0
Control	0.263877149547751	0.076097695968385	0.0578902453568155	0.0695952503991496	0.0473387430286955	0	0.0539133197694832	0.43128759592972	0
Control	0.747103876108606	0	0.0320010867804525	0.0529280797006591	0.0447701382230513	0	0.0455353879915006	0.0776614311957303	0
Control	0.99180320290871	0	0.00137220784200884	0.00196024983668215	0.0014815217169126	0	0.00171833783283889	0.00160696596369699	5.75138991502744e-05
Control	0.242038577304119	0.0602349130582881	0.0374626447344652	0.0530859321652795	0.0301040871568963	0	0.034701302909994	0.542372542670958	0
Control	0.557102971131331	0	0.0555180135801203	0.0726123819281257	0.0548121646760224	0	0.073281783610512	0.186672685073889	0
Control	0.366506607726868	0.0431225611277987	0.051180319795232	0.0633228743145116	0.0493566522207808	0	0.0536383177091727	0.372872667105637	0
Control	0.309471794474483	0.0432375563184896	0.0614793876456446	0.0714367566389872	0.0434772936280578	0	0.0923670994367919	0.378530111857546	0
Control	0.549005294960838	0.101344603937972	0.0512073923453405	0.0603801854079807	0.0447313396854512	0	0.0443740459732124	0.148957137689206	0
Control	0.122155365405921	0.0431604421990022	0.0260639693292302	0.0262922202278218	0.0167132745210477	0	0.014433216317811	0.751181511999166	0
Control	0.147549589935103	0.0396075177998452	0.0217960148413312	0.0226812170902192	0.0211142170986077	0	0.0351517957861935	0.7120996474487	0
Control	0.906814894495559	0	0.0159903676281752	0.0267386778474978	0.0183488689631827	0	0.0186808547568386	0.0117525319853906	0.0016738043233556
Control	0.193025050978747	0.0358161738355978	0.0292717619763603	0.0345612424365752	0.0222904966255449	0	0.0299551678319344	0.655080106315241	0
Control	0.456044556620034	0.00533088537337601	0.0576534832633885	0.072654077098592	0.0542329919079059	0	0.061547918357263	0.29253608737944	0
Control	0.153580516998633	0.0452440478225056	0.0159448621184532	0.0194254410014092	0.011674028701023	0	0.0450192620325388	0.709111841325437	0
Control	0.693627602129413	0	0.0413053762489743	0.058772468547273	0.0449674352928372	0	0.0538814343373716	0.104989281266232	0.00245640217789935
Control	0.329650121376809	0.0473775472743674	0.04557356653523	0.0567059991981725	0.0484078329182507	0	0.0525991133533674	0.419685819343803	0
Control	0.381194146510674	0.0471597994072649	0.0533446299664378	0.0676031788631057	0.0642538119751515	0	0.0685713513755217	0.317873081901845	0
Control	0.177583808567531	0.0354637459748616	0.0246809525820514	0.0333271652270615	0.0218192659730631	0	0.0226352819484547	0.684489779726977	0
Control	0.195011645976089	0.0677719786173406	0.0395592622745259	0.0474134180080442	0.0443191536343138	0	0.0336525260380379	0.572272015451648	0
Control	0.532593469320121	0.00550785524355243	0.0479248721432264	0.0725080700760827	0.0625173677680553	0	0.0548588634011488	0.224089502047813	0
Control	0.360832978428322	0.0490315346287552	0.0500410794668041	0.0610474146303638	0.0474599664006641	0	0.0711949773936796	0.360392049051411	0
Control	0.276174119715396	0.0679232080629827	0.0567560686503362	0.0627263770821785	0.0510164777496494	0	0.0998968850842485	0.385506863655208	0
Control	0.352499183159069	0.0275775115496959	0.0493293544121152	0.0676210757241341	0.0446249703624372	0	0.0701732742394591	0.38817463055309	0
Control	0.407950635812114	0.00304399387818837	0.065368325563019	0.103554910902444	0.0923243692283741	0	0.108232613678249	0.219525150937612	0
Control	0.774968118357257	0	0.034946384495475	0.0603637774225936	0.0459203601643513	0	0.0435749417931065	0.0231870184497468	0.0170393993174702
Control	0.287233453329527	0.0430600683600625	0.044339218711601	0.0606147599500219	0.0459678088807442	0	0.0784585839101658	0.440326106857877	0
Control	0.348927798734749	0.0348167225245434	0.0533577305803164	0.0679984291702256	0.0473923964919248	0	0.0644296539792929	0.383077268518948	0
Control	0.057049178156503	0.0125664795229157	0.0142804578166395	0.0126877512743084	0.0111919015045653	0	0.0113886261493373	0.880835605575731	0
Control	0.227410240486929	0.0494259356222985	0.0315124256600483	0.0421401017262897	0.0316231333786657	0	0.0448403246993205	0.573047838426449	0
Control	0.543780532268558	0	0.0727427518432356	0.0930519443856978	0.0762887829296058	0	0.0867504262927959	0.106030782316708	0.0213547799633987
Control	0.795166390269716	0	0.0315091442315356	0.0497143806338515	0.0395819190295699	0	0.0535362759450817	0.0202774037396933	0.0102144861505518
Control	0.0517815012369962	0.0118210977235164	0	0	0.0037826115534586	0	0.00172024203689465	0.930894547449134	0
Control	0.979826065493791	0	0.0036092878167631	0.00483108982494793	0.00367114796422039	0	0.00422350428623004	0.00303369146115396	0.000805213152894024
Control	0.208400629749776	0.0576470246773389	0.0288505645638216	0.0358014828853767	0.0255469070855739	0	0.0611533662764364	0.582600024761677	0
Control	0.859402855442962	0	0.0228695021563959	0.0334988027204264	0.0307325931971529	0	0.0252290358704836	0.0265610949552104	0.00170611565736888
Control	0.140523384708566	0.0425917898170264	0.02530145374632	0.0356940676279162	0.0266897887260945	0	0.0544106497400595	0.674788865634017	0
Control	0.480009065986152	0	0.0500331396437841	0.0750073793312587	0.0578271978964452	0	0.104796509113691	0.232326708028669	0
Control	0.194447348700421	0.0823260078248797	0.109396356894428	0.122623547320801	0.131661143125081	0	0.0921315283939724	0.267414067740416	0
Control	0.219091667269155	0.0701237483014504	0.07223034595712	0.0781218893857672	0.0678474864663651	0	0.0852631741862177	0.407321688433924	0
Control	0.454334585231894	0.0387186219604401	0.0644415702676725	0.0886257819623315	0.0768957587204631	0	0.0755389331926627	0.201444748664536	0
Control	0.549086390038373	0.113263918104744	0.0601452072934326	0.0776903767739801	0.0941400473094772	0	0.0510232046725453	0.0546508558074485	0
Control	0.852892487550406	0	0.02310034081331	0.0335661994785236	0.0302024083728757	0	0.0274581211059208	0.0261109680098991	0.00666947466906504
Control	0.69697128912208	0.0306096026512539	0.0437884444821176	0.0655264865531858	0.0539234027541018	0	0.0446551427862935	0.057559518889678	0.00696611276128902
Control	0.0730916355443413	0.0173972792554447	0.00714954672774682	0.0127377115345983	0.00974523387560731	0	0	0.879878593062262	0
Control	0.48266008043231	0.02103267057681	0.0515049245689127	0.0707041063215566	0.0572491501138385	0	0.0714260156336029	0.245423052352969	0
Control	0.668070531820627	0	0.0519251064390928	0.069988585017348	0.0515900014435376	0	0.0600015211333226	0.0958016079536162	0.00262264619245581
Control	0.710580513729036	0	0.0415218477586962	0.0588145228102576	0.0490443760281822	0	0.050567370002578	0.0833836354192111	0.00608773425203877
Control	0.551279037957111	0.00787051499744819	0.0597970034580398	0.092204586604991	0.0762743600412461	0	0.0791880077175808	0.125220031782854	0.00816645744072895
Control	0.679953569813565	0.00418257259410408	0.0430106024116415	0.0607140508411096	0.0503814498595903	0	0.0456572661861621	0.106938818984484	0.00916166930934303
Control	0.607868466781884	0.0314785336033617	0.0487259163775253	0.0727373986363628	0.0631970154806226	0	0.0767105513469555	0.0893710175987886	0.00991110017449963
Control	0.637424227042297	0	0.0444243207902226	0.0665803135896123	0.0470897961338957	0	0.0492662695023504	0.155215072941622	0
Control	0.333204336731458	0.0579893309048144	0.0450445360736647	0.0621392735071719	0.0514653704852985	0	0.0423133382395701	0.407843814058022	0
Control	0.744274997605667	0	0.0373789468803823	0.0496331770669266	0.0351955691903947	0	0.043294032091537	0.0902232771650924	0
Control	0.221159095329254	0.0283821160024455	0.0271998897423457	0.0392211709739831	0.0349849798053511	0	0.0201767958785839	0.628875952268037	0
Control	0.718947853666017	0	0.0397960564268783	0.0545293420129388	0.0454575648450972	0	0.0412856211796965	0.0969428377050243	0.00304072416434828
Control	0.0753958778611697	0.020068830390757	0.00114917104675916	0.00329898989277752	0.00710589229394116	0	0.0028664303832617	0.890114808131334	0
Control	0.17676093899836	0.0460187729351497	0.0244118096471618	0.0361553790173868	0.0338334013515443	0	0.0322045703088049	0.650615127741593	0
Control	0.819569056809485	0	0.02843250759412	0.0416481997499883	0.0348235293535883	0	0.0356701351805567	0.0334290789203473	0.00642749239191411
Control	0.38438721826831	0.0272432951273577	0.0595150231792509	0.08722796464334	0.0602191961798141	0	0.105832838753362	0.275574463848565	0
Control	0.866035428327226	0	0.0239961925352776	0.0318847309909643	0.0225726910372967	0	0.0274399693416484	0.0219270126521324	0.00614397511545446
Control	0.673958572660533	0	0.0432768589560996	0.0601210696093918	0.05091491405151	0	0.0517144134127495	0.120014171309717	0
Control	0.0363546764861259	0.0144188795540213	0	0	0.00549212628303393	0	0	0.943734317676819	0
Control	0.120435979304274	0.0354373454139571	0.0144366196789843	0.0192549809882062	0.00887449062572471	0	0.0290243057782926	0.772536278210561	0
Control	0.200821022653469	0.036557061128422	0.022523530038107	0.0373196271252451	0.0301120456488124	0	0.0876790875710827	0.584987625834862	0
Control	0.236521059114725	0.0569311538643159	0.03678296500354	0.0490226947426026	0.0323383207172465	0	0.0376626738046422	0.550741132752928	0
Control	0.394183737091408	0.0402667387830694	0.0571245245388221	0.0790867928339433	0.0607496278782922	0	0.0854689557364945	0.28311962313797	0
Control	0.126292559524071	0.0706293432996591	0.0206779081059378	0.0310198182875041	0.0235318804351394	0	0.0152225371924508	0.712625953155237	0
Control	0.445603130177355	0.0769768718550635	0.0464565410932833	0.0610833682010172	0.0507387316493147	0	0.0641074622926378	0.255033894731329	0
Control	0.194206042499419	0.0349956404798512	0.0309933002129794	0.0293228827104375	0.0179723352346173	0	0.0231234992161284	0.669386299646567	0
Control	0.937807667347749	0	0.0101149151193634	0.0150680588376098	0.0118993947135845	0	0.0121597491030384	0.0129502148786553	0
Control	0.504989074015583	0	0.0643698406691716	0.0908743526222941	0.0857367102412402	0	0.0881158755638868	0.154925983193558	0.0109881636942659
Control	0.48219525200192	0.0442354545188683	0.0493176199851297	0.0808046671824621	0.0638636516470767	0	0.0742856809193571	0.205297673745186	0
Control	0.246532793076079	0.0440304889582658	0.0357677661818856	0.0462208588330352	0.0275291221375371	0	0.0478638021501696	0.552055168663028	0
Control	0.510303895290623	0.020950001115527	0.045431092081953	0.065836747347228	0.0554133929021033	0	0.0593668684592743	0.242698002803291	0
Control	0.818803516851095	0	0.0313206131276019	0.0462590165268745	0.0368156927832989	0	0.0328428261335512	0.0327797429592502	0.00117859161832764
Control	0.826618009610136	0	0.0296290990641333	0.0388251803741605	0.0330526825635601	0	0.0304997241560604	0.0375195184990586	0.0038557857328906
Control	0.914796995380321	0	0.0148448260202805	0.0207153164641322	0.0137030835749321	0	0.0169980673817319	0.0176602582802762	0.00128145289832631
Control	0.151247881322344	0.0496657002485187	0.0101874734829426	0.0085362138783894	0	0	0	0.780362731067805	0
Control	0.146772672915188	0.0480714501820126	0.0050401498218407	0.0216800530735587	0.0252925638591041	0	0.0564236333851611	0.696719476763135	0
Control	0.328702572879938	0.0609438958995537	0.06534510133751	0.0868925610617623	0.0743664233997151	0	0.0980819913332035	0.285667454088318	0
Control	0.524698055915737	0.011007222600089	0.0434048310372445	0.0714994574306601	0.0930207231035149	0	0.0638341961705619	0.192535513742193	0
Control	0.184516822004406	0.050523775780829	0.0304190531529288	0.0544629376407539	0.0620169635777309	0	0.0844858399703096	0.533574607873042	0
Control	0.959220199812586	0	0.00691094010033468	0.0115290954206746	0.00813487613097597	0	0.00844501521529384	0.00497877836791739	0.000781094952218064
Control	0.867810950386852	0	0.0226677491119943	0.0314315337024134	0.0251942683062605	0	0.0248618257033592	0.026454690298376	0.00157898249074455
Control	0.474787472782346	0.00331052846133975	0.0648566123346431	0.090981604257708	0.0809029170213275	0	0.0977194493327065	0.171342243541696	0.016099172268233
Control	0.810609801608635	0	0.0292739236950624	0.042676179832172	0.0320243373695172	0	0.0353595456082808	0.0463821432005993	0.00367406868573347
Control	0.96146204139081	0	0.00702543891160911	0.00916187982450187	0.00703704816539769	0	0.00765786500805299	0.0065591392413508	0.00109658745827727
Control	0.84964767280423	0	0.0252887546995388	0.0384148817717178	0.0309437654257386	0	0.0322863521813606	0.0189870722679219	0.00443150084949226
Control	0.093887672469439	0.0294456278845558	0.0162168472629425	0.022847384431269	0.0232037355075479	0	0.0359269325696885	0.778471799874557	0
Control	0.844639995322317	0	0.0226438780713228	0.0358034396070677	0.0273310201853259	0	0.0380686004026164	0.029379504923184	0.00213356148816619
Control	0.581010702394637	0.0256117890862844	0.0547170608657253	0.0766560273349979	0.0580748960449147	0	0.070112105036886	0.126475812994497	0.00734160624205677
Control	0.0914953967832014	0.0221020796118418	0.0392554081309966	0.0345319763247052	0.0245588609409728	0	0.0762637626259565	0.711792515582326	0
Control	0.331525288674604	0.0394702752792325	0.0545035272113028	0.0697706558869716	0.0490056484388	0	0.0786133388214501	0.377111265687639	0
Control	0.949830077243903	0	0.00861092447621771	0.0119506010937852	0.00846238765613115	0	0.0113805102371203	0.00778608249440369	0.00197941679843905
Control	0.0431633584066702	0.0066138282122943	0	0	0.00421551046815767	0	0.0111581566435681	0.93484914626931	0
Control	0.243274816071551	0.0793511344185909	0.0561008122363346	0.0705204740555248	0.0551499150781398	0	0.0768694196335446	0.418733428506314	0
Control	0.272352838648834	0.0589853356136007	0.0441809688319921	0.0593023236090094	0.041115853468268	0	0.0754082046516997	0.448654475176596	0
Control	0.843826350674904	0	0.0214501679659079	0.0410357914606947	0.0300912899337152	0	0.0348015117119543	0.0287948882528243	0
Control	0.169305607627183	0.0578648255236365	0.0278170537101919	0.0338007031458949	0.0244851593829672	0	0.0509516103836898	0.635775040226437	0
Control	0.769822240696214	0	0.0350060679454199	0.0500164574693288	0.0356354351525981	0	0.046460825355708	0.0630589733807312	0
Control	0.270536234273426	0.0832160886515557	0.0625771860169345	0.0905253743220875	0.086034126833615	0	0.108033799868549	0.299077190033832	0
Control	0.104416983985329	0.0301482804669959	0.0220121652910009	0.0244154418046998	0.0238610688475997	0	0.0167813740267764	0.778364685577599	0
Control	0.38319777894236	0.0438912147182069	0.0453716901552735	0.0626536198690989	0.0444710795239601	0	0.0785488542705877	0.341865762520513	0
Control	0.630032607737318	0.0264747351050131	0.0488260657784485	0.0671676919218574	0.0557510214940049	0	0.0691989229440203	0.102548955019338	0
Control	0.471812757640258	0.0434061935711762	0.0560123308834015	0.0812318172980101	0.0545673698054484	0	0.0728848820204741	0.220084648781232	0
Control	0.411699165886035	0.0716562487747197	0.0715941241602756	0.084337002687019	0.062076721991261	0	0.0839090260730482	0.214727710427641	0
Control	0.230964282727059	0.0321123271251428	0.0417992256532984	0.0477232840236081	0.0310225508160586	0	0.0518512740553224	0.564527055599511	0
Control	0.0381447577222173	0.0173111195476908	0	0	0.00542213671401196	0	0.0112293133204083	0.927892672695672	0
Control	0.0430017149719668	0.0245739786782874	0.00283194999446288	0.00637219250458884	0.0160738488430361	0	0.0477771524997303	0.859369162507928	0
Control	0.990786910848539	0	0.00158896038332037	0.00262308278355495	0.00190016056976232	0	0.00230534691371807	0.00063743469036306	0.000158103810742084
Control	0.267159811392188	0.0561117196129217	0.0422340227732287	0.0537314310892492	0.0367757782268627	0	0.0585349460293089	0.485452290876241	0
Control	0.744410312797856	0	0.0398066125906044	0.0595121408145296	0.0421340830939027	0	0.0521476357134711	0.0562836669616432	0.00570554802799297
Control	0.0841481614849422	0.0442984217668747	0.0208727678659016	0.0346683845211112	0.0485567973738237	0	0.0473996560673169	0.72005581092003	0
Control	0.618741537795239	0.00839037614484198	0.0513306795534307	0.0794449081369919	0.0609784311432325	0	0.0672152675317189	0.113898799694545	0
Control	0.414486170682227	0.059614202910947	0.0568480853700004	0.0821373222264712	0.063932258216935	0	0.0705496934599934	0.252432267133426	0
Control	0.965703129906157	0	0.00590184752302234	0.00865024600861023	0.00638898561168466	0	0.00660929472446046	0.00589563817063453	0.000850858055430926
Control	0.0750911420676253	0.0232751976898054	0	0	0.00863373524720532	0	0.0431027977235588	0.849897127271805	0
Control	0.204214505857142	0.0507101974925346	0.0410050044460489	0.0504135826640595	0.0326225174925966	0	0.111119339131264	0.509914852916355	0
Control	1	0	0	0	0	0	0	0	0
Control	0.151324757840309	0.0443476891680905	0.0233803853628849	0.0318080405237819	0.0194437577945483	0	0.0398205093227278	0.689874859987658	0
Control	0.739213989752863	0	0.0373957333107481	0.0533028602219671	0.0365611921980794	0	0.0563026460404765	0.0771634632063348	6.01152695306814e-05
Control	0.174899854591214	0.0517293263858238	0.157434371219052	0.130263341614215	0.120315150587224	0	0.115783271086691	0.244376913820416	0.00519777069536528
Control	0.109122449085948	0.0340588917669845	0	0.0107269617176322	0.0224185229652186	0	0.0807227757945725	0.742950398669644	0
Control	0.751335764532658	0	0.0336347438880564	0.0507135999361198	0.041832967864324	0	0.0499367615232712	0.0676260668115106	0.00492009544405959
Control	0.360809840174435	0.0388995125350038	0.0546064261690256	0.0698699494794083	0.0490772204584811	0	0.075996035661569	0.350741015522077	0
Control	0.421354920203381	0.0543305482708884	0.0732713240312626	0.086679291878547	0.0640841271638976	0	0.0696757189683936	0.230604069483629	0
Control	1	0	0	0	0	0	0	0	0
Control	0.376297598974806	0.0776994169897	0.055821935580429	0.0648726524415268	0.0671904753239946	0	0.0709950291264988	0.287122891563045	0
Control	0.45636112607028	0.00885393186985958	0.0613060203426888	0.0869327450052162	0.0642349228332408	0	0.0757603948266577	0.246550859052057	0
Control	0.19734872421141	0.0493330474728043	0.03352011600648	0.0408133026404659	0.0220382483085597	0	0.0482181677746847	0.608728393585596	0
Control	0.460118595405439	0	0.0474270780682502	0.061311601000298	0.0512866653518145	0	0.0791590123379885	0.300697047836209	0
Control	0.247477008939675	0.0491770806483663	0.0306236772611043	0.0446406232832044	0.0346135885728256	0	0.0360835515340724	0.557384469760752	0
Control	0.531914985800184	0.0569657167534552	0.062100113462801	0.080300268893498	0.0674092571860029	0	0.0650815330774752	0.136228124826584	0
Control	0.0917811687450306	0.0200372565454806	0.0103301472955878	0.0150022785381831	0.0167885147384232	0	0	0.846060634137295	0
Control	0.739753645363858	0	0.0462343905173094	0.0737140942788128	0.0511270501479983	0	0.0466897675507467	0.0375388198175064	0.00494223232376804
Control	0.421295872110795	0.160022478466294	0.0632651762315894	0.0975355713887934	0.0887762904885405	0	0.059694363786038	0.0966715528998166	0.0127386946281325
Control	0.0735495612066934	0.0281069003347752	0	0	0.0160717506305864	0	0.0369432338826449	0.8453285539453	0
Control	0.773139981182625	0	0.035847620697534	0.0473494542130925	0.0337901963070623	0	0.0483066302629524	0.0615661173367334	0
Control	0.563215681004835	0.0219593399471077	0.0544833172598034	0.0823799159308796	0.0686983136434595	0	0.0762486929348147	0.133014739279101	0
Control	0.675468989458073	0	0.0502715302599102	0.0687709408768642	0.0585817536059867	0	0.0545848085836797	0.0923219772154865	0
Control	0.345249566354577	0.0391367950752169	0.069951073769771	0.110179863567026	0.0934728956628649	0	0.0819302156874114	0.260079589883133	0
Control	0.373318500409528	0.0360495128818105	0.0544161130191815	0.0607615586039475	0.0517840943675467	0	0.0497441595464857	0.373926061171501	0
Control	0.244997158953931	0.0501539099187981	0.0580443621707004	0.0872063596468229	0.0658844183980023	0	0.0975516957234458	0.3961620951883	0
Control	0.104393613770072	0.021303825411789	0.0149299839506351	0.023475671209566	0.0192959859009337	0	0.0096199940041564	0.806980925752848	0
Control	0.746483477453707	0	0.0470877388112729	0.0694813446874098	0.0601464310496346	0	0.0358712824601782	0.0397725965404714	0.00115712899732651
Control	0.438251662472048	0.00642191479148241	0.0691386100438508	0.0940340505492962	0.0729826743739754	0	0.0845306803820811	0.234640407387266	0
Control	0.317309865051418	0.0600805048425621	0.0415460607780313	0.047244961581013	0.0424341870986292	0	0.054739267629464	0.436645153018883	0
Control	0.856072238548832	0	0.030120370587527	0.0370452316327047	0.0304848492527793	0	0.028632392913352	0.00820746923909546	0.00943744782570957
Control	0.0660066250071353	0.0164916426958271	0	0	0	0	0	0.917501732297038	0
Control	0.304755087916434	0.0435287713047903	0.0532476168967065	0.0720181988649069	0.0544233297069551	0	0.069035865987648	0.402991129322559	0
Control	0.717807389414393	0	0.0419064267892709	0.0568670858042944	0.0478964458347963	0	0.043437375677767	0.0916291112331146	0.000456165246363778
Control	0.378982262675822	0.0878433322909613	0.0976573683264559	0.114703075049034	0.0934788393235237	0	0.112435943038964	0.103034555657063	0.0118646236381755
Control	0.312986888512502	0.0563453854707407	0.0582097619327128	0.0775089590807879	0.0485478859711675	0	0.132649302673464	0.313751816358624	0
Control	0.550576271889434	0	0.0551928876525668	0.0691280671608109	0.0542302295551166	0	0.0638160818238662	0.207056461918206	0
Control	0.237230704168339	0.0535780524194183	0.0348392494803578	0.052181719836822	0.040311760971119	0	0.0581186162980262	0.523739896825917	0
Control	0.815301221123861	0	0.0333729394881401	0.039936869815344	0.0250129365886071	0	0.0339377852701881	0.0461370558452366	0.00630119186862315
Control	0.199525697304681	0.052537774470701	0.0425523489517714	0.0612929884176824	0.0471272442172699	0	0.0398118469417256	0.557152099696169	0
Control	0.592709842517957	0.00677716089668127	0.0468596480415879	0.0666162565094731	0.0524824572279257	0	0.0601991071187688	0.174355527687606	0
Control	0.103537738459969	0.025730183898438	0.0047909239498667	0.00254318931798909	0.00112662905342726	0	0.0234428130264092	0.8388285222939	0
Control	1	0	0	0	0	0	0	0	0
Control	0.71591793984195	0.0670842572799189	0.0403129083416814	0.0609136295578577	0.048240217769994	0	0.0399095380563954	0.0274496122295898	0.000171896922613291
Control	0.170798160626546	0.0347817097366691	0.0254085882020703	0.0268591761397825	0.0123502917372265	0	0.0343041641519202	0.695497909405786	0
Control	0.499618770761572	0	0.0496218458981825	0.0726262992255516	0.0584641211532479	0	0.0557765729087303	0.263892390052716	0
Control	0.448913861598143	0.0336812561587918	0.0515435854823419	0.0744598804842897	0.0573528313249292	0	0.0496259453953613	0.284422639556144	0
Control	0.196510160913883	0.0314191931481106	0.0229751533116551	0.032502239032794	0.0265938605110139	0	0.0236661695052901	0.666333223577253	0
Control	0.594701031712066	0	0.0503691354873947	0.0684519331789947	0.0549649119074887	0	0.0601867307795511	0.171326256934505	0
Control	0.145508785563854	0.0403436137370055	0.026049596364496	0.0284338883519054	0.0224618658324812	0	0.027868011403867	0.709334238746391	0
Control	0.511700005326461	0.0417499899792097	0.0627477691817831	0.0875944035690203	0.0695592624898103	0	0.0737646877413329	0.150306707224213	0.0025771744881694
Control	0.720009342367379	0	0.0418296779475103	0.0569063077480029	0.0441834246011543	0	0.0493130697533108	0.0877278606012007	3.03169814421607e-05
Control	0.431254362931583	0.0230525713261245	0.0533318291300412	0.0744798216195446	0.0545412319403971	0	0.0560072970050398	0.30733288604727	0
Control	0.997463970357878	0	0.000404302368165446	0.000725239508958811	0.000648578394297522	0	0.000472101026944057	0.000285808343755692	0
Control	0.448746505023529	0.037784175577978	0.0656314352208795	0.131311933370571	0.0772825370873339	0	0.0804211281603292	0.148076651015195	0.0107456345441845
Control	0.605490584968914	0.0397944881149527	0.0545216311870233	0.0737635344821634	0.0625472372487657	0	0.0610224409682623	0.0936073869307817	0.00925269609913726
Control	0.759167568629941	0	0.0340958287170599	0.0544937824505117	0.0374945990700843	0	0.0444846390241253	0.0679474625229861	0.00231611958529167
Control	0.940356214019208	0	0.011572820421538	0.0171369469280209	0.011381673555309	0	0.0106747499281956	0.00865541605876868	0.000222179088959318
Control	0.313072283378431	0.0399267908424896	0.0457197105968422	0.0565923279258539	0.0347646019813651	0	0.0853069724950101	0.424617312780008	0
Control	0.258480931257085	0.0551677040577967	0.0377365318337672	0.0500438581152946	0.0421646741646555	0	0.0629198665134074	0.493486434057994	0
Control	0.639177785193568	0	0.0520098601082439	0.0728016147323348	0.0504385949492481	0	0.0551654236007281	0.118228854769514	0.0121778666463633
Control	0.242797886265973	0.0583253140146054	0.0463946430317949	0.0558997026919592	0.0453150568724817	0	0.0740999060080408	0.477167491115145	0
