# Supplementary material for: The WID-BC-index identifies women with primary poor prognostic breast cancer based on DNA methylation in cervical samples
Source: Nat Commun. 2022 Feb 1;13:449. doi: 10.1038/s41467-021-27918-w (PMC8807602; doi:10.1038/s41467-021-27918-w)
Supplement: Supplementary file 4 — Source Data [file 41467_2021_27918_MOESM4_ESM.zip › WID-BC-source-data/suppl-data/suppl-figure-2h.csv]

WID-BC-index	Signal-to-noise	type
-0.664479006645315	6.01	Control
-1.20075105615964	5.89	Case
-0.279481857006438	5.06	Control
-1.05023495669954	4.84	Control
-0.648628825864562	5.02	Case
-1.23417177174454	5.35	Control
-0.249525400367724	5.07	Case
-0.809675127272522	5.6	Control
-0.716700265601862	4.72	Control
-0.457784895423479	4.88	Control
-0.57928582160699	5.35	Case
-0.60332837609365	4.84	Case
0.0312158466824518	4.48	Case
-0.59253027228652	4.88	Control
-1.17314693672486	5.11	Case
-0.650721275098991	5.55	Control
-0.240484627774683	5.11	Control
-2.39522939275406	5.16	Case
-0.576924441441765	4.52	Case
-0.390911603857282	3.85	Control
-1.03504614325754	4.34	Control
-0.964849056057372	4.89	Case
-1.44900976924679	4.38	Control
0.142276670917278	4.8	Case
-0.0490214981934675	5.05	Control
-0.203260482068768	4.76	Control
-0.655671768599216	4.76	Case
-0.657226680833528	4.81	Case
-0.71195705061166	5.21	Control
-0.634110052991129	5.29	Control
-0.895853494396378	5.19	Control
-1.26975772542753	5.55	Case
-0.65528756902256	5.4	Control
0.215546130056232	4.6	Control
0.193492759979229	5.72	Case
-0.908179492077387	5.51	Case
-0.805170865970689	3.63	Control
-0.730670907814025	3.91	Control
-0.96249154324025	4.17	Control
0.101224430102529	4.31	Case
-0.682482698390741	4.34	Case
-0.715400956130488	4.13	Control
-0.940310035455949	5.25	Control
-0.252240139198894	5.07	Control
-0.157862695879086	4.27	Case
-0.670797155781242	4.64	Control
-0.717093757690953	4.68	Case
-0.615822045246478	4.93	Control
-0.550773589596683	4.77	Control
-0.657554515322054	4.98	Control
-0.695812766622872	5.89	Control
0.291906534888411	5.77	Control
0.0121155742899963	6.14	Case
-0.590049707865752	5.84	Control
0.00176494379255601	5.26	Case
-0.27355257219876	4.88	Control
-0.444259016190832	5.1	Case
-0.351419542644045	5.06	Control
-0.199021307041209	5.77	Case
-0.416598942906759	5.5	Control
-0.381137415594189	4.64	Control
-0.43284283426384	4.24	Control
-0.806775412555334	3.77	Case
-1.14944935453823	4.14	Case
-1.38169197289676	5.31	Control
-0.893867241499001	3.05	Case
0.401330290198386	3.89	Control
0.223655548856879	4.05	Control
0.0716670929969726	4.44	Case
-0.526840494030685	5.26	Case
-0.30893136041494	5.26	Control
-0.543277878638532	5.1	Case
-0.779097673384382	4.6	Case
-0.515169246021652	5.26	Control
0.364500301531847	5.29	Control
-0.81077202933468	5.2	Case
-0.946680718961121	5.15	Control
0.0410892619124595	5.51	Control
0.207649701587381	3.75	Control
-0.710015544267878	3.98	Case
0.422137470803378	4.57	Control
-0.199680293228186	4.49	Control
-0.493888267171601	4.82	Control
-0.417962825606528	5.42	Control
-0.628288181781722	5.41	Case
-0.0114374296090661	4.98	Control
-0.740843135581237	4.64	Control
-0.823525194943816	3.87	Control
-0.596185961482769	4.21	Case
-0.378401307776177	5.21	Control
-0.302177723490851	5.11	Case
-0.866664206965159	5.02	Case
-0.279979513792748	5.5	Case
-0.608186287810389	4.64	Control
-0.0302245277755075	5.15	Case
-0.983028791143154	5.21	Control
-0.35085450244788	4.39	Case
-0.6284523303543	5.21	Control
0.091637694356469	3.78	Control
-0.802877611633709	4.44	Case
-0.9289105501639	4.52	Control
-0.440485354329109	4.8	Case
-0.416126763830379	4.97	Case
-0.501956180859525	4.93	Control
-0.394155949477211	5.2	Control
-0.627815486724477	5.6	Control
-1.14775158330549	5.72	Control
-0.502007620675341	5.51	Case
-0.399421764467103	5.1	Case
-0.472680887485848	4.97	Control
-0.0296848969987938	5.15	Case
-1.25744220229071	4.8	Control
-0.409477665294187	5.2	Control
-0.712896528885543	5.02	Control
0.113476468828452	4.21	Control
-1.14663201480995	5.16	Control
-0.397594415300262	4.69	Control
-0.473377212609908	4.68	Control
-0.55142728340061	5.6	Control
-0.169649941227291	5.06	Case
-0.533811081497485	4.8	Case
0.135463303306904	4.85	Case
-0.309180726652512	5.16	Control
0.935441978205881	4.8	Control
-0.244664379329231	4.8	Control
-0.0207906910545819	5.11	Control
-0.0525633082764629	5.49	Control
-0.0548077656867546	5.71	Control
0.110552736637307	4.64	Case
0.316525167212572	5.78	Case
-0.758494019141888	5.11	Control
-0.283385884456141	4.84	Control
-0.133633123775324	4.97	Case
-0.273865310870279	4.88	Case
-0.675045893286507	5.21	Case
-0.769125653153967	4.37	Case
-0.149508375920263	4.68	Control
-1.08683674722489	4.45	Control
-0.298140489273082	4.6	Case
-0.408610607893003	4.8	Control
0.105262920839126	5.51	Control
-0.825254751772988	5.17	Control
-0.237277302998981	5.83	Control
-0.499780176402764	5.25	Control
-0.68914257337931	5.11	Case
-0.289272572988682	5.5	Case
-0.411452415699362	5.5	Control
-0.588431462513331	1.88	Case
-0.361950104326222	3.08	Control
-1.1868233227952	3.83	Control
-0.459982024074464	3.89	Case
-0.922840751223407	4.42	Control
-0.94118144573393	5.62	Control
-1.35694308591088	5.62	Case
-0.351489521064637	5.32	Control
-0.355604918063096	4.38	Control
-0.391215993844291	5.46	Control
-0.980211561289884	6.04	Control
-0.452209532476959	6.09	Case
-1.02623580922658	5.16	Control
-0.474324945152235	4.93	Control
-0.477284966656206	5.61	Control
-0.183333998658426	5.8	Control
-0.59478363249807	4.65	Control
-0.20415964397897	4.42	Control
-0.576584567203719	5.21	Case
-0.376088435185493	5.26	Control
-0.763527215771487	4.56	Control
-0.350906279459251	4.97	Control
0.508015426290089	3.48	Case
-0.306105563244278	4.17	Control
-0.872194891616811	4.84	Case
-0.23008632346251	4.97	Case
-0.565446000648507	4.93	Control
-0.934325329352627	5.51	Control
-0.529163114126284	5.44	Control
-0.776056750395314	5.71	Case
-0.841050311340074	5.83	Control
-0.556192111984179	6.14	Control
-0.794200902626824	3.51	Case
-0.45568575094636	3.69	Case
-0.348683146141215	4.49	Control
0.14915518454432	4.85	Control
-1.45019174425564	5.07	Case
-0.479763893029478	4.99	Control
-0.441888575346079	4.48	Control
-0.430653561864199	5.11	Case
-0.879617822186283	4.93	Control
-0.757241567895192	5.51	Control
-0.890309449548491	5.31	Case
-0.82092202830563	5.61	Case
-0.614416408725404	5.16	Case
-0.706821764798536	5.61	Control
0.17909954643917	5.9	Case
-1.14812798717155	6.14	Control
-1.25281325725146	5.61	Control
1.02794237823512	5.35	Case
-0.206941199564657	5.78	Control
-0.871762775519698	5.86	Case
-1.17887952339268	6.28	Control
-1.38702518978203	6.11	Case
-0.770107037062821	6.03	Case
0.601170985085035	5.87	Control
-1.14556036786518	5.44	Case
-0.447151608553228	4.86	Case
-0.998222582251023	5.07	Control
-0.175359076765544	5.16	Control
-0.432027987899122	5.16	Control
-0.0676784760238897	5.41	Case
0.643621784414572	4.89	Control
-0.868056609491439	5.26	Control
-0.735995074293704	6.14	Control
0.561814984528863	5.84	Control
-0.544415454062947	6.42	Control
-0.627491785101029	6.22	Control
-0.909631610833364	6.22	Case
-0.236626401502327	7.38	Control
0.102985912056983	6.33	Control
-0.570817759961139	6.27	Case
0.0386581132189751	5.73	Control
-0.599791672316772	6.02	Control
-0.51659566871025	6.13	Case
-0.47748323445117	6.19	Control
-0.643664131628055	4.89	Control
-1.95217392640191	5.89	Control
-1.043848246365	6.18	Control
-0.391470526925763	6.13	Case
-0.545483215187635	5.77	Control
0.482050452432161	5.3	Control
-0.891002488359196	5.29	Case
-0.404781515805532	5.11	Control
-0.0368396546796458	4.93	Case
-0.332310254165182	5.51	Control
-1.24506697132509	5.36	Case
-0.589203415978753	5.51	Control
-0.592767950498617	3.69	Case
-0.123955054462342	4.17	Control
-1.0681876764916	4.68	Control
-0.0294191035822211	4.64	Control
-0.604503802278281	4.93	Case
0.996696833777465	5.25	Control
-0.490066835834115	5.6	Control
0.244669155122405	5.46	Case
0.106044427188517	5.45	Control
-0.644364014135689	6.33	Control
-0.833830609441642	6.14	Case
-0.0348890638026407	5.83	Control
-0.126157432688991	6	Case
-0.452528750235144	6.39	Case
-0.166113263131859	6.13	Control
0.476458845504861	6.07	Control
-0.532954813987984	6.26	Control
0.131939402266121	7.16	Case
-0.941268995763275	5.95	Control
0.0708596152471905	3.86	Control
-0.560631806663437	5.45	Control
-1.08059527121471	5.46	Control
-0.16980284514663	5.94	Case
-0.944215239651456	4.84	Control
-0.103830448081673	5.11	Case
-0.135107487013267	4.97	Control
-1.22883310312873	5.16	Control
-1.05010478246978	5.77	Control
-0.747525149852703	6.25	Control
-0.25344997515254	6.26	Case
-1.19389830148462	4.45	Control
-0.59485485729339	4.37	Case
-0.527495091387124	5.24	Control
-0.338070390868982	5.71	Control
-0.42234600080175	5.39	Control
-0.485327700553051	5.34	Case
-0.293909599512303	4.1	Control
-0.438692115729847	4.84	Control
-0.504456364452812	5.11	Case
-0.638076907862216	4.46	Control
-0.3532870587333	6.26	Control
-0.972356366569039	6.07	Control
-0.120048311767284	6.82	Case
-0.254603703920959	5.25	Control
-0.379706231956596	6.54	Case
0.156000285597643	5.89	Control
-0.452999813496055	3.55	Control
0.0548497769623333	6.62	Control
-1.42469746706169	6.41	Control
-0.825533105906677	6.49	Control
-0.696663774312956	4.29	Control
-0.170589920833685	6.76	Control
0.255205883964057	6.78	Control
-0.00822958149476656	6.27	Control
0.30854130436935	6.08	Control
-0.691865678772771	5.83	Case
-0.628132842655555	5.55	Control
-0.60957685036745	4.98	Control
-1.02728584781353	5.2	Control
-0.309327653599598	5.16	Control
-0.0799654724279468	5.45	Case
0.0444390693102426	5.21	Control
-0.809239291737875	5.5	Control
-0.473066535924446	4.63	Case
-0.446759937637258	5.15	Control
-0.252582059919533	5.2	Control
-0.630905434054423	5.03	Control
-0.689334554778968	5.26	Control
-0.397746934227095	4.49	Case
-0.703404741831341	5.41	Control
0.692312924631129	4.81	Control
-0.253974265616802	5.02	Case
-0.615734629065721	4.85	Control
-0.42180388296044	4.53	Control
-0.562422455526967	7.21	Control
0.196415105737687	6.2	Control
-0.652810098405622	7.06	Case
0.473968033767767	7.57	Control
-0.645499533186258	6.61	Control
0.550270863489837	5.55	Control
-0.036805322013936	5.31	Case
-0.598529108971845	5.3	Case
-0.830072735090021	5.95	Control
-0.14827489643818	5.56	Control
-0.227383299225887	6.32	Control
-1.32061766439318	6.26	Case
-0.113472809531946	5.89	Control
-0.698317194265044	5.11	Case
-0.653781284818788	5.15	Control
-0.388365102499716	6.25	Case
-0.323476009300659	6.18	Control
-0.314332278939317	5.89	Case
-0.342437530141412	6.26	Control
-0.557719898311227	5.89	Control
-0.224616145795166	5.1	Control
-0.410405878981457	5.35	Control
-1.27333405577598	6.02	Control
-0.651867135609105	5.3	Control
-0.885711208568926	5.46	Control
-0.159056278706292	5.89	Control
-0.815942745606721	4.72	Case
0.118571133230285	5.36	Control
-0.652683880707937	5.51	Control
0.0359809214813228	5.57	Control
-0.532853843837883	6.2	Case
-0.288477512421747	6.22	Case
-0.419329491707075	6.48	Control
-0.198270395433897	5.85	Control
-0.804177139070306	5.36	Control
0.0308021544256894	6.08	Case
-0.943794340825093	5.67	Control
-1.14514299289552	5.56	Control
-1.08952722906807	5.41	Case
-0.090698017025378	6.13	Control
-0.235387982595815	5.3	Case
0.0423003253659473	5.11	Control
-0.169304429860589	5.06	Control
-0.660465982912773	5.99	Control
-0.0307992023165027	5.71	Case
-0.378040526189977	5.77	Control
-0.521265447253728	5.45	Case
-0.695874605604166	4.9	Control
-0.873623965724117	4.81	Case
-0.709274544911329	5.77	Control
-0.437648519098146	5.66	Case
-0.762521343613388	5.5	Control
-0.231492575159059	5.9	Case
-0.26136429010463	4.98	Control
-1.2019588774866	5.6	Control
-0.405728133630701	5.71	Control
-0.505180017269064	3.51	Case
-0.690167965309808	5.34	Control
-0.547971385833856	4.68	Control
-0.590081947005776	4.64	Case
-0.342657052229355	4.68	Control
-0.200365336273829	4.76	Control
-0.684370106902555	4.89	Case
-0.541833792938171	4.93	Control
0.421962711101286	4.73	Control
-0.560700594451254	4.52	Control
-0.144577202034619	4.45	Case
-0.637350785146735	4.38	Control
-0.60500200480605	4.76	Case
-0.702151209536799	4.38	Control
-1.65868834361369	4.93	Control
0.210733438946693	5.16	Control
0.169788256766456	5.79	Control
-1.19990967949618	5.73	Control
-0.582278414795543	3.83	Control
-0.799688008358243	4	Control
-0.294418389875703	3.83	Case
-0.575842158540967	4.1	Control
-0.882620592259921	4.89	Case
0.142149352976015	4.85	Control
0.314370522640002	4.68	Control
-0.76488982079804	5.31	Case
-1.16840518347507	5.06	Control
-0.0549895758711001	4.67	Control
-1.03752803929473	4.48	Control
-0.262157065087165	4.68	Control
-0.177649822060821	4.85	Case
-0.88023138487295	4.8	Control
-0.207293810805073	4.56	Case
-0.818892890216775	5.02	Control
-0.0835622428337089	4.84	Control
-0.298803074877292	5.3	Case
-0.486821182354704	5.63	Control
-0.485477064845916	5.47	Control
-1.01359429405977	4.38	Case
-0.342641751791322	4.34	Case
-0.321611427944066	4.53	Control
-0.326835064359344	4.57	Control
-1.05706845810195	4.74	Control
-0.300158121264812	4.08	Control
-0.516531422522545	4.11	Case
-0.133481511974835	4.69	Control
-0.0289711331074936	4.77	Case
0.649584048922667	5.16	Control
-0.697813044428448	4.38	Control
0.303026873236811	4.65	Control
-0.303647952916886	4.72	Control
-0.368976727264797	4.42	Control
-0.502216894650879	4.9	Case
-0.155832505880958	5.22	Control
0.443241235359164	3.56	Control
0.358460700708942	4.25	Control
1.18556281932133	4.22	Case
-0.096735262894349	4.21	Control
-0.89058846205648	4.02	Control
-0.137689120485342	4.89	Case
0.478441035244974	4.35	Control
-0.177747457485408	3.75	Control
-0.326608981166685	3.81	Control
-0.0885640680773636	4.08	Control
-0.0587257285980309	3.95	Case
-0.186637865102854	3.51	Case
-0.0190052763838124	4.39	Control
-0.0913594118282629	2.49	Control
0.42921940506673	2.83	Control
0.0313282479663378	4.38	Control
-0.517755381262291	3.56	Control
-0.231447089122348	4.14	Control
-0.914085664045274	3.72	Control
-0.356303385156276	4.77	Control
-0.681428130094765	4.94	Control
-0.368753878097877	4.24	Control
-0.0115966786898496	3.95	Case
-0.566229254354396	4.04	Control
-0.190771777048834	4.2	Control
0.283264300971587	4.68	Control
-0.344899623909828	4.76	Control
-0.273641000860821	3.64	Control
-0.133408739139078	3.86	Case
-0.560886496348997	4.14	Control
-0.285131856669955	4.01	Control
0.0446096114561632	4.27	Case
0.510728069468582	4.35	Control
0.0590699428227091	3.89	Control
-0.648042529432527	3.66	Control
-0.714615912446613	4.01	Case
-0.781399389043511	3.83	Control
0.0607556122796025	3.78	Control
0.8798738289397	3.21	Control
-0.425656517234514	4.45	Control
-0.303439228655468	4.85	Control
-0.840715186899664	5.22	Control
-0.209078792071852	5.27	Case
-0.349145150560268	4.99	Control
0.366556137039896	4.66	Control
0.488575670546271	5.11	Case
-0.823006482009229	4.57	Control
0.223019000644527	4.65	Control
-0.236438773413182	5.11	Case
-1.12400838698957	5.47	Control
-0.800684106053942	5.52	Control
