# Supplementary material for: The WID-BC-index identifies women with primary poor prognostic breast cancer based on DNA methylation in cervical samples
Source: Nat Commun. 2022 Feb 1;13:449. doi: 10.1038/s41467-021-27918-w (PMC8807602; doi:10.1038/s41467-021-27918-w)
Supplement: Supplementary file 4 — Source Data [file 41467_2021_27918_MOESM4_ESM.zip › WID-BC-source-data/suppl-data/suppl-figure-1d.csv]

type	Epi	Fib	B	NK	CD4T	CD8T	Mono	Neutro	Eosino
BRCA1	0.0961962451233373	0.0114168594446142	0.00259427269137353	0.0128256430836184	0.0157014297605377	0	0.0369683832152233	0.824297166681295	0
Control	0.49670596609754	0.0137004559360634	0.0400857134438467	0.076727565264288	0.0646563194382807	0	0.109055470996722	0.199068508823258	0
BRCA1	0.831378089791264	0	0.0237294766180813	0.0312956121915566	0.0180877659493792	0	0.0583283245386402	0.0197108046680709	0.017469926243008
BRCA1	0.464743786675966	0.0190927056908632	0.0460627489020994	0.0659669610663201	0.0400462935280433	0	0.131136580258502	0.225670336316658	0.00728058756154746
Control	0.719611152270499	0	0.0259671588073631	0.0515769583568838	0.0413334566919152	0	0.0848665247369634	0.0759822534075425	0.000662495728833295
BRCA1	0.776493453808922	0	0.0265588940479204	0.0428776618939608	0.0273700458217603	0	0.0670856974471471	0.0596142469802894	0
Control	0.720507467479853	0	0.0314841419607871	0.0587909955907274	0.0430379422851763	0	0.0852754396859574	0.0521940747684684	0.00870993822903019
BRCA1	0.592312226164078	0.0260043968894645	0.0481397715979257	0.0660065636248318	0.0486139262141088	0	0.0807018645484976	0.13495141298929	0.00326983797180392
Control	0.661367501818199	0	0.0300971016902307	0.0622409428300483	0.0432373622662036	0	0.0738792467854116	0.129177844609906	0
Control	0.710736873141777	0	0.0338695996279614	0.0550734539780549	0.0418530727491113	0	0.0728500959889649	0.0756016773164323	0.0100152271976984
Control	0.786133916964565	0	0.0291250495484405	0.0401561988145001	0.0240633238085493	0	0.0684036051870355	0.0445356367956066	0.0075822688813029
BRCA1	0.385916545190999	0.0411444429924155	0.040742767910373	0.0822940428591959	0.0581770146109183	0	0.0978949121614729	0.293830274274625	0
Control	0.260214217424409	0.0253575635316298	0.0293801284610877	0.0611647947538133	0.0419417527774631	0	0.0539365230593434	0.528005019992253	0
Control	0.606115892486962	0	0.0424608523324504	0.0689279658233711	0.0515771009942263	0	0.0795539733675654	0.147774571792286	0.00358964320313931
BRCA1	0.897153078438408	0	0.0160237929545829	0.0212179003910967	0.0159034774269335	0	0.0311029582118004	0.0101280615923904	0.00847073098478761
Control	0.245144995538005	0.0434528473450924	0.0253734683336713	0.0402289681468535	0.0235260300300597	0	0.0767744452163758	0.545499245389943	0
Control	0.64781941493319	0	0.034243858140072	0.0726118548783191	0.053808290055381	0	0.0767412559088275	0.0998373292191306	0.0149379968650794
Control	0.746174678759538	0	0.0118066003119667	0.0526675965505004	0.03924323199871	0	0.094589992022041	0.0445374889133865	0.0109804114438575
BRCA1	0.519952502721322	0.0270712497632841	0.0331972836661201	0.0600185282895189	0.0405240571642531	0	0.109089260829567	0.210147117565934	0
Control	0.576735734811613	0.01452314940733	0.0387494187113839	0.0662031778943825	0.0509039128896377	0	0.0835858248724841	0.169298781413169	0
BRCA1	0.575935169982025	0.00729163628037528	0.0422781526208817	0.0625471396463345	0.0376690111496299	0	0.0788973558514023	0.195381534469351	0
Control	0.806638568087113	0	0.0231538994259344	0.0379783825849395	0.0298600157324679	0	0.0572121166017826	0.0338973406935147	0.0112596768742477
BRCA1	0.933335547646621	0	0.0112265999926249	0.0145493025924286	0.0101005301561423	0	0.0195843759612745	0.00787610363607958	0.0033275400148295
Control	0.398198348701897	0.0216847193665917	0.0344500527946293	0.0544958126140553	0.0414748437131742	0	0.110985651598813	0.33871057121084	0
Control	0.853184083775484	0	0.0197973029428408	0.0307138186954423	0.0199942442379489	0	0.0498419276974166	0.0183487149698432	0.0081199076810243
Control	0.53382350989056	0	0.029944231947272	0.0623506290694152	0.0404991604285912	0	0.090252400286028	0.243130068378134	0
Control	0.342820968690905	0.0210307590565211	0.0281599514413264	0.05743138182049	0.0379876384938317	0	0.0935283300999188	0.419040970397008	0
BRCA1	0.499405335064959	0.00878594060889349	0.0318560500702308	0.0639774741367002	0.0348916044979751	0	0.100751809933238	0.260331785688003	0
Control	0.849166888952098	0	0.0219461826347988	0.0320225574063253	0.0199910492405819	0	0.0515691294460673	0.0192518990007816	0.00605229331934707
BRCA1	0.563847114685598	0	0.0427934823768521	0.0721554937039578	0.0467543520921485	0	0.0898232365649247	0.184626320576519	0
Control	0.248321749998777	0.0235399758243102	0.0188721779366386	0.0450474507389795	0.0350400252808921	0	0.0700658966226564	0.559112723597746	0
Control	0.50148941825232	0.000696040252503413	0.040242623686923	0.0716331910555495	0.050759153655898	0	0.0797420652959799	0.255437507800827	0
Control	0.979953366402173	0	0.00235168812351545	0.00525851567356258	0.00378475611068076	0	0.00744209154612477	0.00120958214394315	0
BRCA1	0.814502003780968	0	0.0235874799476792	0.035324765328868	0.0248745026377466	0	0.0554372985179876	0.0336384290391004	0.0126355207476498
BRCA1	0.746444332120377	0	0.0345500487251937	0.0484682360382005	0.0325996861618983	0	0.0634059294282973	0.0745317675260332	0
Control	0.389982616004959	0.022990821837819	0.0330791070826249	0.0598011503990567	0.0329569694631181	0	0.121074594703133	0.34011474050929	0
BRCA1	0.770148537274817	0	0.0239359662418052	0.0422954528172884	0.0320271767680195	0	0.0601137473504396	0.0550551520122	0.0164239675354299
Control	0.698198396545165	0	0.0356195534468219	0.0640394525469306	0.0459333602874665	0	0.0723004646132727	0.0839087725603431	0
BRCA1	0.5010544335935	0.0130758016530527	0.0372941758491276	0.0622069955864707	0.0344655388928384	0	0.0971397564817055	0.254763297943306	0
BRCA1	0.844057599153671	0	0.0229520514974118	0.0318006920546684	0.0216201810767431	0	0.0460976932319886	0.0289108325163919	0.00456095046912515
Control	0.771342819112933	0	0.0343602268952273	0.046231946635366	0.0319986289344484	0	0.0593524698132104	0.0501023034119734	0.00661160519684118
Control	0.870799865823855	0	0.013526490166422	0.0316643629442525	0.023005034149853	0	0.042889666375992	0.0150105736731951	0.0031040068664307
Control	0.575670029116832	0	0.0347160892256203	0.0587893240781186	0.0390276299425787	0	0.0679567870983934	0.223840140538457	0
BRCA1	0.918479014875734	0	0.0116396793566631	0.0167044834773356	0.0103887633879235	0	0.0297041911980654	0.00889767878996834	0.00418618891431017
Control	0.656198924239027	0	0.0402893868308443	0.0581405783202165	0.0392086962788127	0	0.0716697218487837	0.133504393405224	0.000988299077092183
Control	0.33729322677339	0.0363097327000286	0.0437993014976727	0.0581766420491966	0.037639452637467	0	0.0685745034969247	0.41820714084532	0
BRCA1	0.939442934494784	0	0.0087565726782948	0.0134422983141659	0.0103221755622104	0	0.0196708685419771	0.00392855840909327	0.0044365919994741
Control	0.914925160604099	0	0.0124169272525571	0.0210504585623507	0.0150581290406592	0	0.0239755170123121	0.00855620536034536	0.00401760216767625
BRCA1	0.930040867382786	0	0.010862872847674	0.0160191538030376	0.010595922148948	0	0.0232517897294643	0.00741667626576913	0.00181271782232045
BRCA1	0.761165282207477	0	0.0314865708514343	0.0415167228819037	0.0291313406821208	0	0.0611324794757245	0.0634248856672039	0.0121427182341359
Control	0.753129446548081	0	0.0296328048976135	0.0479518001754857	0.0320522023472446	0	0.0687670102725605	0.0549889391419888	0.0134777966170257
Control	0.922429503659877	0	0.0103792553942203	0.0196399920386875	0.0127051814212634	0	0.0268057339888864	0.00392254445590886	0.00411778904115639
Control	0.517783353912403	0.00409128686713735	0.046155091726219	0.0836224726941174	0.0514851266907275	0	0.0993076399533038	0.189508883165678	0.00804614499041339
Control	1	0	0	0	0	0	0	0	0
BRCA1	0.500033213335573	0.0132492533802281	0.027975792938847	0.0627604512186332	0.0423605953972322	0	0.0921912290415551	0.261429464687931	0
Control	0.706249560516784	0	0.0314120144900587	0.0515283161238793	0.0359788269872885	0	0.0793150695024682	0.0787946312219283	0.0167215811575933
Control	0.730667570610435	0	0.0330045152465217	0.0551496083915428	0.0355570968987956	0	0.0761261946249427	0.0526340232941312	0.0168609909336312
BRCA1	0.631522610367117	0	0.0437137075710022	0.0568376046171098	0.0401678310233812	0	0.0841157883529225	0.125712425860162	0.0179300322083048
Control	0.270160504479565	0.0232092347507725	0.0318266409433592	0.0515926658784292	0.0284515428772097	0	0.080099784544356	0.514659626526309	0
Control	0.574780699347712	0	0.0344037692238341	0.055268575527776	0.0385163834130253	0	0.096226601594618	0.200803970893034	0
Control	0.85740790817505	0	0.0201425538561041	0.028829717557822	0.0169010545663488	0	0.0519084697256493	0.0223583302378181	0.00245196588120812
BRCA1	0.828073162952744	0	0.0228149007679979	0.0321861947386005	0.0199752216976151	0	0.0550329568042458	0.0388673330318146	0.00305023000698253
Control	0.637966151642426	0	0.0363323661463439	0.0700145677263278	0.0477560745395063	0	0.082003219400875	0.120115036468969	0.00581258407555224
Control	0.888897640838037	0	0.0161686202008301	0.0241013317993867	0.0174963757636751	0	0.0311510214195817	0.013713229868666	0.00847178010982331
Control	0.434030135862699	0.0145864997622058	0.0534573067631195	0.0728886742721536	0.0333824626912225	0	0.10434434934952	0.28731057129908	0
Control	0.420410273373566	0.00689843123346632	0.040640553001938	0.0566487633084157	0.0334370386248676	0	0.0925902642947259	0.34937467616302	0
BRCA1	0.616664492412149	0	0.0442551502354097	0.05207682977746	0.0336056679754735	0	0.0658380875368144	0.184338875878658	0.00322089618403532
Control	0.770720629934856	0	0.0302209520079358	0.0423968825892027	0.0284627822962552	0	0.0727062282373794	0.050145965109256	0.00534655982511477
Control	0.97954088428606	0	0.00331032591406461	0.00508419778401915	0.00302960921568285	0	0.00647865412169793	0.00129280206756157	0.00126352661091361
BRCA1	0.890305804386405	0	0.0171887835246805	0.0240903390384935	0.0145416066693286	0	0.0351128927775055	0.0125600963575119	0.00620047724607498
BRCA1	0.805784981780075	0	0.0270613031217928	0.0372799721512851	0.0245374852206468	0	0.0567537187216018	0.0319204505825887	0.01666208842201
Control	0.625290224953909	0	0.0414197281143924	0.0659197111337979	0.0449924104590994	0	0.0768108938610399	0.142369831129625	0.00319720034813707
Control	0.354193822375524	0.0289439116664141	0.0378433870863819	0.0694182159412153	0.0486516164703951	0	0.081342285772995	0.379606760687074	0
Control	0.861866299812462	0	0.0204273163717996	0.0290300165438401	0.0217410154853387	0	0.0369148887120604	0.0216843003758945	0.00833616269860458
Control	0.836555811516578	0	0.0229085580428381	0.0343973740109243	0.0222137300248998	0	0.047816685294555	0.0266820158244187	0.00942582528578629
BRCA1	0.370034173166882	0.0355274478687752	0.0435366481274351	0.0532225405577095	0.0325414548043934	0	0.0814861340100839	0.383651601464721	0
Control	0.932719259191034	0	0.00939652447950321	0.0175718692929455	0.0106357923766063	0	0.0180009031834841	0.0063193018217875	0.00535634965463931
Control	0.635520129890162	0	0.0340957508381112	0.0571314796850191	0.0420058161969557	0	0.0780002018597558	0.15284623366275	0.000400387867246475
Control	0.882688670493946	0	0.0161402629845846	0.0203234499987942	0.0119311346172871	0	0.0427229572806913	0.0261935246246965	0
BRCA1	0.985917114746346	0	0.00244587468092654	0.00311450778896966	0.00233617899384349	0	0.00407151052668195	0.00166683027962963	0.000447982983602991
Control	0.719638454302715	0	0.0337439523286794	0.0469840038315562	0.0299031368113689	0	0.0687292552691288	0.0782335778944008	0.0227676195621509
BRCA1	0.992134922256309	0	0.00116566772090027	0.0019196491162631	0.00121578330786463	0	0.00280472921921427	0.000342407463586071	0.000416840915862327
Control	0.653394056323641	0	0.0412642421819996	0.0520178723798492	0.0280602760152548	0	0.0709762497032002	0.154287303396056	0
BRCA1	0.829120613644562	0	0.0249682807540138	0.0309978679319313	0.0132009832461742	0	0.049484886328651	0.0434605246674495	0.00876684342721797
BRCA1	0.825797403653449	0	0.018132173451392	0.0327763274148343	0.00970596286566104	0	0.0689796449037056	0.0385051761924397	0.00610331151851877
Control	0.882057709597533	0	0.0147219196336597	0.0234283666763545	0.0137626055717891	0	0.0311966508134037	0.0261271113942375	0.00870563631302229
BRCA1	0.143192750022537	0.0255050501363811	0.00525857655795592	0.00946346438468527	0.00182403921764702	0	0.0314731153784982	0.783283004302296	0
Control	0.79145417377711	0	0.0277034842183179	0.0403496726952346	0.0274495279789073	0	0.0604217143590057	0.0412562407489804	0.0113651862224443
BRCA1	0.739037791682708	0	0.0315853501694136	0.0566514411266568	0.0393626478876338	0	0.0659050402418836	0.0555032238762191	0.0119545050154847
Control	0.415405685444041	0.0310106486050481	0.0210438869799072	0.0547341788809008	0.0371887215692793	0	0.0912386033720867	0.349378275148737	0
BRCA1	0.94646194763743	0	0.00851196418823151	0.0124208974234578	0.00910095777215908	0	0.0152061684020576	0.00508340656809606	0.00321465800856855
Control	0.756324754276283	0	0.0318909700642728	0.0458408380291502	0.0325752497092864	0	0.0622403317428646	0.07038768520016	0.000740170977983351
Control	0.880184051749068	0	0.0157711791054055	0.024215671238651	0.0164581509725723	0	0.0407994729693786	0.0158207633332623	0.00675071063166261
Control	0.552366768341761	0.0164419038876251	0.0390812903142059	0.0591426233687299	0.0452352298347874	0	0.0887205340300926	0.199011650222798	0
Control	0.92001690944302	0	0.0114538435138625	0.0156474428284954	0.00483323788335079	0	0.0341741339833575	0.00936159207485968	0.00451284027305421
Control	0.664968155467013	0	0.0373189349026289	0.0572212807281309	0.0374672712241645	0	0.0835169465646152	0.119507411113448	0
BRCA1	0.371227057170429	0.0164401078129976	0.0408554686654392	0.0541642755246166	0.0309610631813865	0	0.0837593722332116	0.402592655411919	0
BRCA1	0.965968837522558	0	0.00560766798093379	0.00734034733131945	0.00475180310388241	0	0.0115707663195149	0.00159370763631237	0.00316687010547935
Control	0.713001069721738	0	0.0296437206528666	0.0597442908714537	0.0354897933257561	0	0.0756950644484371	0.0737508199375693	0.0126752410421792
Control	0.726364462690701	0	0.0316111439394914	0.0483879917775507	0.0359949390138479	0	0.0744090682600016	0.072925826302501	0.0103065680159068
Control	0.734498493627321	0	0.0278318203807865	0.053821222837973	0.0374948700614562	0	0.0647443422028996	0.0640435632118453	0.0175656876777184
Control	0.318976876765422	0.0351432305662913	0.0296425648851623	0.0505929284768843	0.0353798444493755	0	0.100680061693601	0.429584493163264	0
BRCA1	0.227963590015521	0.0327689975628296	0.0149657176341613	0.0522412091418588	0.0493195339545368	0	0.042020101420407	0.580720850270685	0
Control	0.557444880178657	0.0354018242425951	0.0305356299037821	0.0798367231430457	0.049641080230328	0	0.106432962256828	0.138141723698707	0.00256517634605703
Control	0.361650205247564	0.0127296356667968	0.0355102329806379	0.0611710686958918	0.0306815535307451	0	0.0622675645887562	0.435989739289608	0
BRCA1	0.950494391568565	0	0.0086151805424001	0.0103373875131749	0.00551278694981497	0	0.0154219147487925	0.00733926012580531	0.00227907855144734
Control	0.931705026243222	0	0.0105426404995408	0.0163968437285733	0.00983224245503463	0	0.019866994498103	0.00806876381147579	0.00358748876404998
Control	0.808087091748273	0	0.0278043827016461	0.0399650051865759	0.0212567002243976	0	0.0540458242280998	0.0346218016961401	0.0142191942148674
BRCA1	0.773752097834719	0	0.0322159599560524	0.0451020463003993	0.0253123580079793	0	0.0588014806100671	0.0610665548353499	0.00374950245543251
Control	0.896432050406371	0	0.0126310164994797	0.0241338524013754	0.019005180791073	0	0.0322735706245097	0.00729862740998994	0.00822570186720166
Control	0.900419739942331	0	0.0148399311661162	0.0216818842947371	0.0149686832861112	0	0.0332375187100288	0.0130094440223981	0.00184279857827764
Control	0.443233400732628	0.0116316540923031	0.0336768066098686	0.0714532543590877	0.0422960453151492	0	0.0984820927262437	0.29922674616472	0
Control	0.750633192165262	0	0.0306379067962963	0.0461805573727985	0.0304571281082342	0	0.0704328389622887	0.0512270519489258	0.020431324646195
BRCA1	0.485619208234345	0.0102294208933211	0.0383297655466225	0.0649455719998165	0.0308456915052305	0	0.0814365370839645	0.2885938047367	0
Control	0.50583429527479	0.0116951687602873	0.0457911384932052	0.0628354870009252	0.0337378388173369	0	0.0859872130615907	0.254118858591865	0
Control	0.549226854833039	0.00694683733242584	0.0451188347824052	0.0703989924878892	0.0458414852534622	0	0.0881195180209579	0.166314203079876	0.0280332742099441
Control	0.708097235229972	0	0.0400311364765244	0.0398319756158358	0.0226136449695929	0	0.0712058362225678	0.0988457759998163	0.0193743954856906
BRCA1	0.942669219866011	0	0.0110650385897999	0.0110638473839879	0.00948796388241049	0	0.0138159284196098	0.00571818796364629	0.00617981389453426
Control	0.950515928340979	0	0.00795769861104908	0.011167435181869	0.00786328122682295	0	0.014433585753663	0.00376766721540966	0.00429440367020732
Control	0.827366735948967	0	0.023822294766566	0.02900269883512	0.0202872667036823	0	0.0443049395733471	0.0390108781501478	0.01620518602217
Control	0.380978963359275	0.0195951187608704	0.0293191482392796	0.0432203160027129	0.0220512121139783	0	0.0483224163918818	0.456512825132002	0
BRCA1	0.743355083502277	0	0.0337680820818613	0.0429897295148637	0.0231773450528145	0	0.0536446545565399	0.0912944524087313	0.0117706528829124
Control	0.807411528337837	0	0.0273478859965287	0.0361600698061893	0.0239270368732503	0	0.0440183502908887	0.0544649883386599	0.00667014035664588
BRCA1	0.652893938422109	0	0.0359989782396431	0.0570937105797332	0.041992286343054	0	0.0683788324911204	0.143444996824111	0.000197257100229531
Control	0.685856779122884	0	0.0407490719970526	0.0451318821218365	0.0241798366897702	0	0.0828120599135127	0.104717490564873	0.016552879590071
Control	0.889867794708232	0	0.0141436292861897	0.0234917010167565	0.0194196413853231	0	0.029111366962212	0.0151149576145888	0.00885090902669806
BRCA1	0.700823999921792	0	0.0382776004187561	0.0434683322963055	0.0311639872540814	0	0.0529524138649114	0.122517744217229	0.0107959220269241
Control	0.774030341093075	0	0.0307744349999393	0.0372655427070025	0.0249433448655962	0	0.0519038336667514	0.0645958663989278	0.0164866362687073
BRCA1	0.760878973737502	0	0.0346737272361724	0.0379532369205085	0.0192217879218417	0	0.0505435763029103	0.0827400665193681	0.0139886313616968
Control	0.562812703445973	0	0.0437062104605791	0.0550286183505581	0.0447122974398541	0	0.0636835542916336	0.217877355167726	0.0121792608436764
Control	0.493463152781166	0.0188452386694453	0.0419128738917927	0.0638840197810874	0.0408480339161758	0	0.0861900502392576	0.254856630721075	0
Control	0.703546669350929	0	0.0305559652093616	0.053079868145128	0.0409411801983743	0	0.0651275732635923	0.0933468990610084	0.0134018447716064
BRCA1	0.840307200635501	0	0.0245258059334595	0.0317284761015006	0.0225629332212861	0	0.029989273242962	0.0398020951551774	0.0110842157101136
Control	0.477129400444722	0.00413691418829726	0.0494580009494874	0.0594275179137107	0.0353572496429245	0	0.0789650555731954	0.285935277209687	0.00959058407797491
Control	0.179505796056146	0.0226788644112919	0.0149837466014149	0.019300529518934	0.0106829849995473	0	0.02471172417483	0.728136354237836	0
Control	0.357300689253521	0.0227923336583367	0.0261508682244984	0.0509878900994279	0.0277497273274423	0	0.051744579713844	0.46327391172293	0
Control	0.746067003025519	0	0.032492446776705	0.0417446807861868	0.0252973129535347	0	0.0683432565811022	0.0654314330130117	0.0206238668639407
Control	0.487740761381889	0.00759020353080928	0.0413966685224943	0.0585812938573509	0.0371218973950863	0	0.0805833313092449	0.286985844003125	0
Control	0.95279072885334	0	0.00738090707957987	0.010678898578955	0.00837000081456193	0	0.012193621261484	0.00354356359493689	0.00504227981714229
Control	0.694201250235291	0	0.0332135253033779	0.0469042319576573	0.0307723996619276	0	0.058669723267965	0.122493244894284	0.0137456246794974
BRCA1	0.801540598125557	0	0.0334532562404553	0.0367265305224766	0.0241574902489918	0	0.0343072625197377	0.069814862342782	0
Control	0.579465757527199	0	0.027400604870037	0.0437757682353508	0.0223371347118046	0	0.0407135124420734	0.286307222213535	0
Control	0.352660790046011	0.0296236986234538	0.017067725488332	0.0195798037377354	0.007396304044681	0	0.038566358729225	0.535105319330562	0
Control	0.61270828238072	0	0.048325378887493	0.0586179821547163	0.0352581501790688	0	0.0699095289855605	0.165584761632666	0.00959591577977578
BRCA1	0.954343602912908	0	0.00665944003522759	0.00922183345975464	0.00746877272965398	0	0.0145755097830638	0.0063138422533462	0.00141699882604549
Control	0.33295614167136	0.0347882365563565	0.0349966436355366	0.0645667830498625	0.0574295803479695	0	0.104520842282159	0.370741772456756	0
BRCA1	0.380420807615575	0.0120190907360943	0.042877106688795	0.0514880030687087	0.0253144748332614	0	0.0846995202034845	0.403180996854082	0
Control	0.717740959922264	0	0.0391652133265655	0.0429094788093723	0.0268469661234452	0	0.059837265543028	0.106896313645662	0.00660380262966311
Control	0.571726712603232	0.00177294445612818	0.03855724121597	0.0538764689402284	0.0448507857202709	0	0.0732156665300722	0.216000180534098	0
Control	0.968988702451606	0	0.00490073161271517	0.00651081362166638	0.00427928009135583	0	0.0101333766776532	0.00457298938392644	0.000614106161076724
Control	0.873996851679742	0	0.0178165452879988	0.025283482583522	0.0219695279684426	0	0.0307323898922158	0.0214331082316809	0.00876809435639755
Control	0.917530787387058	0	0.0119227585770861	0.0173450210918101	0.0169566810832586	0	0.0219432381323373	0.00696613910552589	0.00733537462292425
BRCA1	0.683945808129103	0	0.0370986707291694	0.0459086312850888	0.0324508105722051	0	0.0558221655096755	0.125501377874975	0.0192725358997834
Control	0.388976464451251	0.0352563764794071	0.0214280715968325	0.0378202176018251	0.0296176792737325	0	0.059299768996253	0.427601421600699	0
Control	0.247468812849432	0.0289328968293347	0.0124934549143727	0.0195099666953645	0.0135881525558789	0	0.0394737202475648	0.638532995908052	0
BRCA1	0.526389724238216	0	0.0399476710534362	0.052462356272821	0.0346356575289662	0	0.0766876919290826	0.252385626350736	0.017491272626743
BRCA1	0.584577577171817	0	0.0355288746046155	0.0473414286770442	0.0367342440307076	0	0.0734417255923988	0.215879936623245	0.00649621330017201
Control	0.449619128082422	0.00561437878753338	0.0311560908118246	0.0457205286711671	0.036680110825124	0	0.0613320917686715	0.369877671053257	0
Control	0.862055303806132	0	0.0208983647157514	0.0244476657381415	0.01679672020583	0	0.0361585404278184	0.0316517685560766	0.00799163655025057
Control	0.967375783220325	0	0.00480752028567692	0.00718999797404746	0.00641239302058183	0	0.00836889927079791	0.00292186013771883	0.00292354609085239
Control	0.13663435134724	0.0283734603724016	0.00796467458745029	0.0141979782284208	0.00566978742239827	0	0.0156181007168971	0.791541647325192	0
BRCA1	0.619089652602361	0.000884497090890831	0.0363249142949165	0.0485006179196514	0.033317092721249	0	0.0675879917891655	0.194295233581765	0
Control	0.825945748086511	0	0.0233242303139647	0.0304327795501022	0.0229551982806102	0	0.0506413839712214	0.0367338010053979	0.00996685879219272
Control	0.62377756444802	0	0.0325136118353147	0.0375836306611929	0.0246944023961358	0	0.0514996571575553	0.229931133501782	0
Control	0.49984950679604	6.83515719799998e-05	0.039440547491084	0.0625925770953782	0.0488530546073004	0	0.0747151618550693	0.263818604966254	0.0106621956168945
Control	0.528804591876115	0	0.0442728040494761	0.0529376689971201	0.0315554787689942	0	0.0675277163912565	0.272928245182214	0.00197349473482415
Control	0.984231544203121	0	0.00273031289350266	0.00333981187793459	0.00193971576543385	0	0.00519620267875821	0.00201040938182625	0.000552003199423721
Control	0.814558828992492	0	0.0251057637473642	0.0339906263412554	0.0236523821564439	0	0.0413078772345611	0.0390011731727016	0.0223833483551817
BRCA1	0.591483370592739	0	0.0390142994549271	0.0527324872442565	0.0297456456188178	0	0.0596640137910214	0.227360183298238	0
BRCA1	0.796664522563438	0	0.0259659217740407	0.0373079918476962	0.0317070399290362	0	0.0430756338777365	0.0427381554437292	0.0225407345643229
BRCA1	0.473147474840238	0.0029445170181629	0.0340931296916056	0.045582377293285	0.0265833866150693	0	0.065724985722456	0.351924128819183	0
Control	0.436690354452091	0.00620017308245421	0.0319371825749703	0.0416905894367648	0.0276399012090531	0	0.0569648324542331	0.398876966790434	0
