# Supplementary material for: The WID-BC-index identifies women with primary poor prognostic breast cancer based on DNA methylation in cervical samples
Source: Nat Commun. 2022 Feb 1;13:449. doi: 10.1038/s41467-021-27918-w (PMC8807602; doi:10.1038/s41467-021-27918-w)
Supplement: Supplementary file 4 — Source Data [file 41467_2021_27918_MOESM4_ESM.zip › WID-BC-source-data/suppl-data/suppl-figure-1a.csv]

type	Epi	Fib	B	NK	CD4T	CD8T	Mono	Neutro	Eosino
Control	0.178516946412689	0.0543238574135762	0.0240968263583473	0.0240797796029078	0.0145971947119513	0	0.0524773494671749	0.651908046033353	0
Control	0.270840829713493	0.0396806989990594	0.0272665531411213	0.0419551727737982	0.027192332120582	0	0.0450428994339729	0.548021513817973	0
Breast cancer	0.154912709778081	0.0441850827149348	0.0285227861326018	0.0304608390393997	0.0219886789519512	0	0.0310312060248386	0.688898697358192	0
Control	0.166033253349494	0.0375664419126528	0.0626220581523407	0.100604149839919	0.0767493035691641	0	0.0979143245528414	0.458510468623588	0
Breast cancer	0.576601574976069	0	0.0580521330625937	0.0696862766449458	0.0494524072564831	0	0.0618695227985657	0.184338085261342	0
Breast cancer	0.990997723968135	0	0.0015205863060939	0.0024950261525374	0.00159768805626321	0	0.00206986667216922	0.00118213399081549	0.00013697485398542
Control	0.474540287504528	0.0110312085217366	0.0630861429083046	0.0890002753902506	0.0541067378259878	0	0.0800917812109792	0.228143566638213	0
Breast cancer	0.277640049996993	0.05914609040238	0.0442594927677707	0.0512529386093394	0.0383995904294371	0	0.0655408354712577	0.463761002322822	0
Control	0.125625371173667	0.0155546398932091	0.0244227767189748	0.0459075891309082	0.04049283828873	0	0.33603570120927	0.41196108358524	0
Control	0.293125005502485	0.0501775155170988	0.042255250927125	0.0568693552585232	0.041013992325686	0	0.0585569058719688	0.458001974597113	0
Breast cancer	0.398041821009827	0.0615073591518138	0.0474462948889644	0.0639142059970549	0.05060484717566	0	0.0766428347992405	0.301842636977439	0
Control	0.808673325855708	0	0.0302339760407388	0.039851539945852	0.0243762488375002	0	0.0429406650801643	0.0538117510546492	0.00011249318538775
Breast cancer	0.785410745451647	0	0.0341599479278826	0.0452281200925492	0.0329849717282402	0	0.0420611904124143	0.0514276131263377	0.008727411260929
Control	0.956541534793732	0	0.00785255134538317	0.0109045150556081	0.0103534092999685	0	0.0092036464093308	0.00196353753292787	0.00318080556304981
Breast cancer	0.367838395206098	0.0382402707775189	0.0623179684685947	0.0725265339690344	0.0400441121067907	0	0.114629304520669	0.304403414951294	0
Control	0.947655159571144	0	0.00983280560578679	0.0123098236687606	0.00802653855834615	0	0.0112136518570732	0.0109280547730837	3.39659658055762e-05
Breast cancer	1	0	0	0	0	0	0	0	0
Breast cancer	0.131481362151222	0.036368995461046	0.0251346946028405	0.0272584537027226	0.0185185489601694	0	0.0385270277214844	0.722710917400515	0
Control	0.458903134702257	0	0.0729825962223099	0.0851849000069933	0.0533064015827198	0	0.107937476602765	0.201863462025543	0.0198220288574123
Control	0.105410644559611	0.021627266065562	0.00514125952173999	0.0065558544165708	0.00413475701092614	0	0.0452518281994979	0.811878390226093	0
Control	0.522642160568735	0	0.0649320035977616	0.08172452235643	0.0572311614922526	0	0.0803747433757191	0.188026726870831	0.00506868173827001
Control	0.603439433755985	0	0.0506083686014783	0.0662120226931715	0.0442288541587218	0	0.0600163997827787	0.175494921007865	0
Breast cancer	0.18751094043284	0.0294351003320377	0.0309113253567632	0.0345021358612076	0.0195376383263795	0	0.0440983531745392	0.654004506516233	0
Breast cancer	0.753584832841076	0	0.0382528134123835	0.052000905583338	0.0367157496123565	0	0.0474317401544914	0.071878191969695	0.000135766426660246
Control	0.601806319852681	0.159087028390494	0.0466378199555163	0.0657729733832433	0.0580092135349994	0	0.0398745599400185	0.0287469323135295	6.51526295185712e-05
Breast cancer	0.232325334908278	0.0581802983791578	0.0592307851740771	0.0732550946022366	0.0459829528813472	0	0.0854952195935486	0.445530314461355	0
Control	0.13668163482543	0.0174480639136331	0.00234420923402598	0.00642670266965509	0.00135160517594614	0	0.0629777081053113	0.772770076075998	0
Breast cancer	0.147445327442667	0.0266241132706651	0.0159891532744581	0.00608604578367914	0.0148472189693467	0	0.0365591801958353	0.752448961063348	0
Control	0.943060274618199	0	0.0121864220698869	0.0154712317345679	0.0143281495185043	0	0.00769762788033866	0.00725629417850374	0
Control	1	0	0	0	0	0	0	0	0
Breast cancer	0.25919706418095	0.0390127420046636	0.035220620128943	0.0523624049830685	0.0338923105921892	0	0.060574076701953	0.519740781408233	0
Control	0.0995548190073745	0.0241661458299578	0.0126660421528468	0.0129047346209269	0.0126261468771707	0	0.0238559955630236	0.8142261159487	0
Breast cancer	0.99561205280818	0	0.000819432424618828	0.00119643303293436	0.000764979881261064	0	0.00109579713234659	0.000361125185180297	0.000150179535479156
Breast cancer	0.897856829892725	0	0.016834587141992	0.0205939129278549	0.0162120666725069	0	0.0228206248783346	0.0256819784865866	0
Control	0.0627499742929544	0.0238342940250206	0.00788256148396326	0.00859509795949954	0.00747676516106168	0	0.0163364530245101	0.87312485405299	0
Control	0.426699378577264	0.0582660930910447	0.052865310656732	0.0726424295925878	0.0469579383995356	0	0.0804577666570016	0.262111083025835	0
Breast cancer	0.892218141673451	0	0.0184223516364493	0.0271278263247355	0.0205755124825593	0	0.0234982898243338	0.0143742022359339	0.00378367582253678
Control	1	0	0	0	0	0	0	0	0
Breast cancer	0.980165526890005	0	0.00318722158500915	0.00579671931433601	0.00486155899932728	0	0.00424967478177714	0.00161683877343642	0.000122459656109196
Control	0.403445230901554	0.0509677611792865	0.0657139011094903	0.0829283244174663	0.0560550189497369	0	0.108380584705316	0.23250917873715	0
Breast cancer	0.927605476774377	0	0.0122653364610595	0.0192107510371392	0.01365016911861	0	0.0171535554481446	0.00822959149901565	0.00188511966165428
Control	0.0792593281591831	0.0182046071886136	0	0	0	0	0.0152227706560628	0.88731329399614	0
Breast cancer	0.55062766210509	0.0619886809710129	0.0545520276740449	0.0727017306993863	0.0528156477294982	0	0.0727012855483561	0.134612965272612	0
Control	0.75533849158829	0	0.0456286999993884	0.0551180277670436	0.0383697035276681	0	0.0545503274060675	0.047912184609892	0.00308256510165
Breast cancer	0.209933969876538	0.0316718941510224	0.031076705288415	0.0280772403154271	0.0183005460447416	0	0.0261526838379855	0.654786960485871	0
Control	0.496017688315613	0.0198834261708829	0.0521833331753637	0.0695004350151354	0.0439722295145542	0	0.069330502953275	0.249112384855176	0
Breast cancer	0.0601942900335219	0.0141573944519645	0	0	0.0028339428940971	0	0.0172978759064821	0.905516496713935	0
Breast cancer	0.128005458543672	0.0442848961778472	0.020742370930898	0.0143529241927515	0.0126732400102903	0	0.041262274655678	0.738678835488863	0
Control	0.0989556297159479	0.0111944725668918	0	0	0	0	0.0263484807089694	0.863501417008191	0
Breast cancer	0.156912066400569	0.0430831103831774	0.0312107541025765	0.0305071966055722	0.0187180020844619	0	0.100784905260322	0.618783965163321	0
Control	0.328595692229352	0.0553225866479704	0.0442170385168347	0.0541709113846352	0.034462692216161	0	0.0693089105882114	0.413922168416835	0
Control	1	0	0	0	0	0	0	0	0
Breast cancer	0.680025119800387	0	0.0430242378986837	0.0611631204711595	0.0435588677169873	0	0.0613353843442877	0.110893269768495	0
Breast cancer	0.403924684715148	0.0398894160238747	0.0643829213752887	0.0843938909201281	0.0581187628910713	0	0.101038952149157	0.248251371925332	0
Breast cancer	0.180194193557604	0.0525537410025617	0.0273000953245599	0.0343771691275105	0.0209082121183176	0	0.0363482633350446	0.648318325534401	0
Control	0.388413251039504	0.0741843598287792	0.0412123535665466	0.0567677459909947	0.051657222787117	0	0.0797356615154359	0.308029405271623	0
Control	0.837055881087294	0	0.0271271018795335	0.038159386643989	0.0284046282681743	0	0.0293587959387063	0.03958379929006	0.000310406892242855
Breast cancer	0.309809615123174	0.0317220895267277	0.0451483398075814	0.0537192259442225	0.0359694446552147	0	0.0666902536295746	0.456941031313505	0
Control	0.869617616088952	0	0.0208154546585387	0.0291844685407825	0.0214548166063533	0	0.0295896444929063	0.0293379996124671	0
Breast cancer	0.287164609886703	0.052528564680732	0.0514280023760553	0.0612732132544695	0.0425694743904913	0	0.0611242159408491	0.4439119194707	0
Control	0.215915926343014	0.0533700698092132	0.0360934177322603	0.0383605937503249	0.0170673640184069	0	0.0689485353842395	0.570244092962541	0
Breast cancer	0.223765509175647	0.0389973162236043	0.0303710858132695	0.0381408306384892	0.0265626497636365	0	0.0570391363691275	0.585123472016226	0
Control	0.106440164076553	0.02326314844521	0.0540332677199657	0.0720969782565002	0.0544950242058555	0	0.123047269323385	0.566624147972531	0
Breast cancer	0.0924290747829228	0.0263578651643515	0.00722639539405549	0.00220989668735944	0.00583612976983143	0	0.0265644104807654	0.839376227720714	0
Control	0.453850672584058	0.000347459614829326	0.0556470209380195	0.0685100441159207	0.0468860857616815	0	0.0951982267702444	0.279560490215247	0
Breast cancer	0.346693475807498	0.0355347340964198	0.0598395964872652	0.0753457180321462	0.0575358892082885	0	0.0910016374727478	0.334048948895634	0
Control	0.368716435502996	0.0494722125254484	0.066217910577175	0.0729400626214759	0.0474907490233316	0	0.121479499478588	0.273683130270985	0
Breast cancer	0.792404583204902	0	0.0331049666472777	0.0422067779130221	0.0302061337318123	0	0.0454061044564961	0.0509835849763142	0.00568784907017532
Control	0.715463605782982	0	0.0452958387756324	0.0587105825479109	0.0395398862695345	0	0.0601837621303492	0.0704450461282328	0.0103612783653587
Control	1	0	0	0	0	0	0	0	0
Breast cancer	0.459413417032511	0.0232178407906638	0.0515309232074905	0.0714961888768002	0.0536835066644868	0	0.0667459969566753	0.273912126471373	0
Control	0.207199091604823	0.0369107643119221	0.0328706660419214	0.0358686164140836	0.0201655152451038	0	0.0379042029406701	0.629081143441476	0
Control	0.0980308809985611	0.0269533091025221	0.0119019150302344	0.011151508520431	0.00486811882659496	0	0.0371816197634981	0.809912647758158	0
Breast cancer	0.664516170679088	0	0.046110245378143	0.0681186835840999	0.0471943259927245	0	0.0644740673166071	0.109397498721961	0.000189008327376266
Control	0.843996068353433	0	0.031727291510306	0.0386775838626881	0.0329677560686948	0	0.0351466578318419	0.01307323585294	0.00441140652009632
Breast cancer	0.564240945362589	0.0100170280450837	0.0652059855308332	0.0873207873334569	0.0505441009690585	0	0.0926435478838948	0.12788216537889	0.00214543949619389
Breast cancer	0.698778291949696	0	0.048956693907126	0.0783436940822345	0.053419083231425	0	0.0708419426410887	0.0491209527978081	0.000539341390621841
Control	0.652039451006505	0.0132743686196266	0.0528367141343068	0.0740776194164028	0.057060424294708	0	0.0690962083536535	0.0816152141747976	0
Breast cancer	0.821572686897816	0	0.026966088548668	0.0443997147636141	0.0266094930999739	0	0.0409274161157061	0.0373748874300487	0.00214971314417358
Control	0.773601135650636	0	0.0368743094770815	0.0482639660379223	0.0311084032178826	0	0.0588638103553233	0.0504583666565769	0.000830008604577111
Breast cancer	0.444227934916907	0	0.0626725260022762	0.0736030615335802	0.0453538075537954	0	0.100924976696304	0.273217693297137	0
Control	0.38369523148092	0.0233739593821323	0.0566059785654743	0.0734920282437436	0.0532359834006323	0	0.0640530781393709	0.345543740787727	0
Breast cancer	0.789307985415928	0	0.0378211606234351	0.0498046875695409	0.0327130698368845	0	0.0504676685038054	0.0391540976135116	0.000731330436894791
Control	0.240505268823611	0.0868926085489757	0.0440906407380678	0.0440307016609607	0.0461690512172832	0	0.0984655688231579	0.439846160187944	0
Breast cancer	0.996010856148966	0	0.000739393546428158	0.000943718324972758	0.000689400093318193	0	0.000837637691098796	0.000778994195216444	0
Breast cancer	0.564041492791089	0	0.0608659391356087	0.0848238031048164	0.0544110464484082	0	0.0779988195349706	0.157858898985107	0
Control	1	0	0	0	0	0	0	0	0
Breast cancer	0.507897098503438	0.011289687140098	0.071150722636379	0.0975346760958548	0.0747877814407504	0	0.100506726399667	0.124827449564796	0.0120058582190173
Control	0.425502276348292	0	0.0617156598353046	0.0815859482317096	0.0384247174813979	0	0.119349797337338	0.273421600765958	0
Breast cancer	0.833862308771522	0	0.0251249310459698	0.0372113322062379	0.029187961764974	0	0.0342722315458133	0.0391427480388882	0.00119848662659485
Control	1	0	0	0	0	0	0	0	0
Control	1	0	0	0	0	0	0	0	0
Control	0.880888963713265	0	0.0212396442505821	0.0311347689625448	0.0214266420989157	0	0.0195293550925473	0.0213147817905943	0.00446584409155108
Control	0.61967470046582	0.0488436371558971	0.0583156723265713	0.0743519793482628	0.0629034159692887	0	0.0566353129234858	0.0792752818106743	0
Control	0.916202027140193	0	0.014611787554526	0.0198379271595665	0.0156183391519829	0	0.0149737040886226	0.0169309902227261	0.00182522468238278
Control	0.526538938718811	0	0.0558320116208804	0.078495378613324	0.0468333502928775	0	0.076339280107015	0.215961040647092	0
Control	0.313481332406062	0.0764408768442668	0.0618853366176754	0.0923132351291106	0.0788524496781323	0	0.0840044055766921	0.293022363748061	0
Control	0.111834926933094	0.0515907063313793	0.0268828019447907	0.0389728828394626	0.0282012268064727	0	0.0366934024231885	0.705824052721613	0
Control	0.611742694036685	0.00660813529753048	0.0552791885692105	0.0738779258335093	0.0459502656793481	0	0.0634165608951703	0.143125229688546	0
Control	1	0	0	0	0	0	0	0	0
Control	0.245680320521096	0.0558523334960298	0.0407464809085373	0.0561971310733397	0.0360187731085062	0	0.0726116798778665	0.492893281014624	0
Control	0.465439919068177	0.315622411878248	0.0395826122630037	0.0649459284879676	0.0489650231586452	0	0.0359261825619738	0.0249768718163977	0.00454105076558658
Control	0.678235067157902	0	0.0494859918187784	0.0929302671457212	0.0737484489876945	0	0.0502579308064318	0.0508764899357198	0.00446580414775227
Control	0.949501495193303	0	0.00918814561845783	0.014384262634873	0.0119319838054527	0	0.00901259237922093	0.00241118104594183	0.00357033932275069
Control	0.877853784127161	0	0.020146238028376	0.0328730149776424	0.0296318234120503	0	0.0206085548728542	0.0153147492209468	0.00357183536096929
Control	0.274818071979666	0.0558393405082391	0.0359924847685004	0.0514093420672165	0.031966649084587	0	0.0497466931091813	0.50022741848261	0
Control	0.423909677921312	0.0325931585089941	0.0579995926167987	0.0761900162568739	0.0556897711832373	0	0.05277439752835	0.300843385984434	0
Control	0.826594781091402	0.0196759658193266	0.0335786738337262	0.0427180503693566	0.0359729822387558	0	0.0233347728491793	0.0175147865334503	0.00060998726480331
Control	0.231714704610328	0.0343526235211668	0.0547557096149941	0.0931922260545217	0.0707330045228618	0	0.0942453516510863	0.421006380025042	0
Control	0.617403770879051	0	0.0538376350636016	0.0743187260689192	0.0563515344672956	0	0.0828368558015439	0.114362851440355	0.000888626279233534
Control	0.533457414447274	0	0.0550345640466888	0.0718614963181895	0.0546612827372742	0	0.0592117106019779	0.225773531848596	0
Control	0.33038707414475	0.0552499615524982	0.039613921131506	0.0567869741485052	0.0444590052986397	0	0.0571045064151666	0.416398557308934	0
Control	0.792962410579012	0	0.032205341837378	0.0501879924627216	0.0368934566271262	0	0.0431982272963779	0.0401229394794314	0.00442963171795317
Control	0.353233645821003	0.0348109095195326	0.0437609152885583	0.0552314303156858	0.0386356615615244	0	0.047033302251952	0.427294135241744	0
Control	0.867146847796403	0	0.0250285837066163	0.0343805681661585	0.0248550549829656	0	0.0264567212747987	0.0192299221053529	0.00290230196770457
Control	0.457049346518689	0.0338702467529954	0.0501610845944641	0.0613054351467778	0.0469586625714547	0	0.0609105262503865	0.289744698165232	0
Control	0.658880201971492	0	0.048093907779193	0.0727731025126717	0.0554461824131045	0	0.0686419821642008	0.0961646231593384	0
Control	0.47887025794577	0.0194767758994351	0.0499255718212866	0.0655507752208812	0.0434608576316452	0	0.0635987750908348	0.279116986390147	0
Control	0.152359631342664	0.0418490815658255	0.0338096212220314	0.0440730582930741	0.0185445542950433	0	0.0543515838789868	0.655012469402375	0
Control	0.657923064112032	0	0.0492729508235718	0.0638014332674945	0.0432676222543892	0	0.0588252326802921	0.12690969686222	0
Control	0.0424048644255877	0.0178590761721298	0	0	0	0	0.009959128808204	0.929776930594079	0
Control	0.194743983703821	0.0364642593290311	0.0209137772750224	0.0360674549113589	0.0224523550632515	0	0.0344816202167162	0.654876549500799	0
Control	0.521572482465449	0.0080781163085245	0.0521179318005824	0.0670074736826718	0.050828986386101	0	0.0591695985629841	0.241225410793687	0
Control	0.0391356341785458	0.00813093199701418	0	0	0.00759166358257774	0	0.00450990644233644	0.940631863799526	0
Control	0.232741510678747	0.0675141802933362	0.0511871009834166	0.0645553000303853	0.0429001341721022	0	0.0915015268717597	0.449600246970253	0
Breast cancer	0.491725410451838	0.00416121421809046	0.0495889053976071	0.06398635761413	0.0463814259050311	0	0.046617486535298	0.297539199878005	0
Control	0.226194890569621	0.0612077153702096	0.0940682494702171	0.0969430774688029	0.0759373147369717	0	0.0870424759220918	0.358606276462086	0
Control	0.140277160916744	0.0348689755182124	0.0119685884048365	0.0192299052739833	0.00951575041653387	0	0.0342850675983626	0.749854551871327	0
Breast cancer	0.696614491444675	0	0.0459550962777685	0.0626866637496149	0.0428681326534201	0	0.0559699441800779	0.0927416255425927	0.00316404615185085
Control	0.352165911648496	0	0.032681806686431	0.0571766776298094	0.0483616142612146	0	0.0756882943719194	0.43392569540213	0
Control	0.3348582821877	0.0572819606411906	0.0647634068691529	0.081715384346105	0.0691356466737405	0	0.0872754138674947	0.304969905414616	0
Breast cancer	0.988696847222367	0	0.00205019700866677	0.00268832697432673	0.00225458506144708	0	0.00198626572193734	0.00213523370043475	0.000188544310820548
Breast cancer	0.0911838815855405	0.02582320556071	0	0.00463972291256715	0.010331875575526	0	0.0199031914895248	0.848118122876132	0
Control	0.44224825346209	0.0188822244027519	0.0438980666327189	0.0522249992654753	0.0335924659548274	0	0.0423960577372924	0.366757932544844	0
Breast cancer	0.343126765450837	0.039788087948265	0.0482109615937453	0.0651276315681679	0.0435230728893393	0	0.0430395646922721	0.417183915857374	0
Breast cancer	0.859678837292194	0	0.0234046052655577	0.0314878479507555	0.0238323711160026	0	0.0265593719561218	0.0322081085685185	0.00282885785085019
Control	0.432518327724651	0.0227388194135609	0.0590265724394153	0.087366949266826	0.0692807346935056	0	0.0790785585847116	0.241684509768821	0.00830552810850923
Breast cancer	0.557713111382347	0.0273829371395924	0.0498625694147785	0.072364283150425	0.0558421452492456	0	0.0513232799602975	0.185511673703314	0
Control	0.12705031953919	0.0384572163210962	0.0239198964856849	0.0305906461957345	0.0181723043491962	0	0.0315014530521284	0.73030816405697	0
Breast cancer	0.476662405014513	0	0.0645627580295862	0.0819368202097056	0.0424315858093123	0	0.078402452367327	0.256003978569556	0
Control	0.3639944221087	0.0375703488477675	0.0648245192017897	0.0858156266831821	0.0617304404487813	0	0.0944407150453085	0.291623927664471	0
Breast cancer	0.57022249290977	0.00422748231597764	0.0719486308454924	0.102312020965197	0.0734000486336712	0	0.0982444982602849	0.0603769888179483	0.0192678372516588
Control	1	0	0	0	0	0	0	0	0
Control	0.855985019637774	0.0124184521001977	0.0256074053731514	0.0336313895500603	0.0265831731994183	0	0.0247860063850399	0.0187120789687695	0.0022764747855893
Breast cancer	0.262960198385083	0.0468152417919202	0.0377834844473009	0.039848695930675	0.0257488858819167	0	0.038701820020209	0.548141673542895	0
Control	0.531562049854639	0	0.052168203926363	0.077739860475296	0.0466410441108854	0	0.0779061659202429	0.213982675712574	0
Breast cancer	0.465912899028228	0.0697378079219276	0.0643049907479774	0.0781889962530251	0.0553043908830338	0	0.0794657392993089	0.187085175866499	0
Control	0.995958739386314	0	0.000729651978817464	0.00112857283321378	0.000815259745190952	0	0.000690282326919792	0.000515378723515524	0.000162115006028201
Breast cancer	0.101540088542356	0.0283029573593754	0.00667047346389141	0.00802017138112852	0.00331263614547453	0	0.013321437650557	0.838832235457217	0
Control	0.475707262249513	0.0110137111369643	0.0528436354847025	0.0703674066341882	0.048149379705648	0	0.0644965933884881	0.277422011400496	0
Control	0.861927064035308	0	0.0303936559650641	0.0369147136181466	0.0340157719720175	0	0.0202432454028603	0.0165055490066038	0
Control	1	0	0	0	0	0	0	0	0
Control	1	0	0	0	0	0	0	0	0
Control	0.613046892154324	0	0.0510569382394233	0.0697929347565639	0.0511544273757917	0	0.0594944766301104	0.155454330843786	0
Control	0.535081116031733	0.0210924526190778	0.0569198531966447	0.0741007226991282	0.0588880792854837	0	0.072285656615257	0.181632119552676	0
Control	0.267756252569086	0.020799924610811	0.0453857209802504	0.059719787194711	0.0385412307891651	0	0.104486908443776	0.4633101754122	0
Control	0.10498255259646	0.0307895733559751	0.0142091954990615	0.0190520262765468	0.0190707495966726	0	0.0209859030788561	0.790909999596428	0
Control	0.0451609562182606	0.0159563651788174	0	0	0.00677987879190259	0	0.0106598355009529	0.921442964310066	0
Breast cancer	0.108298536380768	0.0287094347412976	0.00501156465261789	0.00525379506919607	0.00889829094501369	0	0.0516670567709337	0.792161321440173	0
Control	0.727202981027615	0	0.044793129097335	0.0685172284535067	0.0602512152284451	0	0.0733980432390257	0.0170582702304292	0.00877913272364382
Breast cancer	0.227206883882791	0.0446520368510312	0.0265292862898275	0.0413952327915042	0.0262931748831306	0	0.070740298937746	0.563183086363969	0
Control	0.223110744497915	0.0470563803782476	0.0280415327417613	0.044978887235984	0.0326496942970387	0	0.0695582434005848	0.554604517448468	0
Control	0.71139153734685	0	0.0422746513113347	0.056802302994881	0.0404827362107085	0	0.0583501604279859	0.0906986117082393	0
Breast cancer	0.19131687845537	0.0570437332946454	0.0359823039446223	0.0412679401739301	0.0291800075760591	0	0.0714103801039935	0.57379875645138	0
Breast cancer	0.590472613206008	0.0178535931950397	0.0577788487542343	0.0848674300120508	0.0763062065380636	0	0.0908046581939023	0.0819166501007018	0
Breast cancer	0.685253943766795	0	0.0485600103784896	0.0757445549922734	0.0509518990227568	0	0.0685168408050239	0.0611775361414004	0.00979521489326072
Breast cancer	0.58129028462589	0.0620485650873749	0.0521188209595615	0.0621036524648409	0.0501985754714355	0	0.0699867892525549	0.122253312138342	0
Control	0.167789951658854	0.0437214638515515	0.0271196321805318	0.0372742221681634	0.0395897883212209	0	0.130306289676416	0.554198652143262	0
Breast cancer	0.0798003425353075	0.021571146527584	0.00383281084854471	0.00666536381423048	0.0169820625400877	0	0.0577972391248527	0.813351034609393	0
Breast cancer	0.15619204562516	0.0322722053156539	0.0753815875228725	0.106152577356223	0.0793592860571931	0	0.166300691068114	0.384341607054783	0
Control	0.832197814822182	0	0.0296276498077639	0.0366697135871871	0.0267416276593055	0	0.0393283955914878	0.034000384542168	0.00143441398990579
Control	0.469367485087475	0	0.0592194394096721	0.072240706819342	0.046234501343204	0	0.0830507816892402	0.269887085651067	0
Control	0.433435048340723	0.0498735349877641	0.0635437749674297	0.0922100050124519	0.0774138552935169	0	0.107910904990216	0.175612876407899	0
Breast cancer	0.608275527726264	0	0.0487697776187238	0.0660153931052551	0.0514010054361014	0	0.0608393459786976	0.164698950134958	0
Control	0.608706574883513	0	0.0583797516870546	0.0705108706888234	0.048337971708634	0	0.0625465609201858	0.136435495611112	0.0150827745006766
Control	0.216971941128095	0.0804160539662619	0.0485899455224406	0.0577777902412879	0.0391096423430198	0	0.0835167811298629	0.473617845669032	0
Control	0.271536400435904	0.0514068122285199	0.0477895201714591	0.056619097879725	0.0361139426959104	0	0.0637741334028448	0.472760093185637	0
Breast cancer	0.517156856969735	0.00645186952170589	0.0574298293731957	0.075244219889643	0.0502451902115466	0	0.0771443117382894	0.216327722295884	0
Breast cancer	0.253770144407071	0	0.0418404952204747	0.0472556828352082	0.0305614831876054	0	0.0682364643393246	0.558335730010316	0
Control	0.25699241594018	0.048785928675474	0.0445453856180918	0.0540228379392307	0.0396854945002102	0	0.0470028115846919	0.508965125742122	0
Breast cancer	0.794282529231805	0	0.033390982266213	0.0434942382976701	0.0305776452018518	0	0.0411494118555154	0.0524501693542859	0.00465502379265869
Control	0.262380454598184	0.0528906733442211	0.0406822021195179	0.0427550768395948	0.0251556672581593	0	0.0681604445870658	0.507975481253257	0
Breast cancer	0.190975015198588	0.0366106515333037	0.0234038628413186	0.02533455836572	0.0101989216157247	0	0.0396270807504814	0.673849909694863	0
Control	0.711765476251636	0	0.0439872325472311	0.0656487847051732	0.0474074729773407	0	0.0617217812869687	0.0675393343954626	0.00192991783618756
Control	0.125396032774973	0.0235480920954052	0.0127068290659095	0.0147272745657018	0.00841355913786145	0	0.0168640977378066	0.798344114622343	0
Control	0.724646198909776	0	0.044176751488863	0.0536179860182081	0.0370518556428954	0	0.0569794998921092	0.0819847875357216	0.00154292051242718
Breast cancer	0.928532747647118	0	0.0134521339502129	0.0195128529067389	0.0126952572848407	0	0.0157072944003856	0.00782331666382468	0.00227639714687906
Control	0.666793552141945	0	0.045324581380898	0.0619680809074566	0.0488611700043202	0	0.0589556096666188	0.118097005898761	0
Control	1	0	0	0	0	0	0	0	0
Control	0.962000119034063	0	0.00645970922510512	0.0109914764793512	0.00688196549010862	0	0.00885992080604824	0.00441450936981056	0.000392299595513626
Control	0.807166108307722	0	0.0340481568476453	0.0444909051055239	0.0345335409517065	0	0.0361903495934667	0.043570939193936	0
Control	0.913825320658946	0	0.0111962965064899	0.0233129891391791	0.016658947290232	0	0.0196307070015337	0.0143871486886308	0.00098859071498875
Control	0.475670772641952	0.0104119196092942	0.05531393966826	0.0720155432742833	0.0480961571761946	0	0.0670929882960791	0.271398679333937	0
Control	0.154237364973456	0.0191081242965947	0.0201369969585662	0.0248805502442445	0.0189074157398167	0	0.0370195551241466	0.725709992663175	0
Control	0.167672630454786	0.0335230720446907	0.0230492557369172	0.0270672473227884	0.00712936639028984	0	0.0514641950227786	0.690094233027749	0
Control	0.133504101525433	0.0376688578831231	0.0227654923690994	0.0204734542973419	0.00903406539464979	0	0.0153292964646672	0.761224732065685	0
Control	0.9972824635413	0	0.000501799279723508	0.000735756836480102	0.000594287312404869	0	0.000618647951461712	0.000167508005975386	9.9537072654789e-05
Control	0.109950230122109	0.00987556608634929	0.0379479497014196	0.051870868462391	0.0436465576859166	0	0.24566579586007	0.501043032081745	0
Control	0.362258989700694	0.0338397744715128	0.0672228402926757	0.0846400529186655	0.0678408771015755	0	0.0957765489498243	0.288420916565052	0
Control	1	0	0	0	0	0	0	0	0
Control	0.176515078184907	0.0794288807238423	0.0453488065392496	0.0540856095613174	0.0384998006506596	0	0.0614891833059224	0.544632641034101	0
Control	0.238540172983204	0.0489384950299456	0.0532443984509438	0.0629576762328784	0.0436573657051348	0	0.0841311795107426	0.468530712087151	0
Control	0.939494817729553	0	0.010705692030913	0.0161419622483514	0.0109170625419621	0	0.0133048152622419	0.00795613201901795	0.00147951816796017
Breast cancer	1	0	0	0	0	0	0	0	0
Breast cancer	0.127051178851622	0.0310000268447286	0.0157452638199669	0.0224580110888874	0.0177122705852696	0	0.0294805128782234	0.756552735931302	0
Control	0.514542896383413	0.00908609221277045	0.056616832648078	0.0744932787448419	0.054487507328742	0	0.0769190561038098	0.213854336578345	0
Control	0.435461753876224	0.0497486561993673	0.0433191888525481	0.0728550442021774	0.0649515076793152	0	0.0938556817938893	0.239808167396479	0
Breast cancer	0.257719607068382	0.052977654948046	0.0249148946121335	0.0351369358502003	0.0244835458213886	0	0.057926573790792	0.546840787909057	0
Breast cancer	0.449363782809606	0.0309015161019815	0.0573885773194556	0.0698468043356017	0.0455282916115165	0	0.0638823664817063	0.283088661340132	0
Control	0.577680298819665	0	0.0570426737489141	0.0751972874299223	0.0544225322823351	0	0.0689384732192219	0.166718734499942	0
Control	0.554527929590431	0.0167916626796247	0.0516192818171723	0.0676419663275	0.0443514310523065	0	0.0718145060009458	0.19325322253202	0
Control	0.523847041013221	0.0482799385855299	0.0640194952034771	0.0762170433589092	0.0527973222791405	0	0.0661586463074604	0.168680513252262	0
Breast cancer	0.91776967294951	0	0.0160973135744345	0.0216191053479098	0.0134930087952642	0	0.0184453073458648	0.00684056160935919	0.00573503037765767
Control	0.121719963967616	0.0233281884229057	0.0197461853390487	0.0235476778863154	0.010101992243215	0	0.0354753579238672	0.766080634217032	0
Breast cancer	0.621994104495357	0	0.0487100032517958	0.0676812192511159	0.0509555589892321	0	0.0616920712114987	0.148967042801	0
Control	0.592654269343055	0	0.0716512327179939	0.0913876929162159	0.0806062051659674	0	0.0698765754632949	0.0938240243934734	0
Control	0.707340136720032	0	0.0438368022039466	0.0622858998465037	0.0471790459579252	0	0.0598842705852544	0.0794738446863384	0
Control	0.305805506483036	0.0453119018063289	0.0362249963425112	0.0357178139310849	0.0123544792187342	0	0.0654569949043808	0.499128307313924	0
Control	0.948700470707138	0	0.00951158620469703	0.0112832113665943	0.00722562843894514	0	0.013254407050499	0.0100246962321265	0
Breast cancer	0.563230320525423	0.0317592369472948	0.0519451835218231	0.0625460802567413	0.0400777187536987	0	0.0740716544937303	0.176369805501289	0
Control	0.633195739915853	0	0.0471059177343569	0.0635997801829561	0.0422507915224836	0	0.164917538433074	0.0350290333635345	0.0139011988477416
Breast cancer	0.312635613331413	0.0218609811628847	0.0415199046985452	0.0539524476444821	0.0269587102294521	0	0.066878976105947	0.476193366827276	0
Breast cancer	0.199272434206004	0.0360937322463003	0.0211546610006264	0.0183820066592677	0	0	0.0789322633190591	0.646164902568742	0
Breast cancer	0.957505798947748	0	0.00815690656355367	0.0111062144454469	0.00651077520262379	0	0.0104933634825912	0.00622694135803591	0
Breast cancer	0.210605663611372	0.0562327734589212	0.0295038554985551	0.0327437665273629	0.0123094055202875	0	0.0302779953403577	0.628326540043144	0
Breast cancer	0.239649832643016	0.0714328857369174	0.0451943211779708	0.0546551225100206	0.0347809609048019	0	0.0645100402981569	0.489776836729116	0
Breast cancer	0.254497456575345	0.052875394398657	0.055072519735295	0.0618631136081956	0.0358650371193545	0	0.0889386804378665	0.450887798125286	0
Control	0.427148841447357	0	0.0503704877946873	0.0811196935718485	0.051266640421138	0	0.0698090808242132	0.320285255940756	0
Control	0.598212252255794	0.186807324766267	0.0364089421334127	0.0661859373032394	0.0486608227690545	0	0.0403663449160012	0.0215159337299852	0.00184244212624572
Control	0.308804817599311	0.0159170614747353	0.0425632511296503	0.0522723982803441	0.0229966099371519	0	0.0483375169088624	0.509108344669945	0
Control	0.0361021131816577	0.0100346843568678	0	0	0	0	0	0.953863202461474	0
Breast cancer	0.644277264218237	0	0.0472693847778245	0.0693551181470526	0.0433965876260023	0	0.0773319041871246	0.118369741043759	0
Breast cancer	0.285253298991195	0.0276520221865933	0.0472444045467342	0.0711104182696882	0.0405874368954051	0	0.123260367418913	0.404892051691472	0
Breast cancer	0.570025465972214	0	0.0418708241998103	0.0560054883549474	0.0387510381961213	0	0.0640264285456956	0.229320754731211	0
Breast cancer	0.121346288319014	0.0180606182248015	0	0	0	0	0.0300362238336187	0.830556869622566	0
Control	0.483238865576727	0.0243712340193702	0.0563662372582459	0.0679042692447124	0.042851910179846	0	0.0750622057553201	0.250205277965779	0
Control	0.276640388276465	0.0381172088102903	0.0322421199876399	0.0435003155371449	0.0231452816514258	0	0.0537638243989465	0.532590861338088	0
Breast cancer	0.396859855575	0.0370245640742571	0.0505528365826154	0.0698606673062804	0.0552134422825882	0	0.0679290406777134	0.322559593501546	0
Control	0.828230436314229	0	0.0278875676636922	0.0390798077344009	0.0288071300890441	0	0.0341599589829714	0.0391050403852702	0.0027300588303917
Control	0.829380981937039	0	0.0233300556909029	0.0422574402297517	0.0299327187619001	0	0.0415763322942083	0.0270349198390569	0.00648755124714109
Breast cancer	0.416450227208207	0.0414320594930676	0.0479169729948208	0.0679432943430459	0.0381221401290456	0	0.0789191540666891	0.309216151765124	0
Breast cancer	0.67409677940844	0	0.0514385669627813	0.0750212650324178	0.0605656592949108	0	0.0612384749304627	0.0776392543709876	0
Control	0.410462279794857	0.0320092369180016	0.0754845240607088	0.100275246699286	0.0856570687269076	0	0.0917134608242335	0.204398182976005	0
Breast cancer	0.638313548935845	0.0054615895204471	0.0520941863117853	0.0707403402789612	0.0523486839560927	0	0.0702356957974047	0.110805955199464	0
Control	0.338295038609047	0.0463267187682651	0.0474168121387661	0.063388676549865	0.0359015532808348	0	0.0661337097218894	0.402537490931333	0
Control	0.41104209054156	0.0349306044202761	0.038241590743814	0.0292484959917452	0.0111532188355246	0	0.0592472217386285	0.416136777728451	0
Control	0.240553753333144	0.0129177910279606	0.0771138876886745	0.0590937120124508	0.0371213832383946	0	0.112442254247139	0.460757218452236	0
Control	0.789722813273034	0	0.0295886826129934	0.0398091471355981	0.0286751492808786	0	0.0486732329733475	0.0635309747241488	0
Control	0.577639456633	0.0489050283993277	0.0397832484593429	0.0591866689774002	0.0446455839477118	0	0.0756594958742061	0.154180517709012	0
Breast cancer	0.593548413209475	0.00811593170173175	0.0377957985018234	0.0463502939875243	0.0265895682312928	0	0.0504343453505341	0.237165649017618	0
Control	0.444949883935006	0.0143196805060223	0.059211712972228	0.0726333149008096	0.0494714457561357	0	0.0710122931024715	0.288401668827327	0
Breast cancer	0.284932495387275	0.0415466771702529	0.0421469719820146	0.0470146512067111	0.0262132203146994	0	0.0733177373152573	0.48482824662379	0
Breast cancer	0.50239376886441	0.0121166528443291	0.0507134553661233	0.0710785817059692	0.0537483533314027	0	0.0656904227174589	0.244258765170307	0
Breast cancer	0.246757276130624	0.0360043869970878	0.0497188274666819	0.0621340026308352	0.0492047821514114	0	0.0968121715112236	0.459368553112136	0
Control	0.0362529215713411	0.011126381447627	0	0	0	0	0	0.952620696981032	0
Control	0.98232037710931	0	0.00289839239137545	0.00474464049582707	0.00388881183141977	0	0.00376698707239534	0.0016975783142316	0.000683212785440354
Control	0.196823102371985	0.034182310162518	0.0295301117143594	0.0281623183586421	0.00374441802774354	0	0.0353072010613523	0.6722505383034	0
Control	0.185416556915862	0.0397789548475434	0.0135263379904081	0.0250308229064317	0.00589794679638447	0	0.0280103242913812	0.702339056251989	0
Breast cancer	1	0	0	0	0	0	0	0	0
Breast cancer	0.789194423063315	0	0.0348123278551836	0.0471096680222948	0.0360792894516303	0	0.0362143404702448	0.0473448450648796	0.00924510607245133
Breast cancer	0.44154140853145	0.0293865437666102	0.0623151367173667	0.0830198036640574	0.0669631806444266	0	0.0879320799094198	0.22884184676667	0
Control	0.349825867043257	0.0288763909487045	0.0473440583404303	0.0618919338765486	0.0459690835071245	0	0.0776580791873101	0.388434587096625	0
Control	0.388889813041454	0.0529189894826641	0.0746962579658666	0.105794764830165	0.08880081624436	0	0.0885578896786153	0.200341468756875	0
Control	0.259420589955103	0.0432684842301181	0.0327139328187271	0.0393979433163662	0.0241455518227931	0	0.0565670604967004	0.544486437360192	0
Breast cancer	0.797887134233054	0	0.0429884317985097	0.0475631603124403	0.0476728123278903	0	0.0394637973055385	0.0155146652584801	0.00890999876408661
Breast cancer	0.618636666275937	0	0.0507700500123269	0.0659796584098626	0.0460418706880084	0	0.0683323847535601	0.150239369860305	0
Control	1	0	0	0	0	0	0	0	0
Control	0.303475383452099	0.0497432466375626	0.0555166543034452	0.0766885020926296	0.0542344152501735	0	0.074668689691204	0.385673108572886	0
Breast cancer	0.427796657604373	0	0.0548403916766474	0.0747876523949745	0.0484106832685548	0	0.0808718896460425	0.313292725409408	0
Breast cancer	0.655593652003184	0.0246033354520903	0.0438723488218304	0.0604745442623792	0.0370896070695073	0	0.0649255628405999	0.113440949550409	0
Control	0.300014674487393	0.0386300000421962	0.0434415653282866	0.0505847445733499	0.032053979118638	0	0.0985048863570662	0.43677015009307	0
Control	0.412280902088619	0.0382947396100844	0.0618272384913663	0.0778469010199457	0.0552614098546995	0	0.0785879932395619	0.275900815695723	0
Breast cancer	0.251020228784221	0.0352599903309416	0.0352503230912881	0.0427251282837178	0.0200761958324727	0	0.0501151824506545	0.565552951226704	0
Control	0.830589981178791	0	0.0267991906765459	0.0387575939193873	0.0337995902282369	0	0.0323140193292421	0.036615061591701	0.00112456307609522
Control	0.6813969716242	0	0.0569044864406817	0.0755845930909498	0.0619427868508642	0	0.069253545416771	0.0474201575736424	0.00749745900289118
Breast cancer	0.360405615947112	0.0347144129605065	0.0498489987435175	0.0660804683014549	0.0427749015199673	0	0.068460644559739	0.377714957967703	0
Control	0.100315905320942	0.0283747720971878	0.00231961174720241	0.00175629019599376	0	0	0.025286870593215	0.841946550045459	0
Control	0.529317210320529	0.034833854442456	0.0585349461200773	0.0748685622466839	0.052059487379396	0	0.0832292862985679	0.16715665319229	0
Breast cancer	0.569152566501634	0	0.054626000251799	0.0668420037006889	0.0477367655954222	0	0.0564397510841449	0.205202912866311	0
Breast cancer	0.147839340985488	0.0291393237233031	0.0112394529542846	0.00474084042732039	0	0	0.0200747068931173	0.786966335016487	0
Control	0.869351842317833	0	0.0227667274106586	0.0310728114702015	0.0194821490425629	0	0.0258012611949409	0.0271886186780372	0.0043365898857659
Breast cancer	0.83388203703668	0	0.0284172161463056	0.0460761633603935	0.034493447798057	0	0.0334132612488945	0.0188986674044043	0.00481920700526518
Control	0.73350052824676	0	0.0392231380655512	0.0513297583533522	0.0355479317835797	0	0.0468600606030698	0.0935385829476875	0
Breast cancer	0.950450406557815	0	0.00940550571353737	0.0134579119898494	0.0083482279017075	0	0.0113337373364618	0.00598599382837621	0.00101821667225306
Control	0.115397851896912	0.0362322255606383	0.0184797610132114	0.0236826898167447	0.0246058664483447	0	0.0488139736758369	0.732787631588312	0
Breast cancer	0.130356579185061	0.032516645151606	0.0228454974003564	0.0231795668284762	0.00468705188318454	0	0.0521007896392428	0.734313869912074	0
Breast cancer	0.86718835249653	0	0.0201935074385028	0.0328869108196531	0.0208948426901646	0	0.026540928515602	0.0263772039064417	0.00591825413310602
Control	0.0928263162107438	0.036335940466024	0.016546166935373	0.0125051469381509	0.00131629202727039	0	0.0292508290140263	0.811219308408412	0
Breast cancer	0.408742754082952	0.0255260826731673	0.0645803383128338	0.0878546273251299	0.0584088278415291	0	0.126035479776941	0.228851889987447	0
Control	0.707251222998643	0	0.0433987102077722	0.0728101888777396	0.0559211466963159	0	0.0680995908845968	0.0368385353249275	0.0156806050100054
Breast cancer	0.902156670667551	0	0.0189761879710954	0.0279803027893997	0.0173295793533978	0	0.0181117685180494	0.0121930247384037	0.00325246596210317
Control	0.109397826166115	0.0284665938779818	0.019271314223434	0.0242556600900656	0.007766934189996	0	0.0590327529117834	0.751808918540624	0
Control	0.51496028476217	0.0311824377206266	0.0523850018193209	0.0679292427423929	0.052818048421694	0	0.0608502571140744	0.219874727419721	0
Control	0.0831966688874805	0.03533427537416	0.0168663681533572	0.0258993038863705	0.0211199272894929	0	0.0343240663743838	0.783259390034755	0
Control	0.8785913641433	0	0.0181661878710362	0.0274591203914464	0.0177943014312286	0	0.0258975582990301	0.0320914678639587	0
Control	0.306752938439055	0.0577028484715255	0.0621242674557339	0.0730568795559082	0.0523520846747031	0	0.0880341450406664	0.359976836362408	0
Control	0.0561735517111906	0.0161753967334749	0	0.00146813659040582	0.00361914007219154	0	0	0.922563774892737	0
Control	0.531113679643579	0.256900380855695	0.037651159879137	0.0590885049356168	0.0561751824941451	0	0.039128699056969	0.0199423931348582	0
Control	0.35922103998865	0.0248099778058568	0.0479013218018746	0.0569941475865295	0.0388455741382517	0	0.0663532253002	0.405874713378637	0
Control	0.104450737154578	0.0280307711627969	0.00942579557373013	0.0120793430638462	0.00606797456162801	0	0.011699247107086	0.828246131376335	0
Control	0.0560160927568868	0.00210089927363053	0	0	0.000513485434416288	0	0.0294684176632905	0.911901104871776	0
Control	0.856222955597176	0	0.0257822088758784	0.0380530556909063	0.0310782287645714	0	0.0264629143544461	0.0148539484164762	0.0075466883005461
Control	0.810563369357702	0	0.0315299426175536	0.044683868609512	0.0351401196197709	0	0.0365213258441508	0.0389147101346266	0.00264666381668432
Control	0.301294404768701	0.0570049114945641	0.0537136902474458	0.079533421158798	0.0600430571296742	0	0.084009903888804	0.364400611312013	0
Control	0.293593085328066	0.0320888704155693	0.0544930341185713	0.0720648215686729	0.0520051326771221	0	0.082743104616112	0.413011951275886	0
Control	0.113041565000465	0.0380982777900723	0.0206698596517269	0.0234270984327305	0.0232678239873516	0	0.0336140405837742	0.747881334553879	0
Control	1	0	0	0	0	0	0	0	0
Control	0.197269155659737	0.0335160678164434	0.0345478075686611	0.0375142863135739	0.0214577279689782	0	0.0382296424822562	0.637465312190351	0
Control	0.508193621438991	0.020884825053461	0.0461436925787067	0.0669173250488642	0.0429059571424381	0	0.0616679623617679	0.253286616375771	0
Control	0.247781061067171	0.035196163814273	0.0654771157764523	0.0782775565009377	0.0554032044904533	0	0.127708773670884	0.390156124679829	0
Control	0.354469517289602	0.0152056552427806	0.0403644122603394	0.0498971569061793	0.0283080220416318	0	0.0496339593055887	0.462121276953878	0
Control	0.130858194027393	0.0221548655898656	0.0197525739158814	0.0262649959911371	0.0114893750524986	0	0.0260289451979166	0.763451050225307	0
Control	0.0854163399246022	0.0374933196688735	0.0482744203639461	0.0463232696141188	0.0260530632210014	0	0.088544920640369	0.667894666567089	0
Control	0.308917720644101	0.0353745871688486	0.0410587703687532	0.0506417323257814	0.0406962441860495	0	0.0552064288981733	0.468104516408294	0
Control	0.408740464983788	0.0595537772295525	0.0515792797744711	0.0658606584899287	0.0570402342852385	0	0.0657629530909627	0.291462632146058	0
Control	0.133926025239259	0.028117888804942	0.00721591111493409	0.00952379536529261	0.00198710803531934	0	0.0261455762906092	0.793083695149643	0
Control	0.76455931842765	0	0.0415375432858397	0.059881272419896	0.0520230280053397	0	0.0421843475063778	0.0299926359798855	0.00982185437501174
Control	0.86921111918996	0	0.0217973755539952	0.0354427175468672	0.0273026617970587	0	0.0254252557528913	0.0144695818923165	0.00635128826691152
Control	0.411584831499841	0.058228635386218	0.0554396717780757	0.0795598829096324	0.0552745094988297	0	0.0805218004753163	0.259390668452087	0
Control	1	0	0	0	0	0	0	0	0
Control	0.920459426232235	0	0.0133601648760176	0.0206376081963476	0.0146444663345719	0	0.0191840372886239	0.010207774138215	0.00150652293398934
Control	0.637172935257114	0	0.0495157269267042	0.0641781385222201	0.0431334205024304	0	0.0634168849904748	0.142582893801057	0
Control	0.889012231205669	0	0.0186312685696117	0.0258786849825768	0.0184901291032957	0	0.0230937847124766	0.0219089600216411	0.0029849414047294
Control	0.815376430851611	0	0.0283178669995613	0.0423110547587599	0.0319996495183567	0	0.0382697291691812	0.0386556849825499	0.0050695837199803
Control	0.342954415397136	0.0347297032709402	0.0394529862625314	0.0568739024889638	0.0466941370856796	0	0.0445307393286008	0.434764116166148	0
Control	0.500012603772537	0.224946159118279	0.0469627118586251	0.0765931662906114	0.0721478245501954	0	0.0515991271539452	0.0223742478810812	0.00536415937472571
Control	0.858178074848735	0	0.0246765335696873	0.0356500569187565	0.0259763364685028	0	0.0317222965847406	0.0226427637036812	0.001153937905897
Control	0.161684279393648	0.0390637845246775	0.0401861322345529	0.0508203251831342	0.0253584164250801	0	0.0890079891177218	0.593879073121185	0
Control	0.218777735966304	0.0744320410437181	0.0410472165138204	0.0558827984329	0.0394828266164525	0	0.0775965492102259	0.492780832216579	0
Control	0.135556210570959	0.0430514183155968	0.0312502997991323	0.0368418808866152	0.024749088726602	0	0.0388528535541861	0.689698248146908	0
Control	0.0989965295617947	0.0296595617302924	0.0200711638993525	0.0144430612876971	0.0148032230179765	0	0.0401069813882923	0.781919479114594	0
Control	0.199785424260028	0.0333960348916578	0.021850998370024	0.028819467394132	0.0125303755888421	0	0.0319384963617766	0.671679203133539	0
Control	0.1841542399661	0.0238899884976075	0.030940866483724	0.0441061318375088	0.0296171146749849	0	0.0510025758233424	0.636289082716733	0
Control	0.0825686545257776	0.0178948067335298	0	0	0	0	0.00684935052551981	0.892687188215173	0
Control	0.993335862167932	0	0.00114432282685767	0.00162280284258619	0.00125733830974465	0	0.00134125171839358	0.00125221692379207	4.62052106932975e-05
Control	0.123397177299241	0.0343299662744077	0.0275559053424355	0.03380408920273	0.0211506759530213	0	0.042205971556843	0.717556214371322	0
Control	0.504016776890076	0.0607502202670416	0.080463676518601	0.101489027922484	0.10346025216164	0	0.0590330485124591	0.0823396450706707	0.00844735265702783
Breast cancer	0.86083334500265	0	0.0277528887722994	0.0373098103338813	0.0354577924137217	0	0.0230852804082689	0.0155608830691786	0
