# Supplementary material for: The WID-BC-index identifies women with primary poor prognostic breast cancer based on DNA methylation in cervical samples
Source: Nat Commun. 2022 Feb 1;13:449. doi: 10.1038/s41467-021-27918-w (PMC8807602; doi:10.1038/s41467-021-27918-w)
Supplement: Supplementary file 4 — Source Data [file 41467_2021_27918_MOESM4_ESM.zip › WID-BC-source-data/suppl-data/suppl-figure-4e-f.csv]

WID-BC-index (epithelial)	WID-BC-index (immune)	WID-BC-index (shared)	immune cell proportion	type
0.113699566164013	-1.62090064572524	-1.82001955636624	0.545655264282992	Ovarian cancer
0.694629841176	-1.93899827890973	-1.89866614478228	0.90555595460893	Ovarian cancer
-0.0388932316615956	-1.25413788754058	-1.00606752860567	0.104006476055452	Ovarian cancer
0.909479503224092	-1.59359643840665	-1.22052549608592	0.884280468125117	Ovarian cancer
0.122802400984992	-1.48590756336391	-1.50049557068822	0.329654754078892	Ovarian cancer
0.695563176091887	-1.7122739904722	-1.35331728569654	0.860173227155287	Ovarian cancer
0.222264230623768	-1.49109775280508	-1.00152469357526	0.0916071518148913	Ovarian cancer
0.384424291340874	-1.52499122687508	-1.34832237303016	0.357852164354351	Ovarian cancer
0.220171339586002	-1.33627050530827	-0.97782034795843	0	Ovarian cancer
0.117881418646739	-1.51299598443527	-1.30827742262967	0.359455465387122	Ovarian cancer
-0.11783310385079	-1.56244118735315	-1.34068147042677	0.401628515608455	Ovarian cancer
0.22792339928317	-1.29217128113793	-0.996028274992068	0.116704749457171	Ovarian cancer
0.587744232396766	-1.81451752797299	-2.22170406503965	0.442042255818846	Ovarian cancer
0.120362146051332	-1.76065316953221	-1.68743637621156	0.577436907481152	Ovarian cancer
0.671002470882375	-1.59317525955893	-1.1662104297206	0.827637514735304	Ovarian cancer
0.397967793538759	-1.93060625365068	-1.84536503593212	0.53727983590784	Ovarian cancer
-0.178918448570568	-1.25683383676926	-1.00644255671727	0	Ovarian cancer
0.148569197627178	-1.52445876985545	-1.44560635687808	0.523993468612865	Ovarian cancer
0.137205304258914	-1.68110164182246	-1.72150513603299	0.274270838250903	Ovarian cancer
0.765548036833029	-1.55323578841187	-1.39494191598836	0.899782053550935	Ovarian cancer
0.332786558170519	-2.09384369191769	-2.28746185152374	0.910094302211196	Ovarian cancer
-0.180238284488761	-1.31207332162203	-0.946154748787149	0.100627804095997	Ovarian cancer
-0.104708126763713	-1.53197560677934	-1.31673495317058	0.315483774530547	Ovarian cancer
-0.0115041907302494	-1.53780213156655	-1.17180852652578	0.0976393840049477	Ovarian cancer
0.0142886555761169	-1.50950939289797	-1.84329863190119	0.122231153837515	Ovarian cancer
-0.252604416172879	-1.46138078886382	-1.20847170521329	0.279187589714187	Ovarian cancer
-0.257387935512406	-1.38751693024235	-1.28277068755989	0.348459290345528	Ovarian cancer
0.195217948803841	-1.45670426277819	-1.26353614288381	0.137066428569135	Ovarian cancer
-0.256948837559598	-1.3085411219546	-1.34058531155379	0.0520535270270905	Ovarian cancer
0.33202560995599	-1.95293941630263	-2.65421042074376	0.551881419006453	Ovarian cancer
0.63603511839255	-1.84367554961099	-1.72860403836024	0.876401919742998	Ovarian cancer
-0.363575840175889	-1.41559222015691	-1.81109154524535	0.286364024729665	Ovarian cancer
0.303006865513532	-2.23398102744966	-2.15955278156309	0.845339896612142	Ovarian cancer
0.0552732113514179	-1.7871448960427	-1.67714384935327	0.829317889271719	Ovarian cancer
0.309224274486278	-1.8762290174374	-1.76492065440356	0.811035595005813	Ovarian cancer
0.674537265523107	-1.56200757166137	-1.29898348084884	0.617932254195928	Ovarian cancer
0.408319124340932	-1.98455270134761	-1.50348004954813	0.825966726256189	Ovarian cancer
0.41666610488968	-1.75944296799485	-1.69047467537436	0.665186089301112	Ovarian cancer
0.469101126137121	-1.5077500801895	-1.71457821230369	0.20743266433019	Ovarian cancer
0.286490305089335	-1.54274829999112	-1.35977152401721	0.802561710529103	Ovarian cancer
0.797315855222158	-1.70196170653101	-1.61881318330752	0.612178855781968	Ovarian cancer
0.241633458755215	-1.93957507313381	-1.94950670432501	0.813750030485898	Ovarian cancer
-0.0959304789706149	-1.54147923461536	-1.92961576954362	0.146197024275066	Ovarian cancer
0.467517752632395	-1.41028523467411	-1.18591330788377	0.288567542512275	Ovarian cancer
0.284035081990743	-1.7382477505666	-1.67658278956063	0.683113242867192	Ovarian cancer
-0.326824041459808	-1.23844483746238	-0.984367612825943	0.144186392950711	Ovarian cancer
0.00422068057745527	-1.45581775308551	-0.94590039170421	0.185878375753325	Ovarian cancer
-0.80470671445943	-1.45730480707448	-1.5321942275021	0.147976391492309	Ovarian cancer
0.630878379319467	-1.54154413468234	-1.09333889089717	0.22514980860016	Ovarian cancer
-0.347886392447575	-1.63281291448088	-1.67525091419076	0.498891524385196	Ovarian cancer
-0.119121515851786	-1.4571455898401	-1.58459256133454	0.0964593148485983	Ovarian cancer
0.489585797448721	-1.29386310147068	-1.33534731503773	0.247174532666432	Ovarian cancer
0.274034828318856	-2.02429968765681	-1.93545680985905	0.771681395575752	Ovarian cancer
0.332505288643115	-1.3854956908993	-1.25955552910833	0.223315461672537	Ovarian cancer
0.00146602707655763	-1.5125548495681	-1.56289341146853	0.209003904037105	Ovarian cancer
0.347555338626408	-1.30198114119665	-1.40118227184537	0.557247296068565	Ovarian cancer
-0.510072382259999	-1.4054258617418	-1.3777874219112	0.130267294554679	Ovarian cancer
-0.0789091763135479	-1.59174577241864	-1.484091090854	0.31855723100438	Ovarian cancer
0.645980738140188	-1.96224841929283	-1.82934388554504	0.78697268827794	Ovarian cancer
0.533754515219077	-1.65572259256839	-1.53071683149475	0.28338778889752	Ovarian cancer
0.306972815885623	-1.54737746552604	-1.5302660110211	0.319081109997592	Ovarian cancer
0.78517149429649	-1.9769991053643	-1.80527042439428	0.861582375064936	Ovarian cancer
0.495361485595224	-1.94178708294547	-1.76258623294906	0.664274704780927	Ovarian cancer
0.697013200126804	-1.71921827888461	-1.59040077263504	0.793114788939918	Ovarian cancer
0.33483115734519	-1.71106629069292	-1.92734775584184	0.448046084433763	Ovarian cancer
0.639947274211489	-2.18264567556924	-1.64435680468809	0.810573276898407	Ovarian cancer
0.484683685542205	-1.84927562494629	-1.45779303586328	0.910212301740114	Ovarian cancer
-0.305781766625692	-1.31872093174231	-1.52421637009876	0.0261199997611383	Ovarian cancer
0.214160071015507	-1.44487802901074	-1.41722546761833	0.371704092752404	Ovarian cancer
0.47125162309743	-1.56450926213379	-1.53774085481562	0.290955658315522	Ovarian cancer
0.146611111353855	-1.48870340703833	-1.48646484289191	0.13347229345102	Ovarian cancer
0.450611941442937	-1.77844857188123	-1.49623704084457	0.754367707937734	Ovarian cancer
0.554203363686515	-1.84747624928797	-2.05224074625304	0.844092593858785	Ovarian cancer
0.71271175377578	-1.8726334597595	-1.63113633099461	0.815056133244375	Ovarian cancer
0.259483494835372	-1.69575957850012	-1.59087068265281	0.521138950884757	Ovarian cancer
0.0218012492690399	-1.31939810149724	-1.02899867166172	0.219679777728336	Ovarian cancer
0.186457782339054	-1.37149295252491	-1.16240498102674	0.119621931090649	Ovarian cancer
0.318507901856751	-2.0107722203903	-1.98214776974329	0.691002522091126	Ovarian cancer
0.30348755706939	-1.74465562501862	-1.58085773514155	0.449931772620381	Ovarian cancer
0.668977713234911	-1.55546108847603	-1.56368622680269	0.52400311719717	Ovarian cancer
0.303493004043373	-1.53822405544452	-1.29646238278038	0.196797733453105	Ovarian cancer
0.581065129262513	-1.61214317307518	-1.49208430705731	0.859658282739637	Ovarian cancer
0.198754461370689	-1.39866953584284	-1.25144341611575	0.0731043691580251	Ovarian cancer
-0.0267043483835141	-1.52211478121856	-1.35294840561156	0.578836839813238	Ovarian cancer
0.083626280469872	-1.85049925283618	-1.84763488873627	0.282742894206397	Ovarian cancer
-0.195472312636685	-1.45047428193755	-1.48760527508796	0.32509572460108	Ovarian cancer
0.0306127459716523	-1.37261981903859	-1.235879523534	0.0481480147157347	Ovarian cancer
0.544704714487221	-1.55286928024409	-1.44292398163766	0.595197587785689	Ovarian cancer
0.242171086579465	-1.39946255359715	-1.26220579231354	0.00512610990401284	Ovarian cancer
-0.608892941438052	-1.09720467226314	-1.11917407697007	0.0043922102842983	Ovarian cancer
-0.751334629822105	-1.15597175627887	-1.1344348473881	0	Ovarian cancer
0.493326685104439	-2.09947622244516	-2.09602170219156	0.51552651421355	Ovarian cancer
0.443999843765557	-1.86297878340184	-1.98583168103011	0.612483448317885	Ovarian cancer
0.713127599562268	-1.76747168518175	-1.6277893239248	0.709989087159725	Ovarian cancer
0.390905558959832	-2.24905278915708	-1.95607747043767	0.686815138965085	Ovarian cancer
-0.167059941339711	-1.58255225065507	-1.40265625535961	0.3938834958762	Ovarian cancer
0.580163347720775	-1.94684134424132	-1.69120977249644	0.701095941469951	Ovarian cancer
0.428208958191165	-1.58827571401057	-1.63669834604472	0.609526688013561	Ovarian cancer
0.0164071462745631	-1.27070119935703	-1.20901632203866	0.0308403776718499	Ovarian cancer
0.708281701002812	-1.45122210616944	-1.2307851468662	0.358714777587061	Ovarian cancer
0.46981545058791	-1.8403477465361	-1.91714703726311	0.714108871606936	Ovarian cancer
0.519920814595253	-2.01426078234569	-1.76948419096386	0.825049776935567	Ovarian cancer
-0.302047795111613	-1.3725969813191	-1.17623597220334	0.224644971304073	Ovarian cancer
0.548844008745627	-1.89468463179198	-1.53001930415728	0.713689525904776	Ovarian cancer
0.176920162162305	-1.39951896043556	-1.22271530338047	0.121251452156029	Ovarian cancer
0.400260153213742	-1.63936435875147	-1.77417105551121	0.446828771797661	Ovarian cancer
-0.372088346831313	-1.36807233468503	-1.06055454028195	0.0883232253995587	Ovarian cancer
0.257284296521204	-1.35417645508944	-1.26885677505043	0.0505255301769922	Ovarian cancer
0.5919654176618	-1.75009428900819	-1.96664869094927	0.370230084695242	Ovarian cancer
0.374574474171021	-1.46683941466484	-1.32961799754195	0.289867487670031	Ovarian cancer
-1.01179231698652	-1.30877120758442	-0.888597780255094	0	Ovarian cancer
-0.693716341414718	-1.31231850000338	-1.73121309832391	0.0703411050034164	Ovarian cancer
0.192055232549639	-1.9601629361711	-1.99185065875488	0.768780956267435	Ovarian cancer
0.29744322249384	-1.52827980844129	-1.37876044584102	0.566920135073856	Ovarian cancer
0.358079724496966	-1.91803421175101	-2.05911634864415	0.200502285815739	Ovarian cancer
-0.218819483746085	-1.48336838710626	-1.90759237330256	0.117730093939766	Ovarian cancer
0.574965531964108	-1.897619115984	-1.84855142258914	0.775679873174544	Ovarian cancer
0.558083310379043	-1.47592266741601	-0.992207565122966	0.11495846058118	Ovarian cancer
0.423284288380313	-1.73020259094218	-1.33312111695436	0.741880428666816	Ovarian cancer
0.0763654948302297	-1.50622014370294	-1.8132229007042	0.148451666895405	Ovarian cancer
-0.0957255458760983	-1.73141317566491	-1.75770004585644	0.605811025797031	Ovarian cancer
0.220876473927139	-1.77590596985923	-1.78767982550585	0.562784236227931	Ovarian cancer
0.46745592942009	-1.76110769742157	-1.76433302629848	0.846888306156787	Ovarian cancer
-0.127638795996026	-1.78244143021857	-2.54546523013682	0.390023149392402	Ovarian cancer
0.0416535901580196	-1.4050373553439	-1.23789745883521	0.0328580023864474	Ovarian cancer
-0.274140619381227	-1.45798805472277	-1.48289736224321	0.0666226996641716	Ovarian cancer
0.908669000865703	-1.60862977303842	-1.76844307581514	0.681850756565756	Ovarian cancer
0.484816228513623	-1.52842500430752	-1.25672178584744	0.616199498996105	Ovarian cancer
0.274981282299702	-1.64534585221584	-2.00077104422697	0.668712182964703	Ovarian cancer
0.347172545977526	-1.84517687498375	-1.77721161182617	0.613558099914878	Ovarian cancer
0.480646775271206	-1.1731240207146	-0.896842375198896	0	Ovarian cancer
0.594124973170959	-1.81464830844291	-1.6104472841526	0.915318157808688	Ovarian cancer
0.0973161478860528	-1.43300619894167	-1.19349045449129	0.353808994022592	Ovarian cancer
0.513966716471596	-1.9337054532618	-1.93117354122294	0.82569815748849	Ovarian cancer
0.151302328933053	-1.44150761638076	-1.64642289317321	0.389106242315601	Ovarian cancer
0.823457771802319	-1.4222170892634	-0.818854559945096	0.037218337822098	Ovarian cancer
0.552155956154059	-1.71243556551351	-1.67896683414114	0.788134469840545	Ovarian cancer
-0.284532096201042	-1.20435362473323	-1.1450322057917	0.13626987118846	Ovarian cancer
0.44272859089946	-1.65052966028726	-1.31259771273079	0.828400140457329	Ovarian cancer
-0.567271862762292	-1.42303278685013	-1.64178530832032	0.380973294376163	Ovarian cancer
0.416350240528484	-1.69129525749163	-1.3931854424787	0.713687324528643	Ovarian cancer
0.197503831469	-1.2838871800018	-1.04627158891286	0.128623314252446	Ovarian cancer
0.626413380058231	-1.81711712063064	-1.40325105134256	0.744628696924984	Ovarian cancer
0.825854816786566	-1.56332929156735	-1.25459182956601	0.299273884246819	Ovarian cancer
-0.0363469866485224	-1.70043185065218	-1.98988433728899	0.31532839653561	Ovarian cancer
0.132282938989509	-1.30227879214907	-0.616613950146852	0.030457122134547	Ovarian cancer
0.670841061398364	-1.9413718953005	-1.46148973947166	0.761942332354641	Ovarian cancer
0.589236490225046	-1.97772226014507	-1.77105175205289	0.878220380493524	Ovarian cancer
0.683721069251784	-1.8503870853399	-1.53668823932457	0.679714492080168	Ovarian cancer
0.391640487812025	-2.18670446105124	-2.03865683621624	0.787562725752514	Ovarian cancer
0.377643060943403	-1.74707850209972	-1.47624094138079	0.549653320860127	Ovarian cancer
0.600394094751266	-1.67140093684388	-1.31867744653934	0.579481105978589	Ovarian cancer
0.260223196153355	-1.49901620947857	-0.972368597310648	0.174491936887563	Ovarian cancer
0.592412966610789	-1.71697164903591	-2.37762819060582	0.036263481070356	Ovarian cancer
-0.0825846230194719	-1.79748916173904	-1.46249603215092	0.55435160225363	Ovarian cancer
0.758969618237304	-1.67772057531623	-1.29460883689042	0.800449027657198	Ovarian cancer
0.550035782983472	-1.94233479372877	-1.87495913899997	0.791511065484372	Ovarian cancer
0.283564108913221	-1.3175329889641	-1.29978424821548	0.0572500779045683	Ovarian cancer
-0.635272050041466	-1.42758552985371	-1.78648967263541	0.270347806731165	Ovarian cancer
-0.385644676101827	-1.30842706641779	-1.0260021413228	0	Ovarian cancer
0.0123418264705484	-1.58342686397525	-1.49816412465096	0.367370423424246	Ovarian cancer
0.309321446225995	-1.56122632600395	-1.74469277621645	0.0959554437162093	Ovarian cancer
0.50489807627421	-1.79407380742885	-1.63565547148029	0.715096588204269	Ovarian cancer
0.396489409284998	-1.66248073078248	-1.48367388202653	0.860139032976751	Ovarian cancer
0.409727063702061	-1.64929401800835	-1.51065655227628	0.101339488819119	Ovarian cancer
0.29048355745769	-1.80826151205949	-2.22978966024117	0.439804403470674	Ovarian cancer
-0.472492986684192	-1.22786306590878	-1.29047589188805	0.0321456252830594	Ovarian cancer
0.32000590941526	-1.72835930517032	-1.66850265391767	0.540182399387715	Ovarian cancer
0.536851210548625	-1.71905913762535	-1.56942092989268	0.859703574290268	Ovarian cancer
-0.128343572514968	-1.50703099118015	-1.59537439509977	0.327052754653573	Ovarian cancer
0.660893631398588	-1.79548597948647	-1.72326750981745	0.60544115834189	Ovarian cancer
0.661827178424174	-1.64848064800499	-1.70172008393684	0.88582463357395	Ovarian cancer
0.0842660169123981	-1.81848050614566	-2.03110925512033	0.14562131038456	Ovarian cancer
-0.117530871712494	-1.51524742134493	-1.2104549641378	0.2119516603939	Ovarian cancer
0.459619680754096	-1.62740499038465	-0.999053648592623	0.113510343518201	Ovarian cancer
0.634215396805487	-1.4986627267947	-0.983453923610163	0.626612163775415	Ovarian cancer
1.22872475353883	-1.53661644827784	-1.20242803786776	0.310245700384624	Ovarian cancer
-1.14446724626197	-1.32101596895115	-1.39838037330895	0.028125321735858	Ovarian cancer
-0.055923564600399	-1.4209506478751	-1.30711106394661	0.017364757706291	Ovarian cancer
-0.153610159936934	-1.43485352463594	-1.45297848428226	0.244784686780758	Ovarian cancer
0.251494598032114	-1.32987953418181	-1.40181638419006	0.371809493047768	Ovarian cancer
1.21915410980083	-1.98601331838332	-1.36814940650629	0.67672145245923	Ovarian cancer
0.478386076922729	-1.38639421712905	-1.10913047877077	0.230859702919061	Ovarian cancer
0.217133057008328	-1.69610637335584	-1.91565002914923	0.711322368232868	Ovarian cancer
-0.427369606651395	-1.38117170263753	-1.35448491903626	0.194817010386977	Ovarian cancer
0.18844922210869	-1.23817266280563	-0.704006808137617	0.0113057015187752	Ovarian cancer
-0.102515879007386	-1.27361863682963	-1.46027509492875	0.175246951853891	Ovarian cancer
-0.0623935101666581	-1.27533868354975	-1.38397935415906	0.280983924813543	Ovarian cancer
0.0507130604690659	-1.20385660144988	-0.91888241447105	0.00681311563725963	Ovarian cancer
-0.865629104245954	-1.26394771229257	-1.50527170903112	0	Ovarian cancer
0.189381354884943	-1.53440964265082	-1.43677863362263	0.449061266854202	Ovarian cancer
-0.366495775845979	-1.3755106602517	-1.30568258340154	0.172111424298524	Ovarian cancer
-0.475892847614485	-1.36991346499934	-1.11849927745652	0.0626817638679698	Ovarian cancer
0.155446660663226	-1.43114009624123	-1.65636002597868	0.218230339692494	Ovarian cancer
-0.204315740977581	-1.7104835420263	-1.86102742681715	0.370658524371988	Ovarian cancer
-0.334872184592737	-1.30606600756131	-1.33397416615768	0.278913499491703	Ovarian cancer
-0.964849200283197	-1.34594775579671	-1.41203906719585	0.241593358060355	Ovarian cancer
0.168840860962898	-1.83002340587901	-1.70493507803506	0.575570353615226	Ovarian cancer
-0.013472605499032	-1.67653127996088	-2.15801771410722	0.343782805267625	Ovarian cancer
0.370502779610661	-1.77398327192538	-2.07494288521619	0.636406374009432	Ovarian cancer
-0.439419183143465	-1.27322595307147	-1.07268817655296	0	Ovarian cancer
0.541592659429457	-2.01570239323168	-1.95624455673102	0.832598370657585	Ovarian cancer
-1.23093560515778	-1.42257705287642	-1.44708213482726	0.116489400076814	Ovarian cancer
0.421913767892953	-1.64592679550072	-1.83474026014635	0.579471244092657	Ovarian cancer
0.433345519847669	-1.47652436011915	-1.53756222205964	0.229437501559643	Ovarian cancer
0.529280924730971	-2.11309205761805	-1.96417104832041	0.953125117112862	Ovarian cancer
0.346897757697687	-1.79397914280013	-1.7459744178277	0.717975485358717	Ovarian cancer
-0.511290660114428	-1.4188577687887	-1.41679411957786	0.358323854507373	Ovarian cancer
0.591821359985732	-2.00116492053601	-1.69106107531591	0.939589390301045	Ovarian cancer
0.591517105684093	-2.23476118341963	-1.47776920331284	0.853732376222896	Ovarian cancer
0.472209246566613	-1.69337592539189	-1.56978672619242	0.75525693714581	Ovarian cancer
0.0278384631288808	-1.74559718029026	-1.89958963304693	0.571491778266153	Ovarian cancer
0.00444356545831892	-1.57240139106476	-1.71830139717971	0.303960372692956	Ovarian cancer
-0.354360953280439	-1.44426319406815	-1.49032251955766	0.141569920066643	Ovarian cancer
0.138811912915864	-1.85903148773384	-1.97990769941346	0.523731320328425	Ovarian cancer
0.219178348941719	-1.99388562889186	-1.71094816778674	0.79589099801371	Ovarian cancer
-0.418594738234687	-1.57345146128975	-1.84058658239868	0.197840269702402	Ovarian cancer
0.431252496340417	-1.47686640756078	-1.05234054806195	0.663562697172632	Ovarian cancer
0.600030662067479	-1.70271406714061	-1.68291046794728	0.648720415752685	Ovarian cancer
0.637740497845342	-1.95761205420931	-1.72323566904106	0.825268182780188	Ovarian cancer
-0.348807559695643	-1.30929863914298	-1.31199449930097	0	Ovarian cancer
-0.018660288999978	-1.19089194928397	-1.27433815775264	0.141675898130862	Ovarian cancer
0.805200663418739	-1.84527044036103	-1.5078238145181	0.837256373413104	Ovarian cancer
0.35133291079946	-2.03931716371845	-1.48804928898112	0.976426320716283	Ovarian cancer
-0.305175939309398	-1.46110034875205	-1.14139464592341	0.0984582140521314	Ovarian cancer
-0.180741676426663	-1.35838916298618	-0.620708915343712	0.291457114541938	Ovarian cancer
0.708694575122454	-1.20547199249285	-0.627043423816339	0	Ovarian cancer
0.0876300912590036	-1.68208888213075	-1.37808846969252	0.270884015744674	Ovarian cancer
0.865639298865984	-1.82961794112366	-0.844610675602743	0.835405653156141	Ovarian cancer
0.310765529055321	-1.48290873451444	-1.16950960917752	0.393679898876053	Ovarian cancer
-0.848327176716974	-1.69397462026262	-1.56129904345968	0.335715150911089	Ovarian cancer
0.347860504496192	-2.02154583461128	-1.79279934188964	0.838021880553986	Ovarian cancer
0.224761314698141	-1.88034880032338	-2.07841356046845	0.837042688410197	Ovarian cancer
0.640064586616868	-1.5399994830173	-1.29795355209089	0.636138844504103	Ovarian cancer
-0.0181685516595348	-1.68486476271859	-1.71408228330528	0.587400831767396	Ovarian cancer
0.59641116916855	-1.63644352737023	-1.34154245135076	0.278428799819879	Ovarian cancer
0.494517016150761	-2.017737581604	-1.94322442817649	0.694521879370278	Ovarian cancer
0.766599274775983	-1.56232366977755	-1.29518243959337	0.723361112283073	Ovarian cancer
-0.918325408256274	-1.3945295613885	-1.49891911107081	0.093893595258986	Ovarian cancer
0.331473744719397	-1.71045803764839	-1.52706844655812	0.599171771562607	Ovarian cancer
-0.553573575325185	-1.25326320140347	-1.11296632363972	0.080687588346716	Ovarian cancer
-0.238020182473537	-1.45198795357435	-1.59368931598128	0.246546407548872	Ovarian cancer
0.398751194693046	-2.05506969495346	-2.12886663727504	0.842759985789898	Control
-0.870028518671979	-1.5913854605925	-1.46278823513647	0.171087763129129	Control
0.718993869806094	-2.01036724916214	-1.9872366361514	0.740280195214543	Control
0.512396578459512	-2.08084716257767	-2.08504888107498	0.764389664290557	Control
-0.808147823543424	-1.41484676122619	-0.845058382269292	0.0116472039002767	Control
0.262589897617497	-1.49323235822572	-1.4983928819004	0.396439571725659	Control
0.612221492709773	-1.87172199943552	-1.51906015217651	0.693002874761634	Control
0.118084669852692	-1.49548919685951	-1.38668430769496	0.276189726546185	Control
-0.918010349037125	-1.47294713045401	-1.21799807223485	0.207153258172182	Control
-0.346751068046518	-1.62173703063715	-1.55094781123802	0.429813887875932	Control
0.48090348274831	-1.70152747052619	-1.66742572642244	0.316485646036089	Control
0.548029873670607	-1.93494993613392	-1.91388640120614	0.782952748660713	Control
-0.0778504147764967	-1.51134807671686	-1.70678500359249	0.380639708598416	Control
-0.296985711671206	-1.56045300497404	-1.46880679926372	0.211549407561309	Control
-0.326010695778753	-1.479624793127	-1.55895143630008	0.0434724121658983	Control
-0.28086138013657	-1.55306502718097	-1.65896413530957	0.320278618888269	Control
0.279403244036296	-1.73596626651127	-1.66915666450606	0.605372251975784	Control
0.605925300606806	-2.1235418008	-1.79828439515823	0.861542543386296	Control
0.0279633203916436	-1.61760338041809	-1.24009414402577	0.378765650360322	Control
0.241855395636135	-1.71413327171993	-1.94874754846535	0.32489456291855	Control
0.300769809031046	-1.76223290825368	-1.63205165640221	0.409934572469189	Control
0.332917097308811	-1.93194408246745	-1.82760353819561	0.897438348602038	Control
-0.234238835828245	-1.58631714067426	-1.9521909006177	0.227626849831434	Control
-0.0466063965448597	-1.1967762976339	-0.908376706233886	0.0322922749775699	Control
0.305302534226312	-1.70529951038126	-1.67791705696727	0.671579422158687	Control
0.667656695153944	-1.85446015619297	-1.57586178015451	0.88341543877591	Control
0.314687018671602	-1.67215102211748	-1.62334632659229	0.781176930639323	Control
0.677187760473853	-1.75444586791215	-1.38905262816597	0.896065256684654	Control
-0.956238117406513	-1.09780280540671	-0.92151445755042	0	Control
-0.547789029009234	-1.43790495165462	-1.45960166222325	0.187470600365606	Control
0.00720569913329072	-1.75350635937647	-1.93637053658129	0.336784966004738	Control
0.647531516047026	-1.71615189933393	-1.60747195361592	0.557420856528205	Control
0.125002530957983	-1.85918006764737	-2.03935222837855	0.438661437071053	Control
0.507468274225831	-1.98302981040811	-2.00038292121752	0.718491257016994	Control
-0.821922972562277	-1.62902091504076	-1.68055368768232	0.230674411760649	Control
0.193295999607244	-1.74736765369324	-1.61871011404925	0.593084535529992	Control
0.137198727281362	-1.45282079537269	-1.64889621920718	0.607561760102329	Control
0.307322113823354	-1.78149733100037	-1.49323677227691	0.46851006658263	Control
-0.211468394708114	-1.59436712219054	-1.24067995034478	0.303258484280692	Control
-1.06206280095824	-1.23076672050643	-1.53499568572204	0.0380384665474442	Control
-0.260437033562127	-1.55975975067946	-1.23447432914808	0.291287110444853	Control
0.196318389455284	-1.61910741679753	-1.54069574625295	0.511629688809222	Control
-0.393057028574111	-1.55656296743968	-1.55594030166604	0.412557856961349	Control
0.430964879047524	-1.90871344253108	-1.82111048570462	0.688876694059585	Control
0.236125112353466	-1.43805622769361	-0.920279686347518	0.133327403044873	Control
-1.78311870077813	-1.37226886206738	-1.38223876781885	0.0225721567255146	Control
-0.109613018943239	-1.84865736573857	-1.89712029239338	0.49332077192101	Control
0.404001742504455	-2.24893897165474	-2.07146308659841	0.767342822151489	Control
0.272203305809073	-1.42065818763906	-1.14205406202156	0.527349590996378	Control
0.603104188636053	-2.02029714611056	-1.8284282610278	0.780887222238954	Control
-0.781748582743846	-1.87068568447737	-1.7040170104998	0.218480123660323	Control
0.208233908588258	-1.58480377424961	-1.90272555586639	0.298068417174764	Control
-1.78611143828552	-1.32986092570397	-1.45683975501622	0.0957575040048044	Control
-0.129576797781838	-1.30443663315204	-1.61063583936408	0	Control
-0.189098982026134	-1.61039486137379	-1.68403209381256	0.500191824241061	Control
0.0813388460801447	-1.61210406166504	-1.76291879459694	0.505559391544447	Control
-0.0677120338370396	-1.4499610540712	-1.49874202857112	0.265997075665284	Control
0.373108706690513	-1.61362891393971	-1.68752076490963	0.329343948535364	Control
-0.536420809595963	-1.62794732634868	-1.44662053023966	0.285806931499674	Control
0.501485614878374	-1.80039887230116	-1.57412170466712	0.621443517426179	Control
-0.549303665553731	-1.34420876973254	-1.34508939894727	0.386140111980881	Control
0.0395111940539327	-1.58615794013971	-1.50993152528289	0.401061698859773	Control
0.372903733517331	-1.88672281723502	-1.65280589732919	0.730862251719786	Control
-0.832785732604591	-1.4851049839568	-1.37481552160176	0.159752462169268	Control
-0.813018389434142	-1.39613567142891	-1.23144957334849	0.332070032917269	Control
0.411489602668124	-2.16591813279742	-1.88002647814078	0.869714081878026	Control
-0.313653833031785	-1.54079377770473	-1.37119803108868	0.39650661434143	Control
-0.324450782634839	-1.46285461782703	-0.796774453173228	0	Control
0.292947399438092	-1.90500760244511	-2.07845935657937	0.524463071788568	Control
0.38226489929031	-1.51422013702442	-1.29375364556385	0.399136377064087	Control
0.137415474153178	-1.49834111133614	-1.18244485054637	0.396706096938621	Control
0.431431939948759	-1.75681720475631	-1.32288757876285	0.873649249915559	Control
-0.0286574229567416	-1.44796377085952	-1.28997387113015	0.0189227286209378	Control
0.431956935109108	-2.20201027253374	-1.90529740331402	0.836446403407183	Control
-0.111024419414058	-1.43677350427373	-1.0525175033129	0.0649539197642253	Control
0.346393194879714	-2.15439035223739	-1.81840000952584	0.681801475444771	Control
0.115911437916184	-1.41144037502791	-1.64648546738962	0.258596532367172	Control
0.220471809015359	-1.39917059729856	-1.28444324526331	0.185229479594749	Control
0.601507386497988	-1.81504183303368	-1.59562460919321	0.823922139807978	Control
0.52266817402203	-1.98280615790599	-1.78344557843747	0.780870286767516	Control
0.329522030843139	-1.37628799481848	-1.43933958170709	0.481217036313079	Control
-0.0451593885031035	-1.36125778652841	-1.07244173796449	0.0650967115185468	Control
0.279427371447545	-1.76823175738001	-1.90484704317528	0.3727910118697	Control
-0.619909366719121	-1.55458806430889	-1.3818542042364	0.489700597782827	Control
-0.956343743538327	-1.56892329983845	-1.55561170380113	0.254718300514008	Control
-0.212855397361493	-1.55630791065611	-1.36468734577	0.273090872937147	Control
0.433569940714385	-1.64801895590386	-1.18027856280913	0.317123068153718	Control
0.13114656597809	-1.6725560842775	-1.65755337465749	0.527872711312284	Control
-0.22694080149641	-1.42310376503266	-1.57795582030209	0.0618543208183548	Control
0.466097488049795	-1.8649160098196	-1.64035334686847	0.885492238963624	Control
0.376663696660495	-1.92242262907076	-2.20607969714792	0.635381113692984	Control
-0.303221264323897	-1.76590520691666	-2.10274417968512	0.327899541310496	Control
0.0548832343698066	-1.71445039751979	-1.89300429359021	0.588344341482295	Control
0.336087240084341	-1.63299912091205	-1.62243396320801	0.67592485189114	Control
0.502477766495537	-1.6963909871219	-1.36293011783773	0.557196259538899	Control
-1.05528690545832	-1.28898248054079	-1.55631144444195	0.0723247796813098	Control
-0.232913010826028	-1.5508400792747	-1.72869647471022	0.500492535023838	Control
0.84953560292686	-1.23322543529498	-1.04107052299777	0.609472423098043	Control
-0.737435597959214	-1.59405207250043	-1.72685234656796	0.293289896767329	Control
-0.0169522406654413	-1.2648377377408	-0.998943864947447	0.0523903348772586	Control
0.543396382847741	-1.81414935934498	-1.56339779111419	0.82857903242168	Control
-0.569757222425832	-1.52904767786235	-1.71799987128889	0.425737464620145	Control
-0.430608845216344	-1.56455946674797	-1.60791172744785	0.367705985319592	Control
0.426675841719275	-1.83129420916629	-1.86128537076507	0.591218745989829	Control
0.490086901514807	-1.75766336669154	-1.63212966297793	0.644994179307145	Control
0.280553486152336	-1.8622328829007	-1.64371188805545	0.704369573988269	Control
0.217543476942019	-1.75906718041894	-1.38469954514868	0.536477320872839	Control
-0.0256231213541313	-1.30946488104866	-1.08104671559375	0.229312451289003	Control
0.279366609162887	-1.84570356557616	-1.86738437159967	0.624839898681968	Control
-0.386947495123824	-1.53282485119029	-1.36053578005785	0.280532207880095	Control
-0.179170638253227	-1.75262969757171	-1.98809175689037	0.393420393934606	Control
0.45241553864025	-1.86239325346656	-1.82078288487988	0.930578867739542	Control
0.551967192411056	-2.422167788132	-1.6620291768317	0.747302136017937	Control
0.609041383961958	-1.84572680133561	-1.57350626808158	0.806502318633003	Control
-0.0828877411870026	-1.86904402613751	-2.06793829133627	0.574548762500673	Control
0.49018576872766	-1.49749117947812	-1.39327774220316	0.0871633624916182	Control
0.539386946207042	-1.7786734194621	-1.69035939093996	0.542883912334965	Control
0.637943274259719	-1.89802383414413	-1.80229972492548	0.91532866126003	Control
0.668163954913371	-2.09241013587564	-1.84453572461888	0.660025154483864	Control
-0.952503397837922	-1.52814864842136	-1.65209813707809	0.252896123891394	Control
-0.984736341189531	-1.19643348356997	-1.23353572573449	0.00819679709128974	Control
0.453513862723275	-1.9334173387595	-1.6690793024555	0.697726509637593	Control
0.0950185360107682	-1.51813158392527	-1.59696691719857	0.442897028868669	Control
0.210327864754841	-1.8176385622728	-1.84192622021436	0.590370831145334	Control
0.614921402884684	-1.80069192674037	-1.90919799274177	0.647290649207027	Control
-0.199201484358077	-1.32805685724963	-1.67417610465432	0.349650101101191	Control
0.505942911180985	-2.03573370574801	-2.05117648130804	0.834684192395077	Control
0.472839547185552	-1.974514572624	-1.82510160219764	0.812842892265052	Control
-0.349098318435817	-1.43907188828428	-1.41413096846166	0.0931851055044406	Control
0.337078249147813	-2.01547554399231	-1.72897574099524	0.771158775185656	Control
-0.0549722377702266	-1.71525977822887	-1.55000396946832	0.538624558006589	Control
0.520124653761612	-1.92101293147809	-2.17521024245716	0.801175435178861	Control
-0.365244104949191	-1.40359594542113	-1.35076181870542	0.306372397870587	Control
-0.0215061604507157	-1.64897099587968	-1.73904482693982	0.622972331348823	Control
0.21789948207879	-1.80729348473658	-1.69556177750275	0.571646054082061	Control
0.434492792034442	-1.78949130434764	-1.4791157630861	0.786952445457607	Control
0.627616197961238	-2.03341859438425	-2.07890938422506	0.73721637540657	Control
0.0224818724205478	-1.49529997038881	-1.47333227793464	0.461898675436326	Control
-0.0177604718119978	-1.6746375710704	-1.71060694488688	0.590135486942923	Control
0.100398881656097	-1.72195596336396	-1.67873097192893	0.655902672221621	Control
0.60595076445821	-1.80573887754578	-1.71432069107082	0.619923305291235	Control
0.827457591221956	-1.84903175155276	-1.72060793310087	0.589005370309697	Control
0.0553713053351841	-1.49858123551005	-1.65785048301616	0.225031881642743	Control
0.439225567260955	-1.90659639463689	-1.65224727004824	0.66970647831041	Control
0.199721261583566	-1.64167730738069	-1.60115578935599	0.616255478740708	Control
0.456815734879309	-2.0979520420282	-1.94854034865838	0.930384342320581	Control
0.6466153045827	-2.03311174023612	-1.74892365071735	0.723163823890773	Control
0.131761894716192	-1.85073099853518	-1.61670826832874	0.456219467731442	Control
0.261474447220621	-1.483754927833	-1.21877292594603	0.204833609730284	Control
0.436046957273798	-2.20727451595176	-2.0687128792157	0.936397401039487	Control
-0.767553719420366	-1.26334402924613	-1.21076979313515	0.0201739345062094	Control
0.11746696177679	-1.90017019937952	-2.04769442935474	0.733952345572886	Control
-1.03229981452309	-1.39969088556328	-1.40798011105834	0.140597144557038	Control
0.346276712436409	-2.10243007518403	-1.90671710268786	0.816884825474407	Control
-0.108303851495603	-1.79292890928637	-1.8791405643949	0.519990934013848	Control
0.687210295829427	-2.34320893696959	-2.14952491648083	0.723226643474699	Control
0.559584266918789	-2.16358741328273	-2.04580590026106	0.710784584429395	Control
-0.372796889460912	-1.7450500059934	-1.73255590540935	0.506946792807666	Control
0.160889900476118	-1.75926088651296	-2.30486834030757	0.337649691856884	Control
-0.936225776789934	-1.4027570687255	-1.12910553149137	0.147107512449594	Control
-0.144873010907604	-1.60678194489575	-1.74228241868214	0.272419108226666	Control
0.587642716688176	-2.12091174859377	-1.86981626343195	0.909511085200214	Control
-0.279844633411757	-1.7042991953533	-1.57380445021278	0.49630724899088	Control
-0.600320964922066	-1.45086992833631	-1.55796427815702	0.331929468179373	Control
-0.245894257002823	-1.53958514515646	-1.71300979204831	0.289419486270964	Control
0.457834788833308	-1.72427906192145	-1.43390539566643	0.44085044704544	Control
-0.304437185156865	-1.56219983745273	-1.45412297412937	0.31586385759233	Control
0.107642168924871	-1.66570150905735	-1.38860937191643	0.360652999614754	Control
-0.277639089659302	-1.29510024641393	-1.2257332650725	0.362575772957703	Control
-0.168150959423798	-1.85467662246696	-1.79089230924708	0.608806332363727	Control
-0.653577091724074	-1.40037431821848	-1.39688708080084	0.255725002394333	Control
0.434745850135044	-1.82523089366593	-1.64797789364407	0.750458788668301	Control
-0.796912472386705	-1.53192911003631	-1.73236776490692	0.281052146333983	Control
0.316910593608867	-2.35654332198791	-2.11337194058228	0.904535291748073	Control
0.425929013646612	-2.30626830254162	-1.96616862245307	0.77722028806649	Control
-0.922439853140276	-1.42336414466798	-1.31906613883045	0.180430943190515	Control
0.12062286287474	-1.74046247334263	-1.54856763496015	0.588369486604332	Control
-0.668453152446258	-1.55490613803159	-1.68847268851187	0.133964571672774	Control
-0.632348562628609	-1.62526821586931	-1.58312254514346	0.326041427339468	Control
0.476319212460026	-2.56101552666043	-2.01009527413501	0.949226443959853	Control
0.398999997020562	-2.10407581882845	-2.00835263156223	0.844126675281769	Control
0.106768322126267	-2.02028283304293	-1.92816002038807	0.762621916218109	Control
0.124296337077133	-1.79845464741844	-1.72660104145891	0.70654778702096	Control
-0.211771476846064	-1.94062789076887	-1.91992248499635	0.565549524125522	Control
0.155448323527107	-2.15147866953324	-2.21704180787936	0.80307809717627	Control
0.225179758538676	-1.77432070389424	-1.20747639556867	0.477419997967582	Control
0.428357224429817	-1.97942077367616	-2.03064726569826	0.77079831702073	Control
-0.971395210316594	-1.33586821754368	-1.57630744155201	0.0621923326522515	Control
0.478646057944469	-1.7986599921489	-1.59690793240975	0.495010925984416	Control
-0.257811871263702	-1.73026985785874	-1.50031079112376	0.473569293479212	Control
-0.103390577954302	-2.01718666674209	-2.25418002793333	0.709436717965655	Control
-0.0658449586602372	-1.56049873671284	-1.6601113860116	0.46874610359385	Control
0.0945456372560421	-1.57942170383038	-1.91923231750337	0.181196483148904	Control
-0.609987645956263	-1.42500163036283	-1.34269290733773	0.173381990389864	Control
-0.266996322920203	-1.25745883896707	-0.975433706236598	0.0852030046196792	Control
0.399984117909447	-2.06908459097127	-2.16383382402544	0.799086418429137	Control
0.251471259784239	-2.22693901796872	-2.1136923983283	0.805155876902799	Control
0.176182394829562	-1.80046985149944	-1.73577307382199	0.610353531220508	Control
0.0123907580556549	-1.63015612647268	-1.41271607497418	0.464294721484174	Control
0.408647221932146	-1.95009696580641	-1.7365118462932	0.764959402214765	Control
0.348150480159073	-1.29523015106997	-1.53857233772295	0.0407798001874145	Control
0.0664240976945604	-1.28117923890858	-0.776428463731155	0.132189049613148	Control
-0.0596860058286012	-1.61156280086387	-1.55643552336357	0.521901998756314	Control
-0.334513405790048	-1.37471794092012	-1.31966259349065	0.189390198391365	Control
-1.09114308410472	-1.33524681535761	-1.28047951867714	0.0385379586091897	Control
-0.994783884582874	-1.55451706340971	-1.6582639540451	0.15035232719577	Control
0.336158635144122	-2.0831858152661	-2.02271420254864	0.876666699646005	Control
-0.36413760630523	-1.37921212150119	-1.0534902509146	0.155360004677683	Control
-0.113105400199129	-1.68049543974855	-1.66974646016652	0.393377508519078	Control
0.485186201778286	-1.99360454668394	-2.15338050125077	0.886402523604957	Control
-0.103563984982293	-1.69122455409881	-1.62489918576199	0.629004436046163	Control
-0.223505192975806	-1.33024442528327	-1.19284215250443	0.0501699227560971	Control
0.450691251380477	-1.99524203582065	-1.79506611972921	0.950222813381036	Control
0.447193892500599	-1.75186555102999	-1.99952307697261	0.677374049509858	Control
0.264166318926732	-1.74326593526165	-1.33253303193308	0.668661825737566	Control
-0.560193679807678	-1.53472573274757	-1.4762786981655	0.156173649325097	Control
0.393423907663584	-2.01736077461287	-1.91105932784026	0.772829566849181	Control
-0.40480762082578	-1.37437363342755	-1.05721985033241	0.230177759303786	Control
0.165733449569434	-1.97454609640199	-2.07398215685307	0.646247677075018	Control
0.47636368901907	-2.27482217834197	-1.92347044299601	0.865434735547675	Control
-0.149274761430632	-1.55049049051269	-1.70983785745029	0.572911006339433	Control
-0.513658705827978	-1.51703823443739	-1.42015324468145	0.343492657157669	Control
0.535873627518041	-1.34892672018476	-1.26900710420296	0.484781048788566	Control
0.0660828163288028	-1.80312254147213	-2.04377775973638	0.516644585339245	Control
0.501054005399549	-1.68134488921369	-1.36259041237545	0.736923390147798	Control
0.375245366431667	-1.98921800841025	-1.91478264221932	0.944544122730092	Control
0.452334603126543	-2.18713698095992	-1.72358631986636	0.932424306349746	Control
0.00524179573138495	-1.39175944746758	-1.54954354706293	0.00921308915146085	Control
0.211308027528088	-1.76612004078448	-1.53072805486965	0.67672846899489	Control
-0.303193186616174	-1.54585796431655	-1.64910667611711	0.255589687202144	Control
0.540393433093931	-1.93579862898811	-1.7968580807416	0.871553416748183	Control
-0.0242691338888446	-1.42703342218987	-1.08083095502616	0.372868086059919	Control
0.167950221068885	-1.5642223683287	-1.42893992489857	0.525899626406826	Control
-1.02791989930494	-1.28072006985325	-1.01425559907494	0.0342968700938431	Control
0.138256801915334	-2.12011214474363	-1.76836315391873	0.901633660242569	Control
0.232125119793802	-1.65855097331946	-1.77381629791066	0.745075296650324	Control
-0.629689211605227	-1.364273994957	-0.992679532680835	0	Control
0.293578360601822	-1.7814089415612	-1.54676210122342	0.8043275529916	Control
-0.467858035589949	-1.51092423931756	-1.20252854779716	0.260786010247137	Control
0.613759262287324	-2.13797210269469	-2.25779366454383	0.773370819022962	Control
0.214872709949433	-1.98025432791868	-1.72611911370253	0.856818659147067	Control
-0.91604248470136	-1.43969364101125	-1.53884004904953	0.248664235467342	Control
0.353621942382166	-1.79023672589515	-1.51779786129561	0.600290647290561	Control
0.226396198851977	-1.7547062232039	-2.13240997956277	0.52431453152573	Control
-1.57129976622516	-1.32166108651059	-1.16349278678222	0	Control
0.242302987807318	-1.66581416745642	-1.61028567972118	0.546002984035494	Control
0.223545242603095	-1.75050749232015	-1.60848562643429	0.534784942059861	Control
0.48815190215827	-1.67311948081807	-2.06284553006593	0.753318228315786	Control
0.00218516858566087	-1.51231955943638	-1.44973034887603	0.53988140459456	Control
0.27684167614413	-1.76454677344971	-1.83999438602464	0.703345910411958	Control
0.214051039780922	-1.62654134951451	-1.6508860590961	0.411119297446361	Control
0.475158724638722	-1.72928157256693	-1.52552616291014	0.888181574709489	Control
0.108992965043022	-1.67352043501406	-2.06034465268051	0.260246354636142	Control
0.538294659011501	-1.91604880530915	-2.1010111305265	0.41868164942291	Control
0.32531270371943	-2.00332008713753	-2.0043002611232	0.898343538458531	Control
-0.696204626437575	-1.4675830887048	-1.45572445544211	0.226860018817375	Control
0.684133192299273	-1.68496766089075	-1.70240346714615	0.414824979048058	Control
0.0144748736733953	-1.73526797896132	-2.22717744590635	0.324531010541927	Control
0.526486240842687	-1.59543419502899	-1.30790954930033	0.615613638570206	Control
0.0925919930681585	-1.62402437695392	-1.93357934243817	0.590631986708662	Control
0.525615726102433	-2.12017087437096	-1.70161333071766	0.704848931127271	Control
0.541012793176916	-2.07938494912587	-2.02863205918844	0.874302560818139	Control
-0.309801995679172	-1.79633490811597	-2.36230953756629	0.253516522546293	Control
0.257505887672191	-1.80243703194292	-1.94540633529315	0.555326422736469	Control
0.0329808816374351	-1.69926474146444	-1.51182213697288	0.62260963010602	Control
-0.18244039744398	-1.4876389754266	-1.17176858130452	0.143927761451168	Control
0.329853343841954	-2.10196860902908	-1.85315619954017	0.917501732297038	Control
0.150407835036174	-1.70938326117434	-2.00458301218015	0.651716140778776	Control
-0.835196847476642	-1.60793462108031	-1.55079932927056	0.282192610585607	Control
0.0804892145095928	-1.72301728283095	-1.91134197704917	0.533174405033216	Control
0.443238516120651	-1.58678106762529	-1.34928316529682	0.630667726016757	Control
-0.184975167199869	-1.59482110247902	-1.36175484574378	0.449423728110566	Control
0.232672257834882	-1.7236346489003	-1.58158044677595	0.709191243412242	Control
-0.467853888058802	-1.38074748438642	-1.16275280909051	0.184698778876139	Control
0.287360845978589	-1.99822894669977	-1.82822351073818	0.747936528224618	Control
-0.355135748285298	-1.48160969821479	-1.48075906605466	0.400512996585361	Control
0.343119940021191	-1.69409513953096	-1.64812403960588	0.870732077641593	Control
-0.429608950463464	-1.27582498063495	-1.20107257035916	0	Control
0.0540441495166999	-1.67949340920463	-1.92241421788384	0.216997802878132	Control
0.547880414054713	-1.89367737973135	-1.39825026775663	0.794420129636785	Control
-0.268208320081544	-1.57241297734662	-1.64172269701895	0.500381229238428	Control
0.0879368152701558	-1.73410326582035	-1.30899061111385	0.517404882243066	Control
0.379007432374625	-2.10221608229096	-1.89942198800709	0.772070645938006	Control
-0.410758039340626	-1.60579150773677	-1.46611096738706	0.405298968287934	Control
0.366699124692996	-2.26755759489367	-2.04529573640947	0.81414760069914	Control
0.0681873143085607	-1.80740244645246	-2.02513855821454	0.446550004694329	Control
-0.495886616949602	-1.56572217677467	-1.37828366009812	0.279990657632621	Control
-0.187799352539245	-1.54305197576008	-1.58066979515478	0.545693065742293	Control
0.322054959802441	-1.2899304427044	-1.32345235571517	0.00253602964212153	Control
0.442115189025565	-1.75909517739151	-1.67058042483076	0.513469319398493	Control
-0.374237848150192	-1.71305899216945	-1.94775569403682	0.354714926916134	Control
0.426341166040284	-1.39591699139932	-1.1864644202356	0.240832431370059	Control
-0.234972225196325	-1.4059634919649	-1.92192978636601	0.0596437859807915	Control
-0.0313791227277387	-1.79929227271744	-1.70889739559987	0.647000925779079	Control
0.035132354598959	-1.94786630131976	-1.72651794966481	0.686351364685118	Control
-0.179700094559963	-1.32881416560753	-1.06640253435005	0.360822214806432	Control
0.478962515110322	-1.76396540701791	-1.7490671543912	0.698876799719422	Control
