# Supplementary material for: The WID-BC-index identifies women with primary poor prognostic breast cancer based on DNA methylation in cervical samples
Source: Nat Commun. 2022 Feb 1;13:449. doi: 10.1038/s41467-021-27918-w (PMC8807602; doi:10.1038/s41467-021-27918-w)
Supplement: Supplementary file 4 — Source Data [file 41467_2021_27918_MOESM4_ESM.zip › WID-BC-source-data/suppl-data/suppl-figure-4a-c.csv]

WID-BC-index (epithelial)	WID-BC-index (immune)	WID-BC-index (shared)	immune cell proportion	type
-0.882226718915091	-1.74233563851372	-1.49346138547252	0.110568755928999	Breast cancer
-0.930370104201138	-1.8343219578197	-1.58151208457011	0.0539056522527364	Control
-0.92158923506078	-1.72912362307048	-1.74452521870613	0.0238375458937614	Control
-0.852873618345559	-1.89638495521515	-1.85844606091785	0.280045170884144	Control
-0.731396692245692	-1.73970163513038	-1.57415243034883	0.0321277771691463	Breast cancer
-0.711181496959263	-1.74194591617672	-1.75758255600447	0.315772006841596	Control
-0.822304508585286	-1.8381666049676	-1.77194006534926	0.271841078960836	Breast cancer
-0.439269248106859	-1.9335929702593	-1.79728345341823	0.355024588199717	Breast cancer
-1.04638773533177	-1.80537422784129	-1.68251668826661	0.141439708357082	Control
-1.16008740355485	-1.8851305931423	-1.90355493585329	0.0566198998429928	Control
-1.26271591695048	-1.76557378260632	-1.65215385283245	0.0892615406430557	Control
-1.09588055982847	-1.79386992519688	-1.61513469367787	0.0668110311829676	Control
-1.02391807260798	-1.79084825086349	-1.91665998379737	0.222098333488461	Control
-0.584544063230861	-1.71865533202657	-1.43640320247006	0.349974397607425	Control
-0.0558182047196309	-2.08091031398556	-1.59002654492995	0.544485468854565	Control
-0.085146756344632	-1.67754621182209	-1.59831944347917	0.471226224154606	Breast cancer
-0.89859264459884	-1.70162622832613	-1.3412231762154	0.0746513446936368	Breast cancer
-0.540548442089605	-1.87137350606828	-1.48555902485879	0.343475134913371	Control
-0.579042287519125	-1.90065795238221	-1.67079128099142	0.308048835921211	Control
-1.15742168225484	-1.74326402728364	-1.50774656925736	0.0237743593781073	Breast cancer
-1.02828299977275	-1.90449636172487	-1.71061548600603	0.257218550547332	Breast cancer
-0.989539571728275	-2.15943361526136	-1.8704068379696	0.316757954696269	Control
-0.414323036289959	-1.87776506965336	-1.84176974445438	0.435977067837952	Control
-0.758935517574841	-1.82499722941224	-1.73099284785142	0.246838393883467	Control
-0.720357223216107	-1.92833412038246	-1.88702376392136	0.128041983936594	Control
-0.880572260908404	-1.85351328941852	-1.75994830194912	0.199029012520067	Control
-1.38616284144434	-1.72228621574957	-1.6449715342684	0.0458573903054711	Control
-0.377921034847934	-1.71561203545922	-1.67847368142525	0.399569331393194	Breast cancer
-1.13206224551573	-1.72323298868149	-1.73103581762818	0.04815966400404	Breast cancer
-1.40428826870774	-1.82416946448754	-1.80379670796231	0.00502029175643662	Breast cancer
-1.18958720730643	-1.70814436135012	-1.30875783112434	0.0221116496726931	Control
-0.540843447315327	-1.84387669548467	-1.63844589156843	0.389051177223643	Control
-1.24534925542396	-1.63380882449095	-1.33890102446345	0.0235767099942172	Breast cancer
-0.729931413135243	-1.83791087969701	-1.40349379006267	0.149518056263122	Breast cancer
-0.289890796675681	-1.80583569293876	-1.71757415939133	0.495362141244377	Control
-1.41545984475107	-1.68705190112411	-1.83412535020334	0.00756689791898249	Control
-0.831501291305862	-1.88459816334254	-1.80586216435937	0.136298866039562	Breast cancer
-0.827131321680062	-2.03198479892776	-1.75846015938437	0.335686199615964	Control
-0.352060068249379	-1.92128268933149	-1.74826705066525	0.411378910045325	Control
-0.622780763400982	-1.74721754090997	-1.75874461524003	0.334088983367684	Breast cancer
-0.713847592657457	-1.77478170944952	-1.66606250936809	0.15796942198914	Breast cancer
-1.27245880823067	-2.05951822323991	-1.75745036388971	0.121872838772643	Control
0.0286682207147493	-1.76853238890483	-1.63894464068324	0.544892690304533	Breast cancer
-0.449425627612847	-1.94255076743079	-1.79080648379976	0.379499402150027	Control
-0.959818148790002	-1.7140310679632	-1.59648808130067	0.0266111652272336	Breast cancer
-1.02133577161302	-1.89716588004857	-1.54050568663296	0.0566308979138574	Control
-0.731341747225524	-1.74558064633168	-1.83167929865069	0.212341778036498	Control
-1.11743397006277	-1.76257541841211	-1.40426535150884	0.0575119412880295	Breast cancer
-0.637101877475306	-1.86038061094417	-1.76915730264748	0.0529012733517791	Control
-0.640023876847968	-1.73310459328661	-1.71127557039723	0.267576940182526	Breast cancer
-0.64498078042385	-1.88227586111048	-1.75379944147524	0.331100630366186	Control
-0.764076313062995	-1.76803164184166	-1.59205698194364	0.238239471637676	Breast cancer
-0.814837640970094	-1.70019264478288	-1.37504781455459	0.0604758260585963	Breast cancer
-1.04312280918827	-1.99089140383016	-1.98126511904059	0.117549007322448	Control
-1.1983401657898	-1.75726230837128	-1.66540565448276	0	Control
-0.670893091256068	-1.79056999869348	-1.4994267312884	0.185685357006962	Breast cancer
0.290839419868964	-2.14100013995778	-1.97072406171141	0.771719593571654	Control
-1.32731615941012	-1.75277953933368	-1.82259615819048	0.0400549989166085	Breast cancer
-0.012238436695533	-1.68372124550628	-1.39784036832954	0.475270776682119	Control
-0.849368532697495	-1.737020536441	-1.69970130637576	0.14665823432099	Control
-0.537532982978737	-1.77361665318334	-1.75377285329205	0.200334064597674	Control
-0.993156015976698	-1.88588894653514	-2.05867240287168	0.130486123459772	Breast cancer
-1.07545570075926	-1.65949313067545	-1.43193588331829	0.0946641258895599	Breast cancer
-0.770220983649323	-1.8329006958535	-1.85077880532158	0.269444192177772	Control
-0.990946749823899	-1.88541711282642	-1.87372113710741	0.256303805784874	Control
-0.53698894393572	-1.74039043846593	-1.60097676243829	0.231269875789663	Control
-0.867271949559649	-1.960024240229	-1.92377500522184	0.209546826137573	Breast cancer
0.139434307281535	-1.5093899264406	-1.30262786543522	0.691242097967691	Control
-0.10113429042083	-1.85780125117859	-1.66855949301039	0.531428095970004	Breast cancer
-0.63322364534847	-1.71316035122603	-1.70042060117502	0.297471574869275	Breast cancer
-0.909275991698294	-1.82696272842098	-1.33254410601887	0.0948737542133415	Breast cancer
-0.768879478381479	-1.7137746504152	-1.78102436862233	0.238843677354533	Breast cancer
-0.950290050775071	-1.7422321907302	-1.57358476223699	0.0533001659048702	Breast cancer
-0.830477987723387	-2.01243998008411	-1.85315013791649	0.340151899515041	Control
-0.992845073186346	-1.94975629155085	-1.57989621520195	0.111007860466913	Control
-0.409972200067196	-1.7452230761536	-1.86000216100692	0.4171138513647	Breast cancer
-0.263730819443687	-1.75590067117467	-1.5964762077895	0.493673946587049	Breast cancer
-1.07563223392471	-1.7345468952682	-1.63820290371883	0.193613011361696	Breast cancer
-0.949088473200698	-1.74382076189318	-1.62722152915782	0.253212837689361	Control
-0.242967485951893	-1.74537618403873	-1.27070084505521	0.322479343330788	Breast cancer
-0.394632460080259	-1.65713265188877	-1.89400431778093	0.481438253871815	Breast cancer
-0.93486836840423	-1.89863100189787	-1.7934630248209	0.17497469589973	Control
-0.580015459672167	-1.9594769837583	-1.74735994550805	0.309150985988957	Control
-0.961631915220885	-1.85471590927334	-1.69044217187784	0.141200556080896	Control
-0.575690812792333	-1.94324397931425	-1.87897322032742	0.292042512394369	Control
-0.990018288931907	-1.903856929085	-1.58376488938963	0.103628464381925	Control
-0.794181976121394	-1.64270659763679	-1.59283287342871	0.133015539759944	Breast cancer
-0.852071424995827	-1.86007074879794	-1.79364791949373	0.20252695730334	Control
-1.46564531899724	-1.70608742415928	-1.62268741900247	0.0652640857147076	Control
-0.968471975401903	-1.84480038369218	-1.62202983357813	0.188813823583554	Breast cancer
-0.459019807859908	-1.76944394851894	-1.28328140430501	0.223195422049195	Breast cancer
-0.846747541069066	-1.77946847444287	-1.56011115490292	0.29421242199804	Breast cancer
-0.649352084857369	-1.89409120604771	-1.55440339068252	0.146224158295021	Control
0.167052749936176	-1.84432754346655	-1.5104705196653	0.633740906044524	Control
-0.850434509770655	-1.66306840880764	-1.25359932670502	0.034909022989668	Breast cancer
-0.234159445323433	-1.66401256258786	-1.74050151807805	0.407824429976757	Control
-0.637732551070542	-1.87677539179737	-1.56952796472834	0.262396708521749	Control
-1.16082598599917	-1.76664789960682	-1.7016009796284	0.123736368980861	Breast cancer
-0.856443160526703	-1.79465400437345	-1.71481286408722	0.216804967997317	Breast cancer
-1.07262943610248	-1.87688839556764	-1.63522967333898	0.0926593635611308	Control
-0.421206225889404	-1.76839496178048	-1.63362680317375	0.304932789008176	Breast cancer
-0.715846038335335	-1.85698189712562	-1.561662019998	0.172470715975278	Breast cancer
-1.57545196957791	-1.684045014895	-1.7212328125908	0.0144961305951098	Breast cancer
-0.577798967868075	-1.88528672607069	-1.70944361938778	0.277976512490764	Control
-0.582640733607742	-1.93892917001082	-1.70406619044598	0.211759792556417	Control
-0.562389087108832	-1.82895842411381	-1.58754561304273	0.169727460381897	Breast cancer
-0.224247555976758	-1.93426869233437	-1.51403004507541	0.284173191005415	Breast cancer
-0.289095068938783	-2.02892774754753	-2.03198653733294	0.428538721695068	Control
-0.541674946744985	-1.89703495766132	-1.27615101566091	0.21706463724609	Breast cancer
-1.04111259740227	-1.72439029708282	-1.64678066439821	0.110803248603427	Breast cancer
-0.581756918394579	-1.79222385912687	-1.79088087442185	0.219501614196132	Breast cancer
0.451248020370239	-2.17267977055167	-1.88055478250235	0.803864420046985	Breast cancer
-0.835431048198739	-1.79826619911682	-1.50692007820703	0.107450516832179	Control
-0.805498213129161	-1.82411779703798	-1.62551940298968	0.0755996847526008	Control
-1.10204851936397	-1.46230821912502	-1.28022016741021	0	Breast cancer
0.407166458494801	-1.87547407977611	-1.9502721681255	0.682174429094277	Breast cancer
-0.234313221449787	-1.77386057708063	-1.35883582764883	0.325073619421939	Breast cancer
-0.697983437663155	-1.92871280334815	-1.70034669088395	0.246979252152758	Control
-0.583057628688282	-1.80703195376961	-1.76644610181396	0.112119325759137	Control
0.326926744516204	-1.961260296098	-1.50703865322627	0.608431415854116	Breast cancer
-0.804850641767209	-1.70005676796662	-1.32400354803567	0.130827910562464	Breast cancer
-0.869473889846323	-1.99287258559409	-1.81565777296637	0.191638584662833	Control
0.241091973668451	-1.84779083909272	-1.75153753600872	0.704804901519794	Breast cancer
-0.00716130714727048	-1.93275577719258	-1.58847562801371	0.454197316530824	Breast cancer
-1.01507251392373	-1.74815791193228	-1.74947164837858	0.145021154049289	Control
-0.720894498779029	-1.85606181783191	-1.73177951130287	0.126139691020129	Breast cancer
-1.03143586568581	-1.83209211667348	-1.68721355191539	0.0855462977139834	Control
-0.552058452549833	-1.80062102552785	-1.5204249944132	0.236454766724672	Breast cancer
-0.527875866687323	-1.82007380970549	-1.74876211012422	0.316896464493937	Breast cancer
-0.658504841323283	-1.71835277341563	-1.63022021591056	0.26105101283744	Control
-1.1020661460402	-1.85206721563367	-1.79292450969171	0.0450549535088871	Control
-0.213448352420255	-1.72112519410068	-1.74513667288794	0.404768600444569	Breast cancer
-0.892382691333843	-1.82735400947443	-1.5522952817783	0.237960660184905	Control
-1.31233342015563	-1.71930730337892	-1.29736786072256	0.0106392456327413	Breast cancer
-0.554037522063125	-1.81859479319292	-1.6880071000679	0.200647032126934	Breast cancer
