# Supplementary material for: The WID-BC-index identifies women with primary poor prognostic breast cancer based on DNA methylation in cervical samples
Source: Nat Commun. 2022 Feb 1;13:449. doi: 10.1038/s41467-021-27918-w (PMC8807602; doi:10.1038/s41467-021-27918-w)
Supplement: Supplementary file 4 — Source Data [file 41467_2021_27918_MOESM4_ESM.zip › WID-BC-source-data/suppl-data/suppl-figure-1c.csv]

type	Epi	Fib	B	NK	CD4T	CD8T	Mono	Neutro	Eosino
Control	0.292015609666905	0.0667105710448028	0.0384428354545614	0.0546781257510461	0.0444486152755805	0	0.0628561373491308	0.440848105457973	0
BRCA2	0.970864223399497	0	0.00517143267344752	0.00744817281581561	0.00573922883003598	0	0.00666302519928411	0.00314852213558768	0.000965394946331712
Control	0.425033833545434	0.0454214519106248	0.0586936140048662	0.0740614220888981	0.0560589474534086	0	0.0579020113102015	0.282828719686567	0
BRCA2	0.202390501180565	0.0411959790176943	0.0356530003460241	0.0421528544427593	0.0285389544072936	0	0.0447564425935034	0.60531226801216	0
Control	0.255661465551147	0.0574256317297124	0.0473581313866842	0.0595557709660996	0.0375149748369571	0	0.0502083182652539	0.492275707264146	0
Control	0.356810416244842	0.0480958164248332	0.0407931880316264	0.0565167034777234	0.0428807743382433	0	0.0505498515177145	0.404353249965017	0
Control	0.315936313994542	0.0541479938785992	0.047981311180957	0.073777276603563	0.0596244838650307	0	0.0588968222703821	0.389635798206926	0
BRCA2	0.260555043053459	0.0722663341748982	0.024798202459374	0.0343962226231455	0.0234549864414584	0	0.0342620861821538	0.550267125065511	0
Control	0.927912112984862	0	0.0124078694089861	0.0169025156792324	0.0120764709576276	0	0.0144948016564658	0.0135848897228247	0.00262133959000123
Control	0.276219621498497	0.0604637678245177	0.03189879574706	0.0477698184684662	0.0403208196512167	0	0.0406203683309381	0.502706808479304	0
BRCA2	0.600040005704705	0.0306712997626068	0.0580315485204686	0.081538759520484	0.0659007859455895	0	0.0707139905276073	0.0787256871950852	0.0143779228234541
Control	0.64307212838075	0	0.0453347014221598	0.0648034178278433	0.0453101834901646	0	0.0646206265555626	0.136858942323519	0
BRCA2	0.626574383705962	0	0.0490863410168947	0.0687262796431816	0.0499101640845918	0	0.0606500784447126	0.145052753104657	0
Control	0.102913108274065	0.0293082412176929	0.0165699887091278	0.0148063125337627	0.00816461417228721	0	0.0183051166747326	0.809932618418332	0
BRCA2	0.3199950766194	0.0901847961626843	0.0507814571353193	0.0660015881960721	0.0483899858329443	0	0.0535910318758743	0.371056064177706	0
BRCA2	0.500290362258127	0.0295176926917965	0.0506325103398482	0.0734036542344698	0.0650000259817253	0	0.0877763341936954	0.193379420300338	0
Control	0.568658269704499	0	0.04534270698163	0.0677140909840379	0.0562345290140379	0	0.0476148158807839	0.214435587435011	0
Control	0.660687409879358	0.00328153794862226	0.0474194238800034	0.0676555602894703	0.0546823569469719	0	0.046145053014552	0.120128658041022	0
Control	0.512712676255435	0.027679816763398	0.0455615101317077	0.066087900541483	0.0561418002484898	0	0.0460492512148226	0.245767044844664	0
BRCA2	0.13679769719877	0.0383971885299978	0.0625954062324225	0.0685532774487947	0.0504102269632256	0	0.0576125578554972	0.585633645771292	0
Control	0.338826605474824	0.0587278140585367	0.0489789112529506	0.0650260573293009	0.0476010153209374	0	0.0746492546321249	0.366190341931325	0
Control	0.142644044948526	0.049508081505324	0.0235394546290921	0.0334220679541699	0.0237315408211586	0	0.0255090177596642	0.701645792382065	0
BRCA2	0.262784350796251	0.0382841123876622	0.0345685978124508	0.039713819145479	0.03014655946728	0	0.0220083421457495	0.572494218245128	0
BRCA2	0.132746077639963	0.0468611845298967	0.0226166658268749	0.0359949813552276	0.0298276007678565	0	0.0372100127042644	0.694743477175917	0
Control	0.990921673898896	0	0.00159093792210644	0.00214882806408413	0.00166378152418499	0	0.00172870427071718	0.00161228676232886	0.000333787557682271
Control	0.333616835576306	0.0552333709079133	0.0485678384068123	0.0563834964391956	0.0418309315822821	0	0.065571816844452	0.398795710243039	0
BRCA2	0.393696049919241	0.0285177514265778	0.0453314840368225	0.059707461437981	0.0404525079560536	0	0.0415812980752187	0.390713447148105	0
Control	0.44115819561586	0.0440166999165743	0.0431064252367742	0.0621223385324935	0.0537370321024723	0	0.0439985854571511	0.311860723138675	0
BRCA2	0.050196817898151	0.0111438774443122	0.00731663667612139	0.00447812341794797	0.00526692566965236	0	0.0145099204235917	0.907087698470223	0
Control	0.935556509207706	0	0.0111357789038817	0.0143143105169808	0.0111438618274255	0	0.0154017348606722	0.0106117839957912	0.00183602068754221
Control	0.127748834283752	0.0450592962661564	0.0381832950112276	0.0408877254057974	0.0250450703134385	0	0.0547524469561215	0.668323331763506	0
Control	0.177226885167914	0.0462649884482298	0.0268420041678332	0.025950379803663	0.0179166066606591	0	0.0297317269813316	0.676067408770369	0
Control	0.69015046363408	0.00531562312782231	0.0441817697744102	0.0627130407492381	0.0471713520526652	0	0.049022483138653	0.0990444001264772	0.00240086739665432
Control	0.533710993427337	0.0106985733498977	0.0593554588785399	0.075055646291676	0.0622123095429679	0	0.0647113434136949	0.194255675095886	0
BRCA2	0.777141280572169	0.00790246128929129	0.0396089857297065	0.0532452777975602	0.0398386908263528	0	0.034934295349974	0.0456997066828803	0.00162930175206621
BRCA2	0.156600907447962	0.0289443521536373	0.0206989383972138	0.024195581779171	0.0179915317523939	0	0.0234246690558322	0.72814401941379	0
BRCA2	0.258587905374078	0.0605352493027731	0.0523886106815555	0.0641193654302268	0.0410788786807453	0	0.0853447076253324	0.437945282905289	0
Control	0.89735014710094	0	0.0173084245276854	0.0232778786818303	0.0172464436034769	0	0.0222913383612027	0.0215302727394737	0.000995494985391044
BRCA2	0.28457559589842	0.046442403933799	0.0695217615090592	0.0947942173943658	0.0694010215070642	0	0.0909591322363765	0.344305867520916	0
BRCA2	0.825410755197416	0	0.0293161906374075	0.039704431681136	0.0310161221750045	0	0.0358244139408242	0.0364122731681651	0.00231581320004622
Control	0.206252241411983	0.0771964597714636	0.0324557437716877	0.0451431269560117	0.0403528605241264	0	0.0429816912935201	0.555617876271208	0
Control	0.819430905011536	0	0.0326472674209541	0.0409641945941659	0.0351905308465587	0	0.0348859288710834	0.0312551485135574	0.00562602474214414
BRCA2	0.083194641489705	0.0169432067036489	0.0112916685683584	0.013791083236058	0.0154110156091191	0	0.0236224327617405	0.83574595163137	0
Control	0.34378344327721	0.0850814108951136	0.0692536202366227	0.0876302796736017	0.0680117093845504	0	0.0827682643214165	0.263471272211485	0
BRCA2	0.534004112787385	0.0346537602513971	0.0533749871799479	0.0694548062220214	0.0615957710354615	0	0.0718280498888005	0.175088512634986	0
Control	0.23608440100261	0.0686802239336631	0.0468198579083859	0.0601576667237434	0.0417871590547489	0	0.0642426449497969	0.482228046427052	0
BRCA2	0.822420077558813	0	0.0258081806278275	0.0392520195049313	0.0316104246907116	0	0.0387887379988702	0.0390564500746421	0.0030641095442047
BRCA2	0.453235990754049	0.0439751821821151	0.0568902270230819	0.0692965168915778	0.0501507562816893	0	0.0718409213629701	0.254610405504517	0
Control	0.0779985797218028	0.0262374546080149	0.00724609503388481	0.0127220976911267	0.0122300630830682	0	0	0.863565709862103	0
BRCA2	0.228868546370794	0.0507745746851418	0.0316094177628798	0.0387311155267392	0.0257723067880763	0	0.0427625967983351	0.581481442068034	0
Control	0.693702992715825	0	0.0503757931933817	0.0622982639869848	0.0461719620810507	0	0.0486993274276582	0.0839399824281735	0.0148116781669264
BRCA2	0.859741389726829	0	0.0232374009428658	0.030442365131848	0.0267046602168732	0	0.0297298318777441	0.0282170812660249	0.00192727083781499
Control	0.100479564526704	0.0233115428383159	0	0.0098063522766771	0.0137268089988909	0	0.0129610069814853	0.839714724377927	0
BRCA2	0.161663412789208	0.0573020205416252	0.0382810808176603	0.0463649470012923	0.0380766784353746	0	0.0604349514024752	0.597876909012365	0
Control	0.501576740218556	0.00766116887751038	0.0546897486108208	0.0710915394850747	0.0639662599930588	0	0.0534827478686679	0.247531794946311	0
Control	0.566777427232762	0.0540496155466348	0.0456664332979874	0.0668541245190981	0.0599854221432255	0	0.0748293481250207	0.131837629135271	0
Control	0.75309918811619	0	0.0396687044797127	0.0505075438986507	0.0341898882860579	0	0.0464372369230031	0.0699084458989759	0.00618899239740975
Control	0.0692795137846247	0.0156062578841808	0.00179862037597522	0.00244861267278266	0.00673950192959561	0	0	0.904127493352841	0
Control	0.776428166838048	0	0.0341904460265384	0.0436852599991258	0.0363174634386684	0	0.0404485609082313	0.068930102789388	0
Control	0.335247619142259	0.0597569453115869	0.0544458408301994	0.0651433774020365	0.0513785399570795	0	0.0630877984492679	0.370939878907571	0
Control	0.283054090646882	0.0629778424239515	0.0442325488227768	0.054198619515409	0.037639166941891	0	0.0262928143077045	0.491604917341385	0
Control	0.719264767133202	0	0.046594986339358	0.0548210679593608	0.0423074375916851	0	0.0533598051027404	0.0674327260236894	0.0162192098499646
Control	0.279147849323681	0.0573936877131326	0.0397137400777299	0.0559389734553237	0.0369767377492621	0	0.0535465498472435	0.477282461833627	0
BRCA2	0.200362711189827	0.0990221467815096	0.0534658497457566	0.0659933407332762	0.0513662916915557	0	0.0389630730964521	0.490826586761623	0
BRCA2	0.778159225901611	0.00146794992973181	0.0358566061997921	0.0471034284311803	0.0431994640552848	0	0.0393362477117031	0.0467272842095487	0.00814979356114824
BRCA2	0.600102113623906	0.0224746186368873	0.055006470803956	0.077264105429567	0.0575763913941215	0	0.0669535733345016	0.112745471212604	0.00787725556445708
Control	0.125487401996755	0.0528673436997111	0.0226197343634054	0.0346561678879581	0.0284500158290458	0	0.0120935841467484	0.723825752076376	0
Control	0.0325555121069777	0.00595138775339308	0	0	0.00305956150131416	0	0	0.958433538638315	0
Control	0.808167956624017	0	0.0314284889682795	0.0487232368785717	0.0487142388865944	0	0.035689971642451	0.017849480120038	0.00942662688004881
Control	0.91385052130429	0	0.0147298509934757	0.0195954536807223	0.0181339287649774	0	0.0161575747396095	0.0129806077568572	0.00455206276006787
Control	0.303229596334306	0.0463125566097972	0.0472437879925647	0.0550219441012793	0.0442329912945504	0	0.0483852037209629	0.45557391994654	0
Control	0.203918236815162	0.0607573233288664	0.0353631626343334	0.0332638466633229	0.020690382458616	0	0.0485681424027854	0.597438905696914	0
Control	0.247430407560131	0.0921150223009983	0.055114780853291	0.0699845567436247	0.0585262006171069	0	0.067828212772863	0.409000819151985	0
BRCA2	0.86939722070494	0	0.0226029595648161	0.0306882312716616	0.0240835877911607	0	0.0215310163351411	0.0295051308595698	0.00219185347271108
Control	0.0870525831990279	0.0261222391808503	0.0122335363875221	0.0123479054677493	0.0162309303541342	0	0.0166303408928339	0.829382464517882	0
Control	0.727450244462565	0	0.0406499619044342	0.0564453215224177	0.050746382755163	0	0.0461640628473828	0.0733783299015497	0.00516569660648796
Control	0.193457219593691	0.0487595295942214	0.0267346737967291	0.0296993397438562	0.0243242059835587	0	0.0510608268734337	0.62596420441451	0
BRCA2	0.328370906460685	0.0480582922748418	0.0474723604260974	0.0618848290846391	0.0502567647221885	0	0.0686464140044246	0.395310433027124	0
Control	0.157419813878231	0.0356908157531356	0.0192907143156719	0.0179445669078792	0.018607879133276	0	0.0224687029994295	0.728577507012377	0
Control	0.663041225741185	0	0.0486314173033156	0.070596515849454	0.0590707982258079	0	0.0543347090658479	0.0968139376690382	0.00751139614535111
Control	0.18521158540615	0.0435935666577922	0.0292750971933124	0.0321396774213405	0.0266261784870499	0	0.0354370019159039	0.647716892918452	0
Control	0.502136167346386	0.0407449693903483	0.0545574395322983	0.0731781010173533	0.0593021005381247	0	0.0550507086174891	0.215030513558001	0
Control	0.216582947755864	0.0356258150987503	0.0287919208041771	0.0387175825686189	0.0235664545293825	0	0.0277030796668017	0.629012199576405	0
Control	0.641660377831574	0	0.0467989761026263	0.0652461515685536	0.0536956378966479	0	0.0487704447244871	0.143828411876111	0
BRCA2	0.305643009431856	0.0581775668802255	0.0404576624374681	0.0534271420713062	0.0386225299454135	0	0.0432364035391761	0.460435685694555	0
Control	0.266127197463734	0.0651993483646188	0.0376145503420083	0.0516116715593823	0.0344275928738942	0	0.0499432730863408	0.495076366310021	0
BRCA2	0.346470432318638	0.0458314105278248	0.055491660136067	0.0718661240550844	0.0549769590383899	0	0.0586374156466127	0.366725998277383	0
Control	0.652817860476619	0	0.0408927396665622	0.0579507435556871	0.0480103732321637	0	0.0594365437356653	0.140891739333303	0
BRCA2	0.271461647345989	0.0488343870294061	0.0401442195079296	0.0491206754341638	0.0418401306185742	0	0.039334577761574	0.509264362302363	0
Control	0.331629436884742	0.0532116034591854	0.0454718547297872	0.0584519156732313	0.0451154461059342	0	0.0494094020787356	0.416710341068384	0
BRCA2	0.332770494652625	0.0645692989251977	0.0459185111451383	0.0600673120869996	0.0509983655462508	0	0.0842174893899118	0.361458528253877	0
Control	0.180782468853843	0.0772122132521619	0.0713234836587904	0.0943176692016696	0.0839993016143325	0	0.0880663552150497	0.404298508204153	0
BRCA2	0.222558633969604	0.0564604531406964	0.0448549482172505	0.051123766041195	0.0363181118345471	0	0.0666419071456143	0.522042179651093	0
Control	0.664175678937944	0	0.0507832937391974	0.0626093630494509	0.049983444082845	0	0.0490947888714119	0.123353431319151	0
Control	0.286349250096728	0.0594569015003697	0.048343418398253	0.0597681545510921	0.0427700728676608	0	0.0866102409943526	0.416701961591544	0
Control	0.179367609806632	0.0425514803051196	0.0260850678789223	0.0371295270309338	0.0265225191360421	0	0.059123126439848	0.629220669402503	0
BRCA2	0.26235763093761	0.048690199147561	0.0341659931773197	0.0451231930988946	0.0329523470223013	0	0.0442391706794846	0.532471465936828	0
Control	0.709008242759827	0.00163100969877226	0.0465972296293918	0.0599314173798755	0.0501023808064439	0	0.0516754209246438	0.0676538106223355	0.0134004881787101
BRCA2	0.0587517859772426	0.0207009960025709	0.0110007459182838	0.0059785445878457	0.0105636439869679	0	0	0.893004283527089	0
Control	0.0945588935525952	0.0443856046828839	0.0163426586392659	0.0224279277827582	0.0230085507488996	0	0.00580932311559882	0.793467041477998	0
Control	1	0	0	0	0	0	0	0	0
Control	0.0731953510897252	0.0186590364365513	0.00133598627647641	0.00206692961211057	0.0041562073232465	0	0	0.90058648926189	0
Control	0.403567982982738	0.00193520392855221	0.058898221571301	0.0776045851814168	0.0573270992038237	0	0.0913030979109342	0.309363809221234	0
Control	0.243101832166266	0.0387350023258263	0.0337456734319303	0.0392447289881022	0.0271024855615446	0	0.0256971806865035	0.592373096839827	0
Control	1	0	0	0	0	0	0	0	0
Control	0.216521593643937	0.0586282577507615	0.0281797460663274	0.0361676108443038	0.0305754424165904	0	0.0302630585785193	0.599664290699561	0
Control	0.877437842750759	0	0.0207392373332669	0.0283579400089304	0.0218616151348611	0	0.0234089755053295	0.0238098597588708	0.00438452950798275
Control	0.900488798783267	0	0.0172520869714985	0.0221468797825555	0.0179574956371686	0	0.0212968494180881	0.0151431266238689	0.00571476278355357
Control	0.202581276977326	0.0731539501799178	0.016693111920788	0.032501479340463	0.025162830578472	0	0.0161541730512115	0.633753177951821	0
Control	0.15524958535761	0.0440757469676643	0.0203952094456886	0.0270718074540475	0.0112287129135093	0	0.0243179073645177	0.717661030496962	0
BRCA2	0.957659582721182	0	0.00723150022187361	0.0114491189299979	0.00833112937556638	0	0.00763552675327038	0.00570851156062626	0.00198463043748389
Control	0.329059345423844	0.0617025649788897	0.0374928319965823	0.0504054385565839	0.0356721870720394	0	0.0340234538760439	0.451644178096016	0
Control	0.0816941156893584	0.0259002323070312	0.0339099377933555	0.0346122329590981	0.0248186087554559	0	0.0123203780106061	0.786744494485095	0
Control	0.462144786281113	0.0278707625054661	0.0435653094794696	0.0617141180207845	0.0510597335199976	0	0.0414299495431322	0.312215340650037	0
Control	0.581434136018476	0.0271680230695533	0.0621106480250452	0.0774385670616193	0.0499769013977403	0	0.0640785639064938	0.131221827273911	0.00657133324716043
BRCA2	0.649224192993614	0	0.0500917319579979	0.0632403596022611	0.0457460551133256	0	0.0581906710706513	0.13350698926215	0
Control	0.997510983947662	0	0.000484623487859915	0.000592639333077912	0.000471164513507313	0	0.000476722454208222	0.000411157830427637	5.2708433256826e-05
Control	0.861373459946569	0	0.0250522953889166	0.0367270679057458	0.0291753453957132	0	0.0267959879717832	0.0143330410543206	0.00654280233695204
Control	0.899973896528061	0	0.0172422858040516	0.0237514999440179	0.0205658345624893	0	0.0162094241135986	0.0209798688208875	0.00127719022689414
Control	0.232632430841419	0.0508332895680657	0.0302399127463852	0.0373101500867207	0.0243990477231967	0	0.0308977211854196	0.593687447848793	0
Control	0.13752047424323	0.0588218962574377	0.0351751155475698	0.0345410156751503	0.0235160979714331	0	0.0387459068702755	0.671679493434903	0
Control	0.220166890212076	0.0499796028446284	0.0332312287398891	0.0452354148770158	0.0286550881535176	0	0.0186989394242278	0.604032835748645	0
BRCA2	0.209630067956153	0.0597093601541014	0.0304582137171621	0.0434102928013661	0.032508612687271	0	0.0250837018092695	0.599199750874677	0
BRCA2	0.196751048488297	0.0490969946556407	0.021225530813662	0.0280336388316636	0.0222999017978013	0	0.0190280891797306	0.663564796233205	0
Control	0.50971060687416	0.0220506578656637	0.054549160403099	0.0709694550783026	0.0545449188796428	0	0.050794512531628	0.237380688367504	0
Control	1	0	0	0	0	0	0	0	0
Control	0.324119984218839	0.0493530882669218	0.0718455277520016	0.0699566849137322	0.0323435613797005	0	0.0657941290732832	0.386587024395522	0
Control	0.343838566912888	0.0563872555084558	0.0647356863023998	0.0761878786518938	0.0545349365214766	0	0.0653044783655262	0.33901119773736	0
BRCA2	0.592166028682966	0	0.0439712689610009	0.0672834866032758	0.0513036762175136	0	0.0521578718463798	0.193117667688863	0
Control	0.118450701556844	0.0292419301457798	0.00731442607122365	0.00257646040480953	0	0	0.0344879627231949	0.807928519098148	0
Control	0.643690983904838	0.0419867567646607	0.0486576902462346	0.0649647794161494	0.051409170232619	0	0.0449582505262223	0.099974440401412	0.00435792850786342
Control	0.182346644838539	0.0377257123361839	0.0303654024121553	0.0408042002701692	0.0247394996156417	0	0.0192434259253989	0.664775114601912	0
BRCA2	0.277089083268861	0.037363843424324	0.00633006704087337	0.0326863491752924	0.022810183634732	0	0.0178864680706771	0.605834005385241	0
Control	0.0659061315529596	0.0124564506852127	0	0	0	0	0	0.921637417761828	0
BRCA2	0.736606413040376	0.00778345230034058	0.02967821710468	0.0455571822329984	0.0367448467260015	0	0.0550601564858055	0.0810649148694946	0.007504817240303
Control	0.84705625402828	0	0.018840509180573	0.03716585051502	0.0316651454616813	0	0.0293138239234009	0.0182746610753263	0.0176837558157185
Control	1	0	0	0	0	0	0	0	0
Control	1	0	0	0	0	0	0	0	0
Control	0.150011719471847	0.0327709110084341	0.0196040521077913	0.0207961441613473	0.0110390995031548	0	0.00372933982685689	0.762048733920569	0
BRCA2	0.692833894093296	0.0150255882959479	0.0422029823226312	0.0608385958532252	0.0410155486024759	0	0.0534983959622774	0.0940348743934102	0.000550120476736712
Control	0.63922926903358	0.0307307225415967	0.0464601204052514	0.0681661539891254	0.0584292389167063	0	0.045787311272257	0.106176689181857	0.00502049465962668
BRCA2	0.711295010463381	0	0.0422167656697678	0.0573692368962901	0.0444710870280475	0	0.0477965909211611	0.0968513090213526	0
Control	0.384901840909496	0.0618402813452027	0.0531641850973521	0.0718500320372293	0.0533198569721562	0	0.0566293880098667	0.318294415628697	0
BRCA2	0.167376405960933	0.0408151880613951	0.0189824408543332	0.0285594628445143	0.0231779134332774	0	0.0178951409240026	0.703193447921545	0
Control	0.53696876786845	0.0363651681106198	0.0606675754466667	0.0844661792655601	0.0677476667561882	0	0.0611650418114017	0.152619600741113	0
BRCA2	0.466509383837744	0.0541606220794746	0.0507272938559786	0.0751482321061455	0.0654379222839029	0	0.0783103165769772	0.209706229259778	0
Control	0.576336422795267	0.026938795451894	0.0501631940976665	0.0736726804257007	0.0546171220003303	0	0.0484701020163011	0.16980168321284	0
Control	0.374515488803333	0.0494311238806009	0.0542536856637498	0.0619119979222495	0.0459096722830891	0	0.0615817084330293	0.352396323013948	0
Control	0.85757277337304	0	0.0220566351353614	0.0319226607701795	0.0245326104423489	0	0.0276405491932408	0.0362747710858293	0
Control	0.516369449116792	0.0497961861469951	0.0596715148698212	0.0909836537396727	0.0689687192218806	0	0.065190455158087	0.147596519205693	0.0014235025410588
BRCA2	1	0	0	0	0	0	0	0	0
BRCA2	0.766324169340352	0	0.0365797089550728	0.0501823485441131	0.0389212835132089	0	0.0421072252737448	0.058587435002675	0.00729782937083377
Control	0.623424961154931	0.0152963830041571	0.0494211135448432	0.0624584488038191	0.0471180043638924	0	0.0547981097728635	0.147482979355494	0
Control	0.298751597547522	0.0532311142691082	0.038108624537514	0.0488591210051775	0.036083217081234	0	0.0338602102928779	0.491106115266567	0
Control	0.346292863498454	0.0540759531151295	0.0481459113845964	0.0681248048487269	0.0436447527886448	0	0.0773511987802635	0.362364515584185	0
Control	0.336527142268488	0.0168543917662884	0.0354270324429521	0.0892562573416365	0.0792491736394469	0	0.152910291404781	0.288670676402587	0.0011050347338199
Control	0.27879402180112	0.0468881749132733	0.0255224977934764	0.0423069141563117	0.0256154592735458	0	0.0521180787493441	0.528754853312928	0
BRCA2	0.590165209970979	0.0176889515983214	0.0435838894435394	0.0673436040672516	0.0518597862685469	0	0.0526172461270889	0.176741312524273	0
BRCA2	0.382990654485264	0.0398483664691733	0.0326766635770502	0.060072813279392	0.051683374646898	0	0.0372052357687926	0.39552289177343	0
Control	0.459697098304125	0.0460540789601226	0.0461617748664922	0.0738224142992575	0.0507769800262447	0	0.0649017893214821	0.258585864222276	0
Control	0.396620386604188	0.0556913119842678	0.0371964221014092	0.0594336766197367	0.051240329022372	0	0.0424455741564335	0.357372299511593	0
Control	0.814886829205975	0	0.0322286291182274	0.0452652918305183	0.0364557185591757	0	0.0328234639164153	0.0327818341776855	0.00555823319200247
Control	0.320004927273448	0.0249302146015085	0.0388624778089345	0.0486755726527486	0.0358038751986259	0	0.0425282424862335	0.489194689978501	0
BRCA2	0.556972374064926	0.0269270496779999	0.0537980722500026	0.0792963057284758	0.0642513118769516	0	0.062183732315808	0.156571154085836	0
Control	0.19787232958871	0.0455605328909383	0.0244733903335579	0.0341133080459836	0.0204450374245318	0	0.0335162713362448	0.644019130380034	0
BRCA2	0.467579966351997	0.028258959509523	0.0491408683532614	0.0676522944546896	0.0580479357171189	0	0.0663084559284377	0.263011519684973	0
Control	0.997706495271641	0	0.00041897796409031	0.000560556390390422	0.000438579449417857	0	0.000426575409610859	0.00033563065566642	0.000113184859183128
