# Supplementary material for: The WID-BC-index identifies women with primary poor prognostic breast cancer based on DNA methylation in cervical samples
Source: Nat Commun. 2022 Feb 1;13:449. doi: 10.1038/s41467-021-27918-w (PMC8807602; doi:10.1038/s41467-021-27918-w)
Supplement: Supplementary file 4 — Source Data [file 41467_2021_27918_MOESM4_ESM.zip › WID-BC-source-data/suppl-data/suppl-figure-6a.csv]

intensities	type	dataset	set
544	oob_red	KI_val	Biobanked samples
755	oob_red	KI_val	Biobanked samples
890	oob_red	KI_val	Biobanked samples
688	oob_red	KI_val	Biobanked samples
489	oob_red	KI_val	Biobanked samples
512	oob_red	KI_val	Biobanked samples
574	oob_red	KI_val	Biobanked samples
575	oob_red	KI_val	Biobanked samples
577	oob_red	KI_val	Biobanked samples
742	oob_red	KI_val	Biobanked samples
776	oob_red	KI_val	Biobanked samples
755	oob_red	KI_val	Biobanked samples
559	oob_red	KI_val	Biobanked samples
610	oob_red	KI_val	Biobanked samples
592	oob_red	KI_val	Biobanked samples
498	oob_red	KI_val	Biobanked samples
886	oob_red	KI_val	Biobanked samples
813	oob_red	KI_val	Biobanked samples
860	oob_red	KI_val	Biobanked samples
870	oob_red	KI_val	Biobanked samples
626	oob_red	KI_val	Biobanked samples
703	oob_red	KI_val	Biobanked samples
703	oob_red	KI_val	Biobanked samples
640	oob_red	KI_val	Biobanked samples
569	oob_red	KI_val	Biobanked samples
645	oob_red	KI_val	Biobanked samples
613	oob_red	KI_val	Biobanked samples
509	oob_red	KI_val	Biobanked samples
587	oob_red	KI_val	Biobanked samples
677	oob_red	KI_val	Biobanked samples
617	oob_red	KI_val	Biobanked samples
629	oob_red	KI_val	Biobanked samples
698	oob_red	KI_val	Biobanked samples
938	oob_red	KI_val	Biobanked samples
901	oob_red	KI_val	Biobanked samples
873	oob_red	KI_val	Biobanked samples
571	oob_red	KI_val	Biobanked samples
632	oob_red	KI_val	Biobanked samples
623	oob_red	KI_val	Biobanked samples
659	oob_red	KI_val	Biobanked samples
596	oob_red	KI_val	Biobanked samples
637	oob_red	KI_val	Biobanked samples
643	oob_red	KI_val	Biobanked samples
497	oob_red	KI_val	Biobanked samples
399	oob_red	KI_val	Biobanked samples
399	oob_red	KI_val	Biobanked samples
495	oob_red	KI_val	Biobanked samples
504	oob_red	KI_val	Biobanked samples
668	oob_red	KI_val	Biobanked samples
625	oob_red	KI_val	Biobanked samples
577	oob_red	KI_val	Biobanked samples
613	oob_red	KI_val	Biobanked samples
534	oob_red	KI_val	Biobanked samples
638	oob_red	KI_val	Biobanked samples
671	oob_red	KI_val	Biobanked samples
580	oob_red	KI_val	Biobanked samples
582	oob_red	KI_val	Biobanked samples
742	oob_red	KI_val	Biobanked samples
687	oob_red	KI_val	Biobanked samples
702	oob_red	KI_val	Biobanked samples
526	oob_red	KI_val	Biobanked samples
578	oob_red	KI_val	Biobanked samples
576	oob_red	KI_val	Biobanked samples
567	oob_red	KI_val	Biobanked samples
896	oob_red	KI_val	Biobanked samples
821	oob_red	KI_val	Biobanked samples
804	oob_red	KI_val	Biobanked samples
781	oob_red	KI_val	Biobanked samples
398	oob_red	KI_val	Biobanked samples
336	oob_red	KI_val	Biobanked samples
488	oob_red	KI_val	Biobanked samples
639	oob_red	KI_val	Biobanked samples
412	oob_red	KI_val	Biobanked samples
551	oob_red	KI_val	Biobanked samples
578	oob_red	KI_val	Biobanked samples
609	oob_red	KI_val	Biobanked samples
526	oob_red	KI_val	Biobanked samples
558	oob_red	KI_val	Biobanked samples
587	oob_red	KI_val	Biobanked samples
603	oob_red	KI_val	Biobanked samples
483	oob_red	KI_val	Biobanked samples
583	oob_red	KI_val	Biobanked samples
837	oob_red	KI_val	Biobanked samples
756	oob_red	KI_val	Biobanked samples
873	oob_red	KI_val	Biobanked samples
746	oob_red	KI_val	Biobanked samples
822	oob_red	KI_val	Biobanked samples
804	oob_red	KI_val	Biobanked samples
660	oob_red	KI_val	Biobanked samples
693	oob_red	KI_val	Biobanked samples
608	oob_red	KI_val	Biobanked samples
682	oob_red	KI_val	Biobanked samples
563	oob_red	KI_val	Biobanked samples
656	oob_red	KI_val	Biobanked samples
646	oob_red	KI_val	Biobanked samples
769	oob_red	KI_val	Biobanked samples
713	oob_red	KI_val	Biobanked samples
628.5	oob_red	KI_val	Biobanked samples
827	oob_red	KI_val	Biobanked samples
856	oob_red	KI_val	Biobanked samples
521	oob_red	KI_val	Biobanked samples
661	oob_red	KI_val	Biobanked samples
716	oob_red	KI_val	Biobanked samples
621	oob_red	KI_val	Biobanked samples
515	oob_red	KI_val	Biobanked samples
668	oob_red	KI_val	Biobanked samples
621	oob_red	KI_val	Biobanked samples
588	oob_red	KI_val	Biobanked samples
407	oob_red	KI_val	Biobanked samples
513	oob_red	KI_val	Biobanked samples
554	oob_red	KI_val	Biobanked samples
571	oob_red	KI_val	Biobanked samples
573	oob_red	KI_val	Biobanked samples
648	oob_red	KI_val	Biobanked samples
733	oob_red	KI_val	Biobanked samples
632	oob_red	KI_val	Biobanked samples
419	oob_red	KI_val	Biobanked samples
456	oob_red	KI_val	Biobanked samples
428	oob_red	KI_val	Biobanked samples
445	oob_red	KI_val	Biobanked samples
599	oob_red	KI_val	Biobanked samples
628	oob_red	KI_val	Biobanked samples
551	oob_red	KI_val	Biobanked samples
469	oob_red	KI_val	Biobanked samples
426	oob_red	KI_val	Biobanked samples
517	oob_red	KI_val	Biobanked samples
513	oob_red	KI_val	Biobanked samples
545	oob_red	KI_val	Biobanked samples
755	oob_red	KI_val	Biobanked samples
732	oob_red	KI_val	Biobanked samples
511	oob_red	KI_val	Biobanked samples
651	oob_red	KI_val	Biobanked samples
722	oob_red	KI_val	Biobanked samples
672	oob_red	KI_val	Biobanked samples
659	oob_red	KI_val	Biobanked samples
643	oob_red	KI_val	Biobanked samples
356	oob_red	KI_val	Biobanked samples
472	oob_red	KI_val	Biobanked samples
377	oob_red	KI_val	Biobanked samples
400	oob_red	KI_val	Biobanked samples
424	oob_red	KI_val	Biobanked samples
448	oob_red	KI_val	Biobanked samples
468	oob_red	KI_val	Biobanked samples
445	oob_red	KI_val	Biobanked samples
576	oob_red	KI_val	Biobanked samples
644	oob_red	KI_val	Biobanked samples
703	oob_red	KI_val	Biobanked samples
658	oob_red	KI_val	Biobanked samples
577	oob_red	KI_val	Biobanked samples
613	oob_red	KI_val	Biobanked samples
670	oob_red	KI_val	Biobanked samples
624	oob_red	KI_val	Biobanked samples
559	oob_red	KI_val	Biobanked samples
608	oob_red	KI_val	Biobanked samples
515	oob_red	KI_val	Biobanked samples
533	oob_red	KI_val	Biobanked samples
487	oob_red	KI_val	Biobanked samples
576	oob_red	KI_val	Biobanked samples
560	oob_red	KI_val	Biobanked samples
517	oob_red	KI_val	Biobanked samples
877	oob_red	KI_val	Biobanked samples
852	oob_red	KI_val	Biobanked samples
741	oob_red	KI_val	Biobanked samples
767	oob_red	KI_val	Biobanked samples
556	oob_red	KI_val	Biobanked samples
620	oob_red	KI_val	Biobanked samples
662	oob_red	KI_val	Biobanked samples
580	oob_red	KI_val	Biobanked samples
482	oob_red	KI_val	Biobanked samples
533	oob_red	KI_val	Biobanked samples
537	oob_red	KI_val	Biobanked samples
534	oob_red	KI_val	Biobanked samples
351.5	oob_red	KI_val	Biobanked samples
481	oob_red	KI_val	Biobanked samples
433	oob_red	KI_val	Biobanked samples
433.5	oob_red	KI_val	Biobanked samples
390	oob_red	KI_val	Biobanked samples
478	oob_red	KI_val	Biobanked samples
735	oob_red	KI_val	Biobanked samples
843.5	oob_red	KI_val	Biobanked samples
571.5	oob_red	KI_val	Biobanked samples
610	oob_red	KI_val	Biobanked samples
617	oob_red	KI_val	Biobanked samples
623	oob_red	KI_val	Biobanked samples
520	oob_red	KI_val	Biobanked samples
567	oob_red	KI_val	Biobanked samples
508	oob_red	KI_val	Biobanked samples
458	oob_red	KI_val	Biobanked samples
382	oob_red	KI_val	Biobanked samples
424	oob_red	KI_val	Biobanked samples
432	oob_red	KI_val	Biobanked samples
462	oob_red	KI_val	Biobanked samples
460	oob_red	KI_val	Biobanked samples
454	oob_red	KI_val	Biobanked samples
489	oob_red	KI_val	Biobanked samples
412	oob_red	KI_val	Biobanked samples
334	oob_red	KI_val	Biobanked samples
350	oob_red	KI_val	Biobanked samples
520	oob_red	KI_val	Biobanked samples
502	oob_red	KI_val	Biobanked samples
487	oob_red	KI_val	Biobanked samples
401	oob_red	KI_val	Biobanked samples
589	oob_red	KI_val	Biobanked samples
476	oob_red	KI_val	Biobanked samples
465	oob_red	KI_val	Biobanked samples
461	oob_red	KI_val	Biobanked samples
525	oob_red	KI_val	Biobanked samples
542	oob_red	KI_val	Biobanked samples
427	oob_red	KI_val	Biobanked samples
572	oob_red	KI_val	Biobanked samples
600	oob_red	KI_val	Biobanked samples
673	oob_red	KI_val	Biobanked samples
360	oob_red	KI_val	Biobanked samples
416	oob_red	KI_val	Biobanked samples
475	oob_red	KI_val	Biobanked samples
450	oob_red	KI_val	Biobanked samples
423	oob_red	KI_val	Biobanked samples
485	oob_red	KI_val	Biobanked samples
447	oob_red	KI_val	Biobanked samples
498	oob_red	KI_val	Biobanked samples
349	oob_red	KI_val	Biobanked samples
406	oob_red	KI_val	Biobanked samples
464	oob_red	KI_val	Biobanked samples
446	oob_red	KI_val	Biobanked samples
342	oob_red	KI_val	Biobanked samples
530	oob_red	KI_val	Biobanked samples
585	oob_red	KI_val	Biobanked samples
668	oob_red	KI_val	Biobanked samples
532	oob_red	KI_val	Biobanked samples
553	oob_red	KI_val	Biobanked samples
617	oob_red	KI_val	Biobanked samples
680	oob_red	KI_val	Biobanked samples
577	oob_red	KI_val	Biobanked samples
661	oob_red	KI_val	Biobanked samples
665	oob_red	KI_val	Biobanked samples
659	oob_red	KI_val	Biobanked samples
631	oob_red	KI_val	Biobanked samples
396	oob_red	KI_val	Biobanked samples
464	oob_red	KI_val	Biobanked samples
490	oob_red	KI_val	Biobanked samples
411	oob_red	KI_val	Biobanked samples
546	oob_red	KI_val	Biobanked samples
616	oob_red	KI_val	Biobanked samples
617	oob_red	KI_val	Biobanked samples
578	oob_red	KI_val	Biobanked samples
575	oob_red	KI_val	Biobanked samples
576	oob_red	KI_val	Biobanked samples
407	oob_red	KI_val	Biobanked samples
418	oob_red	KI_val	Biobanked samples
557	oob_red	KI_val	Biobanked samples
553	oob_red	KI_val	Biobanked samples
594	oob_red	KI_val	Biobanked samples
391	oob_red	KI_val	Biobanked samples
369	oob_red	KI_val	Biobanked samples
459	oob_red	KI_val	Biobanked samples
501	oob_red	KI_val	Biobanked samples
508.5	oob_red	KI_val	Biobanked samples
282	oob_red	KI_val	Biobanked samples
329	oob_red	KI_val	Biobanked samples
340	oob_red	KI_val	Biobanked samples
336	oob_red	KI_val	Biobanked samples
326	oob_red	KI_val	Biobanked samples
206	oob_red	KI_val	Biobanked samples
223	oob_red	KI_val	Biobanked samples
307	oob_red	KI_val	Biobanked samples
522	oob_red	KI_val	Biobanked samples
484	oob_red	KI_val	Biobanked samples
292	oob_red	KI_val	Biobanked samples
309	oob_red	KI_val	Biobanked samples
400	oob_red	KI_val	Biobanked samples
508	oob_red	KI_val	Biobanked samples
545	oob_red	KI_val	Biobanked samples
465	oob_red	KI_val	Biobanked samples
559	oob_red	KI_val	Biobanked samples
581	oob_red	KI_val	Biobanked samples
534	oob_red	KI_val	Biobanked samples
667	oob_red	KI_val	Biobanked samples
465	oob_red	KI_val	Biobanked samples
573	oob_red	KI_val	Biobanked samples
476	oob_red	KI_val	Biobanked samples
516	oob_red	KI_val	Biobanked samples
478	oob_red	KI_val	Biobanked samples
577	oob_red	KI_val	Biobanked samples
588	oob_red	KI_val	Biobanked samples
569	oob_red	KI_val	Biobanked samples
652	oob_red	KI_val	Biobanked samples
698	oob_red	KI_val	Biobanked samples
602	oob_red	KI_val	Biobanked samples
668	oob_red	KI_val	Biobanked samples
702	oob_red	KI_val	Biobanked samples
760	oob_red	KI_val	Biobanked samples
689	oob_red	KI_val	Biobanked samples
324	oob_red	KI_val	Biobanked samples
386	oob_red	KI_val	Biobanked samples
371	oob_red	KI_val	Biobanked samples
366	oob_red	KI_val	Biobanked samples
443	oob_red	KI_val	Biobanked samples
331	oob_red	KI_val	Biobanked samples
369	oob_red	KI_val	Biobanked samples
396	oob_red	KI_val	Biobanked samples
442	oob_red	KI_val	Biobanked samples
443	oob_red	KI_val	Biobanked samples
567	oob_red	KI_val	Biobanked samples
589	oob_red	KI_val	Biobanked samples
667	oob_red	KI_val	Biobanked samples
757	oob_red	KI_val	Biobanked samples
738	oob_red	KI_val	Biobanked samples
496	oob_red	KI_val	Biobanked samples
551	oob_red	KI_val	Biobanked samples
625	oob_red	KI_val	Biobanked samples
680	oob_red	KI_val	Biobanked samples
731	oob_red	KI_val	Biobanked samples
455	oob_red	KI_val	Biobanked samples
488	oob_red	KI_val	Biobanked samples
511	oob_red	KI_val	Biobanked samples
507	oob_red	KI_val	Biobanked samples
491	oob_red	KI_val	Biobanked samples
353	oob_red	KI_val	Biobanked samples
490	oob_red	KI_val	Biobanked samples
474.5	oob_red	KI_val	Biobanked samples
496	oob_red	KI_val	Biobanked samples
482	oob_red	KI_val	Biobanked samples
246	oob_red	KI_val	Biobanked samples
599	oob_red	KI_val	Biobanked samples
506	oob_red	KI_val	Biobanked samples
428	oob_red	KI_val	Biobanked samples
395	oob_red	KI_val	Biobanked samples
431	oob_red	KI_val	Biobanked samples
418	oob_red	KI_val	Biobanked samples
439	oob_red	KI_val	Biobanked samples
454	oob_red	KI_val	Biobanked samples
432	oob_red	KI_val	Biobanked samples
396	oob_red	KI_val	Biobanked samples
378	oob_red	KI_val	Biobanked samples
445	oob_red	KI_val	Biobanked samples
472	oob_red	KI_val	Biobanked samples
453	oob_red	KI_val	Biobanked samples
313	oob_red	KI_val	Biobanked samples
378	oob_red	KI_val	Biobanked samples
449	oob_red	KI_val	Biobanked samples
407	oob_red	KI_val	Biobanked samples
405	oob_red	KI_val	Biobanked samples
412	oob_red	KI_val	Biobanked samples
463	oob_red	KI_val	Biobanked samples
470	oob_red	KI_val	Biobanked samples
531	oob_red	KI_val	Biobanked samples
545	oob_red	KI_val	Biobanked samples
390	oob_red	KI_val	Biobanked samples
509	oob_red	KI_val	Biobanked samples
501	oob_red	KI_val	Biobanked samples
595	oob_red	KI_val	Biobanked samples
597	oob_red	KI_val	Biobanked samples
338	oob_red	KI_val	Biobanked samples
289	oob_red	KI_val	Biobanked samples
311	oob_red	KI_val	Biobanked samples
293	oob_red	KI_val	Biobanked samples
353	oob_red	KI_val	Biobanked samples
304	oob_red	KI_val	Biobanked samples
325	oob_red	KI_val	Biobanked samples
387	oob_red	KI_val	Biobanked samples
366	oob_red	KI_val	Biobanked samples
377	oob_red	KI_val	Biobanked samples
602	oob_red	KI_val	Biobanked samples
687	oob_red	KI_val	Biobanked samples
656	oob_red	KI_val	Biobanked samples
641	oob_red	KI_val	Biobanked samples
650	oob_red	KI_val	Biobanked samples
529	oob_red	KI_val	Biobanked samples
622	oob_red	KI_val	Biobanked samples
599	oob_red	KI_val	Biobanked samples
600	oob_red	KI_val	Biobanked samples
596	oob_red	KI_val	Biobanked samples
395	oob_red	KI_val	Biobanked samples
470	oob_red	KI_val	Biobanked samples
590	oob_red	KI_val	Biobanked samples
499	oob_red	KI_val	Biobanked samples
524	oob_red	KI_val	Biobanked samples
442	oob_red	KI_val	Biobanked samples
450	oob_red	KI_val	Biobanked samples
461	oob_red	KI_val	Biobanked samples
418	oob_red	KI_val	Biobanked samples
452	oob_red	KI_val	Biobanked samples
703	oob_red	KI_val	Biobanked samples
785	oob_red	KI_val	Biobanked samples
700	oob_red	KI_val	Biobanked samples
767.5	oob_red	KI_val	Biobanked samples
732	oob_red	KI_val	Biobanked samples
700	oob_red	KI_val	Biobanked samples
718	oob_red	KI_val	Biobanked samples
673	oob_red	KI_val	Biobanked samples
725	oob_red	KI_val	Biobanked samples
607	oob_red	KI_val	Biobanked samples
446	oob_red	KI_val	Biobanked samples
484	oob_red	KI_val	Biobanked samples
522	oob_red	KI_val	Biobanked samples
523	oob_red	KI_val	Biobanked samples
505	oob_red	KI_val	Biobanked samples
479	oob_red	KI_val	Biobanked samples
552	oob_red	KI_val	Biobanked samples
545	oob_red	KI_val	Biobanked samples
400	oob_red	KI_val	Biobanked samples
404	oob_red	KI_val	Biobanked samples
836	oob_red	KI_val	Biobanked samples
742	oob_red	KI_val	Biobanked samples
726	oob_red	KI_val	Biobanked samples
715	oob_red	KI_val	Biobanked samples
597	oob_red	KI_val	Biobanked samples
663	oob_red	KI_val	Biobanked samples
771	oob_red	KI_val	Biobanked samples
740	oob_red	KI_val	Biobanked samples
567	oob_red	KI_val	Biobanked samples
676	oob_red	KI_val	Biobanked samples
609	oob_red	KI_val	Biobanked samples
782	oob_red	KI_val	Biobanked samples
788	oob_red	KI_val	Biobanked samples
789	oob_red	KI_val	Biobanked samples
665	oob_red	KI_val	Biobanked samples
524	oob_red	KI_val	Biobanked samples
683	oob_red	KI_val	Biobanked samples
558	oob_red	KI_val	Biobanked samples
560	oob_red	KI_val	Biobanked samples
558	oob_red	KI_val	Biobanked samples
597	oob_red	KI_val	Biobanked samples
624	oob_red	KI_val	Biobanked samples
621	oob_red	KI_val	Biobanked samples
729	oob_red	KI_val	Biobanked samples
617	oob_red	KI_val	Biobanked samples
504	oob_red	KI_val	Biobanked samples
538	oob_red	KI_val	Biobanked samples
557	oob_red	KI_val	Biobanked samples
583	oob_red	KI_val	Biobanked samples
623	oob_red	KI_val	Biobanked samples
571	oob_red	KI_val	Biobanked samples
491	oob_red	KI_val	Biobanked samples
546	oob_red	KI_val	Biobanked samples
537	oob_red	KI_val	Biobanked samples
496	oob_red	KI_val	Biobanked samples
430	oob_red	KI_val	Biobanked samples
450	oob_red	KI_val	Biobanked samples
580	oob_red	KI_val	Biobanked samples
1041	oob_red	KI_val	Biobanked samples
969	oob_red	KI_val	Biobanked samples
1326	oob_red	KI_val	Biobanked samples
782	oob_red	KI_val	Biobanked samples
1375.5	oob_red	KI_val	Biobanked samples
1726	oob_red	KI_val	Biobanked samples
2010	oob_red	KI_val	Biobanked samples
483	oob_red	KI_val	Biobanked samples
582	oob_red	KI_val	Biobanked samples
588	oob_red	KI_val	Biobanked samples
557	oob_red	KI_val	Biobanked samples
466	oob_red	KI_val	Biobanked samples
638	oob_red	KI_val	Biobanked samples
778	oob_red	KI_val	Biobanked samples
778	oob_red	KI_val	Biobanked samples
683	oob_red	KI_val	Biobanked samples
668	oob_red	KI_val	Biobanked samples
351	oob_red	KI_val	Biobanked samples
365	oob_red	KI_val	Biobanked samples
354	oob_red	KI_val	Biobanked samples
340	oob_red	KI_val	Biobanked samples
330	oob_red	KI_val	Biobanked samples
521	oob_red	KI_val	Biobanked samples
596	oob_red	KI_val	Biobanked samples
609	oob_red	KI_val	Biobanked samples
728	oob_red	KI_val	Biobanked samples
676	oob_red	KI_val	Biobanked samples
479	oob_red	KI_val	Biobanked samples
487	oob_red	KI_val	Biobanked samples
487	oob_red	KI_val	Biobanked samples
474	oob_red	KI_val	Biobanked samples
512	oob_red	KI_val	Biobanked samples
504	oob_red	KI_val	Biobanked samples
526	oob_red	KI_val	Biobanked samples
552	oob_red	KI_val	Biobanked samples
531	oob_red	KI_val	Biobanked samples
574	oob_red	KI_val	Biobanked samples
478	oob_red	KI_val	Biobanked samples
513	oob_red	KI_val	Biobanked samples
504	oob_red	KI_val	Biobanked samples
465	oob_red	KI_val	Biobanked samples
662	oob_red	KI_val	Biobanked samples
401	oob_red	KI_val	Biobanked samples
376	oob_red	KI_val	Biobanked samples
365	oob_red	KI_val	Biobanked samples
406	oob_red	KI_val	Biobanked samples
429	oob_red	KI_val	Biobanked samples
455	oob_red	KI_val	Biobanked samples
494	oob_red	KI_val	Biobanked samples
486	oob_red	KI_val	Biobanked samples
431	oob_red	KI_val	Biobanked samples
440	oob_red	KI_val	Biobanked samples
485	oob_red	3C_dis	Discovery samples
560	oob_red	3C_dis	Discovery samples
550	oob_red	3C_dis	Discovery samples
579	oob_red	3C_dis	Discovery samples
745	oob_red	3C_dis	Discovery samples
723.5	oob_red	3C_dis	Discovery samples
745	oob_red	3C_dis	Discovery samples
767	oob_red	3C_dis	Discovery samples
537	oob_red	3C_dis	Discovery samples
677	oob_red	3C_dis	Discovery samples
711	oob_red	3C_dis	Discovery samples
703	oob_red	3C_dis	Discovery samples
654	oob_red	3C_dis	Discovery samples
689	oob_red	3C_dis	Discovery samples
810	oob_red	3C_dis	Discovery samples
821	oob_red	3C_dis	Discovery samples
637.5	oob_red	3C_dis	Discovery samples
670	oob_red	3C_dis	Discovery samples
663	oob_red	3C_dis	Discovery samples
673	oob_red	3C_dis	Discovery samples
675	oob_red	3C_dis	Discovery samples
777	oob_red	3C_dis	Discovery samples
761	oob_red	3C_dis	Discovery samples
777	oob_red	3C_dis	Discovery samples
481	oob_red	3C_dis	Discovery samples
593	oob_red	3C_dis	Discovery samples
609	oob_red	3C_dis	Discovery samples
648	oob_red	3C_dis	Discovery samples
624	oob_red	3C_dis	Discovery samples
672	oob_red	3C_dis	Discovery samples
676	oob_red	3C_dis	Discovery samples
618	oob_red	3C_dis	Discovery samples
436	oob_red	3C_dis	Discovery samples
618	oob_red	3C_dis	Discovery samples
588	oob_red	3C_dis	Discovery samples
594	oob_red	3C_dis	Discovery samples
555	oob_red	3C_dis	Discovery samples
495	oob_red	3C_dis	Discovery samples
713	oob_red	3C_dis	Discovery samples
645	oob_red	3C_dis	Discovery samples
643	oob_red	3C_dis	Discovery samples
720	oob_red	3C_dis	Discovery samples
764	oob_red	3C_dis	Discovery samples
654	oob_red	3C_dis	Discovery samples
699	oob_red	3C_dis	Discovery samples
848	oob_red	3C_dis	Discovery samples
879	oob_red	3C_dis	Discovery samples
801	oob_red	3C_dis	Discovery samples
532	oob_red	3C_dis	Discovery samples
545	oob_red	3C_dis	Discovery samples
561	oob_red	3C_dis	Discovery samples
626	oob_red	3C_dis	Discovery samples
580	oob_red	3C_dis	Discovery samples
568	oob_red	3C_dis	Discovery samples
551	oob_red	3C_dis	Discovery samples
615	oob_red	3C_dis	Discovery samples
501	oob_red	3C_dis	Discovery samples
592	oob_red	3C_dis	Discovery samples
555	oob_red	3C_dis	Discovery samples
529	oob_red	3C_dis	Discovery samples
589	oob_red	3C_dis	Discovery samples
619	oob_red	3C_dis	Discovery samples
734	oob_red	3C_dis	Discovery samples
693	oob_red	3C_dis	Discovery samples
719	oob_red	3C_dis	Discovery samples
704	oob_red	3C_dis	Discovery samples
642	oob_red	3C_dis	Discovery samples
619	oob_red	3C_dis	Discovery samples
614	oob_red	3C_dis	Discovery samples
694	oob_red	3C_dis	Discovery samples
716	oob_red	3C_dis	Discovery samples
704	oob_red	3C_dis	Discovery samples
697	oob_red	3C_dis	Discovery samples
688	oob_red	3C_dis	Discovery samples
698.5	oob_red	3C_dis	Discovery samples
787	oob_red	3C_dis	Discovery samples
487	oob_red	3C_dis	Discovery samples
582	oob_red	3C_dis	Discovery samples
589	oob_red	3C_dis	Discovery samples
635	oob_red	3C_dis	Discovery samples
544	oob_red	3C_dis	Discovery samples
549	oob_red	3C_dis	Discovery samples
580	oob_red	3C_dis	Discovery samples
684.5	oob_red	3C_dis	Discovery samples
493	oob_red	3C_dis	Discovery samples
615	oob_red	3C_dis	Discovery samples
327	oob_red	3C_dis	Discovery samples
689	oob_red	3C_dis	Discovery samples
591	oob_red	3C_dis	Discovery samples
636	oob_red	3C_dis	Discovery samples
663	oob_red	3C_dis	Discovery samples
614.5	oob_red	3C_dis	Discovery samples
502	oob_red	3C_dis	Discovery samples
550	oob_red	3C_dis	Discovery samples
501	oob_red	3C_dis	Discovery samples
534	oob_red	3C_dis	Discovery samples
474	oob_red	3C_dis	Discovery samples
377	oob_red	3C_dis	Discovery samples
436	oob_red	3C_dis	Discovery samples
457	oob_red	3C_dis	Discovery samples
463	oob_red	3C_dis	Discovery samples
559	oob_red	3C_dis	Discovery samples
608	oob_red	3C_dis	Discovery samples
552	oob_red	3C_dis	Discovery samples
665	oob_red	3C_dis	Discovery samples
445	oob_red	3C_dis	Discovery samples
424	oob_red	3C_dis	Discovery samples
494	oob_red	3C_dis	Discovery samples
493	oob_red	3C_dis	Discovery samples
570	oob_red	3C_dis	Discovery samples
613	oob_red	3C_dis	Discovery samples
659	oob_red	3C_dis	Discovery samples
560	oob_red	3C_dis	Discovery samples
424	oob_red	3C_dis	Discovery samples
493	oob_red	3C_dis	Discovery samples
469	oob_red	3C_dis	Discovery samples
540	oob_red	3C_dis	Discovery samples
445	oob_red	3C_dis	Discovery samples
500	oob_red	3C_dis	Discovery samples
503	oob_red	3C_dis	Discovery samples
562	oob_red	3C_dis	Discovery samples
498	oob_red	3C_dis	Discovery samples
483	oob_red	3C_dis	Discovery samples
490	oob_red	3C_dis	Discovery samples
537	oob_red	3C_dis	Discovery samples
511	oob_red	3C_dis	Discovery samples
426	oob_red	3C_dis	Discovery samples
542	oob_red	3C_dis	Discovery samples
507	oob_red	3C_dis	Discovery samples
439	oob_red	3C_dis	Discovery samples
478	oob_red	3C_dis	Discovery samples
478	oob_red	3C_dis	Discovery samples
459	oob_red	3C_dis	Discovery samples
442	oob_red	3C_dis	Discovery samples
464	oob_red	3C_dis	Discovery samples
468	oob_red	3C_dis	Discovery samples
512	oob_red	3C_dis	Discovery samples
546	oob_red	3C_dis	Discovery samples
539	oob_red	3C_dis	Discovery samples
478	oob_red	3C_dis	Discovery samples
524	oob_red	3C_dis	Discovery samples
588	oob_red	3C_dis	Discovery samples
622	oob_red	3C_dis	Discovery samples
628	oob_red	3C_dis	Discovery samples
486	oob_red	3C_dis	Discovery samples
476	oob_red	3C_dis	Discovery samples
448	oob_red	3C_dis	Discovery samples
486	oob_red	3C_dis	Discovery samples
449	oob_red	3C_dis	Discovery samples
485	oob_red	3C_dis	Discovery samples
518	oob_red	3C_dis	Discovery samples
566	oob_red	3C_dis	Discovery samples
562	oob_red	3C_dis	Discovery samples
457.5	oob_red	3C_dis	Discovery samples
447	oob_red	3C_dis	Discovery samples
459	oob_red	3C_dis	Discovery samples
447	oob_red	3C_dis	Discovery samples
538	oob_red	3C_dis	Discovery samples
527	oob_red	3C_dis	Discovery samples
511	oob_red	3C_dis	Discovery samples
598	oob_red	3C_dis	Discovery samples
376	oob_red	3C_dis	Discovery samples
444	oob_red	3C_dis	Discovery samples
482	oob_red	3C_dis	Discovery samples
490	oob_red	3C_dis	Discovery samples
637	oob_red	3C_dis	Discovery samples
634	oob_red	3C_dis	Discovery samples
624	oob_red	3C_dis	Discovery samples
614	oob_red	3C_dis	Discovery samples
372	oob_red	3C_dis	Discovery samples
472	oob_red	3C_dis	Discovery samples
494	oob_red	3C_dis	Discovery samples
621	oob_red	3C_dis	Discovery samples
490	oob_red	3C_dis	Discovery samples
573	oob_red	3C_dis	Discovery samples
567	oob_red	3C_dis	Discovery samples
609	oob_red	3C_dis	Discovery samples
751	oob_red	3C_dis	Discovery samples
699	oob_red	3C_dis	Discovery samples
597	oob_red	3C_dis	Discovery samples
638	oob_red	3C_dis	Discovery samples
410	oob_red	3C_dis	Discovery samples
543	oob_red	3C_dis	Discovery samples
533	oob_red	3C_dis	Discovery samples
545.5	oob_red	3C_dis	Discovery samples
622	oob_red	3C_dis	Discovery samples
672	oob_red	3C_dis	Discovery samples
597	oob_red	3C_dis	Discovery samples
632	oob_red	3C_dis	Discovery samples
549	oob_red	3C_dis	Discovery samples
485	oob_red	3C_dis	Discovery samples
522	oob_red	3C_dis	Discovery samples
457	oob_red	3C_dis	Discovery samples
649	oob_red	3C_dis	Discovery samples
882	oob_red	3C_dis	Discovery samples
759	oob_red	3C_dis	Discovery samples
558	oob_red	3C_dis	Discovery samples
526	oob_red	3C_dis	Discovery samples
583	oob_red	3C_dis	Discovery samples
553	oob_red	3C_dis	Discovery samples
671	oob_red	3C_dis	Discovery samples
503	oob_red	3C_dis	Discovery samples
532	oob_red	3C_dis	Discovery samples
593	oob_red	3C_dis	Discovery samples
656	oob_red	3C_dis	Discovery samples
516	oob_red	3C_dis	Discovery samples
664	oob_red	3C_dis	Discovery samples
657	oob_red	3C_dis	Discovery samples
571	oob_red	3C_dis	Discovery samples
742	oob_red	3C_dis	Discovery samples
793	oob_red	3C_dis	Discovery samples
801	oob_red	3C_dis	Discovery samples
935	oob_red	3C_dis	Discovery samples
615	oob_red	3C_dis	Discovery samples
722	oob_red	3C_dis	Discovery samples
785	oob_red	3C_dis	Discovery samples
777	oob_red	3C_dis	Discovery samples
681	oob_red	3C_dis	Discovery samples
711	oob_red	3C_dis	Discovery samples
747	oob_red	3C_dis	Discovery samples
789	oob_red	3C_dis	Discovery samples
523	oob_red	3C_dis	Discovery samples
587	oob_red	3C_dis	Discovery samples
676	oob_red	3C_dis	Discovery samples
0	oob_red	3C_dis	Discovery samples
417	oob_red	3C_dis	Discovery samples
434	oob_red	3C_dis	Discovery samples
449	oob_red	3C_dis	Discovery samples
419	oob_red	3C_dis	Discovery samples
716	oob_red	3C_dis	Discovery samples
774	oob_red	3C_dis	Discovery samples
816	oob_red	3C_dis	Discovery samples
802	oob_red	3C_dis	Discovery samples
616.5	oob_red	3C_dis	Discovery samples
626	oob_red	3C_dis	Discovery samples
617	oob_red	3C_dis	Discovery samples
630	oob_red	3C_dis	Discovery samples
616	oob_red	3C_dis	Discovery samples
611	oob_red	3C_dis	Discovery samples
733	oob_red	3C_dis	Discovery samples
748	oob_red	3C_dis	Discovery samples
632	oob_red	3C_dis	Discovery samples
664	oob_red	3C_dis	Discovery samples
722	oob_red	3C_dis	Discovery samples
774	oob_red	3C_dis	Discovery samples
556	oob_red	3C_dis	Discovery samples
625	oob_red	3C_dis	Discovery samples
656	oob_red	3C_dis	Discovery samples
563	oob_red	3C_dis	Discovery samples
499	oob_red	3C_dis	Discovery samples
640	oob_red	3C_dis	Discovery samples
636	oob_red	3C_dis	Discovery samples
639	oob_red	3C_dis	Discovery samples
409	oob_red	3C_dis	Discovery samples
473	oob_red	3C_dis	Discovery samples
577	oob_red	3C_dis	Discovery samples
528	oob_red	3C_dis	Discovery samples
589	oob_red	3C_dis	Discovery samples
663	oob_red	3C_dis	Discovery samples
771	oob_red	3C_dis	Discovery samples
744	oob_red	3C_dis	Discovery samples
409	oob_red	3C_dis	Discovery samples
553	oob_red	3C_dis	Discovery samples
534	oob_red	3C_dis	Discovery samples
533	oob_red	3C_dis	Discovery samples
603	oob_red	3C_dis	Discovery samples
650	oob_red	3C_dis	Discovery samples
661	oob_red	3C_dis	Discovery samples
670	oob_red	3C_dis	Discovery samples
489	oob_red	3C_dis	Discovery samples
483	oob_red	3C_dis	Discovery samples
460	oob_red	3C_dis	Discovery samples
591	oob_red	3C_dis	Discovery samples
407	oob_red	3C_dis	Discovery samples
390	oob_red	3C_dis	Discovery samples
456	oob_red	3C_dis	Discovery samples
443	oob_red	3C_dis	Discovery samples
446	oob_red	3C_dis	Discovery samples
485	oob_red	3C_dis	Discovery samples
537	oob_red	3C_dis	Discovery samples
543	oob_red	3C_dis	Discovery samples
518	oob_red	3C_dis	Discovery samples
495	oob_red	3C_dis	Discovery samples
518	oob_red	3C_dis	Discovery samples
632	oob_red	3C_dis	Discovery samples
411	oob_red	3C_dis	Discovery samples
468	oob_red	3C_dis	Discovery samples
534	oob_red	3C_dis	Discovery samples
515	oob_red	3C_dis	Discovery samples
441	oob_red	3C_dis	Discovery samples
428	oob_red	3C_dis	Discovery samples
432	oob_red	3C_dis	Discovery samples
455	oob_red	3C_dis	Discovery samples
469	oob_red	3C_dis	Discovery samples
524	oob_red	3C_dis	Discovery samples
605	oob_red	3C_dis	Discovery samples
584	oob_red	3C_dis	Discovery samples
490	oob_red	3C_dis	Discovery samples
501	oob_red	3C_dis	Discovery samples
500	oob_red	3C_dis	Discovery samples
581	oob_red	3C_dis	Discovery samples
573	oob_red	3C_dis	Discovery samples
519	oob_red	3C_dis	Discovery samples
571	oob_red	3C_dis	Discovery samples
600	oob_red	3C_dis	Discovery samples
459	oob_red	3C_dis	Discovery samples
489	oob_red	3C_dis	Discovery samples
504	oob_red	3C_dis	Discovery samples
515	oob_red	3C_dis	Discovery samples
433	oob_red	3C_dis	Discovery samples
473	oob_red	3C_dis	Discovery samples
481	oob_red	3C_dis	Discovery samples
559	oob_red	3C_dis	Discovery samples
519	oob_red	3C_dis	Discovery samples
653	oob_red	3C_dis	Discovery samples
648	oob_red	3C_dis	Discovery samples
666	oob_red	3C_dis	Discovery samples
455	oob_red	3C_dis	Discovery samples
406	oob_red	3C_dis	Discovery samples
418	oob_red	3C_dis	Discovery samples
425	oob_red	3C_dis	Discovery samples
496	oob_red	3C_dis	Discovery samples
472	oob_red	3C_dis	Discovery samples
483	oob_red	3C_dis	Discovery samples
489	oob_red	3C_dis	Discovery samples
622	oob_red	3C_dis	Discovery samples
640	oob_red	3C_dis	Discovery samples
702	oob_red	3C_dis	Discovery samples
703	oob_red	3C_dis	Discovery samples
549	oob_red	3C_dis	Discovery samples
545	oob_red	3C_dis	Discovery samples
540	oob_red	3C_dis	Discovery samples
599	oob_red	3C_dis	Discovery samples
437	oob_red	3C_dis	Discovery samples
508	oob_red	3C_dis	Discovery samples
513	oob_red	3C_dis	Discovery samples
592	oob_red	3C_dis	Discovery samples
408	oob_red	3C_dis	Discovery samples
442	oob_red	3C_dis	Discovery samples
457	oob_red	3C_dis	Discovery samples
490	oob_red	3C_dis	Discovery samples
480	oob_red	3C_dis	Discovery samples
533	oob_red	3C_dis	Discovery samples
577	oob_red	3C_dis	Discovery samples
594	oob_red	3C_dis	Discovery samples
486	oob_red	3C_dis	Discovery samples
555	oob_red	3C_dis	Discovery samples
528	oob_red	3C_dis	Discovery samples
563	oob_red	3C_dis	Discovery samples
434	oob_red	3C_dis	Discovery samples
472	oob_red	3C_dis	Discovery samples
589	oob_red	3C_dis	Discovery samples
563	oob_red	3C_dis	Discovery samples
447	oob_red	3C_dis	Discovery samples
436	oob_red	3C_dis	Discovery samples
475	oob_red	3C_dis	Discovery samples
502	oob_red	3C_dis	Discovery samples
360	oob_red	3C_dis	Discovery samples
510	oob_red	3C_dis	Discovery samples
509	oob_red	3C_dis	Discovery samples
495	oob_red	3C_dis	Discovery samples
419	oob_red	3C_dis	Discovery samples
524	oob_red	3C_dis	Discovery samples
584	oob_red	3C_dis	Discovery samples
546	oob_red	3C_dis	Discovery samples
497	oob_red	3C_dis	Discovery samples
537	oob_red	3C_dis	Discovery samples
521	oob_red	3C_dis	Discovery samples
452	oob_red	3C_dis	Discovery samples
334	oob_red	3C_dis	Discovery samples
569	oob_red	3C_dis	Discovery samples
593	oob_red	3C_dis	Discovery samples
506	oob_red	3C_dis	Discovery samples
422	oob_red	3C_dis	Discovery samples
443	oob_red	3C_dis	Discovery samples
441	oob_red	3C_dis	Discovery samples
387	oob_red	3C_dis	Discovery samples
439	oob_red	3C_dis	Discovery samples
460	oob_red	3C_dis	Discovery samples
442.5	oob_red	3C_dis	Discovery samples
495	oob_red	3C_dis	Discovery samples
410	oob_red	3C_dis	Discovery samples
670	oob_red	3C_dis	Discovery samples
604.5	oob_red	3C_dis	Discovery samples
621	oob_red	3C_dis	Discovery samples
494	oob_red	3C_dis	Discovery samples
587	oob_red	3C_dis	Discovery samples
521	oob_red	3C_dis	Discovery samples
648	oob_red	3C_dis	Discovery samples
382	oob_red	3C_dis	Discovery samples
481	oob_red	3C_dis	Discovery samples
546	oob_red	3C_dis	Discovery samples
600	oob_red	3C_dis	Discovery samples
575	oob_red	3C_dis	Discovery samples
596	oob_red	3C_dis	Discovery samples
623	oob_red	3C_dis	Discovery samples
699	oob_red	3C_dis	Discovery samples
403	oob_red	3C_dis	Discovery samples
554	oob_red	3C_dis	Discovery samples
544	oob_red	3C_dis	Discovery samples
538	oob_red	3C_dis	Discovery samples
493	oob_red	3C_dis	Discovery samples
587	oob_red	3C_dis	Discovery samples
686	oob_red	3C_dis	Discovery samples
772	oob_red	3C_dis	Discovery samples
490	oob_red	3C_dis	Discovery samples
661	oob_red	3C_dis	Discovery samples
717	oob_red	3C_dis	Discovery samples
687	oob_red	3C_dis	Discovery samples
516	oob_red	3C_dis	Discovery samples
566	oob_red	3C_dis	Discovery samples
626	oob_red	3C_dis	Discovery samples
777	oob_red	3C_dis	Discovery samples
397	oob_red	3C_dis	Discovery samples
424	oob_red	3C_dis	Discovery samples
488	oob_red	3C_dis	Discovery samples
504	oob_red	3C_dis	Discovery samples
507	oob_red	3C_dis	Discovery samples
666	oob_red	3C_dis	Discovery samples
678	oob_red	3C_dis	Discovery samples
792	oob_red	3C_dis	Discovery samples
533	oob_red	3C_dis	Discovery samples
771	oob_red	3C_dis	Discovery samples
674	oob_red	3C_dis	Discovery samples
600	oob_red	3C_dis	Discovery samples
358	oob_red	3C_dis	Discovery samples
606	oob_red	3C_dis	Discovery samples
695	oob_red	3C_dis	Discovery samples
632	oob_red	3C_dis	Discovery samples
470	oob_red	3C_dis	Discovery samples
488	oob_red	3C_dis	Discovery samples
548	oob_red	3C_dis	Discovery samples
583	oob_red	3C_dis	Discovery samples
468	oob_red	3C_dis	Discovery samples
481	oob_red	3C_dis	Discovery samples
512	oob_red	3C_dis	Discovery samples
558	oob_red	3C_dis	Discovery samples
419	oob_red	3C_dis	Discovery samples
483	oob_red	3C_dis	Discovery samples
376	oob_red	3C_dis	Discovery samples
527	oob_red	3C_dis	Discovery samples
503	oob_red	3C_dis	Discovery samples
462	oob_red	3C_dis	Discovery samples
578	oob_red	3C_dis	Discovery samples
540	oob_red	3C_dis	Discovery samples
399	oob_red	3C_dis	Discovery samples
536	oob_red	3C_dis	Discovery samples
588	oob_red	3C_dis	Discovery samples
597	oob_red	3C_dis	Discovery samples
405	oob_red	3C_dis	Discovery samples
448	oob_red	3C_dis	Discovery samples
424	oob_red	3C_dis	Discovery samples
502	oob_red	3C_dis	Discovery samples
450	oob_red	3C_dis	Discovery samples
378	oob_red	3C_dis	Discovery samples
407	oob_red	3C_dis	Discovery samples
510	oob_red	3C_dis	Discovery samples
441	oob_red	3C_dis	Discovery samples
496	oob_red	3C_dis	Discovery samples
656	oob_red	3C_dis	Discovery samples
600	oob_red	3C_dis	Discovery samples
516	oob_red	3C_dis	Discovery samples
542	oob_red	3C_dis	Discovery samples
545	oob_red	3C_dis	Discovery samples
578	oob_red	3C_dis	Discovery samples
370	oob_red	3C_dis	Discovery samples
514	oob_red	3C_dis	Discovery samples
560	oob_red	3C_dis	Discovery samples
585	oob_red	3C_dis	Discovery samples
493	oob_red	3C_dis	Discovery samples
563	oob_red	3C_dis	Discovery samples
647	oob_red	3C_dis	Discovery samples
681	oob_red	3C_dis	Discovery samples
464	oob_red	3C_dis	Discovery samples
536	oob_red	3C_dis	Discovery samples
562	oob_red	3C_dis	Discovery samples
627	oob_red	3C_dis	Discovery samples
497	oob_red	3C_dis	Discovery samples
592	oob_red	3C_dis	Discovery samples
508	oob_red	3C_dis	Discovery samples
801	oob_red	3C_dis	Discovery samples
449	oob_red	3C_dis	Discovery samples
525.5	oob_red	3C_dis	Discovery samples
533	oob_red	3C_dis	Discovery samples
557	oob_red	3C_dis	Discovery samples
493	oob_red	3C_dis	Discovery samples
455	oob_red	3C_dis	Discovery samples
450	oob_red	3C_dis	Discovery samples
664.5	oob_red	3C_dis	Discovery samples
476	oob_red	3C_dis	Discovery samples
509	oob_red	3C_dis	Discovery samples
516	oob_red	3C_dis	Discovery samples
625	oob_red	3C_dis	Discovery samples
334	oob_red	3C_dis	Discovery samples
454	oob_red	3C_dis	Discovery samples
480	oob_red	3C_dis	Discovery samples
636	oob_red	3C_dis	Discovery samples
597	oob_red	3C_dis	Discovery samples
619	oob_red	3C_dis	Discovery samples
683	oob_red	3C_dis	Discovery samples
722.5	oob_red	3C_dis	Discovery samples
403	oob_red	3C_dis	Discovery samples
427	oob_red	3C_dis	Discovery samples
427	oob_red	3C_dis	Discovery samples
479	oob_red	3C_dis	Discovery samples
357	oob_red	3C_dis	Discovery samples
397	oob_red	3C_dis	Discovery samples
530	oob_red	3C_dis	Discovery samples
551	oob_red	3C_dis	Discovery samples
337	oob_red	3C_dis	Discovery samples
330	oob_red	3C_dis	Discovery samples
498	oob_red	3C_dis	Discovery samples
497	oob_red	3C_dis	Discovery samples
528	oob_red	3C_dis	Discovery samples
647	oob_red	3C_dis	Discovery samples
624	oob_red	3C_dis	Discovery samples
763	oob_red	3C_dis	Discovery samples
390	oob_red	3C_dis	Discovery samples
430	oob_red	3C_dis	Discovery samples
469	oob_red	3C_dis	Discovery samples
592	oob_red	3C_dis	Discovery samples
375	oob_red	3C_dis	Discovery samples
426.5	oob_red	3C_dis	Discovery samples
413	oob_red	3C_dis	Discovery samples
523	oob_red	3C_dis	Discovery samples
312	oob_red	3C_dis	Discovery samples
340	oob_red	3C_dis	Discovery samples
368	oob_red	3C_dis	Discovery samples
414	oob_red	3C_dis	Discovery samples
409	oob_red	3C_dis	Discovery samples
492	oob_red	3C_dis	Discovery samples
570	oob_red	3C_dis	Discovery samples
537	oob_red	3C_dis	Discovery samples
399	oob_red	3C_dis	Discovery samples
447	oob_red	3C_dis	Discovery samples
415	oob_red	3C_dis	Discovery samples
609	oob_red	3C_dis	Discovery samples
591	oob_red	3C_dis	Discovery samples
608	oob_red	3C_dis	Discovery samples
558	oob_red	3C_dis	Discovery samples
626	oob_red	3C_dis	Discovery samples
492	oob_red	3C_dis	Discovery samples
616	oob_red	3C_dis	Discovery samples
649	oob_red	3C_dis	Discovery samples
605	oob_red	3C_dis	Discovery samples
537	oob_red	3C_dis	Discovery samples
548	oob_red	3C_dis	Discovery samples
617	oob_red	3C_dis	Discovery samples
590	oob_red	3C_dis	Discovery samples
382	oob_red	3C_dis	Discovery samples
496	oob_red	3C_dis	Discovery samples
381	oob_red	3C_dis	Discovery samples
461	oob_red	3C_dis	Discovery samples
608	oob_red	3C_dis	Discovery samples
663	oob_red	3C_dis	Discovery samples
664	oob_red	3C_dis	Discovery samples
621	oob_red	3C_dis	Discovery samples
370	oob_red	3C_dis	Discovery samples
417	oob_red	3C_dis	Discovery samples
414	oob_red	3C_dis	Discovery samples
419	oob_red	3C_dis	Discovery samples
434	oob_red	3C_dis	Discovery samples
494	oob_red	3C_dis	Discovery samples
516	oob_red	3C_dis	Discovery samples
545	oob_red	3C_dis	Discovery samples
367	oob_red	3C_dis	Discovery samples
440	oob_red	3C_dis	Discovery samples
539	oob_red	3C_dis	Discovery samples
543	oob_red	3C_dis	Discovery samples
372	oob_red	3C_dis	Discovery samples
492	oob_red	3C_dis	Discovery samples
471	oob_red	3C_dis	Discovery samples
574	oob_red	3C_dis	Discovery samples
510	oob_red	3C_dis	Discovery samples
578	oob_red	3C_dis	Discovery samples
544	oob_red	3C_dis	Discovery samples
569	oob_red	3C_dis	Discovery samples
411	oob_red	3C_dis	Discovery samples
537	oob_red	3C_dis	Discovery samples
556	oob_red	3C_dis	Discovery samples
619	oob_red	3C_dis	Discovery samples
583	oob_red	3C_dis	Discovery samples
580	oob_red	3C_dis	Discovery samples
597	oob_red	3C_dis	Discovery samples
568	oob_red	3C_dis	Discovery samples
472	oob_red	3C_dis	Discovery samples
602	oob_red	3C_dis	Discovery samples
714	oob_red	3C_dis	Discovery samples
640	oob_red	3C_dis	Discovery samples
567	oob_red	3C_dis	Discovery samples
447	oob_red	3C_dis	Discovery samples
492	oob_red	3C_dis	Discovery samples
561	oob_red	3C_dis	Discovery samples
554	oob_red	3C_dis	Discovery samples
573	oob_red	3C_dis	Discovery samples
519	oob_red	3C_dis	Discovery samples
523	oob_red	3C_dis	Discovery samples
567	oob_red	3C_dis	Discovery samples
567	oob_red	3C_dis	Discovery samples
516	oob_red	3C_dis	Discovery samples
516	oob_red	3C_dis	Discovery samples
473	oob_red	3C_dis	Discovery samples
468	oob_red	3C_dis	Discovery samples
443	oob_red	3C_dis	Discovery samples
600.5	oob_red	3C_dis	Discovery samples
616	oob_red	3C_dis	Discovery samples
605	oob_red	3C_dis	Discovery samples
594	oob_red	3C_dis	Discovery samples
587	oob_red	3C_dis	Discovery samples
662	oob_red	3C_dis	Discovery samples
502	oob_red	3C_dis	Discovery samples
490	oob_red	3C_dis	Discovery samples
607	oob_red	3C_dis	Discovery samples
560	oob_red	3C_dis	Discovery samples
565	oob_red	3C_dis	Discovery samples
324	oob_red	3C_dis	Discovery samples
549	oob_red	3C_dis	Discovery samples
522	oob_red	3C_dis	Discovery samples
564	oob_red	3C_dis	Discovery samples
609	oob_red	3C_dis	Discovery samples
421	oob_red	3C_dis	Discovery samples
584	oob_red	3C_dis	Discovery samples
620	oob_red	3C_dis	Discovery samples
587	oob_red	3C_dis	Discovery samples
475	oob_red	3C_dis	Discovery samples
505	oob_red	3C_dis	Discovery samples
602	oob_red	3C_dis	Discovery samples
549	oob_red	3C_dis	Discovery samples
558	oob_red	3C_dis	Discovery samples
561	oob_red	3C_dis	Discovery samples
515	oob_red	3C_dis	Discovery samples
517	oob_red	3C_dis	Discovery samples
542	oob_red	3C_dis	Discovery samples
547	oob_red	3C_dis	Discovery samples
696	oob_red	3C_dis	Discovery samples
523	oob_red	3C_dis	Discovery samples
568	oob_red	3C_dis	Discovery samples
545	oob_red	3C_dis	Discovery samples
486	oob_red	3C_dis	Discovery samples
621	oob_red	3C_dis	Discovery samples
388	oob_red	3C_dis	Discovery samples
441	oob_red	3C_dis	Discovery samples
424	oob_red	3C_dis	Discovery samples
524	oob_red	3C_dis	Discovery samples
551	oob_red	3C_dis	Discovery samples
427	oob_red	3C_dis	Discovery samples
533	oob_red	3C_dis	Discovery samples
583	oob_red	3C_dis	Discovery samples
401	oob_red	3C_dis	Discovery samples
596	oob_red	3C_dis	Discovery samples
344	oob_red	3C_dis	Discovery samples
400	oob_red	3C_dis	Discovery samples
403	oob_red	3C_dis	Discovery samples
402	oob_red	3C_dis	Discovery samples
456	oob_red	3C_dis	Discovery samples
715	oob_red	3C_dis	Discovery samples
640	oob_red	3C_dis	Discovery samples
687	oob_red	3C_dis	Discovery samples
738.5	oob_red	3C_dis	Discovery samples
690	oob_red	3C_dis	Discovery samples
540	oob_red	3C_dis	Discovery samples
612	oob_red	3C_dis	Discovery samples
602	oob_red	3C_dis	Discovery samples
548	oob_red	3C_dis	Discovery samples
510	oob_red	3C_dis	Discovery samples
437	oob_red	3C_dis	Discovery samples
489	oob_red	3C_dis	Discovery samples
554	oob_red	3C_dis	Discovery samples
565	oob_red	3C_dis	Discovery samples
565	oob_red	3C_dis	Discovery samples
406	oob_red	3C_dis	Discovery samples
407	oob_red	3C_dis	Discovery samples
412	oob_red	3C_dis	Discovery samples
493	oob_red	3C_dis	Discovery samples
502	oob_red	3C_dis	Discovery samples
512	oob_red	3C_dis	Discovery samples
565	oob_red	3C_dis	Discovery samples
577	oob_red	3C_dis	Discovery samples
628	oob_red	3C_dis	Discovery samples
573	oob_red	3C_dis	Discovery samples
605	oob_red	3C_dis	Discovery samples
663	oob_red	3C_dis	Discovery samples
737	oob_red	3C_dis	Discovery samples
646	oob_red	3C_dis	Discovery samples
508	oob_red	3C_dis	Discovery samples
428	oob_red	3C_dis	Discovery samples
452	oob_red	3C_dis	Discovery samples
515	oob_red	3C_dis	Discovery samples
464	oob_red	3C_dis	Discovery samples
610	oob_red	3C_dis	Discovery samples
423	oob_red	3C_dis	Discovery samples
504.5	oob_red	3C_dis	Discovery samples
456	oob_red	3C_dis	Discovery samples
568.5	oob_red	3C_dis	Discovery samples
580	oob_red	3C_dis	Discovery samples
498	oob_red	3C_dis	Discovery samples
576	oob_red	3C_dis	Discovery samples
661	oob_red	3C_dis	Discovery samples
772	oob_red	3C_dis	Discovery samples
402	oob_red	3C_dis	Discovery samples
512	oob_red	3C_dis	Discovery samples
486	oob_red	3C_dis	Discovery samples
494	oob_red	3C_dis	Discovery samples
364	oob_red	3C_dis	Discovery samples
420	oob_red	3C_dis	Discovery samples
489	oob_red	3C_dis	Discovery samples
556	oob_red	3C_dis	Discovery samples
351	oob_red	3C_dis	Discovery samples
424	oob_red	3C_dis	Discovery samples
444	oob_red	3C_dis	Discovery samples
511	oob_red	3C_dis	Discovery samples
420	oob_red	3C_dis	Discovery samples
598	oob_red	3C_dis	Discovery samples
684	oob_red	3C_dis	Discovery samples
716	oob_red	3C_dis	Discovery samples
427	oob_red	3C_dis	Discovery samples
480	oob_red	3C_dis	Discovery samples
561	oob_red	3C_dis	Discovery samples
596	oob_red	3C_dis	Discovery samples
368	oob_red	3C_dis	Discovery samples
437	oob_red	3C_dis	Discovery samples
515	oob_red	3C_dis	Discovery samples
530	oob_red	3C_dis	Discovery samples
396	oob_red	3C_dis	Discovery samples
442	oob_red	3C_dis	Discovery samples
615	oob_red	3C_dis	Discovery samples
683	oob_red	3C_dis	Discovery samples
860	oob_red	3C_dis	Discovery samples
770	oob_red	3C_dis	Discovery samples
910	oob_red	3C_dis	Discovery samples
906	oob_red	3C_dis	Discovery samples
571	oob_red	3C_dis	Discovery samples
641	oob_red	3C_dis	Discovery samples
611	oob_red	3C_dis	Discovery samples
618	oob_red	3C_dis	Discovery samples
367	oob_red	3C_dis	Discovery samples
490	oob_red	3C_dis	Discovery samples
590	oob_red	3C_dis	Discovery samples
641	oob_red	3C_dis	Discovery samples
434	oob_red	3C_dis	Discovery samples
515	oob_red	3C_dis	Discovery samples
468	oob_red	3C_dis	Discovery samples
526	oob_red	3C_dis	Discovery samples
676	oob_red	3C_dis	Discovery samples
714	oob_red	3C_dis	Discovery samples
702	oob_red	3C_dis	Discovery samples
776.5	oob_red	3C_dis	Discovery samples
451	oob_red	3C_dis	Discovery samples
639	oob_red	3C_dis	Discovery samples
620	oob_red	3C_dis	Discovery samples
638	oob_red	3C_dis	Discovery samples
553	oob_red	3C_dis	Discovery samples
573	oob_red	3C_dis	Discovery samples
682	oob_red	3C_dis	Discovery samples
720	oob_red	3C_dis	Discovery samples
498	oob_red	3C_dis	Discovery samples
447	oob_red	3C_dis	Discovery samples
441	oob_red	3C_dis	Discovery samples
488	oob_red	3C_dis	Discovery samples
764	oob_red	3C_dis	Discovery samples
883	oob_red	3C_dis	Discovery samples
798	oob_red	3C_dis	Discovery samples
797	oob_red	3C_dis	Discovery samples
853	oob_red	3C_dis	Discovery samples
448	oob_red	3C_dis	Discovery samples
476	oob_red	3C_dis	Discovery samples
567	oob_red	3C_dis	Discovery samples
661	oob_red	3C_dis	Discovery samples
340	oob_red	3C_dis	Discovery samples
427	oob_red	3C_dis	Discovery samples
509	oob_red	3C_dis	Discovery samples
529	oob_red	3C_dis	Discovery samples
799	oob_red	3C_dis	Discovery samples
852	oob_red	3C_dis	Discovery samples
800	oob_red	3C_dis	Discovery samples
792	oob_red	3C_dis	Discovery samples
647	oob_red	3C_dis	Discovery samples
617	oob_red	3C_dis	Discovery samples
602	oob_red	3C_dis	Discovery samples
612	oob_red	3C_dis	Discovery samples
537	oob_red	3C_dis	Discovery samples
560	oob_red	3C_dis	Discovery samples
650	oob_red	3C_dis	Discovery samples
694	oob_red	3C_dis	Discovery samples
834	oob_red	3C_dis	Discovery samples
659	oob_red	3C_dis	Discovery samples
611	oob_red	3C_dis	Discovery samples
663	oob_red	3C_dis	Discovery samples
492	oob_red	3C_dis	Discovery samples
567	oob_red	3C_dis	Discovery samples
658	oob_red	3C_dis	Discovery samples
728	oob_red	3C_dis	Discovery samples
593	oob_red	3C_dis	Discovery samples
806	oob_red	3C_dis	Discovery samples
827	oob_red	3C_dis	Discovery samples
790	oob_red	3C_dis	Discovery samples
837	oob_red	3C_dis	Discovery samples
682	oob_red	3C_dis	Discovery samples
665	oob_red	3C_dis	Discovery samples
743	oob_red	3C_dis	Discovery samples
798	oob_red	3C_dis	Discovery samples
824	oob_red	3C_dis	Discovery samples
388	oob_red	3C_dis	Discovery samples
499	oob_red	3C_dis	Discovery samples
557	oob_red	3C_dis	Discovery samples
677	oob_red	3C_dis	Discovery samples
717	oob_red	3C_dis	Discovery samples
497	oob_red	3C_dis	Discovery samples
467	oob_red	3C_dis	Discovery samples
628	oob_red	3C_dis	Discovery samples
684	oob_red	3C_dis	Discovery samples
706	oob_red	3C_dis	Discovery samples
554	oob_red	3C_dis	Discovery samples
652	oob_red	3C_dis	Discovery samples
677	oob_red	3C_dis	Discovery samples
757	oob_red	3C_dis	Discovery samples
860	oob_red	3C_dis	Discovery samples
450	oob_red	3C_dis	Discovery samples
544	oob_red	3C_dis	Discovery samples
665	oob_red	3C_dis	Discovery samples
760	oob_red	3C_dis	Discovery samples
798	oob_red	3C_dis	Discovery samples
399.5	oob_red	3C_dis	Discovery samples
454	oob_red	3C_dis	Discovery samples
597	oob_red	3C_dis	Discovery samples
662	oob_red	3C_dis	Discovery samples
668.5	oob_red	3C_dis	Discovery samples
383	oob_red	3C_dis	Discovery samples
461	oob_red	3C_dis	Discovery samples
516	oob_red	3C_dis	Discovery samples
609	oob_red	3C_dis	Discovery samples
704	oob_red	3C_dis	Discovery samples
743	oob_red	3C_dis	Discovery samples
760	oob_red	3C_dis	Discovery samples
895	oob_red	3C_dis	Discovery samples
935	oob_red	3C_dis	Discovery samples
1005	oob_red	3C_dis	Discovery samples
502	oob_red	3C_dis	Discovery samples
559	oob_red	3C_dis	Discovery samples
600	oob_red	3C_dis	Discovery samples
717	oob_red	3C_dis	Discovery samples
846	oob_red	3C_dis	Discovery samples
432	oob_red	3C_dis	Discovery samples
577	oob_red	3C_dis	Discovery samples
669	oob_red	3C_dis	Discovery samples
711	oob_red	3C_dis	Discovery samples
732	oob_red	3C_dis	Discovery samples
514	oob_red	3C_dis	Discovery samples
597	oob_red	3C_dis	Discovery samples
617	oob_red	3C_dis	Discovery samples
678	oob_red	3C_dis	Discovery samples
747	oob_red	3C_dis	Discovery samples
574	oob_red	3C_dis	Discovery samples
574	oob_red	3C_dis	Discovery samples
557	oob_red	3C_dis	Discovery samples
549	oob_red	3C_dis	Discovery samples
715	oob_red	3C_dis	Discovery samples
447	oob_red	3C_dis	Discovery samples
525	oob_red	3C_dis	Discovery samples
536	oob_red	3C_dis	Discovery samples
543	oob_red	3C_dis	Discovery samples
491	oob_red	3C_dis	Discovery samples
406.5	oob_red	3C_dis	Discovery samples
474	oob_red	3C_dis	Discovery samples
474	oob_red	3C_dis	Discovery samples
425	oob_red	3C_dis	Discovery samples
470	oob_red	3C_dis	Discovery samples
437	oob_red	3C_dis	Discovery samples
497	oob_red	3C_dis	Discovery samples
498	oob_red	3C_dis	Discovery samples
491	oob_red	3C_dis	Discovery samples
517	oob_red	3C_dis	Discovery samples
783	oob_red	3C_dis	Discovery samples
799	oob_red	3C_dis	Discovery samples
821	oob_red	3C_dis	Discovery samples
736	oob_red	3C_dis	Discovery samples
797	oob_red	3C_dis	Discovery samples
444	oob_red	3C_dis	Discovery samples
554	oob_red	3C_dis	Discovery samples
564	oob_red	3C_dis	Discovery samples
572	oob_red	3C_dis	Discovery samples
287	oob_grn	KI_val	Biobanked samples
393	oob_grn	KI_val	Biobanked samples
423	oob_grn	KI_val	Biobanked samples
360	oob_grn	KI_val	Biobanked samples
223	oob_grn	KI_val	Biobanked samples
245	oob_grn	KI_val	Biobanked samples
284	oob_grn	KI_val	Biobanked samples
352	oob_grn	KI_val	Biobanked samples
293	oob_grn	KI_val	Biobanked samples
381	oob_grn	KI_val	Biobanked samples
414	oob_grn	KI_val	Biobanked samples
417	oob_grn	KI_val	Biobanked samples
283	oob_grn	KI_val	Biobanked samples
352	oob_grn	KI_val	Biobanked samples
354	oob_grn	KI_val	Biobanked samples
345	oob_grn	KI_val	Biobanked samples
347	oob_grn	KI_val	Biobanked samples
357	oob_grn	KI_val	Biobanked samples
436	oob_grn	KI_val	Biobanked samples
483	oob_grn	KI_val	Biobanked samples
302	oob_grn	KI_val	Biobanked samples
348	oob_grn	KI_val	Biobanked samples
374	oob_grn	KI_val	Biobanked samples
381	oob_grn	KI_val	Biobanked samples
272	oob_grn	KI_val	Biobanked samples
302	oob_grn	KI_val	Biobanked samples
370	oob_grn	KI_val	Biobanked samples
276	oob_grn	KI_val	Biobanked samples
269	oob_grn	KI_val	Biobanked samples
314	oob_grn	KI_val	Biobanked samples
365	oob_grn	KI_val	Biobanked samples
384	oob_grn	KI_val	Biobanked samples
307	oob_grn	KI_val	Biobanked samples
387	oob_grn	KI_val	Biobanked samples
376	oob_grn	KI_val	Biobanked samples
425	oob_grn	KI_val	Biobanked samples
265	oob_grn	KI_val	Biobanked samples
344	oob_grn	KI_val	Biobanked samples
378	oob_grn	KI_val	Biobanked samples
379	oob_grn	KI_val	Biobanked samples
307	oob_grn	KI_val	Biobanked samples
359	oob_grn	KI_val	Biobanked samples
401	oob_grn	KI_val	Biobanked samples
315	oob_grn	KI_val	Biobanked samples
232	oob_grn	KI_val	Biobanked samples
246	oob_grn	KI_val	Biobanked samples
315	oob_grn	KI_val	Biobanked samples
354	oob_grn	KI_val	Biobanked samples
258	oob_grn	KI_val	Biobanked samples
306	oob_grn	KI_val	Biobanked samples
352	oob_grn	KI_val	Biobanked samples
342	oob_grn	KI_val	Biobanked samples
253	oob_grn	KI_val	Biobanked samples
370	oob_grn	KI_val	Biobanked samples
431	oob_grn	KI_val	Biobanked samples
394.5	oob_grn	KI_val	Biobanked samples
284	oob_grn	KI_val	Biobanked samples
357	oob_grn	KI_val	Biobanked samples
398	oob_grn	KI_val	Biobanked samples
465	oob_grn	KI_val	Biobanked samples
261	oob_grn	KI_val	Biobanked samples
298	oob_grn	KI_val	Biobanked samples
358	oob_grn	KI_val	Biobanked samples
394	oob_grn	KI_val	Biobanked samples
450	oob_grn	KI_val	Biobanked samples
477	oob_grn	KI_val	Biobanked samples
474	oob_grn	KI_val	Biobanked samples
510	oob_grn	KI_val	Biobanked samples
320	oob_grn	KI_val	Biobanked samples
274	oob_grn	KI_val	Biobanked samples
365	oob_grn	KI_val	Biobanked samples
416	oob_grn	KI_val	Biobanked samples
245	oob_grn	KI_val	Biobanked samples
342	oob_grn	KI_val	Biobanked samples
361	oob_grn	KI_val	Biobanked samples
409.5	oob_grn	KI_val	Biobanked samples
292	oob_grn	KI_val	Biobanked samples
378	oob_grn	KI_val	Biobanked samples
420	oob_grn	KI_val	Biobanked samples
453	oob_grn	KI_val	Biobanked samples
255	oob_grn	KI_val	Biobanked samples
312	oob_grn	KI_val	Biobanked samples
449	oob_grn	KI_val	Biobanked samples
512	oob_grn	KI_val	Biobanked samples
402	oob_grn	KI_val	Biobanked samples
380	oob_grn	KI_val	Biobanked samples
457	oob_grn	KI_val	Biobanked samples
445	oob_grn	KI_val	Biobanked samples
328	oob_grn	KI_val	Biobanked samples
356	oob_grn	KI_val	Biobanked samples
391	oob_grn	KI_val	Biobanked samples
399	oob_grn	KI_val	Biobanked samples
300	oob_grn	KI_val	Biobanked samples
367	oob_grn	KI_val	Biobanked samples
384	oob_grn	KI_val	Biobanked samples
442	oob_grn	KI_val	Biobanked samples
428	oob_grn	KI_val	Biobanked samples
414	oob_grn	KI_val	Biobanked samples
543	oob_grn	KI_val	Biobanked samples
549	oob_grn	KI_val	Biobanked samples
312	oob_grn	KI_val	Biobanked samples
380	oob_grn	KI_val	Biobanked samples
423	oob_grn	KI_val	Biobanked samples
443	oob_grn	KI_val	Biobanked samples
259	oob_grn	KI_val	Biobanked samples
322	oob_grn	KI_val	Biobanked samples
300	oob_grn	KI_val	Biobanked samples
363	oob_grn	KI_val	Biobanked samples
217	oob_grn	KI_val	Biobanked samples
260	oob_grn	KI_val	Biobanked samples
301	oob_grn	KI_val	Biobanked samples
320	oob_grn	KI_val	Biobanked samples
324	oob_grn	KI_val	Biobanked samples
347	oob_grn	KI_val	Biobanked samples
394	oob_grn	KI_val	Biobanked samples
448	oob_grn	KI_val	Biobanked samples
192	oob_grn	KI_val	Biobanked samples
250	oob_grn	KI_val	Biobanked samples
256	oob_grn	KI_val	Biobanked samples
274	oob_grn	KI_val	Biobanked samples
350	oob_grn	KI_val	Biobanked samples
399	oob_grn	KI_val	Biobanked samples
389	oob_grn	KI_val	Biobanked samples
370	oob_grn	KI_val	Biobanked samples
254	oob_grn	KI_val	Biobanked samples
304	oob_grn	KI_val	Biobanked samples
338	oob_grn	KI_val	Biobanked samples
389	oob_grn	KI_val	Biobanked samples
305	oob_grn	KI_val	Biobanked samples
374	oob_grn	KI_val	Biobanked samples
286	oob_grn	KI_val	Biobanked samples
491	oob_grn	KI_val	Biobanked samples
362	oob_grn	KI_val	Biobanked samples
402	oob_grn	KI_val	Biobanked samples
476	oob_grn	KI_val	Biobanked samples
484	oob_grn	KI_val	Biobanked samples
214	oob_grn	KI_val	Biobanked samples
305	oob_grn	KI_val	Biobanked samples
296	oob_grn	KI_val	Biobanked samples
355	oob_grn	KI_val	Biobanked samples
235	oob_grn	KI_val	Biobanked samples
248	oob_grn	KI_val	Biobanked samples
287	oob_grn	KI_val	Biobanked samples
332	oob_grn	KI_val	Biobanked samples
355	oob_grn	KI_val	Biobanked samples
396	oob_grn	KI_val	Biobanked samples
429	oob_grn	KI_val	Biobanked samples
503	oob_grn	KI_val	Biobanked samples
309	oob_grn	KI_val	Biobanked samples
336	oob_grn	KI_val	Biobanked samples
384	oob_grn	KI_val	Biobanked samples
406	oob_grn	KI_val	Biobanked samples
281	oob_grn	KI_val	Biobanked samples
352	oob_grn	KI_val	Biobanked samples
326	oob_grn	KI_val	Biobanked samples
363	oob_grn	KI_val	Biobanked samples
263	oob_grn	KI_val	Biobanked samples
317	oob_grn	KI_val	Biobanked samples
354	oob_grn	KI_val	Biobanked samples
376	oob_grn	KI_val	Biobanked samples
434	oob_grn	KI_val	Biobanked samples
464	oob_grn	KI_val	Biobanked samples
446	oob_grn	KI_val	Biobanked samples
524	oob_grn	KI_val	Biobanked samples
256	oob_grn	KI_val	Biobanked samples
315	oob_grn	KI_val	Biobanked samples
388	oob_grn	KI_val	Biobanked samples
398	oob_grn	KI_val	Biobanked samples
264	oob_grn	KI_val	Biobanked samples
382	oob_grn	KI_val	Biobanked samples
423	oob_grn	KI_val	Biobanked samples
410	oob_grn	KI_val	Biobanked samples
217	oob_grn	KI_val	Biobanked samples
266	oob_grn	KI_val	Biobanked samples
306	oob_grn	KI_val	Biobanked samples
367	oob_grn	KI_val	Biobanked samples
333	oob_grn	KI_val	Biobanked samples
373	oob_grn	KI_val	Biobanked samples
485	oob_grn	KI_val	Biobanked samples
524	oob_grn	KI_val	Biobanked samples
356	oob_grn	KI_val	Biobanked samples
394	oob_grn	KI_val	Biobanked samples
431	oob_grn	KI_val	Biobanked samples
428	oob_grn	KI_val	Biobanked samples
327	oob_grn	KI_val	Biobanked samples
396	oob_grn	KI_val	Biobanked samples
411	oob_grn	KI_val	Biobanked samples
370	oob_grn	KI_val	Biobanked samples
258	oob_grn	KI_val	Biobanked samples
306	oob_grn	KI_val	Biobanked samples
384	oob_grn	KI_val	Biobanked samples
428	oob_grn	KI_val	Biobanked samples
252	oob_grn	KI_val	Biobanked samples
268	oob_grn	KI_val	Biobanked samples
300	oob_grn	KI_val	Biobanked samples
258	oob_grn	KI_val	Biobanked samples
204	oob_grn	KI_val	Biobanked samples
216	oob_grn	KI_val	Biobanked samples
409	oob_grn	KI_val	Biobanked samples
393	oob_grn	KI_val	Biobanked samples
273	oob_grn	KI_val	Biobanked samples
235	oob_grn	KI_val	Biobanked samples
355	oob_grn	KI_val	Biobanked samples
295	oob_grn	KI_val	Biobanked samples
225	oob_grn	KI_val	Biobanked samples
277	oob_grn	KI_val	Biobanked samples
298	oob_grn	KI_val	Biobanked samples
342	oob_grn	KI_val	Biobanked samples
250	oob_grn	KI_val	Biobanked samples
320	oob_grn	KI_val	Biobanked samples
412	oob_grn	KI_val	Biobanked samples
472	oob_grn	KI_val	Biobanked samples
163	oob_grn	KI_val	Biobanked samples
233	oob_grn	KI_val	Biobanked samples
279	oob_grn	KI_val	Biobanked samples
276	oob_grn	KI_val	Biobanked samples
216	oob_grn	KI_val	Biobanked samples
304	oob_grn	KI_val	Biobanked samples
271	oob_grn	KI_val	Biobanked samples
311	oob_grn	KI_val	Biobanked samples
195	oob_grn	KI_val	Biobanked samples
249	oob_grn	KI_val	Biobanked samples
285	oob_grn	KI_val	Biobanked samples
278	oob_grn	KI_val	Biobanked samples
258	oob_grn	KI_val	Biobanked samples
285	oob_grn	KI_val	Biobanked samples
322	oob_grn	KI_val	Biobanked samples
380	oob_grn	KI_val	Biobanked samples
249	oob_grn	KI_val	Biobanked samples
291	oob_grn	KI_val	Biobanked samples
390	oob_grn	KI_val	Biobanked samples
401	oob_grn	KI_val	Biobanked samples
321	oob_grn	KI_val	Biobanked samples
362	oob_grn	KI_val	Biobanked samples
357	oob_grn	KI_val	Biobanked samples
387	oob_grn	KI_val	Biobanked samples
322	oob_grn	KI_val	Biobanked samples
199	oob_grn	KI_val	Biobanked samples
242	oob_grn	KI_val	Biobanked samples
286	oob_grn	KI_val	Biobanked samples
234	oob_grn	KI_val	Biobanked samples
280	oob_grn	KI_val	Biobanked samples
256	oob_grn	KI_val	Biobanked samples
260	oob_grn	KI_val	Biobanked samples
265	oob_grn	KI_val	Biobanked samples
256	oob_grn	KI_val	Biobanked samples
240	oob_grn	KI_val	Biobanked samples
206	oob_grn	KI_val	Biobanked samples
241	oob_grn	KI_val	Biobanked samples
378	oob_grn	KI_val	Biobanked samples
381	oob_grn	KI_val	Biobanked samples
420	oob_grn	KI_val	Biobanked samples
234	oob_grn	KI_val	Biobanked samples
208	oob_grn	KI_val	Biobanked samples
288	oob_grn	KI_val	Biobanked samples
283	oob_grn	KI_val	Biobanked samples
299	oob_grn	KI_val	Biobanked samples
119	oob_grn	KI_val	Biobanked samples
180	oob_grn	KI_val	Biobanked samples
195	oob_grn	KI_val	Biobanked samples
200	oob_grn	KI_val	Biobanked samples
188	oob_grn	KI_val	Biobanked samples
154	oob_grn	KI_val	Biobanked samples
176	oob_grn	KI_val	Biobanked samples
284	oob_grn	KI_val	Biobanked samples
411	oob_grn	KI_val	Biobanked samples
288	oob_grn	KI_val	Biobanked samples
203	oob_grn	KI_val	Biobanked samples
242	oob_grn	KI_val	Biobanked samples
282	oob_grn	KI_val	Biobanked samples
315	oob_grn	KI_val	Biobanked samples
306	oob_grn	KI_val	Biobanked samples
246	oob_grn	KI_val	Biobanked samples
263	oob_grn	KI_val	Biobanked samples
312	oob_grn	KI_val	Biobanked samples
175	oob_grn	KI_val	Biobanked samples
294	oob_grn	KI_val	Biobanked samples
293	oob_grn	KI_val	Biobanked samples
347	oob_grn	KI_val	Biobanked samples
280	oob_grn	KI_val	Biobanked samples
302	oob_grn	KI_val	Biobanked samples
299	oob_grn	KI_val	Biobanked samples
280	oob_grn	KI_val	Biobanked samples
276	oob_grn	KI_val	Biobanked samples
288	oob_grn	KI_val	Biobanked samples
389	oob_grn	KI_val	Biobanked samples
389	oob_grn	KI_val	Biobanked samples
321	oob_grn	KI_val	Biobanked samples
397	oob_grn	KI_val	Biobanked samples
427	oob_grn	KI_val	Biobanked samples
464	oob_grn	KI_val	Biobanked samples
368	oob_grn	KI_val	Biobanked samples
185	oob_grn	KI_val	Biobanked samples
201	oob_grn	KI_val	Biobanked samples
220	oob_grn	KI_val	Biobanked samples
215	oob_grn	KI_val	Biobanked samples
289	oob_grn	KI_val	Biobanked samples
190	oob_grn	KI_val	Biobanked samples
236	oob_grn	KI_val	Biobanked samples
266	oob_grn	KI_val	Biobanked samples
306	oob_grn	KI_val	Biobanked samples
284	oob_grn	KI_val	Biobanked samples
283	oob_grn	KI_val	Biobanked samples
322	oob_grn	KI_val	Biobanked samples
404	oob_grn	KI_val	Biobanked samples
415	oob_grn	KI_val	Biobanked samples
389	oob_grn	KI_val	Biobanked samples
218	oob_grn	KI_val	Biobanked samples
281	oob_grn	KI_val	Biobanked samples
385	oob_grn	KI_val	Biobanked samples
420	oob_grn	KI_val	Biobanked samples
395	oob_grn	KI_val	Biobanked samples
307	oob_grn	KI_val	Biobanked samples
358	oob_grn	KI_val	Biobanked samples
361	oob_grn	KI_val	Biobanked samples
340	oob_grn	KI_val	Biobanked samples
344	oob_grn	KI_val	Biobanked samples
222	oob_grn	KI_val	Biobanked samples
345	oob_grn	KI_val	Biobanked samples
361	oob_grn	KI_val	Biobanked samples
396	oob_grn	KI_val	Biobanked samples
406	oob_grn	KI_val	Biobanked samples
186	oob_grn	KI_val	Biobanked samples
269	oob_grn	KI_val	Biobanked samples
220	oob_grn	KI_val	Biobanked samples
226	oob_grn	KI_val	Biobanked samples
200	oob_grn	KI_val	Biobanked samples
315	oob_grn	KI_val	Biobanked samples
329	oob_grn	KI_val	Biobanked samples
345	oob_grn	KI_val	Biobanked samples
334	oob_grn	KI_val	Biobanked samples
284	oob_grn	KI_val	Biobanked samples
232	oob_grn	KI_val	Biobanked samples
262	oob_grn	KI_val	Biobanked samples
299	oob_grn	KI_val	Biobanked samples
321	oob_grn	KI_val	Biobanked samples
317	oob_grn	KI_val	Biobanked samples
205	oob_grn	KI_val	Biobanked samples
228	oob_grn	KI_val	Biobanked samples
303	oob_grn	KI_val	Biobanked samples
272	oob_grn	KI_val	Biobanked samples
236	oob_grn	KI_val	Biobanked samples
206	oob_grn	KI_val	Biobanked samples
256	oob_grn	KI_val	Biobanked samples
223	oob_grn	KI_val	Biobanked samples
283	oob_grn	KI_val	Biobanked samples
279	oob_grn	KI_val	Biobanked samples
191	oob_grn	KI_val	Biobanked samples
300	oob_grn	KI_val	Biobanked samples
266	oob_grn	KI_val	Biobanked samples
332	oob_grn	KI_val	Biobanked samples
315	oob_grn	KI_val	Biobanked samples
155	oob_grn	KI_val	Biobanked samples
153	oob_grn	KI_val	Biobanked samples
184	oob_grn	KI_val	Biobanked samples
198	oob_grn	KI_val	Biobanked samples
236	oob_grn	KI_val	Biobanked samples
174	oob_grn	KI_val	Biobanked samples
199	oob_grn	KI_val	Biobanked samples
258	oob_grn	KI_val	Biobanked samples
252	oob_grn	KI_val	Biobanked samples
243	oob_grn	KI_val	Biobanked samples
311	oob_grn	KI_val	Biobanked samples
364	oob_grn	KI_val	Biobanked samples
361	oob_grn	KI_val	Biobanked samples
341	oob_grn	KI_val	Biobanked samples
352	oob_grn	KI_val	Biobanked samples
297	oob_grn	KI_val	Biobanked samples
380	oob_grn	KI_val	Biobanked samples
364	oob_grn	KI_val	Biobanked samples
378	oob_grn	KI_val	Biobanked samples
430	oob_grn	KI_val	Biobanked samples
229	oob_grn	KI_val	Biobanked samples
283	oob_grn	KI_val	Biobanked samples
355	oob_grn	KI_val	Biobanked samples
305	oob_grn	KI_val	Biobanked samples
310	oob_grn	KI_val	Biobanked samples
240	oob_grn	KI_val	Biobanked samples
264	oob_grn	KI_val	Biobanked samples
289	oob_grn	KI_val	Biobanked samples
313	oob_grn	KI_val	Biobanked samples
366	oob_grn	KI_val	Biobanked samples
333	oob_grn	KI_val	Biobanked samples
394	oob_grn	KI_val	Biobanked samples
328	oob_grn	KI_val	Biobanked samples
353	oob_grn	KI_val	Biobanked samples
364	oob_grn	KI_val	Biobanked samples
381	oob_grn	KI_val	Biobanked samples
418	oob_grn	KI_val	Biobanked samples
386	oob_grn	KI_val	Biobanked samples
392	oob_grn	KI_val	Biobanked samples
382	oob_grn	KI_val	Biobanked samples
232	oob_grn	KI_val	Biobanked samples
252	oob_grn	KI_val	Biobanked samples
262	oob_grn	KI_val	Biobanked samples
285	oob_grn	KI_val	Biobanked samples
274	oob_grn	KI_val	Biobanked samples
253	oob_grn	KI_val	Biobanked samples
318	oob_grn	KI_val	Biobanked samples
295	oob_grn	KI_val	Biobanked samples
330	oob_grn	KI_val	Biobanked samples
333	oob_grn	KI_val	Biobanked samples
482	oob_grn	KI_val	Biobanked samples
432	oob_grn	KI_val	Biobanked samples
380	oob_grn	KI_val	Biobanked samples
433	oob_grn	KI_val	Biobanked samples
416	oob_grn	KI_val	Biobanked samples
306	oob_grn	KI_val	Biobanked samples
444	oob_grn	KI_val	Biobanked samples
411	oob_grn	KI_val	Biobanked samples
196	oob_grn	KI_val	Biobanked samples
465	oob_grn	KI_val	Biobanked samples
366	oob_grn	KI_val	Biobanked samples
465	oob_grn	KI_val	Biobanked samples
481	oob_grn	KI_val	Biobanked samples
538	oob_grn	KI_val	Biobanked samples
458	oob_grn	KI_val	Biobanked samples
318	oob_grn	KI_val	Biobanked samples
475	oob_grn	KI_val	Biobanked samples
428	oob_grn	KI_val	Biobanked samples
428	oob_grn	KI_val	Biobanked samples
412	oob_grn	KI_val	Biobanked samples
245	oob_grn	KI_val	Biobanked samples
316	oob_grn	KI_val	Biobanked samples
342	oob_grn	KI_val	Biobanked samples
330	oob_grn	KI_val	Biobanked samples
361	oob_grn	KI_val	Biobanked samples
299	oob_grn	KI_val	Biobanked samples
363	oob_grn	KI_val	Biobanked samples
340	oob_grn	KI_val	Biobanked samples
306	oob_grn	KI_val	Biobanked samples
295	oob_grn	KI_val	Biobanked samples
173	oob_grn	KI_val	Biobanked samples
220	oob_grn	KI_val	Biobanked samples
270	oob_grn	KI_val	Biobanked samples
281	oob_grn	KI_val	Biobanked samples
279	oob_grn	KI_val	Biobanked samples
230	oob_grn	KI_val	Biobanked samples
245	oob_grn	KI_val	Biobanked samples
274	oob_grn	KI_val	Biobanked samples
290	oob_grn	KI_val	Biobanked samples
254	oob_grn	KI_val	Biobanked samples
307	oob_grn	KI_val	Biobanked samples
362	oob_grn	KI_val	Biobanked samples
397	oob_grn	KI_val	Biobanked samples
434	oob_grn	KI_val	Biobanked samples
469	oob_grn	KI_val	Biobanked samples
270	oob_grn	KI_val	Biobanked samples
313	oob_grn	KI_val	Biobanked samples
293	oob_grn	KI_val	Biobanked samples
355	oob_grn	KI_val	Biobanked samples
286	oob_grn	KI_val	Biobanked samples
305	oob_grn	KI_val	Biobanked samples
297	oob_grn	KI_val	Biobanked samples
387	oob_grn	KI_val	Biobanked samples
232	oob_grn	KI_val	Biobanked samples
346	oob_grn	KI_val	Biobanked samples
175	oob_grn	KI_val	Biobanked samples
192	oob_grn	KI_val	Biobanked samples
207	oob_grn	KI_val	Biobanked samples
205	oob_grn	KI_val	Biobanked samples
198	oob_grn	KI_val	Biobanked samples
302	oob_grn	KI_val	Biobanked samples
337	oob_grn	KI_val	Biobanked samples
356	oob_grn	KI_val	Biobanked samples
397	oob_grn	KI_val	Biobanked samples
357	oob_grn	KI_val	Biobanked samples
206	oob_grn	KI_val	Biobanked samples
227	oob_grn	KI_val	Biobanked samples
243	oob_grn	KI_val	Biobanked samples
285	oob_grn	KI_val	Biobanked samples
323	oob_grn	KI_val	Biobanked samples
216	oob_grn	KI_val	Biobanked samples
241	oob_grn	KI_val	Biobanked samples
264	oob_grn	KI_val	Biobanked samples
275	oob_grn	KI_val	Biobanked samples
288	oob_grn	KI_val	Biobanked samples
227	oob_grn	KI_val	Biobanked samples
248	oob_grn	KI_val	Biobanked samples
251	oob_grn	KI_val	Biobanked samples
256	oob_grn	KI_val	Biobanked samples
309	oob_grn	KI_val	Biobanked samples
216	oob_grn	KI_val	Biobanked samples
246	oob_grn	KI_val	Biobanked samples
273	oob_grn	KI_val	Biobanked samples
285	oob_grn	KI_val	Biobanked samples
297	oob_grn	KI_val	Biobanked samples
317	oob_grn	KI_val	Biobanked samples
342	oob_grn	KI_val	Biobanked samples
368	oob_grn	KI_val	Biobanked samples
360	oob_grn	KI_val	Biobanked samples
371	oob_grn	KI_val	Biobanked samples
229	oob_grn	3C_dis	Discovery samples
277	oob_grn	3C_dis	Discovery samples
337	oob_grn	3C_dis	Discovery samples
344	oob_grn	3C_dis	Discovery samples
361	oob_grn	3C_dis	Discovery samples
407	oob_grn	3C_dis	Discovery samples
403	oob_grn	3C_dis	Discovery samples
434	oob_grn	3C_dis	Discovery samples
277	oob_grn	3C_dis	Discovery samples
416	oob_grn	3C_dis	Discovery samples
395	oob_grn	3C_dis	Discovery samples
395	oob_grn	3C_dis	Discovery samples
333	oob_grn	3C_dis	Discovery samples
361	oob_grn	3C_dis	Discovery samples
466	oob_grn	3C_dis	Discovery samples
451	oob_grn	3C_dis	Discovery samples
247	oob_grn	3C_dis	Discovery samples
260	oob_grn	3C_dis	Discovery samples
264	oob_grn	3C_dis	Discovery samples
237	oob_grn	3C_dis	Discovery samples
407	oob_grn	3C_dis	Discovery samples
501	oob_grn	3C_dis	Discovery samples
447	oob_grn	3C_dis	Discovery samples
477	oob_grn	3C_dis	Discovery samples
171	oob_grn	3C_dis	Discovery samples
229	oob_grn	3C_dis	Discovery samples
263	oob_grn	3C_dis	Discovery samples
320	oob_grn	3C_dis	Discovery samples
315	oob_grn	3C_dis	Discovery samples
339	oob_grn	3C_dis	Discovery samples
388	oob_grn	3C_dis	Discovery samples
373	oob_grn	3C_dis	Discovery samples
221	oob_grn	3C_dis	Discovery samples
301	oob_grn	3C_dis	Discovery samples
306	oob_grn	3C_dis	Discovery samples
317	oob_grn	3C_dis	Discovery samples
302	oob_grn	3C_dis	Discovery samples
243	oob_grn	3C_dis	Discovery samples
374	oob_grn	3C_dis	Discovery samples
350	oob_grn	3C_dis	Discovery samples
271	oob_grn	3C_dis	Discovery samples
340	oob_grn	3C_dis	Discovery samples
368	oob_grn	3C_dis	Discovery samples
321	oob_grn	3C_dis	Discovery samples
360	oob_grn	3C_dis	Discovery samples
400	oob_grn	3C_dis	Discovery samples
542	oob_grn	3C_dis	Discovery samples
443	oob_grn	3C_dis	Discovery samples
219	oob_grn	3C_dis	Discovery samples
205	oob_grn	3C_dis	Discovery samples
263	oob_grn	3C_dis	Discovery samples
283	oob_grn	3C_dis	Discovery samples
205	oob_grn	3C_dis	Discovery samples
182	oob_grn	3C_dis	Discovery samples
238	oob_grn	3C_dis	Discovery samples
242	oob_grn	3C_dis	Discovery samples
185	oob_grn	3C_dis	Discovery samples
206	oob_grn	3C_dis	Discovery samples
249	oob_grn	3C_dis	Discovery samples
223	oob_grn	3C_dis	Discovery samples
248	oob_grn	3C_dis	Discovery samples
360	oob_grn	3C_dis	Discovery samples
412	oob_grn	3C_dis	Discovery samples
393	oob_grn	3C_dis	Discovery samples
197	oob_grn	3C_dis	Discovery samples
184	oob_grn	3C_dis	Discovery samples
195	oob_grn	3C_dis	Discovery samples
239	oob_grn	3C_dis	Discovery samples
213	oob_grn	3C_dis	Discovery samples
274	oob_grn	3C_dis	Discovery samples
356	oob_grn	3C_dis	Discovery samples
394	oob_grn	3C_dis	Discovery samples
322	oob_grn	3C_dis	Discovery samples
331	oob_grn	3C_dis	Discovery samples
377	oob_grn	3C_dis	Discovery samples
412	oob_grn	3C_dis	Discovery samples
201	oob_grn	3C_dis	Discovery samples
236	oob_grn	3C_dis	Discovery samples
242	oob_grn	3C_dis	Discovery samples
357	oob_grn	3C_dis	Discovery samples
214	oob_grn	3C_dis	Discovery samples
244	oob_grn	3C_dis	Discovery samples
241	oob_grn	3C_dis	Discovery samples
283	oob_grn	3C_dis	Discovery samples
221	oob_grn	3C_dis	Discovery samples
270	oob_grn	3C_dis	Discovery samples
151	oob_grn	3C_dis	Discovery samples
361	oob_grn	3C_dis	Discovery samples
194	oob_grn	3C_dis	Discovery samples
221	oob_grn	3C_dis	Discovery samples
261	oob_grn	3C_dis	Discovery samples
266	oob_grn	3C_dis	Discovery samples
180	oob_grn	3C_dis	Discovery samples
228	oob_grn	3C_dis	Discovery samples
234	oob_grn	3C_dis	Discovery samples
250	oob_grn	3C_dis	Discovery samples
201	oob_grn	3C_dis	Discovery samples
152	oob_grn	3C_dis	Discovery samples
198	oob_grn	3C_dis	Discovery samples
215	oob_grn	3C_dis	Discovery samples
199	oob_grn	3C_dis	Discovery samples
255	oob_grn	3C_dis	Discovery samples
262	oob_grn	3C_dis	Discovery samples
262	oob_grn	3C_dis	Discovery samples
295	oob_grn	3C_dis	Discovery samples
187	oob_grn	3C_dis	Discovery samples
214	oob_grn	3C_dis	Discovery samples
236	oob_grn	3C_dis	Discovery samples
185	oob_grn	3C_dis	Discovery samples
334	oob_grn	3C_dis	Discovery samples
359	oob_grn	3C_dis	Discovery samples
399	oob_grn	3C_dis	Discovery samples
358	oob_grn	3C_dis	Discovery samples
227	oob_grn	3C_dis	Discovery samples
276	oob_grn	3C_dis	Discovery samples
266	oob_grn	3C_dis	Discovery samples
308	oob_grn	3C_dis	Discovery samples
274	oob_grn	3C_dis	Discovery samples
314	oob_grn	3C_dis	Discovery samples
297	oob_grn	3C_dis	Discovery samples
450	oob_grn	3C_dis	Discovery samples
226	oob_grn	3C_dis	Discovery samples
232	oob_grn	3C_dis	Discovery samples
258	oob_grn	3C_dis	Discovery samples
268	oob_grn	3C_dis	Discovery samples
246	oob_grn	3C_dis	Discovery samples
260	oob_grn	3C_dis	Discovery samples
427	oob_grn	3C_dis	Discovery samples
421	oob_grn	3C_dis	Discovery samples
201	oob_grn	3C_dis	Discovery samples
291	oob_grn	3C_dis	Discovery samples
296	oob_grn	3C_dis	Discovery samples
260	oob_grn	3C_dis	Discovery samples
211	oob_grn	3C_dis	Discovery samples
[truncated: 6,239 more rows]
