# Supplementary material for: The WID-BC-index identifies women with primary poor prognostic breast cancer based on DNA methylation in cervical samples
Source: Nat Commun. 2022 Feb 1;13:449. doi: 10.1038/s41467-021-27918-w (PMC8807602; doi:10.1038/s41467-021-27918-w)
Supplement: Supplementary file 4 — Source Data [file 41467_2021_27918_MOESM4_ESM.zip › WID-BC-source-data/suppl-data/suppl-figure-6c.csv]

signal_to_noise2	X1	X2	X3	X4	X5	X6	X7	X8	X9	X10	X11	X12	X13	X14	X15	X16	X17	X18	X19	X20	X21
0	0.285714285714286	0.285714285714286	0.285714285714286	0.285714285714286	0.285714285714286	0.285714285714286	0.285714285714286	0.285714285714286	0.285714285714286	0.285714285714286	0.285714285714286	0.285714285714286	0.285714285714286	0.285714285714286	0.285714285714286	0.285714285714286	0.285714285714286	0.285714285714286	0.285714285714286	0.285714285714286	0.285714285714286
0.143575017946877	0.251098556183302	0.256120527306968	0.262397991211551	0.268675455116133	0.274952919020716	0.281230382925298	0.287507846829881	0.293785310734463	0.300062774639046	0.306340238543628	0.312617702448211	0.318895166352794	0.325172630257376	0.331450094161959	0.337727558066541	0.344005021971124	0.350282485875706	0.356559949780289	0.362837413684871	0.369114877589454	0.37413684871312
0.287150035893754	0.224205242610151	0.233128834355828	0.244283324037925	0.255437813720022	0.266592303402119	0.277746793084216	0.288901282766313	0.30005577244841	0.311210262130508	0.322364751812605	0.333519241494702	0.344673731176799	0.355828220858896	0.366982710540993	0.37813720022309	0.389291689905187	0.400446179587284	0.411600669269381	0.422755158951478	0.433909648633575	0.442833240379253
0.430725053840632	0.202709483191169	0.214751630707476	0.22980431510286	0.244856999498244	0.259909683893628	0.274962368289012	0.290015052684395	0.305067737079779	0.320120421475163	0.335173105870547	0.350225790265931	0.365278474661315	0.380331159056698	0.395383843452082	0.410436527847466	0.42548921224285	0.440541896638234	0.455594581033618	0.470647265429002	0.485699949824385	0.497742097340692
0.574300071787509	0.185134518923849	0.199726402188783	0.21796625626995	0.236206110351117	0.254445964432285	0.272685818513452	0.290925672594619	0.309165526675787	0.327405380756954	0.345645234838121	0.363885088919289	0.382124943000456	0.400364797081623	0.418604651162791	0.436844505243958	0.455084359325125	0.473324213406293	0.49156406748746	0.509803921568627	0.528043775649795	0.542635658914729
0.717875089734386	0.170497283744254	0.187212703719181	0.20810697868784	0.229001253656498	0.249895528625157	0.270789803593815	0.291684078562474	0.312578353531133	0.333472628499791	0.35436690346845	0.375261178437108	0.396155453405767	0.417049728374425	0.437944003343084	0.458838278311743	0.479732553280401	0.50062682824906	0.521521103217718	0.542415378186377	0.563309653155035	0.580025073129962
0.861450107681263	0.158118010026996	0.176629386810644	0.199768607790204	0.222907828769765	0.246047049749325	0.269186270728885	0.292325491708446	0.315464712688006	0.338603933667567	0.361743154647127	0.384882375626687	0.408021596606248	0.431160817585808	0.454300038565368	0.477439259544929	0.500578480524489	0.523717701504049	0.54685692248361	0.56999614346317	0.59313536444273	0.611646741226379
1.00502512562814	0.147511636233441	0.167561761546724	0.192624418188328	0.217687074829932	0.242749731471536	0.26781238811314	0.292875044754744	0.317937701396348	0.343000358037952	0.368063014679556	0.39312567132116	0.418188327962764	0.443250984604368	0.468313641245972	0.493376297887576	0.51843895452918	0.543501611170784	0.568564267812388	0.593626924453992	0.618689581095596	0.638739706408879
1.14860014357502	0.138322753090545	0.15970598062145	0.186435015035082	0.213164049448714	0.239893083862346	0.266622118275977	0.293351152689609	0.320080187103241	0.346809221516873	0.373538255930505	0.400267290344136	0.426996324757768	0.4537253591714	0.480454393585032	0.507183427998664	0.533912462412295	0.560641496825927	0.587370531239559	0.614099565653191	0.640828600066823	0.662211827597728
1.2921751615219	0.130284998434075	0.152834325086126	0.18102098340119	0.209207641716254	0.237394300031319	0.265580958346383	0.293767616661447	0.321954274976511	0.350140933291575	0.37832759160664	0.406514249921704	0.434700908236768	0.462887566551832	0.491074224866896	0.519260883181961	0.547447541497025	0.575634199812089	0.603820858127153	0.632007516442217	0.660194174757282	0.682743501409333
1.43575017946877	0.123194812849985	0.146772767462423	0.176245210727969	0.205717653993516	0.235190097259063	0.264662540524609	0.294134983790156	0.323607427055703	0.35307987032125	0.382552313586796	0.412024756852343	0.44149720011789	0.470969643383437	0.500442086648983	0.52991452991453	0.559386973180077	0.588859416445623	0.61833185971117	0.647804302976717	0.677276746242264	0.700854700854701
1.57932519741565	0.116893960478709	0.141386028388533	0.172001113275814	0.202616198163095	0.233231283050376	0.263846367937657	0.294461452824937	0.325076537712218	0.355691622599499	0.38630670748678	0.416921792374061	0.447536877261342	0.478151962148622	0.508767047035903	0.539382131923184	0.569997216810465	0.600612301697746	0.631227386585026	0.661842471472307	0.692457556359588	0.716949624269413
1.72290021536253	0.111257579752175	0.136567360928025	0.168204587397838	0.199841813867651	0.231479040337464	0.263116266807277	0.294753493277089	0.326390719746902	0.358027946216715	0.389665172686528	0.421302399156341	0.452939625626153	0.484576852095966	0.516214078565779	0.547851305035592	0.579488531505405	0.611125757975218	0.64276298444503	0.674400210914843	0.706037437384656	0.731347218560506
1.8664752333094	0.10618582519409	0.132231404958678	0.164788379664413	0.197345354370148	0.229902329075883	0.262459303781618	0.295016278487353	0.327573253193088	0.360130227898823	0.392687202604558	0.425244177310293	0.457801152016028	0.490358126721763	0.522915101427498	0.555472076133233	0.588029050838968	0.620586025544703	0.653143000250438	0.685699974956173	0.718256949661908	0.744302529426496
2.01005025125628	0.101597901264011	0.12830908657286	0.16169806820892	0.19508704984498	0.22847603148104	0.2618650131171	0.29525399475316	0.32864297638922	0.36203195802528	0.39542093966134	0.4288099212974	0.462198902933461	0.495587884569521	0.528976866205581	0.562365847841641	0.595754829477701	0.629143811113761	0.662532792749821	0.695921774385881	0.729310756021941	0.756021941330789
2.15362526920316	0.0974277259276121	0.12474391076713	0.158889141816526	0.193034372865923	0.22717960391532	0.261324834964717	0.295470066014113	0.32961529706351	0.363760528112907	0.397905759162304	0.4320509902117	0.466196221261097	0.500341452310494	0.534486683359891	0.568631914409288	0.602777145458684	0.636922376508081	0.671067607557478	0.705212838606875	0.739358069656271	0.766674254495789
2.29720028715004	0.0936207271935554	0.121489222730242	0.1563248421511	0.191160461571957	0.225996080992815	0.260831700413673	0.295667319834531	0.330502939255389	0.365338558676247	0.400174178097104	0.435009797517962	0.46984541693882	0.504681036359678	0.539516655780536	0.574352275201394	0.609187894622251	0.644023514043109	0.678859133463967	0.713694752884825	0.748530372305683	0.776398867842369
2.44077530509691	0.0901314416857918	0.118506154809097	0.153974546213228	0.189442937617359	0.22491132902149	0.260379720425621	0.295848111829752	0.331316503233883	0.366784894638014	0.402253286042145	0.437721677446276	0.473190068850407	0.508658460254538	0.544126851658669	0.5795952430628	0.615063634466931	0.650532025871062	0.686000417275193	0.721468808679324	0.756937200083455	0.78531191320676
2.58435032304379	0.0869216903665131	0.115762066893651	0.151812537552574	0.187863008211496	0.223913478870419	0.259963949529341	0.296014420188264	0.332064890847186	0.368115361506109	0.404165832165031	0.440216302823954	0.476266773482876	0.512317244141799	0.548367714800721	0.584418185459643	0.620468656118566	0.656519126777488	0.692569597436411	0.728620068095334	0.764670538754256	0.793510915281394
2.72792534099067	0.0839591758135952	0.113229347198151	0.149817061428847	0.186404775659542	0.222992489890237	0.259580204120932	0.296167918351627	0.332755632582322	0.369343346813018	0.405931061043713	0.442518775274408	0.479106489505103	0.515694203735798	0.552281917966494	0.588869632197189	0.625457346427884	0.662045060658579	0.698632774889274	0.735220489119969	0.771808203350664	0.80107837473522
2.87150035893755	0.0812163916187651	0.110884479881328	0.147969590209531	0.185054700537734	0.222139810865937	0.259224921194141	0.296310031522344	0.333395141850547	0.37048025217875	0.407565362506954	0.444650472835157	0.48173558316336	0.518820693491563	0.555905803819766	0.59299091414797	0.630076024476173	0.667161134804376	0.704246245132579	0.741331355460783	0.778416465788986	0.808084554051548
3.01507537688442	0.0786697657786519	0.108707312712319	0.146254246379403	0.183801180046487	0.221348113713571	0.258895047380654	0.296441981047738	0.333988914714822	0.371535848381906	0.40908278204899	0.446629715716074	0.484176649383158	0.521723583050241	0.559270516717325	0.596817450384409	0.634364384051493	0.671911317718577	0.709458251385661	0.747005185052745	0.784552118719828	0.814589665653495
3.1586503948313	0.0762989815294321	0.106680476437079	0.144657345071638	0.182634213706197	0.220611082340756	0.258587950975315	0.296564819609874	0.334541688244433	0.372518556878992	0.410495425513551	0.44847229414811	0.486449162782669	0.524426031417228	0.562402900051787	0.600379768686346	0.638356637320905	0.676333505955463	0.714310374590022	0.752287243224581	0.79026411185914	0.820645606766787
3.30222541277818	0.0740864341732021	0.104788920407142	0.143167028199566	0.181545135991991	0.219923243784415	0.25830135157684	0.296679459369264	0.335057567161689	0.373435674954113	0.411813782746538	0.450191890538962	0.488569998331387	0.526948106123811	0.565326213916236	0.60370432170866	0.642082429501085	0.680460537293509	0.718838645085934	0.757216752878358	0.795594860670783	0.826297346904722
3.44580043072505	0.0720167931535605	0.103019538188277	0.141772969481673	0.180526400775069	0.219279832068464	0.25803326336186	0.296786694655256	0.335540125948652	0.374293557242048	0.413046988535443	0.451800419828839	0.490553851122235	0.529307282415631	0.568060713709026	0.606814145002422	0.645567576295818	0.684321007589214	0.723074438882609	0.761827870176005	0.800581301469401	0.831584046504118
3.58937544867193	0.0700766463319255	0.101360863444392	0.140466134834976	0.179571406225559	0.218676677616143	0.257781949006726	0.29688722039731	0.335992491787893	0.375097763178477	0.41420303456906	0.453308305959643	0.492413577350227	0.53151884874081	0.570624120131394	0.609729391521977	0.648834662912561	0.687939934303144	0.727045205693728	0.766150477084311	0.805255748474894	0.836539965587361
3.73295046661881	0.0682542090095556	0.0998028211739724	0.139238586379493	0.178674351585014	0.218110116790535	0.257545881996056	0.296981647201577	0.336417412407099	0.37585317761262	0.41528894281814	0.454724708023662	0.494160473229182	0.533596238434703	0.573032003640225	0.612467768845746	0.651903534051267	0.691339299256787	0.730775064462309	0.77021082966783	0.80964659487335	0.841195207037767
3.87652548456569	0.0665390843515384	0.0983365228912116	0.138083321065803	0.177830119240395	0.217576917414986	0.257323715589578	0.297070513764169	0.336817311938761	0.376564110113352	0.416310908287944	0.456057706462535	0.495804504637126	0.535551302811718	0.57529810098631	0.615044899160901	0.654791697335492	0.694538495510084	0.734285293684675	0.774032091859267	0.813778890033858	0.845576328573531
4.02010050251256	0.0649220649220649	0.096954096954097	0.136994136994137	0.177034177034177	0.217074217074217	0.257114257114257	0.297154297154297	0.337194337194337	0.377234377234377	0.417274417274417	0.457314457314457	0.497354497354497	0.537394537394537	0.577434577434577	0.617474617474618	0.657514657514658	0.697554697554698	0.737594737594738	0.777634777634778	0.817674817674818	0.84970684970685
4.16367552045944	0.063394967329348	0.0956485471986654	0.135965522035312	0.176282496871959	0.216599471708606	0.256916446545252	0.297233421381899	0.337550396218546	0.377867371055193	0.418184345891839	0.458501320728486	0.498818295565133	0.53913527040178	0.579452245238426	0.619769220075073	0.66008619491172	0.700403169748366	0.740720144585013	0.78103711942166	0.821354094258307	0.853607674127624
4.30725053840632	0.0619504937102665	0.0944136345191398	0.134992560530231	0.175571486541323	0.216150412552415	0.256729338563506	0.297308264574598	0.337887190585689	0.378466116596781	0.419045042607872	0.459623968618964	0.500202894630056	0.540781820641147	0.581360746652239	0.62193967266333	0.662518598674422	0.703097524685513	0.743676450696605	0.784255376707697	0.824834302718788	0.857297443527661
4.45082555635319	0.0605821151060187	0.0932437771631767	0.134070854734624	0.174897932306071	0.215725009877519	0.256552087448966	0.297379165020414	0.338206242591861	0.379033320163308	0.419860397734756	0.460687475306203	0.501514552877651	0.542341630449098	0.583168708020545	0.623995785591993	0.66482286316344	0.705649940734887	0.746477018306335	0.787304095877782	0.82813117344923	0.860792835506387
4.59440057430007	0.0592839727960991	0.0921339663800847	0.133196458360067	0.174258950340049	0.215321442320031	0.256383934300013	0.297446426279995	0.338508918259977	0.379571410239959	0.420633902219941	0.461696394199923	0.502758886179905	0.543821378159887	0.584883870139869	0.625946362119851	0.667008854099833	0.708071346079815	0.749133838059797	0.790196330039779	0.831258822019761	0.864108815603747
4.73797559224695	0.0580507944451395	0.0910796947328913	0.132365820092581	0.173651945452271	0.214938070811961	0.25622419617165	0.29751032153134	0.33879644689103	0.380082572250719	0.421368697610409	0.462654822970099	0.503940948329789	0.545227073689478	0.586513199049168	0.627799324408858	0.669085449768548	0.710371575128237	0.751657700487927	0.792943825847617	0.834229951207306	0.867258851495058
4.88155061019383	0.0568778225314293	0.0900768949102893	0.131575735383864	0.173074575857439	0.214573416331014	0.256072256804589	0.297571097278164	0.339069937751739	0.380568778225314	0.422067618698889	0.463566459172464	0.505065299646039	0.546564140119614	0.588062980593189	0.629561821066764	0.671060661540339	0.712559502013914	0.754058342487489	0.795557182961064	0.837056023434639	0.870255095813499
5.0251256281407	0.0557607530084594	0.0891218872870249	0.130823305135232	0.172524722983439	0.214226140831645	0.255927558679852	0.297628976528059	0.339330394376266	0.381031812224473	0.42273323007268	0.464434647920886	0.506136065769093	0.5478374836173	0.589538901465507	0.631240319313714	0.672941737161921	0.714643155010128	0.756344572858334	0.798045990706541	0.839747408554748	0.873108542833314
5.16870064608758	0.0546956825322937	0.0882113348074014	0.130105900151286	0.17200046549517	0.213895030839055	0.25578959618294	0.297684161526824	0.339578726870709	0.381473292214593	0.423367857558478	0.465262422902362	0.507156988246247	0.549051553590132	0.590946118934016	0.632840684277901	0.674735249621785	0.71662981496567	0.758524380309554	0.800418945653439	0.842313510997323	0.875829163272431
5.31227566403446	0.053679062890936	0.0873422040259298	0.129421130444672	0.171500056863414	0.213578983282156	0.255657909700898	0.297736836119641	0.339815762538383	0.381894688957125	0.423973615375867	0.466052541794609	0.508131468213352	0.550210394632094	0.592289321050836	0.634368247469578	0.67644717388832	0.718526100307062	0.760605026725805	0.802683953144547	0.844762879563289	0.878426020698283
5.45585068198134	0.0527076615145113	0.0865117313466029	0.128766818636718	0.171021905926832	0.213276993216947	0.255532080507061	0.297787167797176	0.34004225508729	0.382297342377405	0.424552429667519	0.466807516957634	0.509062604247748	0.551317691537863	0.593572778827977	0.635827866118092	0.678082953408207	0.720338040698321	0.762593127988436	0.80484821527855	0.847103302568665	0.880907372400756
5.59942569992821	0.0517785271402154	0.0857173936690961	0.128140976830197	0.170564559991298	0.212988143152399	0.255411726313499	0.2978353094746	0.340258892635701	0.382682475796802	0.425106058957903	0.467529642119004	0.509953225280104	0.552376808441205	0.594800391602306	0.637223974763407	0.679647557924508	0.722071141085609	0.76449472424671	0.80691830740781	0.849341890568911	0.883280757097792
5.74300071787509	0.0508889598637283	0.0849568827850527	0.127541786436708	0.170126690088364	0.212711593740019	0.255296497391675	0.29788140104333	0.340466304694986	0.383051208346641	0.425636111998297	0.468221015649952	0.510805919301608	0.553390822953263	0.595975726604919	0.638560630256574	0.68114553390823	0.723730437559885	0.766315341211541	0.808900244863196	0.851485148514851	0.885553071436176
5.88657573582197	0.0500364849369332	0.0842280829771709	0.126967580527468	0.169707078077765	0.212446575628062	0.255186073178359	0.297925570728656	0.340665068278953	0.383404565829251	0.426144063379548	0.468883560929845	0.511623058480142	0.554362556030439	0.597102053580736	0.639841551131033	0.68258104868133	0.725320546231627	0.768060043781924	0.810799541332222	0.853539038882518	0.887730636922756
6.03015075376884	0.0492188297763709	0.0835290513632187	0.126416828346778	0.169304605330338	0.212192382313898	0.255080159297457	0.297967936281017	0.340855713264577	0.383743490248137	0.426631267231696	0.469519044215256	0.512406821198816	0.555294598182375	0.598182375165935	0.641070152149495	0.683957929133054	0.726845706116614	0.769733483100174	0.812621260083733	0.855509037067293	0.889819258654141
6.17372577171572	0.0484339037326128	0.0828580006004203	0.12588812168518	0.168918242769939	0.211948363854698	0.254978484939458	0.298008606024217	0.341038727108976	0.384068848193736	0.427098969278495	0.470129090363254	0.513159211448014	0.556189332532773	0.599219453617532	0.642249574702292	0.685279695787051	0.72830981687181	0.77133993795657	0.814370059041329	0.857400180126088	0.891824276993896
6.3173007896626	0.0476797802413421	0.0822132836260179	0.125380162856863	0.168547042087707	0.211713921318552	0.254880800549397	0.298047679780241	0.341214559011086	0.384381438241931	0.427548317472775	0.47071519670362	0.513882075934465	0.55704895516531	0.600215834396154	0.643382713626999	0.686549592857844	0.729716472088688	0.772883351319533	0.816050230550378	0.859217109781222	0.893750613165898
6.46087580760948	0.0469546810353122	0.0815933801597229	0.124891754065236	0.16819012797075	0.211488501876263	0.254786875781776	0.29808524968729	0.341383623592803	0.384681997498316	0.42798037140383	0.471278745309343	0.514577119214856	0.55787549312037	0.601173867025883	0.644472240931396	0.68777061483691	0.731068988742423	0.774367362647936	0.81766573655345	0.860964110458963	0.895602809583373
6.60445082555635	0.0462569621448126	0.0809968847352025	0.12442178797319	0.167846691211177	0.211271594449165	0.254696497687152	0.298121400925139	0.341546304163127	0.384971207401114	0.428396110639101	0.471821013877089	0.515245917115076	0.558670820353063	0.602095723591051	0.645520626829038	0.688945530067026	0.732370433305013	0.775795336543	0.819220239780988	0.862645143018975	0.897385065609365
6.74802584350323	0.0455851014546465	0.0804224960622626	0.123969239321783	0.167515982581303	0.211062725840823	0.254609469100343	0.298156212359863	0.341702955619383	0.385249698878903	0.428796442138423	0.472343185397943	0.515889928657463	0.559436671916983	0.602983415176503	0.646530158436023	0.690076901695544	0.733623644955063	0.777170388214584	0.820717131474104	0.864263874733624	0.89910126934124
6.89160086145011	0.0449376876193942	0.0798690075502593	0.123533157463841	0.167197307377422	0.210861457291003	0.254525607204585	0.298189757118166	0.341853907031748	0.385518056945329	0.42918220685891	0.472846356772492	0.516510506686073	0.560174656599654	0.603838806513236	0.647502956426817	0.691167106340398	0.73483125625398	0.778495406167561	0.822159556081143	0.865823705994724	0.900755025925589
7.03517587939699	0.0443134101670687	0.079335298847494	0.123112659698026	0.166890020548557	0.210667381399089	0.25444474224962	0.298222103100152	0.341999463950684	0.385776824801215	0.429554185651747	0.473331546502278	0.51710890735281	0.560886268203341	0.604663629053873	0.648440989904405	0.692218350754936	0.735995711605468	0.779773072455999	0.823550433306531	0.867327794157063	0.902349682837488
7.17875089734386	0.043711050645133	0.0788203282717458	0.122706925305012	0.166593522338278	0.210480119371544	0.25436671640481	0.298253313438076	0.342139910471342	0.386026507504608	0.429913104537874	0.47379970157114	0.517686298604406	0.561572895637672	0.605459492670938	0.649346089704204	0.693232686737471	0.737119283770736	0.781005880804002	0.824892477837269	0.868779074870535	0.903888352497147
7.32232591529074	0.0431294746829984	0.0783231260243251	0.122315190200983	0.166307254377642	0.2102993185543	0.254291382730958	0.298283446907617	0.342275511084275	0.386267575260933	0.430259639437592	0.47425170361425	0.518243767790908	0.562235831967567	0.606227896144225	0.650219960320883	0.694212024497542	0.7382040886742	0.782196152850858	0.826188217027517	0.870180281204175	0.905373932545502
7.46590093323762	0.0425676248622064	0.0778427880946325	0.121936742135165	0.166030696175697	0.21012465021623	0.254218604256762	0.298312558297295	0.342406512337828	0.38650046637836	0.430594420418893	0.474688374459425	0.518782328499958	0.56287628254049	0.606970236581023	0.651064190621555	0.695158144662088	0.73925209870262	0.783346052743153	0.827440006783685	0.871533960824218	0.906809124056644
7.60947595118449	0.0420245143000084	0.0773784707746186	0.121570916367881	0.165763361961144	0.209955807554407	0.254148253147669	0.298340698740932	0.342533144334195	0.386725589927458	0.43091803552072	0.475110481113983	0.519302926707246	0.563495372300509	0.607687817893771	0.651880263487034	0.696072709080297	0.74026515467356	0.784457600266822	0.828650045860085	0.872842491453348	0.908196447927958
7.75305096913137	0.0414992208644304	0.0769293857131141	0.121217091773969	0.165504797834823	0.209792503895678	0.254080209956532	0.298367916017387	0.342655622078242	0.386943328139096	0.431231034199951	0.475518740260805	0.51980644632166	0.564094152382515	0.608381858443369	0.652669564504224	0.696957270565078	0.741244976625933	0.785532682686788	0.829820388747642	0.874108094808497	0.90953825965718
7.89662598707825	0.0409908819494876	0.0764947954490438	0.120874687323489	0.165254579197934	0.20963447107238	0.254014362946825	0.29839425482127	0.342774146695715	0.387154038570161	0.431533930444606	0.475913822319051	0.520293714193496	0.564673606067942	0.609053497942387	0.653433389816832	0.697813281691277	0.742193173565723	0.786573065440168	0.830952957314613	0.875332849189058	0.910836762688614
8.04020100502512	0.0404986897482729	0.0760740093702851	0.1205431588978	0.165012308425316	0.209481457952831	0.253950607480346	0.298419757007862	0.342888906535377	0.387358056062892	0.431827205590407	0.476296355117923	0.520765504645438	0.565234654172953	0.609703803700469	0.654172953227984	0.698642102755499	0.743111252283014	0.78758040181053	0.832049551338045	0.87651870086556	0.912094020487572
8.183776022972	0.0400218869694364	0.0756663800515908	0.120221996404284	0.164777612756976	0.209333229109669	0.253888845462362	0.298444461815055	0.343000078167748	0.387555694520441	0.432111310873134	0.476666927225827	0.52122254357852	0.565778159931212	0.610333776283905	0.654889392636598	0.699445008989291	0.744000625341984	0.788556241694677	0.83311185804737	0.877667474400063	0.913311967482217
8.32735104091888	0.0395597629492804	0.075271299930732	0.119910721157546	0.164550142384361	0.209189563611175	0.25382898483799	0.298468406064804	0.343107827291619	0.387747248518433	0.432386669745248	0.477026090972062	0.521665512198876	0.566304933425691	0.610944354652505	0.65558377587932	0.700223197106134	0.744862618332949	0.789502039559763	0.834141460786577	0.878780882013392	0.914492418994843
8.47092605886576	0.0391116501174866	0.0748881982869704	0.119608883498825	0.16432956871068	0.209050253922535	0.253770939134389	0.298491624346244	0.343212309558099	0.387932994769954	0.432653679981809	0.477374365193663	0.522095050405518	0.566815735617373	0.611536420829228	0.656257106041082	0.700977791252937	0.745698476464792	0.790419161676647	0.835139846888502	0.879860532100356	0.91563708026984
8.61450107681264	0.0386769207795117	0.0745165384902561	0.119316060628687	0.164115582767117	0.208915104905548	0.253714627043978	0.298514149182409	0.343313671320839	0.38811319345927	0.4329127155977	0.477712237736131	0.522511759874561	0.567311282012992	0.612110804151423	0.656910326289853	0.701709848428284	0.746509370566714	0.791308892705144	0.836108414843575	0.880907936982006	0.91674755469275
8.75807609475951	0.0382549841830354	0.0741558154932686	0.11903185463106	0.163907893768852	0.208783932906643	0.253659972044435	0.298536011182226	0.343412050320018	0.388288089457809	0.433164128595601	0.478040167733392	0.522916206871184	0.567792246008975	0.612668285146767	0.657544324284558	0.70242036342235	0.747296402560141	0.792172441697933	0.837048480835724	0.881924519973516	0.917825351283749
8.90165111270639	0.0378452838396288	0.0738055535416516	0.11875589066918	0.163706227796708	0.208656564924237	0.253606902051765	0.298557239179294	0.343507576306822	0.388457913434351	0.433408250561879	0.478358587689408	0.523308924816936	0.568259261944465	0.613209599071993	0.658159936199522	0.70311027332705	0.748060610454578	0.793010947582107	0.837961284709635	0.882911621837164	0.918871891539187
9.04522613065327	0.0374472950761095	0.0734653040806118	0.11848781533624	0.163510326591867	0.208532837847495	0.253555349103123	0.298577860358751	0.343600371614379	0.388622882870007	0.433645394125634	0.478667905381262	0.52369041663689	0.568712927892518	0.613735439148146	0.658757950403773	0.703780461659401	0.748802972915029	0.793825484170657	0.838847995426285	0.883870506681912	0.919888515686415
9.18880114860014	0.0370605227929261	0.073134643838512	0.118227295145494	0.163319946452477	0.208412597759459	0.253505249066441	0.298597900373424	0.343690551680406	0.388783202987388	0.43387585429437	0.478968505601353	0.524061156908335	0.569153808215317	0.6142464595223	0.659339110829282	0.704431762136264	0.749524413443247	0.794617064750229	0.839709716057211	0.884802367364194	0.92087648840978
9.33237616654702	0.0366844994094351	0.0728131730702425	0.117974015146252	0.163134857222261	0.20829569929827	0.253456541374279	0.298617383450288	0.343778225526298	0.388939067602307	0.434099909678316	0.479260751754325	0.524421593830334	0.569582435906343	0.614743277982353	0.659904120058362	0.705064962134371	0.75022580421038	0.795386646286389	0.840547488362399	0.885708330438408	0.921837004099215
9.4759511844939	0.0363187829781402	0.0725005139450422	0.11772767765367	0.162954841362297	0.208182005070924	0.253409168779552	0.298636332488179	0.343863496196807	0.389090659905434	0.434317823614062	0.479544987322689	0.524772151031316	0.569999314739944	0.615226478448571	0.660453642157199	0.705680805865826	0.750907969574453	0.796135133283081	0.841362296991709	0.886589460700336	0.922771191667238
9.61952620244078	0.0359629554519029	0.0721963090650984	0.117488001081593	0.162779693098087	0.208071385114581	0.253363077131076	0.29865476914757	0.343946461164064	0.389238153180559	0.434529845197053	0.479821537213547	0.525113229230041	0.570404921246536	0.61569661326303	0.660988305279524	0.706279997296019	0.751571689312513	0.796863381329007	0.842155073345501	0.887446765361996	0.923680118975191
9.76310122038765	0.0356166210898419	0.0719002201027146	0.117254718868806	0.162609217634896	0.207963716400987	0.253318215167078	0.298672713933169	0.34402721269926	0.389381711465351	0.434736210231441	0.480090708997532	0.525445207763623	0.570799706529714	0.616154205295805	0.661508704061896	0.706863202827987	0.752217701594077	0.797572200360168	0.842926699126259	0.88828119789235	0.924564796905222
9.90667623833453	0.0352794049891397	0.0716119265451195	0.117027578490094	0.162443230435069	0.207858882380043	0.253274534325018	0.298690186269993	0.344105838214967	0.389521490159942	0.434937142104917	0.480352794049891	0.525768445994866	0.571184097939841	0.616599749884815	0.66201540182979	0.707431053774765	0.752846705719739	0.798262357664714	0.843678009609689	0.889093661554663	0.925426183110643
10.0502512562814	0.0349509517313064	0.0713311245371273	0.116806340544403	0.162281556551679	0.207756772558955	0.253231988566231	0.298707204573507	0.344182420580784	0.38965763658806	0.435132852595336	0.480608068602612	0.526083284609888	0.571558500617164	0.61703371662444	0.662508932631716	0.707984148638992	0.753459364646268	0.798934580653544	0.84440979666082	0.889885012668096	0.926265185473917
10.1938262742283	0.0346309241326236	0.0710575258128648	0.116590777913166	0.162124030013468	0.207657282113769	0.25319053421407	0.298723786314372	0.344257038414673	0.389790290514975	0.435323542615276	0.480856794715578	0.526390046815879	0.57192329891618	0.617456551016482	0.662989803116783	0.708523055217085	0.754056307317386	0.799589559417688	0.845122811517989	0.89065606361829	0.927082665298531
10.3374012921752	0.0343190020895333	0.0707908567086684	0.116380674982587	0.161970493256506	0.207560311530425	0.253150129804344	0.298739948078263	0.344329766352181	0.3899195846261	0.435509402900019	0.481099221173938	0.526689039447857	0.572278857721776	0.617868675995694	0.663458494269613	0.709048312543532	0.754638130817451	0.80022794909137	0.845817767365289	0.891407585639207	0.927879440258342
10.480976310122	0.0340148815106609	0.0705308572500469	0.116175826924279	0.161820796598512	0.207465766272744	0.253110735946977	0.298755705621209	0.344400675295442	0.390045644969674	0.435690614643907	0.481335584318139	0.526980553992372	0.572625523666604	0.618270493340837	0.663915463015069	0.709560432689302	0.755205402363534	0.800850372037767	0.846495341711999	0.892140311386232	0.928656287125617
10.6245513280689	0.0337182733279812	0.0702772803063052	0.11597603902921	0.161674797752115	0.20737355647502	0.253072315197925	0.29877107392083	0.344469832643735	0.39016859136664	0.435867350089545	0.48156610881245	0.527264867535355	0.57296362625826	0.618662384981165	0.66436114370407	0.710059902426975	0.75575866114988	0.801457419872785	0.84715617859569	0.892854937318594	0.929413944296918
10.7681263460158	0.0334289025803697	0.0700298908070518	0.115781126090405	0.161532361373757	0.20728359665711	0.253034831940462	0.298786067223815	0.344537302507168	0.39028853779052	0.436039773073873	0.481791008357226	0.527542243640578	0.573293478923931	0.619044714207284	0.664795949490636	0.710547184773989	0.756298420057342	0.802049655340694	0.847800890624047	0.8935521259074	0.930153114134082
10.9117013639627	0.0331465075634304	0.069788465015368	0.11559091183029	0.161393358645212	0.207195805460134	0.252998252275056	0.298800699089978	0.3446031459049	0.390405592719822	0.436208039534744	0.482010486349666	0.527812933164587	0.57361537997951	0.619417826794432	0.665220273609353	0.711022720424276	0.756825167239197	0.802627614054119	0.848430060869041	0.894232507683963	0.930874465135901
11.0552763819095	0.0328708390400762	0.0695527898529149	0.115405228368963	0.161257666885012	0.20711010540106	0.252962543917108	0.298814982433157	0.344667420949205	0.390519859465253	0.436372297981302	0.48222473649735	0.528077175013398	0.573929613529447	0.619782052045495	0.665634490561543	0.711486929077592	0.75733936759364	0.803191806109689	0.849044244625737	0.894896683141785	0.931578633954624
11.1988513998564	0.0326016595068558	0.0693226622727006	0.115223915730007	0.161125169187312	0.207026422644618	0.252927676101924	0.29882892955923	0.344730183016536	0.390631436473842	0.436532689931148	0.482433943388454	0.52833519684576	0.574236450303066	0.620137703760372	0.666038957217678	0.711940210674984	0.75784146413229	0.803742717589596	0.849643971046902	0.895545224504208	0.932266227270052
11.3424264178033	0.0323387425114872	0.0690978886756238	0.115046821380795	0.160995754085965	0.206944686791136	0.252893619496307	0.298842552201477	0.344791484906648	0.390740417611819	0.43668935031699	0.48263828302216	0.528587215727331	0.574536148432502	0.620485081137672	0.666434013842843	0.712382946548014	0.758331879253184	0.804280811958355	0.850229744663526	0.896178677368696	0.932937823532833
11.4860014357502	0.0320818720174783	0.0688782843672742	0.114873799804519	0.160869315241764	0.206864830679009	0.252860346116254	0.298855861553499	0.344851376990743	0.390846892427988	0.436842407865233	0.482837923302478	0.528833438739723	0.574828954176968	0.620824469614213	0.666819985051458	0.712815500488702	0.758811015925947	0.804806531363192	0.850802046800437	0.896797562237682	0.933593974587478
11.6295764536971	0.0318308418120844	0.068663673051782	0.114704712101404	0.160745751151026	0.206786790200648	0.25282782925027	0.298868868299892	0.344909907349514	0.390950946399136	0.436991985448758	0.48303302449838	0.529074063548002	0.575115102597624	0.621156141647246	0.667197180696868	0.71323821974649	0.759279258796112	0.805320297845734	0.851361336895356	0.897402375944978	0.934235207184676
11.7731514716439	0.0315854549541955	0.0684538863598045	0.114539425616816	0.160624964873827	0.206710504130838	0.252796043387849	0.29888158264486	0.344967121901872	0.391052661158883	0.437138200415894	0.483223739672905	0.529309278929916	0.575394818186928	0.621480357443939	0.66756589670095	0.713651435957961	0.759736975214972	0.805822514471983	0.851908053728995	0.897993592986006	0.934862024391615
11.9167264895908	0.0313455232590452	0.068248763407992	0.114377813594176	0.160506863780359	0.206635913966543	0.252764964152726	0.29889401433891	0.345023064525093	0.391152114711277	0.43728116489746	0.483410215083644	0.529539265269827	0.575668315456011	0.621797365642194	0.667926415828378	0.714055466014561	0.760184516200745	0.806313566386928	0.852442616573112	0.898571666759295	0.935474906908242
12.0603015075377	0.0311108668169076	0.0680481503875117	0.114219754850767	0.160391359314022	0.206562963777277	0.252734568240532	0.298906172703787	0.345077777167042	0.391249381630297	0.437420986093553	0.483592590556808	0.529764195020063	0.575935799483318	0.622107403946573	0.668279008409828	0.714450612873083	0.760622217336338	0.806793821799593	0.852965426262848	0.899137030726103	0.936074314296708
12.2038765254846	0.0308813135431958	0.0678519001794161	0.114065133474692	0.160278366769967	0.206491600065242	0.252704833360518	0.298918066655793	0.345131299951068	0.391344533246344	0.437557766541619	0.483770999836894	0.52998423313217	0.576197466427445	0.622410699722721	0.668623933017996	0.714837166313271	0.761050399608547	0.807263632903822	0.853476866199098	0.899690099494373	0.936660686130593
12.3474515434314	0.030656698757597	0.0676598719948368	0.113913838541387	0.160167805087936	0.206421771634486	0.252675738181036	0.298929704727586	0.345183671274135	0.391437637820685	0.437691604367235	0.483945570913785	0.530199537460335	0.576453504006884	0.622707470553434	0.668961437099984	0.715215403646534	0.761469370193083	0.807723336739633	0.853977303286183	0.900231269832733	0.937234443069973
12.4910265613783	0.0304368647900814	0.0674719310381525	0.113765763848241	0.16005959665833	0.206353429468419	0.252647262278508	0.298941095088597	0.345234927898686	0.391528760708775	0.437822593518863	0.484116426328952	0.530410259139041	0.57670409194913	0.622997924759219	0.669291757569308	0.715585590379397	0.761879423189485	0.808173255999574	0.854467088809663	0.900760921619752	0.937795987867823
12.6346015793252	0.0302216606118044	0.067287948191439	0.113620807665982	0.159953667140525	0.206286526615069	0.252619386089612	0.298952245564155	0.345285105038699	0.391617964513242	0.437950823987785	0.484283683462328	0.530616542936872	0.576949402411415	0.623282261885958	0.669615121360501	0.715947980835045	0.762280840309588	0.808613699784131	0.854946559258674	0.901279418733217	0.938345706312852
12.7781765972721	0.0300109414890846	0.0671077997186475	0.113478872505601	0.159849945292555	0.206221018079508	0.252592090866462	0.298963163653415	0.345334236440369	0.391705309227323	0.438076382014276	0.48444745480123	0.530818527588183	0.577189600375137	0.62356067316209	0.669931745949044	0.716302818735998	0.762673891522951	0.809044964309905	0.855416037096858	0.901787109883812	0.938883968113375
12.921751615219	0.0298045686587944	0.0669313669880885	0.113339864899706	0.159748362811324	0.206156860722941	0.252565358634559	0.298973856546176	0.345382354457794	0.391790852369412	0.438199350281029	0.484607848192647	0.531016346104265	0.577424844015882	0.6238333419275	0.670241839839117	0.716650337750735	0.763058835662352	0.80946733357397	0.855875831485588	0.902284329397205	0.939411127726499
13.0653266331658	0.0296024090236309	0.0667585362119125	0.113203695197264	0.159648854182616	0.206094013167968	0.25253917215332	0.298984331138672	0.345429490124024	0.391874649109376	0.438319808094728	0.48476496708008	0.531210126065432	0.577655285050784	0.624100444036136	0.670545603021487	0.716990762006839	0.763435920992191	0.809881079977543	0.856326238962895	0.902771397948247	0.939927525136528
13.2089016511127	0.0294043348658617	0.0665891982013844	0.113070277370788	0.159551356540191	0.206032435709594	0.252513514878998	0.298994594048401	0.345475673217804	0.391956752387208	0.438437831556611	0.484918910726014	0.531399989895418	0.577881069064821	0.624362148234224	0.670843227403628	0.717324306573031	0.763805385742434	0.810286464911838	0.856767544081241	0.903248623250644	0.940433486586167
13.3524766690596	0.0292102235782524	0.0664232481368479	0.112939528835092	0.159455809533337	0.205972090231581	0.252488370929825	0.29900465162807	0.345520932326314	0.392037213024559	0.438553493722803	0.485069774421047	0.531586055119292	0.578102335817536	0.624618616515781	0.671134897214025	0.717651177912269	0.764167458610514	0.810683739308758	0.857200020007003	0.903716300705247	0.940929325263842
13.4960516870065	0.029019957410984	0.0662605853513594	0.112811370276829	0.159362155202298	0.205912940127767	0.252463725053236	0.299014509978706	0.345565294904175	0.392116079829644	0.438666864755113	0.485217649680582	0.531768434606052	0.578319219531521	0.62487000445699	0.671420789382459	0.717971574307929	0.764522359233398	0.811073144158867	0.857623929084336	0.904174714009805	0.941415341950181
13.6396267049533	0.0288334232334625	0.0661011131270534	0.112685725494042	0.159270337861031	0.205854950228019	0.252439562595008	0.299024174961997	0.345608787328986	0.392193399695974	0.438778012062963	0.485362624429951	0.53194723679694	0.578531849163929	0.625116461530918	0.671701073897906	0.718285686264895	0.764870298631883	0.811454910998872	0.858039523365861	0.904624135732849	0.94189182562644
13.7832017229002	0.0286505123100083	0.065944738503375	0.112562521245083	0.159180303986792	0.2057980867285	0.252415869470208	0.299033652211917	0.345651434953625	0.392269217695333	0.438887000437042	0.48550478317875	0.532122565920458	0.578740348662167	0.625358131403875	0.671975914145583	0.718593696887292	0.765211479629	0.811829262370709	0.858447045112417	0.905064827854125	0.942359054047492
13.9267767408471	0.0284711200884913	0.0657913720963786	0.112441687106238	0.159092002116097	0.205742317125956	0.252392632135815	0.299042947145674	0.345693262155533	0.392343577165392	0.438993892175251	0.48564420718511	0.53229452219497	0.578944837204829	0.625595152214688	0.672245467224547	0.718895782234406	0.765546097244265	0.812196412254124	0.858846727263983	0.905497042273842	0.942817294281729
14.070351758794	0.028295146001048	0.0656409279283571	0.112323155337494	0.15900538274663	0.205687610155766	0.252369837564903	0.299052064974039	0.345734292383175	0.392416519792312	0.439098747201448	0.485780974610585	0.532463202019721	0.579145429428857	0.625827656837994	0.67250988424713	0.719192111656267	0.765874339065403	0.812556566474539	0.859238793883676	0.905921021292812	0.943266803220121
14.2139267767408	0.0281224932760817	0.0654933232671165	0.11220686075591	0.158920398244703	0.205633935733497	0.25234747322229	0.299061010711084	0.345774548199877	0.392488085688671	0.439201623177464	0.485915160666258	0.532628698155051	0.579342235643845	0.626055773132638	0.672769310621432	0.719482848110225	0.766196385599019	0.812909923087812	0.859623460576606	0.906336998065399	0.943707828056434
14.3575017946877	0.0279530687608096	0.0653484784742673	0.112092740616089	0.158837002757911	0.205581264899734	0.252325527041556	0.299069789183378	0.3458140513252	0.392558313467022	0.439302575608844	0.486046837750666	0.532791099892488	0.57953536203431	0.626279624176132	0.673023886317955	0.719768148459777	0.766512410601599	0.813256672743421	0.860000934885243	0.906745197027065	0.944140606740523
14.5010768126346	0.0277867827536702	0.065206316861946	0.111980734497291	0.158755152132636	0.20552956976798	0.252303987403325	0.29907840503867	0.345852822674015	0.39262724030936	0.439401657944704	0.486176075580049	0.532950493215394	0.579724910850739	0.626499328486084	0.673273746121428	0.720048163756773	0.766822581392118	0.813596999027463	0.860371416662807	0.907145834298152	0.944565368406428
14.6446518305815	0.0276235488459597	0.0650667645574267	0.111870784196761	0.158674803836094	0.205478823475428	0.252282843114762	0.299086862754095	0.345890882393429	0.392694902032763	0.439498921672097	0.48630294131143	0.533106960950764	0.579910980590098	0.626715000229432	0.673519019868765	0.720323039508099	0.767127059147433	0.813931078786767	0.8607350984261	0.907539118065434	0.944982333776901
14.7882268485284	0.0274632837721093	0.0649297503751194	0.111762833628882	0.158595916882644	0.205429000136407	0.25226208339017	0.299095166643932	0.345928249897695	0.392761333151457	0.43959441640522	0.486427499658982	0.533260582912745	0.580093666166508	0.62692674942027	0.673759832674033	0.720592915927795	0.767425999181558	0.81425908243532	0.861092165689083	0.907925248942845	0.945391715545855
14.9318018664752	0.0273059072680575	0.0647952056954896	0.11165682872978	0.15851845176407	0.20538007479836	0.25224169783265	0.29910332086694	0.34596494390123	0.39282656693552	0.43968818996981	0.4865498130041	0.53341143603839	0.580273059072681	0.627134682106971	0.673996305141261	0.720857928175551	0.767719551209841	0.814581174244131	0.861442797278421	0.908304420312711	0.945793718740143
15.0753768844221	0.0271513419372125	0.0646630643504667	0.111552717367034	0.158442370383602	0.20533202340017	0.252221676416737	0.299111329433305	0.346000982449873	0.392890635466441	0.439780288483008	0.486669941499576	0.533559594516144	0.580449247532711	0.627338900549279	0.674228553565847	0.721118206582414	0.768007859598982	0.81489751261555	0.861787165632117	0.908676818648685	0.946188541061939
15.218951902369	0.0269995131235338	0.0645332625149383	0.111450449254194	0.158367635993449	0.205284822732705	0.25220200947196	0.299119196211216	0.346036382950471	0.392953569689727	0.439870756428983	0.486787943168238	0.533705129907494	0.580622316646749	0.627539503386005	0.67445669012526	0.721373876864516	0.768291063603771	0.815208250343027	0.862125437082282	0.909042623821538	0.946576373212942
15.3625269203159	0.0268503487912956	0.0644057386039574	0.111349975869785	0.158294213135612	0.205238450401439	0.252182687667266	0.299126924933094	0.346071162198921	0.393015399464748	0.439959636730575	0.486903873996403	0.53384811126223	0.580792348528057	0.627736585793884	0.674680823059711	0.721625060325539	0.768569297591366	0.815513534857193	0.86245777212302	0.909402009388848	0.946957399201509
15.5061019382627	0.0267037794111251	0.0642804331753143	0.111251250380551	0.158222067585787	0.205192884791023	0.25216370199626	0.299134519201496	0.346105336406733	0.393076153611969	0.440046970817205	0.487017788022442	0.533988605227678	0.580959422432914	0.627930239638151	0.674901056843387	0.721871874048624	0.76884269125386	0.815813508459096	0.862784325664333	0.909755142869569	0.947331796633758
15.6496769562096	0.0265597378519381	0.0641572888371492	0.111154227568663	0.158151166300177	0.205148105031691	0.252145043763204	0.299141982494718	0.346138921226232	0.393135859957746	0.44013279868926	0.487129737420774	0.534126676152287	0.581123614883801	0.628120553615315	0.675117492346829	0.722114431078343	0.769111369809857	0.81610830854137	0.863105247272884	0.910102186004398	0.947699736989609
15.7932519741565	0.0264181592784166	0.0640362501603044	0.111058863762664	0.158081477365024	0.205104090967383	0.252126704569743	0.299149318172103	0.346171931774463	0.393194545376822	0.440217158979182	0.487239772581541	0.534262386183901	0.581284999786261	0.628307613388621	0.67533022699098	0.72235284059334	0.7693754541957	0.816398067798059	0.863420681400419	0.910443295002779	0.948061385884666
15.9368269921034	0.0262789810537024	0.0639172635951342	0.110965116771924	0.158012969948714	0.205060823125503	0.252108676302293	0.299156529479083	0.346204382655873	0.393252235832662	0.440300089009452	0.487347942186242	0.534395795363031	0.581443648539821	0.628491501716611	0.675539354893401	0.72258720807019	0.76963506124698	0.81668291442377	0.86373076760056	0.910778620777349	0.948416903318781
16.0804020100502	0.026142142646997	0.0638002773925104	0.110872945824402	0.157945614256294	0.205018282688186	0.252090951120077	0.299163619551969	0.346236287983861	0.393308956415753	0.440381624847644	0.487454293279536	0.534526961711428	0.58159963014332	0.628672298575211	0.675744967007103	0.722817635438995	0.769890303870886	0.816962972302778	0.86403564073467	0.911108309166562	0.948766443912075
16.2239770279971	0.0260075855457842	0.0636852415287793	0.110782311507523	0.157879381486267	0.204976451465011	0.252073521443754	0.299170591422498	0.346267661401242	0.393364731379986	0.44046180135873	0.487558871337473	0.534655941316217	0.581753011294961	0.628850081273705	0.675947151252449	0.723044221231193	0.770141291209936	0.81723836118868	0.864335431167424	0.911432501146168	0.949110157129163
16.367552045944	0.0258752531724053	0.0635721076344398	0.110693175711983	0.157814243789526	0.204935311867069	0.252056379944612	0.299177448022155	0.346298516099698	0.393419584177241	0.440540652254785	0.487661720332328	0.534782788409871	0.581903856487414	0.629024924564957	0.6761459926425	0.723267060720043	0.770388128797586	0.817509196875129	0.864630264952672	0.911751333030215	0.94944818749225
16.5111270638909	0.0257450908047391	0.0634608289263314	0.110605501578322	0.157750174230312	0.204894846882302	0.252039519534293	0.299184192186283	0.346328864838273	0.393473537490264	0.440618210142254	0.487762882794244	0.534907555446235	0.582052228098225	0.629196900750215	0.676341573402206	0.723486246054196	0.770630918706186	0.817775591358177	0.864920264010167	0.912064936662157	0.949780674783749
16.6547020818378	0.0256170455007523	0.0633513601431302	0.110519253446103	0.157687146749075	0.204855040052047	0.25202293335502	0.299190826657992	0.346358719960965	0.393526613263937	0.440694506566909	0.487862399869882	0.535030293172854	0.582198186475827	0.629366079778799	0.676533973081771	0.723701866384744	0.770869759687716	0.818037652990689	0.865205546293661	0.912373439596633	0.950107754239011
16.7982770997846	0.0254910660267011	0.0632436574839673	0.11043439680555	0.157625136127133	0.204815875448715	0.252006614770298	0.299197354091881	0.346388093413464	0.393578832735046	0.440769572056629	0.487960311378212	0.535151050699794	0.582341790021377	0.62953252934296	0.676723268664542	0.723914007986125	0.771104747307708	0.818295486629291	0.865486225950873	0.912676965272456	0.950429556729722
16.9418521177315	0.0253671027887809	0.063137678549994	0.110350898251511	0.157564117953027	0.204777337654543	0.25199055735606	0.299203777057576	0.346416996759093	0.393630216460609	0.440843436162125	0.488056655863642	0.535269875565158	0.582483095266675	0.629696314968191	0.676909534669708	0.724122754371224	0.77133597407274	0.818549193774257	0.865762413475773	0.91297563317729	0.950746208938503
17.0854271356784	0.0252451077680308	0.063033382288731	0.110268725439606	0.157504068590482	0.204739411741357	0.251974754892232	0.299210098043107	0.346445441193983	0.393680784344858	0.440916127495733	0.488151470646608	0.535386813797483	0.582622156948359	0.629857500099234	0.677092843250109	0.724328186400985	0.77156352955186	0.818798872702735	0.86603421585361	0.913269559004485	0.951057833525186
17.2290021536253	0.0251250344583153	0.0629307289410468	0.110187847044461	0.157444965147875	0.20470208325129	0.251959201354704	0.299216319458118	0.346473437561533	0.393730555664947	0.440987673768361	0.488244791871776	0.53550190997519	0.582759028078604	0.630016146182019	0.677273264285433	0.724530382388847	0.771787500492262	0.819044618595676	0.86630173669909	0.913558854802505	0.951364549285236
17.3725771715721	0.0250068378072129	0.0628296799906225	0.110108232719884	0.157386785449146	0.204665338178408	0.25194389090767	0.299222443636932	0.346500996366194	0.393779549095456	0.441058101824718	0.48833665455398	0.535615207283242	0.582893760012503	0.630172312741765	0.677450865471027	0.724729418200289	0.772007970929551	0.819286523658813	0.866565076388075	0.913843629117337	0.951666471300746
17.516152189519	0.0248904741596557	0.0627301981157679	0.110029853060908	0.157329508006048	0.204629162951188	0.251928817896328	0.299228472841469	0.346528127786609	0.393827782731749	0.441127437676889	0.488427092622029	0.535726747567169	0.58302640251231	0.63032605745745	0.67762571240259	0.72492536734773	0.77222502229287	0.81952467723801	0.866824332183151	0.914123987128291	0.951963711084403
17.6597272074659	0.0247759012041704	0.0626322471434617	0.109952679567576	0.15727311199169	0.204593544415804	0.251913976839918	0.299234409264033	0.346554841688147	0.393875274112261	0.441195706536375	0.488516138960489	0.535836571384604	0.583157003808718	0.630477436232832	0.677797868656946	0.72511830108106	0.772438733505175	0.819759165929289	0.867079598353403	0.914400030777517	0.952256376716808
17.8033022254128	0.0246630779215821	0.0625357920054977	0.109876684610392	0.157217577215287	0.204558469820181	0.251899362425075	0.29924025502997	0.346581147634864	0.393922040239759	0.441262932844653	0.488603825449548	0.535944718054442	0.583285610659336	0.630626503264231	0.677967395869125	0.72530828847402	0.772649181078914	0.819990073683809	0.867330966288703	0.914671858893598	0.952544572977513
17.9468772433597	0.0245519645360512	0.0624407986966241	0.10980184139734	0.157162884098056	0.204523926798772	0.251884969499489	0.299246012200205	0.346607054900921	0.393968097601637	0.441329140302353	0.488690183003069	0.536051225703785	0.583412268404501	0.630773311105218	0.678134353805933	0.72549539650665	0.772856439207366	0.820217481908082	0.867578524608798	0.914939567309514	0.952828401470087
18.0904522613065	0.0244425224683187	0.062347234234573	0.109728123942391	0.157109013650209	0.204489903358027	0.251870793065844	0.299251682773662	0.34663257248148	0.394013462189298	0.441394351897116	0.488775241604934	0.536156131312752	0.583537021020569	0.630917910728387	0.678298800436205	0.725679690144023	0.773060579851841	0.820441469559659	0.867822359267477	0.915203248975294	0.953107960741549
18.2340272792534	0.0243347142910462	0.0622550666218789	0.10965550703542	0.157055947448961	0.204456387862501	0.251856828276042	0.299257268689583	0.346657709103124	0.394058149516665	0.441458589930206	0.488859030343747	0.536259470757287	0.583659911170828	0.631060351584369	0.67846079199791	0.725861232411451	0.773261672824992	0.820662113238532	0.868062553652073	0.915462994065614	0.953383346396447
18.3776022972003	0.0242285036861409	0.0621642648093951	0.109583966213463	0.15700366761753	0.204423369021598	0.251843070425666	0.299262771829734	0.346682473233801	0.394102174637869	0.441521876041937	0.488941577446005	0.536361278850072	0.58378098025414	0.631200681658208	0.678620383062276	0.726040084466343	0.773459785870411	0.820879487274479	0.868299188678546	0.915718890082614	0.953654651205868
18.5211773151472	0.0241238554039643	0.0620747986614203	0.10951347773324	0.15695215680506	0.20439083587688	0.2518295149487	0.29926819402052	0.34670687309234	0.39414555216416	0.44158423123598	0.4890229103078	0.53646158937962	0.58390026845144	0.63133894752326	0.67877762659508	0.7262163056669	0.77365498473872	0.82109366381054	0.86853234288236	0.915971021954179	0.953921965211635
18.664752333094	0.0240207352243274	0.0619866389223525	0.109444018544884	0.156901398167415	0.204358777789946	0.251816157412478	0.299273537035009	0.34673091665754	0.394188296280072	0.441645675902603	0.489103055525134	0.536560435147665	0.584017814770197	0.631475194392728	0.678932574015259	0.726389953637791	0.773847333260322	0.821304712882853	0.868762092505385	0.916219472127916	0.954185375825941
18.8083273510409	0.0239191099191824	0.0618997571847933	0.109375566266807	0.15685137534882	0.204327184430834	0.251802993512847	0.299278802594861	0.346754611676875	0.394230420758888	0.441706229840902	0.489182038922915	0.536657848004929	0.584133657086942	0.631609466168956	0.67908527525097	0.726561084332983	0.774036893414997	0.82151270249701	0.868988511579024	0.916464320661037	0.954444967926648
18.9519023689878	0.0238189472169251	0.0618141258590293	0.109308099161659	0.15680207246429	0.20429604576692	0.25179001906955	0.29928399237218	0.34677796567481	0.39427193897744	0.441765912280071	0.489259885582701	0.536753858885331	0.584247832187961	0.631741805490591	0.679235778793221	0.726729752095852	0.774223725398482	0.821717698701112	0.869211672003742	0.916705645306372	0.954700823948476
19.0954773869347	0.0237202157682278	0.0617297181438217	0.109241596113314	0.156753474082806	0.204265352052299	0.251777230021791	0.299289107991284	0.346800985960776	0.394312863930268	0.441824741899761	0.489336619869253	0.536848497838745	0.584360375808238	0.63187225377773	0.679384131747223	0.726896009716715	0.774407887686207	0.8219197656557	0.869431643625192	0.916943521594684	0.954953023970278
19.2390524048816	0.023622885113326	0.0616465079984394	0.109176036604831	0.156705565211223	0.204235093817614	0.251764622424006	0.299294151030398	0.346823679636789	0.394353208243181	0.441882736849573	0.489412265455964	0.536941794062356	0.584471322668748	0.632000851275139	0.679530379881531	0.727059908487923	0.774589437094314	0.822118965700706	0.869648494307098	0.917178022913489	0.955201645798602
19.3826274228284	0.0235269256506886	0.0615644701158737	0.109111400697355	0.156658331278836	0.204205261860318	0.251752192441799	0.29929912302328	0.346846053604762	0.394392984186243	0.441939914767724	0.489486845349206	0.537033775930687	0.584580706512169	0.63212763709365	0.679674567675131	0.727221498256613	0.774768428838094	0.822315359419575	0.869862290001057	0.917409220582538	0.955446765047723
19.5262024407753	0.0234323086070017	0.0614835798971777	0.109047669009898	0.156611758122617	0.204175847235337	0.251739936348057	0.299304025460777	0.346868114573497	0.394432203686217	0.441996292798937	0.489560381911657	0.537124471024377	0.584688560137097	0.632252649249817	0.679816738362536	0.727380827475256	0.774944916587976	0.822509005700696	0.870073094813416	0.917637183926136	0.955688455216312
19.6697774587222	0.0233390060084048	0.0614038134268746	0.108984822699962	0.156565831973049	0.204146841246136	0.251727850519223	0.299308859792311	0.346889869065398	0.394470878338485	0.442051887611572	0.48963289688466	0.537213906157747	0.584794915430834	0.632375924703921	0.679956933977008	0.727537943250096	0.775118952523183	0.82269996179627	0.870280971069357	0.917861980342444	0.955926787760914
19.8133524766691	0.0232469906529162	0.0613251474493844	0.10892284344497	0.156520539440555	0.20411823543614	0.251715931431725	0.29931362742731	0.346911323422895	0.39450901941848	0.442106715414066	0.489704411409651	0.537302107405236	0.584899803400821	0.632497499396406	0.680095195391991	0.727692891387576	0.775290587383162	0.822888283378747	0.870485979374332	0.918083675369917	0.956161832166385
19.9569274946159	0.0231562360839927	0.0612475593464187	0.108861713424451	0.156475867502483	0.204090021580516	0.251704175658548	0.299318329736581	0.346932483814613	0.394546637892646	0.442160791970678	0.48977494604871	0.537389100126743	0.585003254204775	0.632617408282808	0.68023156236084	0.727845716438872	0.775459870516905	0.823074024594937	0.87068817867297	0.918302332751002	0.956393656013428
20.1005025125628	0.0230667165651686	0.0611710271152996	0.108801415302963	0.156431803490627	0.204062191678291	0.251692579865955	0.299322968053618	0.346953356241282	0.394583744428946	0.442214132616609	0.489844520804273	0.537474908991937	0.585105297179601	0.632735685367264	0.680366073554928	0.727996461742592	0.775626849930256	0.823257238117919	0.870887626305583	0.918518014493247	0.956622325043378
20.2440775305097	0.0229784070557226	0.0610955293481567	0.108741932213699	0.156388335079242	0.204034737944784	0.251681140810327	0.299327543675869	0.346973946541412	0.394620349406954	0.442266752272497	0.489913155138039	0.537559558003582	0.585205960869125	0.632852363734667	0.68049876660021	0.728145169465752	0.775791572331295	0.823437975196837	0.87108437806238	0.918730780927922	0.956847903220356
20.3876525484566	0.0228912831873259	0.0610210452119626	0.108683247742758	0.156345450273554	0.20400765280435	0.251669855335146	0.299332057865942	0.346994260396738	0.394656462927533	0.442318665458329	0.489980867989125	0.537643070519921	0.585305273050717	0.632967475581513	0.680629678112308	0.728291880643104	0.7759540831739	0.823616285704696	0.871278488235492	0.918940690766287	0.957070452790924
20.5312275664034	0.0228053212416231	0.0609475544293669	0.108625345914047	0.156303137398726	0.203980928883406	0.251658720368086	0.299336511852766	0.347014303337445	0.394692094822125	0.442369886306805	0.490047677791485	0.537725469276164	0.585403260760844	0.633081052245524	0.680758843730204	0.728436635214884	0.776114426699563	0.823792218184243	0.871470009668923	0.919147801153602	0.957290034341346
20.6748025843503	0.0227204981287053	0.0608750372602922	0.108568211174776	0.156261385089259	0.203954559003743	0.251647732918226	0.29934090683271	0.347034080747193	0.394727254661677	0.44242042857616	0.490113602490644	0.537806776405127	0.585499950319611	0.633193124234094	0.680886298148578	0.728579472063061	0.776272645977545	0.823965819892028	0.871658993806512	0.919352167720995	0.957506706852582
20.8183776022972	0.0226367913664331	0.0608034744842563	0.108511828381535	0.156220182278814	0.203928536176093	0.251636890073372	0.299345243970651	0.34705359786793	0.394761951765209	0.442470305662488	0.490178659559767	0.537887013457046	0.585595367354325	0.633303721251604	0.681012075148883	0.728720429046162	0.776428782943441	0.82413713684072	0.871845490737999	0.919553844635278	0.957720527753101
20.9619526202441	0.0225541790605694	0.0607328473833884	0.108456182786912	0.156179518190436	0.203902853593959	0.251626188997483	0.299349524401007	0.347072859804531	0.394796195208054	0.442519530611578	0.490242866015101	0.537966201418625	0.585689536822149	0.633412872225673	0.681136207629196	0.72885954303272	0.776582878436244	0.824306213839767	0.872029549243291	0.919752884646815	0.957931552969634
21.105527638191	0.0224726398856883	0.0606631377261066	0.10840126002663	0.156139382327152	0.203877504627675	0.251615626928198	0.299353749228721	0.347091871529244	0.394829993829767	0.442568116130289	0.490306238430812	0.538044360731335	0.585782483031858	0.633520605332381	0.681258727632904	0.728996849933427	0.776734972233949	0.824473094534472	0.872211216834995	0.919949339135518	0.958139836975936
21.2491026561378	0.0223921530668215	0.0605943277514278	0.108347046107186	0.156099764462943	0.203852482818701	0.251605201174459	0.299357919530217	0.347110637885974	0.394863356241732	0.44261607459749	0.490368792953248	0.538121511309005	0.585874229664763	0.633626948020521	0.681379666376279	0.729132384732036	0.776885103087794	0.824637821443552	0.87239053979931	0.920143258155067	0.958345432839673
21.3926776740847	0.022312698361812	0.0605264001538807	0.108293527393967	0.156060654634053	0.203827781874138	0.251594909114224	0.29936203635431	0.347129163594396	0.394896290834482	0.442663418074568	0.490430545314654	0.53819767255474	0.585964799794826	0.633731927034912	0.681499054274998	0.729266181515084	0.777033308755169	0.824800435995255	0.872567563235341	0.920334690475427	0.958548392267496
21.5362526920316	0.0222342560443411	0.0604593380689963	0.108240690599815	0.156022043130634	0.203803395661453	0.251584748192272	0.299366100723091	0.34714745325391	0.394928805784729	0.442710158315548	0.490491510846367	0.538272863377186	0.586054215908005	0.633835568438824	0.681616920969643	0.729398273500462	0.777179626031281	0.8249609785621	0.872742331092919	0.920523683623738	0.958748765648393
21.6798277099785	0.0221568068876017	0.0603931250593486	0.108188522774032	0.155983920488716	0.2037793182034	0.251574715918083	0.299370113632767	0.34716551134745	0.394960909062134	0.442756306776818	0.490551704491501	0.538347102206185	0.586142499920869	0.633937897635552	0.681733295350236	0.72952869306492	0.777324090779603	0.825119488494287	0.87291488620897	0.920710283923654	0.958946602095401
21.8234027279253	0.0220803321485862	0.0603277451011229	0.108137011291794	0.155946277482465	0.203755543673136	0.251564809863806	0.299374076054477	0.347183342245148	0.394992608435819	0.44280187462649	0.490611140817161	0.538420407007832	0.586229673198503	0.634038939389174	0.681848205579845	0.729657471770516	0.777466737961186	0.825276004151857	0.873085270342528	0.920894536533199	0.959141949485736
21.9669777458722	0.0220048135529647	0.0602631825711875	0.108086143843966	0.155909105116744	0.203732066389523	0.251555027662301	0.29937798893508	0.347200950207858	0.395023911480637	0.442846872753415	0.490669834026193	0.538492795298972	0.58631575657175	0.634138717844529	0.681961679117307	0.729784640390085	0.777607601662864	0.825430562935642	0.873253524208421	0.921076485481199	0.959334854499422
22.1105527638191	0.0219302332805268	0.0601994222346473	0.108035908427298	0.155872394619948	0.203708880812599	0.25154536700525	0.2993818531979	0.347218339390551	0.395054825583201	0.442891311775852	0.490727797968503	0.538564284161153	0.586400770353804	0.634237256546454	0.682073742739105	0.729910228931755	0.777746715124406	0.825583201317057	0.873419687509707	0.921256173702358	0.959525362656478
22.254127781766	0.0218565739511623	0.060136449232859	0.10798629333498	0.155836137437101	0.203685981539221	0.251535825641342	0.299385669743463	0.347235513845584	0.395085357947705	0.442935202049826	0.490785046151946	0.538634890254067	0.586484734356188	0.634334578458309	0.68218442256043	0.730034266662551	0.777884110764671	0.825733954866792	0.873583798968913	0.921433643071034	0.959713518352731
22.3977027997128	0.0217838186113583	0.0600742490718866	0.107937287147547	0.155800325223207	0.203663363298868	0.251526401374528	0.299389439450189	0.347252477525849	0.39511551560151	0.44297855367717	0.49084159175283	0.538704629828491	0.586567667904151	0.634430705979812	0.682293744055472	0.730156782131133	0.778019820206793	0.825882858282453	0.873745896358114	0.921608934433774	0.959899364894302
22.5412778176597	0.0217119507211905	0.0600128076113805	0.107888878724118	0.155764949836855	0.203641020949593	0.25151709206233	0.299393163175068	0.347269234287805	0.395145305400543	0.44302137651328	0.490897447626018	0.538773518738755	0.586649589851493	0.63452566096423	0.682401732076968	0.730277803189705	0.778153874302443	0.82602994541518	0.873906016527918	0.921782087640655	0.960082944530845
22.6848528356066	0.0216409541417877	0.05995211105386	0.10784105719395	0.155730003334041	0.203618949474131	0.251507895614221	0.299396841754312	0.347285787894402	0.395174734034492	0.443063680174583	0.490952626314673	0.538841572454763	0.586730518594854	0.634619464734944	0.682508410875034	0.730397357015124	0.778286303155215	0.826175249295305	0.874064195435395	0.921953141575486	0.960264298487558
22.8284278535535	0.0215708131232489	0.0598921459343838	0.107793811948302	0.155695477962221	0.20359714397614	0.251498809990058	0.299400476003977	0.347302142017895	0.395203808031814	0.443105474045733	0.491007140059651	0.53890880607357	0.586810472087488	0.634712138101407	0.682613804115326	0.730515470129244	0.778417136143163	0.826318802157081	0.874220468171	0.922122134184919	0.960443466996053
22.9720028715004	0.0215015122929955	0.0598328991105921	0.107747132632588	0.155661366154583	0.203575599676579	0.251489833198575	0.29940406672057	0.347318300242566	0.395232533764562	0.443146767286557	0.491061000808553	0.538975234330548	0.586889467852544	0.63480370137454	0.682717934896535	0.730632168418531	0.778546401940526	0.826460635462522	0.874374868984518	0.922289102506513	0.96062048932411
23.1155778894472	0.021433036644539	0.0597743577531034	0.107701009138809	0.155627660524514	0.203554311910219	0.251480963295925	0.29940761468163	0.347334266067336	0.395260917453041	0.443187568838746	0.491114220224452	0.539040871610157	0.586967522995862	0.634894174381568	0.682820825767273	0.730747477152978	0.778674128538684	0.826600779924389	0.874527431310095	0.9224540826958	0.960795403804364
23.2591529073941	0.0213653715266475	0.0597165093362531	0.10765543159826	0.155594353860267	0.203533276122274	0.251472198384281	0.299411120646288	0.347350042908295	0.395288965170302	0.443227887432309	0.491166809694315	0.539105731956322	0.587044654218329	0.634983576480336	0.682922498742343	0.73086142100435	0.778800343266357	0.826739265528364	0.874678187790371	0.922617110052378	0.960968247861983
23.402727925341	0.021298502632895	0.059659341629159	0.107610390374489	0.155561439119819	0.203512487865149	0.251463536610479	0.299414585355809	0.347365634101139	0.395316682846469	0.443267731591798	0.491218780337128	0.539169829082458	0.587120877827788	0.635071926573118	0.683022975318448	0.730974024063778	0.778925072809108	0.826876121554438	0.874827170299768	0.922778219045097	0.961139058041362
23.5463029432879	0.0212324159915772	0.0596028426870997	0.107565876056503	0.155528909425906	0.203491942795309	0.251454976164712	0.299418009534115	0.347381042903518	0.395344076272922	0.443307109642325	0.491270143011728	0.539233176381131	0.587196209750534	0.635159243119937	0.68312227648934	0.731085309858743	0.779048343228146	0.827011376597549	0.874974409966952	0.922937443336355	0.961307870031878
23.6898779612347	0.0211670979559794	0.0595470008431949	0.107521879452214	0.155496758061233	0.203471636670253	0.251446515279272	0.299421393888291	0.347396272497311	0.39537115110633	0.443346029715349	0.491320908324368	0.539295786933388	0.587270665542407	0.635245544151426	0.683220422760445	0.731195301369465	0.779170179978484	0.827145058587503	0.875119937196523	0.923094815805542	0.961474718692757
23.8334529791816	0.0211025351949817	0.059491804700373	0.107478391582112	0.155464978463851	0.20345156534559	0.251438152227329	0.299424739109068	0.347411325990807	0.395397912872547	0.443384499754286	0.491371086636025	0.539357673517764	0.587344260399503	0.635330847281242	0.683317434162981	0.73130402104472	0.779290607926459	0.827277194808198	0.875263781689937	0.923250368571676	0.961639638077068
23.9770279971285	0.0210387146839882	0.0594372431236169	0.107435403673153	0.155433564222689	0.203431724772224	0.25142988532176	0.299428045871296	0.347426206420832	0.395424366970368	0.443422527519903	0.491420688069439	0.539418848618975	0.587417009168511	0.635415169718047	0.683413330267583	0.731411490817119	0.779409651366654	0.82740781191619	0.875405972465726	0.923404133015262	0.96180266145489
24.1206030150754	0.0209756236961678	0.0593833052324751	0.107392907152859	0.155402509073243	0.203412110993627	0.251421712914011	0.299431314834396	0.34744091675478	0.395450518675164	0.443460120595548	0.491469722515932	0.539479324436316	0.5874889263567	0.635498528277084	0.683508130197468	0.731517732117852	0.779527334038236	0.82753693595862	0.875546537879004	0.923556139799388	0.961963821335696
24.2641780330223	0.0209132497939931	0.0593299803938284	0.107350893643622	0.155371806893416	0.20339272014321	0.251413633393004	0.299434546642798	0.347455459892592	0.395476373142386	0.44349728639218	0.491518199641974	0.539539112891768	0.587560026141562	0.635580939391356	0.68360185264115	0.731622765890944	0.779643679140738	0.827664592390532	0.875685505640326	0.92370641889012	0.962123149489955
24.4077530509691	0.0208515808210663	0.0592772582149013	0.107309354957195	0.155341451699489	0.203373548441782	0.251405645184076	0.29943774192637	0.347469838668663	0.395501935410957	0.443534032153251	0.491566128895544	0.539598225637838	0.587630322380132	0.635662419122425	0.683694515864719	0.731726612607013	0.779758709349306	0.8277908060916	0.875822902833894	0.923854999576187	0.962280676970022
24.551328068916	0.0207906048942208	0.05922512853651	0.107268283089372	0.155311437642233	0.203354592195095	0.251397746747956	0.299440901300818	0.347484055853679	0.395527210406541	0.443570364959402	0.491613519512264	0.539656674065125	0.587699828617987	0.635742983170848	0.68378613772371	0.731829292276571	0.779872446829433	0.827915601382294	0.875958755935156	0.924001910488017	0.962436434130306
24.6949030868629	0.0207303103958875	0.059173581426536	0.107227670214847	0.155281759003157	0.203335847791468	0.251389936579778	0.299444025368089	0.347498114156399	0.39555220294471	0.443606291733021	0.491660380521331	0.539714469309642	0.587768558097952	0.635822646886263	0.683876735674573	0.731930824462884	0.779984913251194	0.828039002039505	0.876093090827816	0.924147179616126	0.962590450646774
24.8384781048098	0.0206706859667158	0.0591226071736171	0.107187508682244	0.15525241019087	0.203317311699497	0.251382213208124	0.299447114716751	0.347512016225377	0.395576917734004	0.443641819242631	0.491706720751257	0.539771622259884	0.587836523768511	0.635901425277137	0.683966326785764	0.732031228294391	0.780096129803017	0.828161031311644	0.876225932820271	0.924290834328897	0.962742755535799
24.9820531227566	0.0206117204984389	0.0590721962810489	0.107147791009311	0.155223385737574	0.203298980465836	0.251374575194098	0.299450169922361	0.347525764650623	0.395601359378886	0.443676954107148	0.49175254883541	0.539828143563673	0.587903738291935	0.635979333020197	0.68405492774846	0.732130522476722	0.780206117204984	0.828281711933247	0.876357306661509	0.924432901389771	0.962893377172381
25.1256281407035	0.020553403126975	0.0590223394608854	0.107108509878273	0.155194680295661	0.203280850713049	0.251367021130437	0.299453191547825	0.347539361965213	0.395625532382601	0.443711702799989	0.491797873217377	0.539884043634765	0.587970214052153	0.636056384469541	0.684142554886929	0.732228725304317	0.780314895721705	0.828401066139093	0.876487236556481	0.924573406973869	0.963042343307779
25.2692031586504	0.0204957232257536	0.0589730276282349	0.107069658131337	0.155166288634438	0.20326291913754	0.251359549640642	0.299456180143743	0.347552810646845	0.395649441149947	0.443746071653048	0.49184270215615	0.539939332659252	0.588035963162354	0.636132593665455	0.684229224168557	0.732325854671659	0.78042248517476	0.828519115677862	0.876615746180964	0.924712376684065	0.963189681086547
25.4127781765973	0.0204386703992607	0.0589242518957411	0.107031228766342	0.155138205636942	0.203245182507542	0.251352159378143	0.299459136248743	0.347566113119343	0.395673089989944	0.443780066860544	0.491887043731145	0.539994020601745	0.588100997472345	0.636207974342946	0.684314951213546	0.732421928084147	0.780528904954747	0.828635881825347	0.876742858695948	0.924849835566548	0.963335417063028
25.5563531945442	0.0203822344767929	0.0588760035682427	0.106993214932555	0.155110426296867	0.203227637661179	0.251344849025491	0.299462060389803	0.347579271754116	0.395696483118428	0.44381369448274	0.491930905847052	0.540048117211364	0.588165328575676	0.636282539939989	0.684399751304301	0.732516962668613	0.780634174032925	0.828751385397237	0.87686859676155	0.924985808125862	0.963479577217311
25.699928212491	0.0203264055064125	0.0588282741376066	0.106955609926599	0.155082945715592	0.203210281504584	0.251337617293577	0.299464953082569	0.347592288871562	0.395719624660555	0.443846960449547	0.491974296238539	0.540101632027532	0.588228967816525	0.636356303605517	0.68448363939451	0.732610975183502	0.780738310972495	0.828865646761487	0.87699298255048	0.925120318339472	0.963622186970667
25.8435032304379	0.0202711737490974	0.0587810552777258	0.106918407188511	0.155055759099297	0.203193111010082	0.251330462920868	0.299467814831653	0.347605166742439	0.395742518653224	0.443879870564009	0.492017222474795	0.54015457438558	0.588291926296366	0.636429278207151	0.684566630117937	0.732703982028722	0.780841333939507	0.828978685850293	0.877116037761078	0.925253389671864	0.963763271200492
25.9870782483848	0.0202165296730774	0.0587343388396776	0.106881600297928	0.155028861756178	0.203176123214428	0.251323384672678	0.299470646130929	0.347617907589179	0.395765169047429	0.443912430505679	0.49205969196393	0.54020695342218	0.58835421488043	0.63650147633868	0.68464873779693	0.732795999255181	0.780943260713431	0.829090522171681	0.877237783629931	0.925385045088181	0.963902854254781
26.1306532663317	0.0201624639483502	0.0586881168470352	0.106845182970391	0.155002249093748	0.203159315217104	0.25131638134046	0.299473447463816	0.347630513587172	0.395787579710529	0.443944645833885	0.492101711957241	0.540258778080597	0.588415844203953	0.636572910327309	0.684729976450666	0.732887042574022	0.781044108697378	0.829201174820734	0.87735824094409	0.925515307067446	0.964040959966131
26.2742282842785	0.0201089674413708	0.0586423814913274	0.106809149053773	0.154975916616219	0.203142684178665	0.25130945174111	0.299476219303556	0.347642986866002	0.395809754428448	0.443976521990893	0.492143289553339	0.540310057115785	0.58847682467823	0.636643592240676	0.684810359803122	0.732977127365567	0.781143894928013	0.829310662490459	0.877477430052905	0.92564419761535	0.964177611665307
26.4178033022254	0.0200560312099076	0.0585971251276412	0.106773492524808	0.154949859921975	0.203126227319142	0.251302594716309	0.299478962113476	0.347655329510643	0.39583169690781	0.444008064304977	0.492184431702144	0.540360799099311	0.588537166496479	0.636713533893646	0.684889901290813	0.73306626868798	0.781242636085147	0.829419003482314	0.877595370879481	0.925771738276648	0.964312832194381
26.5613783201723	0.0200036464980595	0.0585523402703618	0.10673820748574	0.154924074701117	0.203109941916495	0.251295809131873	0.299481676347251	0.347667543562629	0.395853410778007	0.444039277993384	0.492225145208762	0.54041101242414	0.588596879639518	0.636782746854896	0.684968614070273	0.733154481285651	0.781340348501029	0.829526215716407	0.877712082931785	0.925897950147162	0.964446643919464
26.7049533381192	0.019951804731428	0.0585080195890447	0.106703288161066	0.154898556733086	0.203093825305107	0.251289093877128	0.299484362449149	0.34767963102117	0.395874899593191	0.444070168165211	0.492265436737232	0.540460705309253	0.588655973881274	0.636851242453295	0.685046511025316	0.733241779597336	0.781437048169357	0.829632316741378	0.877827585313399	0.92602285388542	0.964579068743036
26.848528356066	0.0199004975124378	0.0584641559044158	0.106668728894388	0.154873301884361	0.203077874874333	0.251282447864305	0.299487020854278	0.34769159384425	0.395896166834223	0.444100739824195	0.492305312814168	0.54050988580414	0.588714458794112	0.636919031784085	0.685123604774057	0.73332817776403	0.781532750754002	0.829737323743975	0.877941896733947	0.926146469723919	0.964710128115897
26.9921033740129	0.0198497166158028	0.0584207421844947	0.10663452414536	0.154848306106224	0.203062088067089	0.251275870027954	0.299489651988819	0.347703433949683	0.395917215910548	0.444130997871413	0.492344779832278	0.540558561793142	0.588772343754007	0.636986125714872	0.685199907675737	0.733413689636602	0.781627471597466	0.829841253558331	0.878055035519196	0.926268817480061	0.964839843048752
27.1356783919598	0.0197994539841298	0.0583777715408364	0.10660066848672	0.154823565432603	0.203046462378486	0.251269359324369	0.299492256270252	0.347715153216136	0.395938050162019	0.444160947107902	0.492383844053785	0.540606740999668	0.588829637945552	0.637052534891435	0.685275431837318	0.733498328783201	0.781721225729084	0.829944122674968	0.878167019620851	0.926389916566734	0.96496823412344
27.2792534099067	0.0197497017236565	0.0583352372248877	0.106567156601427	0.154799075977966	0.203030995354505	0.251262914731044	0.299494834107583	0.347726753484122	0.395958672860661	0.4441905922372	0.492422511613738	0.540654430990278	0.588886350366816	0.637118269743356	0.685350189119894	0.733582108496433	0.781814027872972	0.830045947249512	0.87827786662605	0.926509786002589	0.96509532150382
27.4228284278536	0.0197004521001187	0.0582931326244539	0.106533983279873	0.154774833935292	0.203015684590711	0.251256535246129	0.299497385901548	0.347738236556967	0.395979087212386	0.444219937867805	0.492460788523224	0.540701639178643	0.588942489834062	0.637183340489481	0.685424191144899	0.733665041800318	0.781905892455737	0.830146743111156	0.878387593766575	0.926628444421994	0.965221124946329
27.5664034458004	0.0196516975347423	0.058251451260272	0.106501143417184	0.154750835574096	0.203000527731008	0.25125021988792	0.299499912044832	0.347749604201744	0.395999296358656	0.444248988515568	0.49249868067248	0.540748372829392	0.588998064986304	0.637247757143216	0.685497449300128	0.73374714145704	0.781996833613952	0.830246525770864	0.878496217927776	0.926745910084688	0.965345663810218
27.7099784637473	0.0196034306003551	0.058210186782687	0.106468632010602	0.154727077238517	0.202985522466432	0.251243967694347	0.299502412922261	0.347760858150176	0.396019303378091	0.444277748606006	0.492536193833921	0.540794639061836	0.589053084289751	0.637311529517666	0.685569974745581	0.733828419973495	0.78208686520141	0.830345310429325	0.87860375565724	0.926862200885155	0.965468957067487
27.8535534816942	0.019555644017615	0.0581693329684274	0.106436444156943	0.154703555345458	0.202970666533974	0.251237777722489	0.299504888911004	0.34777200009952	0.396039111288035	0.444306222476551	0.492573333665066	0.540840444853582	0.589107556042097	0.637374667230612	0.685641778419128	0.733908889607643	0.782176000796159	0.830443111984674	0.87871022317319	0.926977334361705	0.965591023312517
27.9971284996411	0.0195083306513505	0.0581288837174758	0.106404575050133	0.154680266382789	0.202955957715446	0.251231649048102	0.299507340380759	0.347783031713416	0.396058723046072	0.444334414378729	0.492610105711386	0.540885797044042	0.589161488376699	0.637437179709356	0.685712871042012	0.733988562374669	0.782264253707326	0.830539945039982	0.878815636372639	0.927091327705295	0.965711880771421
28.1407035175879	0.0194614835070086	0.0580888330500333	0.106373019978814	0.154657206907595	0.202941393836376	0.251225580765157	0.299509767693937	0.347793954622718	0.396078141551499	0.44436232848028	0.492646515409061	0.540930702337842	0.589214889266622	0.637499076195403	0.685783263124184	0.734067450052965	0.782351636981746	0.830635823910526	0.878920010839307	0.927204197768088	0.965831547311113
28.2842785355348	0.0194150957272081	0.0580491751035717	0.106341774324026	0.154634373544481	0.202926972764935	0.25121957198539	0.299512171205844	0.347804770426299	0.396097369646753	0.444389968867208	0.492682568087662	0.540975167308117	0.589267766528571	0.637560365749026	0.68585296496948	0.734145564189935	0.782438163410389	0.830730762630844	0.879023361851298	0.927315961071753	0.965950040448116
28.4278535534817	0.0193691605883931	0.0580099041299734	0.106310833556949	0.154611762983924	0.2029126924109	0.251213621837875	0.29951455126485	0.347815480691825	0.396116410118801	0.444417339545776	0.492718268972752	0.541019198399727	0.589320127826702	0.637621057253678	0.685921986680653	0.734222916107628	0.782523845534604	0.830824774961579	0.879125704388554	0.927426633815529	0.96606737735711
28.5714285714286	0.0193236714975846	0.0579710144927537	0.106280193236715	0.154589371980676	0.202898550724638	0.251207729468599	0.29951690821256	0.347826086956522	0.396135265700483	0.444444444444445	0.492753623188406	0.541062801932367	0.589371980676329	0.63768115942029	0.685990338164251	0.734299516908213	0.782608695652174	0.830917874396135	0.879227053140097	0.927536231884058	0.966183574879227
