# Supplementary material for: The WID-BC-index identifies women with primary poor prognostic breast cancer based on DNA methylation in cervical samples
Source: Nat Commun. 2022 Feb 1;13:449. doi: 10.1038/s41467-021-27918-w (PMC8807602; doi:10.1038/s41467-021-27918-w)
Supplement: Supplementary file 4 — Source Data [file 41467_2021_27918_MOESM4_ESM.zip › WID-BC-source-data/suppl-data/suppl-figure-5a.csv]

WID-BC-index	days	type
1.68550940592134	22.89	Breast
1.56173108017598	20.88	Breast
1.4328814354806	62.85	Breast
1.61182920686395	33.89	Breast
1.42956813604938	28.79	Breast
1.66759479972279	41.94	Breast
1.51602397871847	35.77	Breast
1.44103413477194	20.04	Breast
1.57021425354121	38.05	Breast
1.64093067509273	47.93	Breast
1.66459985984058	14.03	Breast
1.44703016359358	11.99	Breast
1.49494343011529	25.95	Breast
1.41901987003575	35.05	Breast
1.59624714061442	53.93	Breast
1.25409683841055	32.95	Breast
1.48837702694146	20.67	Breast
1.44390234142094	36.85	Breast
1.63616699079938	47.12	Breast
1.61758708924291	10.03	Breast
1.40121782491318	55.84	Breast
1.51638854301963	34.96	Breast
1.54774712634417	20.95	Breast
1.58214312008589	41.94	Breast
2.5690889090292	38.05	Breast
1.59599530567837	29.89	Breast
1.40555929497345	14.03	Breast
1.63406693773854	41.93	Breast
1.65254156728252	34.89	Breast
1.57720193448982	15.03	Breast
1.63287228056282	32.89	Breast
1.71219811734736	21.88	Breast
1.43951409002808	22.97	Breast
1.99410929146274	34.94	Breast
1.56532812951391	24.84	Breast
1.59979460352482	18.04	Breast
2.4083227115387	22.96	Breast
1.5071324763979	12.03	Breast
1.66544829690252	40.93	Breast
1.6099125194704	22.22	Breast
1.48671299113706	29.06	Breast
1.53683882767525	19.95	Breast
1.64630460050645	13.02	Breast
1.48813472241638	65.98	Breast
1.64586377143084	21.88	Breast
1.49467676877073	34.94	Breast
1.61098788696658	20.04	Breast
1.46515320892468	26.05	Breast
1.52999588875288	45.86	Breast
2.21277647358296	16.22	Breast
1.68394940854116	29.22	Breast
1.50710594199185	42.85	Breast
1.49241040585351	32.89	Breast
1.39139319127965	10.98	Breast
1.39002917931877	20.84	Breast
1.55104377439314	39.89	Breast
1.55630169264852	20.2	Breast
1.56881327451134	19.04	Breast
1.42390569324579	15.02	Breast
1.63205147928816	18.04	Breast
1.6582202506249	19.04	Breast
1.51547847600606	30.97	Breast
1.66001337097255	33.79	Breast
1.66109338675941	32.79	Breast
1.61090185866682	13.79	Breast
1.67900211551563	26.8	Breast
1.57910830508611	31.79	Breast
1.46535750788095	5.9	Breast
1.69465479659951	41.83	Breast
1.6778193269264	20.96	Breast
1.62463333097113	48.86	Breast
1.76650958469921	61.95	Breast
1.60725323196425	10.93	Breast
1.52948458289888	46.85	Breast
1.59327572828643	14.93	Breast
1.62752427132597	34.85	Breast
1.47810497633174	16.94	Breast
1.43464380158376	20.96	Breast
2.04250072279271	20.94	Breast
1.62531077355954	14.94	Breast
1.47017836657075	7.86	Breast
1.51159761357886	34.84	Breast
1.66915134226564	17.81	Breast
2.04073932568173	17.81	Breast
1.92540090659759	18.81	Breast
1.39116409913255	9.93	Breast
1.71354343003431	34.92	Breast
1.39290415188926	34.92	Breast
1.79363186427178	32.79	Breast
1.53859000992226	17.81	Breast
1.39013568570122	28.09	Breast
1.59038873948194	5.17	Breast
1.4644714675954	29.94	Breast
1.67003175928795	34.96	Breast
1.69527641013562	15.93	Breast
1.62682884770492	61.95	Breast
1.53478534735254	70.95	Breast
1.3976519831677	9.93	Breast
1.96904155735272	13.78	Breast
1.415552242738	50.93	Breast
1.40008022043434	21.07	Breast
1.57541199639475	8.18	Breast
1.40821431909168	21.97	Breast
1.43523796343101	1.13	Breast
1.48571416634092	61.95	Breast
1.56789080680752	21.13	Breast
1.67218058236722	14.07	Breast
1.56136091689714	21.94	Breast
1.48890817011132	1.13	Breast
1.7664770818374	38.78	Breast
1.47281933720416	29.85	Breast
1.4208305811313	12.08	Breast
1.81318566288188	20.95	Breast
1.56621868477151	34.84	Breast
1.43909517351328	28.8	Breast
1.52722038357535	10.84	Breast
1.32401508279409	66.02	Breast
1.79853574659483	84.98	Breast
1.52523945248176	89.12	Breast
1.62846258370383	17.93	Breast
1.52289908497877	9.91	Breast
1.44270737519828	92.8	Breast
1.53662989642716	117.14	Breast
1.61568205811794	29.18	Breast
1.55418191560628	50.83	Breast
1.73709990944794	16.93	Breast
1.53614689877376	59.98	Breast
1.36598360018635	37.09	Breast
1.61028795550106	75.12	Breast
1.54123781777292	60.98	Breast
1.44068077921712	70.04	Breast
1.36552336778784	106.04	Breast
1.42496512099188	110.85	Breast
1.96792672481822	125.89	Breast
1.43681273783585	62.02	Breast
1.69546071007927	57.16	Breast
1.73901097358195	77.99	Breast
1.3944321082504	78.98	Breast
1.57114151589031	37.09	Breast
1.42562990323522	62.98	Breast
1.56405436389127	66.03	Breast
1.59308361928793	33.92	Breast
1.5436330962221	56.16	Breast
1.47926015704954	40.92	Breast
1.45899783784739	40.85	Breast
1.38355226947656	28.85	Breast
1.37652661645928	16.05	Breast
1.39736816147722	15.99	Breast
1.648865870407	30.15	Breast
1.32364274158611	16.01	Breast
1.37766973768435	15.99	Breast
1.32901003935984	16.04	Breast
1.50281187005392	29.99	Breast
1.37667340415335	17.05	Breast
1.46893229451977	8.13	Breast
1.48777194156767	9.13	Breast
1.49087803369457	21.87	Breast
1.47989220628168	22.2	Breast
1.52909007173549	16.2	Breast
1.59717216884992	13.19	Breast
1.30395304424917	25.01	Breast
1.58597131820921	27.03	Breast
1.44884862365814	23.93	Breast
1.55400524065104	40.85	Breast
1.72106174163713	16.04	Breast
1.58230094294944	34.97	Breast
1.66222986313975	32.83	Breast
1.50680596945145	22.05	Breast
1.37776699792016	33.83	Breast
1.59277276519551	8.95	Breast
1.53622301657968	40.85	Breast
1.51743352588839	23.97	Breast
1.73235762923256	10.02	Breast
1.62448922774053	28.04	Breast
1.46925148315979	36.97	Breast
1.52842242074678	28.95	Breast
1.53863411208645	21.87	Breast
1.54787176803746	29.95	Breast
1.51441069040316	48.85	Breast
1.78117927094764	29.95	Breast
1.57399218676211	41.85	Breast
1.48547619204223	8.95	Breast
1.66205583818498	8.95	Breast
2.17430484176903	20.96	Breast
1.68335272329087	14.93	Breast
1.60726172645825	19.81	Breast
1.55743252816259	15.93	Breast
1.56753029070417	60.95	Breast
1.52036361146836	18.08	Breast
1.71691846077555	19.08	Breast
1.83610710127405	68.95	Breast
1.74492376440614	35	Breast
1.5808905602663	70.95	Breast
1.83760910420536	14.07	Breast
1.75338128809745	3.91	Breast
1.5044483014895	84.97	Breast
1.38904659058954	29.04	Breast
1.61856041829527	73	Breast
2.02793848455093	27.18	Breast
1.42752444134312	61.98	Breast
1.59250542827945	9.92	Breast
1.47175933881976	119.99	Breast
1.37014606116368	39.98	Breast
1.49599868602678	34.09	Breast
1.5542632382553	77.01	Breast
1.53670391552938	8.18	Breast
1.48948263169502	28.21	Breast
1.57486135194855	46.86	Breast
1.45108099938106	18.22	Breast
1.51088269833175	60.21	Breast
1.51948087017278	37.09	Breast
1.59413740702009	32.92	Breast
1.60124651825264	12.08	Breast
1.50474385449539	65.09	Breast
1.45706058844797	13.07	Breast
1.58860251648239	65.98	Breast
-0.950332830657837	23.09	Control
-0.764094210928525	19.77	Control
-0.240304170993373	46.78	Control
-0.610924005931907	29.08	Control
-0.465477438379908	17.86	Control
-0.873695655937891	3.83	Control
-0.72294254566222	28.84	Control
-0.857081053487682	20.14	Control
-0.488916788110228	26.08	Control
-0.941743468044687	4.06	Control
-0.519756233526913	17.96	Control
-0.645731515325901	21.14	Control
-0.569947556703748	3.17	Control
-0.844497418143022	10.1	Control
-0.859707029677294	9.06	Control
-0.717521659770729	30.15	Control
-0.603180432008759	21.21	Control
-0.604044813929537	10.91	Control
-0.41295163183814	21.84	Control
-0.597262970123656	13.05	Control
-0.405965804344157	7.99	Control
-0.433526470632438	13.05	Control
-0.581439515046464	6.89	Control
-1.19621942149767	2.01	Control
-0.432125328799936	29.94	Control
-0.316250098607861	5.94	Control
-0.36320904872131	28.17	Control
-0.398052389521428	6.07	Control
-0.499762748667878	17.86	Control
-0.849045667122388	7.06	Control
-0.881834132662639	13.07	Control
-0.441423730694722	3.02	Control
-0.634513643814729	22.13	Control
-0.15372563997521	7.01	Control
-0.403695646159123	19.77	Control
-0.757104183866309	29.94	Control
-0.406882070736054	18.06	Control
-0.576252026589382	24.1	Control
-0.420063657275237	21.14	Control
-0.478825203580464	20.21	Control
-0.342427861853615	12.01	Control
-0.555702013475387	28.77	Control
-0.336066157802016	21.14	Control
-0.787426871036672	6.08	Control
-0.317496245465327	22.09	Control
-0.652000793626951	2.04	Control
-0.853023739866625	21.84	Control
-0.355766366368989	6.15	Control
-0.400572973431036	30.15	Control
-0.268553721917425	38.26	Control
-0.543032973064679	20.14	Control
-0.544893723080552	13.92	Control
-0.451367612096205	34.77	Control
-0.548422578297718	21.15	Control
-0.291646235613907	13.92	Control
-0.245410975449739	89.03	Control
-0.440161587657287	23.19	Control
-0.691041912216347	18.03	Control
-0.699326999781454	69.94	Control
-0.379562348818688	75.86	Control
-0.27144375260158	21.01	Control
-0.220452818027789	4.91	Control
-0.687147200705269	16.19	Control
-0.234263451419192	54.21	Control
-0.76053209003903	9.99	Control
-0.822846817289319	10.19	Control
-0.34089466853078	11.92	Control
-1.1769128341095	43.23	Control
-0.254500771095961	29.19	Control
-0.778302153085047	42.23	Control
-0.656416453558917	16.19	Control
-0.698570714580552	14.19	Control
-1.20374592951416	55.94	Control
-0.343943402260116	43.04	Control
-0.462375334687637	62.06	Control
-0.438881358935674	8.03	Control
-0.717863163069766	15.16	Control
-0.333867781442769	30.19	Control
-0.581719838358878	20.03	Control
-1.14275570709724	43.24	Control
-0.523938213952313	8.21	Control
-0.913162780892282	21.03	Control
-0.343904201714957	11.92	Control
-0.800151868139343	18.03	Control
-0.665786829989689	53.04	Control
-0.274390986337232	15.17	Control
-0.583964003151157	12.02	Control
-0.850901125092415	10	Control
-0.319543950826338	52.02	Control
-0.422014963936542	36.23	Control
-0.456230731817293	109.92	Control
-0.482139407568463	10	Control
-0.273655079375059	35.18	Control
-0.800909099749451	77.92	Control
-1.31876932410337	74.07	Control
-0.987793041990351	61.16	Control
-0.373714981755185	49.96	Control
-1.20004198391855	77.17	Control
-0.700478615168798	61.06	Control
-0.793478940120838	30.19	Control
-0.704340148216913	51.03	Control
-0.449313031164674	31.2	Control
-0.415282283405545	14.2	Control
-0.519550135993995	28.22	Control
-0.86886284980848	33.22	Control
-0.780105049153913	7	Control
-0.751611601431825	30.2	Control
-0.50862812498201	31.2	Control
-0.847548469251554	23.19	Control
-0.501890841909375	15.19	Control
-0.659380901893883	25.95	Control
-1.15692100945077	18.03	Control
-1.77047632326154	8.22	Control
-0.996680541191989	27.22	Control
-0.741556281213467	71.01	Control
-0.998566083866632	47.23	Control
-0.407035575810034	19.93	Control
-0.624626327972243	7.22	Control
-0.342785286414782	95.11	Control
-0.430126099843796	32.08	Control
-0.329403395532205	57.18	Control
-0.299445248204409	11.92	Control
-0.255527742716054	4.84	Control
-0.310663572071335	13.85	Control
-0.446051183998297	6.91	Control
-0.488257099647249	11.85	Control
-0.327802881825887	55.21	Control
-0.711733785111911	83.85	Control
-0.826600874608846	19.85	Control
-0.521005669143425	1.01	Control
-0.503570749866337	48.83	Control
-0.320358714808039	33.79	Control
-0.764281612730721	16.2	Control
-0.242968424438962	15.94	Control
-0.986775839659578	11.02	Control
-0.620565910018051	100.03	Control
-0.645624953442129	8.1	Control
-0.742889583309488	42.87	Control
-0.53226459403772	11.85	Control
-0.594059538479015	6.84	Control
-0.735300949521349	44.03	Control
-0.919128395148741	21.86	Control
-0.374508485180802	98.99	Control
-0.183065055423238	15.94	Control
-0.68694149739166	64	Control
-0.461552807822753	70.97	Control
-0.426574040071425	19.81	Control
-0.29632662256038	18.85	Control
-0.310144520986901	8.84	Control
-0.775513454087498	48.97	Control
-0.432013143485475	59.16	Control
-0.598770925616693	74.07	Control
-0.334781307562156	63.21	Control
-0.472494654275289	100.03	Control
-1.36759936667481	15.85	Control
-0.719968462926516	2.11	Control
-0.731613030031392	19.96	Control
-0.308327598811178	14.85	Control
-0.404671131318381	27.8	Control
-0.786100153117092	43.23	Control
-0.50218355382888	43.04	Control
-0.50722668956285	56.05	Control
-0.446745935497987	4.01	Control
-0.434114186060854	63	Control
-1.1216059792296	32.24	Control
-0.420634067505989	18.03	Control
-0.912908621566125	22.93	Control
-0.536842873274049	7.84	Control
-0.60208344099097	48.97	Control
-0.240963007707885	68.06	Control
-0.375196450821387	59.15	Control
-0.365448572885456	20.86	Control
-0.37516116779527	30.96	Control
-1.26348089587888	80.99	Control
-0.283154363380469	6.83	Control
-0.343490041138826	61.06	Control
-0.468747349182132	60.94	Control
-0.325683421293653	66.95	Control
-0.423092646079664	6.91	Control
-0.646450743570937	9.04	Control
-0.80417359854468	56.94	Control
-0.431452583009156	107.22	Control
-0.491766827186604	33.97	Control
-0.458557609984919	8.84	Control
-0.653294460396728	29.19	Control
-0.790339798989519	89.03	Control
-0.715044530966616	97.16	Control
-0.501299896651801	101.03	Control
-0.331332763113801	19.81	Control
-0.983858467134352	51.02	Control
-0.551478341719614	28.07	Control
-0.499539878681552	62.83	Control
-0.465943926873742	18.05	Control
-0.705416493030142	18.05	Control
-0.324574442730754	12.11	Control
-1.19148412033991	54.82	Control
-0.438260990706715	37.01	Control
-0.517851848485091	10.07	Control
-1.33952581106979	11.91	Control
-0.324706039272644	24.05	Control
-0.584356773206742	25.06	Control
-0.771793316174265	11.06	Control
-0.509004057442335	18.94	Control
-0.349040718773717	10.07	Control
-0.576647914289076	24.8	Control
-1.04741582760709	4	Control
-0.761132025062398	24.81	Control
-0.562448375718025	22.98	Control
-0.327057783107915	17.95	Control
-0.980721612937055	43.02	Control
-0.62933264203002	12.98	Control
-0.767428125147483	3.99	Control
-0.372561065918122	49.07	Control
-0.630545356907711	76.86	Control
-0.520107030458537	68.84	Control
-1.08110684987507	60.96	Control
-0.336322537560313	16.11	Control
-0.510603590608318	18.05	Control
-0.808270245403699	11.05	Control
-0.480875897841403	5.98	Control
-0.567599948649066	29.8	Control
-0.980435254516644	34.09	Control
-0.535436814682551	24.79	Control
-0.794622293151895	57.83	Control
-0.547733992868237	15.81	Control
-0.785535491630517	6.99	Control
-1.71756578720665	7.03	Control
-0.417255001071832	4	Control
-0.428245896390621	3.99	Control
-0.925908997196757	53.97	Control
-0.226468107211431	22.8	Control
-1.02783007522339	17.95	Control
-0.428650939474195	46.15	Control
-0.609253437969949	49.97	Control
-0.509308462589822	11.99	Control
-0.589997106965673	21.07	Control
-0.368471171872008	11.03	Control
-0.4029772075505	5.1	Control
-0.297834973279385	22.98	Control
-0.405132552393908	63.82	Control
-0.606951625538219	7.02	Control
-0.522924964745609	9.87	Control
-0.63331051605386	13.81	Control
-0.473493717566318	7.03	Control
-0.522367725740334	10.98	Control
-1.08335384901077	9.87	Control
-0.626597407776752	23.06	Control
-0.37646253991461	6.99	Control
-0.293622619654099	25.05	Control
-0.689595633697488	8.93	Control
-0.865676439267121	15.81	Control
-0.521097215774221	64.21	Control
-0.518032264120669	5.1	Control
-0.628596942237622	20.98	Control
-0.757697638431332	42.03	Control
-0.713004413308096	40.2	Control
-0.623892787719407	21.01	Control
-0.453808220322962	51.02	Control
-0.354351153422052	53.99	Control
-0.343138035036983	29.2	Control
-0.523474970137866	21.2	Control
-0.354739153072964	52.03	Control
-0.496313408299186	46.2	Control
-0.769204281524164	68.8	Control
-0.332227362298972	28.15	Control
-0.307311840788122	34.01	Control
-0.262449941916238	24.19	Control
-0.644347409056734	45.99	Control
-0.227856256732522	4	Control
-0.513089979558187	40.09	Control
-0.532307521313418	22.01	Control
-0.406053999270912	8.91	Control
-0.647678322529076	18.05	Control
-0.364551946321713	53.11	Control
-0.348740653779391	22.2	Control
-0.604693617776267	30.99	Control
-0.834345026172974	39.09	Control
-0.755473947520587	19.15	Control
-0.496188242618298	32.09	Control
-0.660043515402373	41.09	Control
-0.491765760038871	8.01	Control
-0.574630170974776	31.06	Control
-0.791463910209979	34.09	Control
-0.850998827285736	35.23	Control
-0.27001900958916	16.03	Control
-0.281716883464475	5.1	Control
-0.216483071400532	9.18	Control
-0.520846807536251	21.2	Control
-0.394681760938358	39.2	Control
-0.532978939956864	8.91	Control
-0.306625188974433	35.09	Control
-0.735956507719742	30	Control
-0.595140850623271	41.09	Control
-0.852982992295863	28.82	Control
-0.560969646477731	18.15	Control
-0.87766920026319	11.19	Control
-0.526410953399105	49	Control
-0.744338150247151	35.99	Control
-0.437879342369745	31	Control
-0.811012159428929	54.82	Control
-0.591989619931497	22.79	Control
-0.695297393961538	41.99	Control
-0.90623588580062	35.23	Control
-0.344773843768526	11.19	Control
-0.343121736374365	23.2	Control
-0.537624024874884	29.21	Control
-0.530991214305116	45.99	Control
-0.69056188769343	29.82	Control
-0.634105383071076	35.03	Control
-0.559794562949429	24.82	Control
-1.10164886053577	31.82	Control
-0.405607170340138	28.2	Control
-0.649761805476624	21.01	Control
-0.469390304680421	5.98	Control
-0.234656679065297	71.84	Control
-0.787087900050669	21.99	Control
-0.293963871062384	30.81	Control
-0.633846293855821	24.01	Control
-0.664121044576877	28.21	Control
-1.07477708174716	9.04	Control
-0.751595687970725	15.79	Control
-1.06425695219157	73.07	Control
-0.248992412505696	60.98	Control
-0.21986364864986	57.99	Control
-0.582524373269564	16.99	Control
-0.865125945433639	66.04	Control
-0.452815678690017	32.09	Control
-0.516471539576357	57	Control
-0.352034820409298	63.03	Control
-0.352067818312973	39.21	Control
-0.600449549793237	19.14	Control
-0.54616068282564	16.06	Control
-0.414394448313694	60.98	Control
-0.221695894442934	66.96	Control
-1.12904992441523	80.18	Control
-0.302431573341376	71.07	Control
-0.310929782096224	105.86	Control
-0.53998676400308	22.2	Control
-0.231172418497197	61.02	Control
-1.03253650269222	129.73	Control
-0.886409992594825	57.88	Control
-0.350746077816954	60.98	Control
-0.698612913569319	40.09	Control
-0.221725191992732	69.04	Control
-0.592040376146816	49.86	Control
-0.765119267279235	62.89	Control
-0.273613593880626	44.99	Control
-0.490644980329056	106.81	Control
-0.467341058100206	94.02	Control
-0.475058319220301	71.99	Control
-0.146169043494933	72.99	Control
-1.03267168241329	46.97	Control
-0.707310628858787	25	Control
-1.26023609897294	42.2	Control
-0.410119453123025	36.11	Control
-0.209488057345707	4.16	Control
-1.37642403453941	41.09	Control
-0.527482293649909	2.07	Control
-0.963519302572499	71.05	Control
-0.464267066913901	22.2	Control
-0.484683442108708	46.99	Control
-0.567911955625332	42.99	Control
-0.361256792666496	104.15	Control
-0.931097021408529	27.2	Control
-0.985456292208598	72.07	Control
-1.16888484982246	79.17	Control
-1.26245507423304	53.87	Control
-0.564009327671049	50.87	Control
-0.0854980660039915	71.07	Control
-1.01748821142219	97.12	Control
-0.825217352004903	48.86	Control
-0.895358963799139	54.86	Control
-0.611095345275185	67.02	Control
-0.164184068548274	71.99	Control
-0.243667671069732	72.99	Control
-0.200441848040544	105.86	Control
-0.487375189614149	85.03	Control
-0.320619555561508	70.04	Control
-1.06665155447459	50.86	Control
-0.361087582949342	71.99	Control
-0.402087217002595	62.89	Control
-1.18325415683282	49.86	Control
-0.501212196462278	85.99	Control
-0.817456481826136	65.07	Control
-0.650944217130445	78.17	Control
-0.54866713010238	73.07	Control
-0.363645984616665	50.87	Control
-0.717024166893646	61.89	Control
-0.581411080976474	34	Control
-0.748382863213498	25.94	Control
-0.252334765295192	15.94	Control
-1.1206288123833	35.93	Control
-0.951335596871949	37.01	Control
-0.585877105348522	60.95	Control
-0.610635895921295	7.15	Control
-0.95005168247068	70.85	Control
-0.635589550145849	22.86	Control
-0.467726467945208	2.11	Control
-0.34962110770476	22.98	Control
-0.585072120148846	66.95	Control
-0.505867266358539	54.96	Control
-0.443582967766723	4.17	Control
-0.457127578044422	40.93	Control
-1.03737981320816	7.96	Control
-0.395140025686978	48.76	Control
-0.59598316946117	21.07	Control
-0.301409252615798	8.9	Control
-0.943951173875284	7.15	Control
-0.966271620609456	14.85	Control
-0.333709148585761	15.85	Control
-0.733872327517516	7.15	Control
-0.318642250707314	22.94	Control
-0.650879776220083	60.88	Control
-0.881726986383188	71.82	Control
-0.660206365130854	2.11	Control
-0.645291602806306	50.86	Control
-0.729685538157626	75.85	Control
-0.54014275364386	69.95	Control
-0.625586377787093	73.95	Control
-1.02714762865912	110.08	Control
-0.86944258343641	94.02	Control
-0.837779133428675	6.02	Control
-0.868943659542889	36.77	Control
-1.00732399737679	28.96	Control
-0.610239067230009	4.17	Control
-0.788000310500773	74.95	Control
-0.509062096418988	79.01	Control
-0.23921532770829	27.93	Control
-0.690668094035438	97.12	Control
-0.529082723994521	4.01	Control
-0.788827236117326	50.03	Control
-0.433287224918445	63.95	Control
-0.193440865747618	21.07	Control
-0.345666075875211	35.11	Control
-0.462302802809938	14.16	Control
-0.585667720949936	51.97	Control
-0.471673456089358	3.9	Control
-0.644379133195731	8.84	Control
-0.521338951825451	54.94	Control
-0.553435362505768	42.01	Control
-0.695992777436318	3.9	Control
-0.341338200965116	92.95	Control
-0.613032208011768	110.07	Control
-0.572714274220073	50.09	Control
-1.25996935063578	101.02	Control
-0.283310131073192	12.79	Control
-0.369608517563608	73.98	Control
-0.502983755043855	87.03	Control
-0.364195516712834	129.74	Control
-0.355697184643827	104.99	Control
-0.314698178680324	85.14	Control
-0.233691461755472	104.15	Control
-0.945847426650107	47.86	Control
-0.414703923083422	2.11	Control
-0.854266970529265	57.88	Control
-0.223807226284909	87.03	Control
-0.358819218523329	27.92	Control
-0.736570370183918	111.97	Control
-0.524123893065488	21.14	Control
-0.469593855557072	10.9	Control
-0.470424627225654	22.13	Control
-0.341418226808072	8.97	Control
-0.672100043082506	92.97	Control
-0.385202213322503	99.81	Control
-0.369690693878204	109.08	Control
-0.667384640173076	78.17	Control
-0.597241149239131	117.08	Control
-0.404215974666198	78.98	Control
-0.690887885188406	99.02	Control
-1.02000679327026	129.73	Control
-0.454172276735986	99.8	Control
-0.59084627239126	104.03	Control
-0.287111515073228	78.97	Control
-0.52893887850471	74.08	Control
-1.13841028562013	79.17	Control
-0.51145163584354	105.03	Control
-0.697640353473117	73.99	Control
-0.45008334156812	48.17	Control
-0.625105774817426	11.2	Control
-0.561547711990669	35.8	Control
-0.387256158338329	9.95	Control
-0.410062671999173	12.84	Control
-0.292592580793545	19.05	Control
-0.688688816408972	18.21	Control
-0.676593116013463	20.83	Control
-0.289488214608484	2.04	Control
-0.635938140533158	2.07	Control
-0.663229069675994	1.05	Control
-0.721082284419024	16.8	Control
-0.329218215595883	21.83	Control
-0.71361032905174	2.04	Control
-0.607608205818771	33.99	Control
-0.354344586818408	38.05	Control
-1.05323249316098	20.83	Control
-0.47502503899138	23.07	Control
-0.383124342231632	10.01	Control
-1.2190581370419	48.2	Control
-0.750640392077329	40.19	Control
-0.500092730243522	40.19	Control
-0.38977291464523	21.84	Control
-1.13637178311855	45.16	Control
-1.2714096560544	28.02	Control
-0.883734069702833	38.05	Control
-0.631371831824415	56.05	Control
-0.226890517600287	14.18	Control
-0.965370464154494	35.05	Control
-0.947827303809801	26.19	Control
-0.393955022832812	12.79	Control
-0.352199883750005	38.21	Control
-0.940495444526407	15.16	Control
-1.15868777766361	4.01	Control
-0.86074298367648	28.06	Control
-0.609106902423707	23.03	Control
-0.602965597400348	27.19	Control
-0.440146618003159	41.04	Control
-0.822097090403914	29.19	Control
-0.513100757225076	65.14	Control
-0.40753349098031	48.2	Control
-0.45125976380531	5.14	Control
-0.545785554810397	16.17	Control
-0.58978103521376	29.07	Control
-0.483108497652892	44.09	Control
-0.601291957869375	6.99	Control
-0.572609648232415	28.85	Control
-0.910062166531658	12.83	Control
-0.743085168200202	23.08	Control
-0.65397329996197	9.92	Control
-0.376221908854064	35.81	Control
-0.730371884111296	2.96	Control
-0.116864984159233	22.06	Control
-0.565097992693305	39	Control
-0.966441207557374	14.18	Control
-0.275010829716959	18.21	Control
-0.347831789033378	23.07	Control
-0.403945562792369	27.06	Control
-0.365058128480144	3.99	Control
-0.930830315549602	40.9	Control
-0.534157031232103	30.8	Control
-0.519378854805314	16.98	Control
-1.35687674068949	7.77	Control
-0.691599195537327	28.06	Control
-0.370147283877468	6.95	Control
-0.569252855084466	43.2	Control
-0.436104077044161	16.07	Control
-0.549736099345075	21.8	Control
-1.05966174170347	22.07	Control
-0.416434694259505	26.19	Control
-0.487198681397722	28.85	Control
-0.337012855913416	5.01	Control
-0.577304843643002	47.17	Control
-0.508249560648853	25.07	Control
-0.57212692395398	16.8	Control
-0.779430296326035	38.02	Control
-0.420254480974195	5.01	Control
-1.06600316259978	13.02	Control
-0.76371588669289	11.92	Control
-0.476596884470665	4.9	Control
-0.34102902702672	6.9	Control
-0.404659532863655	5.9	Control
-0.843401859401077	30.08	Control
-1.15363208494538	10.11	Control
-0.979525222571668	19.17	Control
-0.232951387426327	12.01	Control
-0.753219981974778	24.9	Control
-0.546421181317136	21.08	Control
-0.959325197304455	5.98	Control
-0.414060156988242	18.98	Control
-0.624289424371777	7.01	Control
-0.609392889277381	13.98	Control
-0.392272142460889	6.98	Control
-0.757932212870644	28.02	Control
-0.890761082251236	6.9	Control
0.3215184315499	39.93	Breast
0.872300075067314	34.89	Breast
0.920939808373133	14.04	Breast
0.633045984410137	34.9	Breast
0.970431684984329	33.89	Breast
0.677184961787826	47.93	Breast
0.705097079941933	20.88	Breast
0.321008717161343	20.99	Breast
2.05942504918902	22.98	Breast
1.06614001283806	39.9	Breast
0.309092565088967	38.05	Breast
0.634931663072861	45.93	Breast
-0.73373491395931	34	Breast
-0.200817231686404	36.93	Breast
0.28905947446068	34.89	Breast
1.40154956160584	23.98	Breast
0.0537572516891795	28.95	Breast
0.227067868487832	18.05	Breast
-0.202977133625135	29.75	Breast
0.171738816506056	29.06	Breast
0.421913940107825	13.03	Breast
-0.168222806485006	19.06	Breast
0.0855032104145933	12.03	Breast
0.0472414826606113	22.04	Breast
0.627518593115136	34.76	Breast
0.858612330814324	21.2	Breast
0.0862411302449842	21.04	Breast
0.832923937997756	31.75	Breast
0.924115858409172	34.97	Breast
0.474639093637005	38.84	Breast
1.04217273201951	40.78	Breast
-0.476890299452239	20.84	Breast
0.332297184544044	39.84	Breast
0.0854948051027842	35.97	Breast
0.736556633949797	17.95	Breast
0.289612142685965	46.86	Breast
0.555845458861348	12.03	Breast
1.04121109598252	34.84	Breast
1.8469767249521	34.85	Breast
1.01519489461912	24.94	Breast
1.27561229401599	27.07	Breast
1.02970605358326	29.09	Breast
0.338865327852248	19.99	Breast
1.57791317787756	34.78	Breast
-0.403391530550129	6.9	Breast
0.553195902711928	21.97	Breast
0.370445106542995	33.78	Breast
-0.0129651923369476	13.79	Breast
0.753437764092183	26	Breast
0.566095703495079	32.83	Breast
1.03687185286211	31.79	Breast
0.686587642824041	21.97	Breast
0.937214956046755	26.07	Breast
0.219175370089781	13.93	Breast
0.564448995236108	70.95	Breast
0.789357767380339	18.07	Breast
0.00836762145618868	15.07	Breast
0.0100990909986375	29.85	Breast
0.402553725659426	15.93	Breast
0.177608221828664	47.97	Breast
0.507906953556068	16.93	Breast
0.361156618318832	34.84	Breast
0.571061894312546	19.93	Breast
0.423990677061629	61.95	Breast
0.359009497635272	54.21	Breast
0.305189132650262	63.02	Breast
0.100753990360876	62.02	Breast
1.21260980412224	86.97	Breast
1.01498414867475	55.93	Breast
0.169209468047008	65.98	Breast
0.0371711240265746	53.21	Breast
0.164300302482	69.04	Breast
0.318625764841879	59.98	Breast
-0.150162275123677	68.03	Breast
0.567514988754802	91.8	Breast
0.450928969774579	53.21	Breast
0.681621615072104	10.92	Breast
1.11677413966131	104.09	Breast
0.451523656247333	66.02	Breast
-0.483591604774232	6.16	Breast
0.675746147697652	23.16	Breast
0.455119048047233	29.14	Breast
0.313050482201103	48.86	Breast
0.0859085844136843	15.04	Breast
0.649250365469084	49.86	Breast
-0.366740759524238	52.18	Breast
0.455662727340545	49.18	Breast
-1.02737157448783	10.04	Breast
-0.18564669187087	41.85	Breast
-0.556727873678965	42.21	Breast
0.26397491386205	28.04	Breast
0.920520382035043	26.84	Breast
0.232952834300977	12.03	Breast
0.479377534330783	33.84	Breast
0.13910768978604	10.02	Breast
0.592106184215027	4.09	Breast
2.18944578127043	14.19	Breast
-0.0302263542388889	69.98	Breast
0.524863380728526	33.09	Breast
1.53574745269944	21.01	Breast
-0.230086837956877	48.94	Breast
0.180951689743864	71.97	Breast
-0.111546362791832	25.87	Breast
0.457657485511613	56.21	Breast
0.102849117322599	27.04	Breast
0.804357147072218	9.91	Breast
0.612701730882244	34.93	Breast
-0.0941679727290822	27.18	Breast
-0.0166555229722222	33.21	Breast
0.658201574550852	10.92	Breast
-0.0383366067054804	55.94	Breast
0.439571784400733	9.92	Breast
-0.743881363530076	3.83	Control
-0.882898440395577	24.8	Control
-0.237306241502074	1.19	Control
-0.612195691187768	30.15	Control
-0.0267491930335274	3.83	Control
0.312268431496757	20.21	Control
0.262743115103116	14.02	Control
0.277214939303598	14.08	Control
-0.567651777720604	9.96	Control
-0.478132135916309	19.77	Control
0.153254059805053	20.21	Control
-0.259502689664079	8.9	Control
-0.254679721080463	22.93	Control
-0.28494174190359	10.9	Control
-0.323283151200456	6.07	Control
-0.451586768621736	25.84	Control
-0.0844159129756592	28.97	Control
-0.274597121346044	13.08	Control
0.211569569953156	20.14	Control
-0.379721650543771	33.94	Control
-0.0522109816194738	39.78	Control
-0.385326749348871	8.03	Control
-0.731443103114823	39.78	Control
0.88954437359273	11.03	Control
-0.0366102591168435	1.19	Control
0.278638532811838	21.16	Control
0.0604934439672088	29.94	Control
0.574993038401107	14.86	Control
0.065748393641733	9.91	Control
-0.403991868881727	14.84	Control
-0.641367422819088	40.78	Control
0.365211437102559	6.08	Control
-0.732225991062564	11.05	Control
-0.434640683394424	10.19	Control
-1.09019380127999	4.13	Control
-0.131477994129874	11.03	Control
0.0767854867068647	27.98	Control
0.0738917845514497	20.14	Control
-0.00521169323805777	10.19	Control
-0.786521433181342	10.9	Control
-0.013367339384292	20.03	Control
0.0778190004101887	75.84	Control
-0.464256523674451	4.83	Control
-0.257555275182805	6.02	Control
0.919092972317711	9.03	Control
-1.49632255665899	13.85	Control
-0.814086903069808	29.08	Control
-0.875096541743326	25.04	Control
0.750794830153833	59.15	Control
-0.204317444496935	18.17	Control
-1.31514750371564	55.03	Control
-0.237991647522358	37.08	Control
-1.53150834500034	55.93	Control
-0.00334549629258175	8.21	Control
-0.442222163207109	11.92	Control
-0.252380236176464	25.04	Control
0.0248886575260189	55.21	Control
0.113262801846543	15.19	Control
-0.569684892178928	35.92	Control
0.16826881191547	67.06	Control
-0.197298060228166	19.03	Control
-0.0152744973632943	24.95	Control
-0.125321207041506	12.85	Control
-0.651402464157769	10.19	Control
-0.399299860206172	11.93	Control
-0.593151234264702	6.08	Control
-0.184341867819824	42.03	Control
0.457223920370279	18.17	Control
-0.64921578558101	116.13	Control
0.615594890707416	34.84	Control
0.497933286276048	98.99	Control
0.393030930434972	18.17	Control
0.27470870905896	63.21	Control
-0.634046966733274	7.86	Control
0.440988347004688	29.97	Control
-0.585093392878137	100.03	Control
0.0992893695040286	55.21	Control
0.578161740458859	20.85	Control
0.232144718276475	6.83	Control
-0.202279788316053	63.21	Control
0.555198228322949	14.04	Control
0.562444861009367	25.92	Control
-0.352347655102371	30.08	Control
-0.515047861259032	11.86	Control
-1.03957497317253	15.85	Control
-0.0925468797822283	61.17	Control
0.646576196006771	8.1	Control
-0.157659118951524	18.85	Control
-0.186696612825785	20.86	Control
0.00213190536709286	18.17	Control
-0.710534855552808	37.08	Control
-1.1305668769203	36.23	Control
-0.511267682734815	36.95	Control
0.121957929969653	34.79	Control
0.484460435541283	13.12	Control
-0.859277056435688	61.83	Control
-0.471145790805571	14.02	Control
1.61654341863949	7.03	Control
-1.01703624302223	24.8	Control
0.760569930651689	7.02	Control
0.207153006393948	2.03	Control
-0.775500997571701	29.98	Control
-0.561776265406792	31.8	Control
-0.224599964206712	41.97	Control
0.141597645850714	21.8	Control
-0.184087510798444	6.87	Control
0.115080525379773	5.97	Control
0.625169056008832	9	Control
-0.392417554007568	40.94	Control
-0.239004352366586	21.06	Control
-0.878588318709928	64.83	Control
-0.189456825700819	15.79	Control
-0.490925998547264	5.98	Control
0.23111208855014	46.97	Control
-0.978566284655411	26.06	Control
0.640720621051752	34.79	Control
0.111657909810362	37.01	Control
-0.0210765108045142	30.82	Control
-0.227478131575769	19.06	Control
-1.091446409332	32.96	Control
-0.373401776488614	11.9	Control
-0.107679004486352	64	Control
0.0212238088923058	10.07	Control
-0.407933143726947	46	Control
-0.0536647425920819	45.22	Control
-0.160130672256647	37.99	Control
-0.539663501869694	37.99	Control
-0.285472853630711	34.11	Control
-0.16099740117638	35.99	Control
-0.366069261834361	17.01	Control
-0.278932211462047	8.95	Control
-0.534794746168265	18.05	Control
-0.0782980950703662	11.05	Control
-0.368218209264839	38.99	Control
-0.243652006155173	23.2	Control
0.207189498606074	6.87	Control
-0.4434080066427	24.79	Control
0.0951533981024789	8.19	Control
-0.361701213763904	23.09	Control
-0.258984279631421	42.03	Control
0.127194969846988	52.03	Control
0.299121680573701	20.14	Control
-0.0597566391856471	39.2	Control
-0.0783143234188013	7.21	Control
-0.00180806114773298	15.99	Control
-0.54837288180189	11.01	Control
-0.0941163123653993	20.81	Control
-0.294373598142355	52.22	Control
0.60025036744697	23.09	Control
-0.798636663888287	6.85	Control
-0.200363767796272	18.2	Control
-0.789093892952099	61.87	Control
-0.798667037139339	49.02	Control
-0.621566691430113	39.2	Control
-0.739069551171503	36.86	Control
-0.764219783615614	66.07	Control
-0.608505272619626	73.07	Control
-0.809099026858295	60.88	Control
-0.861935552339043	61.88	Control
-0.426784603001436	79	Control
-0.45263360048011	79.99	Control
-0.361781521332167	67.02	Control
-0.516644504972459	44.02	Control
-0.567851397410015	104.03	Control
-0.457185420202218	105.03	Control
0.340954105250796	93.97	Control
-0.27945622273359	80.17	Control
0.0946350619564707	28.02	Control
0.242831172859644	39.2	Control
-0.772416117132466	24.81	Control
-0.409534716738011	21.02	Control
0.00284083683042109	49.2	Control
-1.01990557332456	68.04	Control
-1.11170089495594	67.02	Control
-0.805204137342698	29.2	Control
-0.623566362633326	17.99	Control
-0.127103471422663	93.02	Control
-0.870528204984338	64.03	Control
-0.799435549636001	84.98	Control
-1.05348781433004	105.03	Control
-0.672124679364744	84.99	Control
-0.800370757299353	71.07	Control
-0.359455577794845	87.03	Control
-1.03101807860591	83.98	Control
-1.17176837988011	93.97	Control
0.28468643308114	96.86	Control
-0.540407040939235	18.85	Control
-0.842267095406909	59.95	Control
0.124381907391191	25.92	Control
-0.447088746240826	20.97	Control
-1.33345349862435	18.94	Control
-0.245151307379304	4.12	Control
-0.362804610072337	49.93	Control
-0.336378409651446	69.84	Control
0.541414905881504	97.97	Control
-0.79163052308189	64.03	Control
-1.04785638250741	84.99	Control
-0.318756756486488	49.86	Control
0.010822330614171	42.96	Control
-0.236657816162087	63.02	Control
0.55565176537153	6.9	Control
1.0501201690602	99.81	Control
-0.186380556050657	69.84	Control
0.0124098338045531	91.98	Control
-0.665565644134098	27.97	Control
-1.16626112803231	44.01	Control
-0.728437608665239	40.93	Control
0.244463795284353	27.8	Control
-0.422043526108829	33.97	Control
-0.620495072151053	60.88	Control
-0.37838395083771	41.87	Control
0.29471200324187	36.77	Control
-0.298313130164006	41.01	Control
-0.262890961496628	22.95	Control
0.229671125737377	65.07	Control
-0.529894336715378	27.97	Control
-0.49369242078417	68.03	Control
0.204902669419634	19.97	Control
-0.84149102968025	50.97	Control
-0.680625158313535	19.94	Control
-0.36829933538823	19.94	Control
-0.409546410941447	39.12	Control
0.959243577135698	14.93	Control
-0.739513710874324	97.99	Control
0.498422477815776	83.24	Control
-0.487451510192532	68.04	Control
-0.417084923694365	84.99	Control
0.105242575206256	21.08	Control
-0.0442362941206668	111.97	Control
-0.456854053044462	36.03	Control
-0.150959502630402	40.95	Control
0.5091702629005	90.95	Control
0.21609170184699	76.81	Control
-0.281591794227754	2.04	Control
-0.708914722741649	7.23	Control
-0.158938377430944	73.07	Control
0.0546610347623123	110.08	Control
0.00671109182257911	92.95	Control
-0.140007048699289	110.08	Control
-0.740702730945822	105.03	Control
-0.450196957666406	37.01	Control
-0.853272400756767	83.98	Control
0.0868911291967856	85.03	Control
-0.619416229909323	17.18	Control
-1.0151498655126	18.21	Control
0.00750691463509397	9	Control
-0.0941441021459656	53.9	Control
-0.206509334720358	17.99	Control
0.0814390342786182	7.01	Control
-0.286395709324848	7.17	Control
-0.0220725948243167	39.98	Control
0.261654763167025	70.81	Control
-0.58356834864617	26.98	Control
-0.437461502818775	26.98	Control
-0.641003870535927	41.21	Control
-0.578208396579105	28.08	Control
0.338065838267753	50	Control
-0.906666777188903	15.21	Control
0.664446270518744	5.84	Control
-0.42370795231856	25.17	Control
-0.254864704980818	7.01	Control
-0.525700441132021	6.98	Control
-1.42714266735606	17.18	Control
-0.449033705558508	8.79	Control
-0.13680222279451	59.2	Control
0.199455819830279	38.19	Control
-0.58396769072192	73.1	Control
-0.522254664312944	39.02	Control
-0.952627023822131	43.18	Control
-0.512566271365154	27.07	Control
0.548478057203914	28.06	Control
-0.100247341417293	7.84	Control
-0.0312390638359914	34.81	Control
0.0299495924696459	33.83	Control
-0.497787837453984	45.98	Control
-0.276200738549374	32.17	Control
0.0422045348897261	7.77	Control
0.134797272547807	15.09	Control
-0.506559703566394	18.18	Control
0.297256540572118	23.03	Control
-0.441040220441743	19.98	Control
0.0861467123413297	15.16	Control
-0.581326863918045	17.99	Control
-0.441356740459078	2.04	Control
-0.904850432604768	28.02	Control
-0.723049916353067	20.84	Control
-0.39858867981701	6.9	Control
-0.27021734944873	6.06	Control
0.749975935388246	20.27	Control
0.0537433608086711	7	Control
-0.993748760351089	21.1	Control
0.885263528410732	11.83	Control
-0.521561729521858	33.09	Control
-0.498265017039676	11.91	Control
-0.597948122380237	18.06	Control
0.466386979487825	6.94	Control
0.00723372770659607	14.21	Control
