# Supplementary material for: The WID-BC-index identifies women with primary poor prognostic breast cancer based on DNA methylation in cervical samples
Source: Nat Commun. 2022 Feb 1;13:449. doi: 10.1038/s41467-021-27918-w (PMC8807602; doi:10.1038/s41467-021-27918-w)
Supplement: Supplementary file 4 — Source Data [file 41467_2021_27918_MOESM4_ESM.zip › WID-BC-source-data/suppl-data/suppl-figure-3f.csv]

WID-BC-index	immune cell proportion	type
0.22122924346985	0.993258860507702	Control
-1.10373547376384	0.99322800739806	BRCA2
-0.982741391564828	0.993500940468379	Control
0.366170487904168	0.991040775414238	BRCA2
0.162653967662696	0.991266850806398	Control
-0.049466448956725	0.991451775511962	Control
0.772647975536284	0.990180454626221	BRCA2
-0.564412358077444	0.989281219736585	BRCA2
-0.582667118857645	0.987904807605368	Control
-1.34314871157112	0.991005474534325	Control
-0.83126095112245	0.992809654417977	BRCA2
0.351851341442488	0.997833243538417	Control
-0.277467277616417	0.991993766618416	BRCA2
-0.422789538844824	0.992222536833952	Control
-0.810295894261191	0.98907198703946	BRCA2
-0.779192931453433	0.991258308523026	Control
-1.25470909931261	0.985954244697572	Control
0.0694723986124754	0.993190490793436	Control
-1.35376372478169	0.990844923901346	Control
-0.20675808234582	0.991595385549336	Control
-0.928228504910061	0.991131657686448	BRCA2
-0.407311717044247	0.992146414847087	BRCA2
-0.467640787279318	0.986466386302633	Control
-0.0310024062387573	0.993897502897353	BRCA2
-0.98384280220832	0.994608730946833	Control
-1.21303795359197	0.990037084939806	Control
0.323141603428901	0.989458159107841	BRCA2
-1.06620337159899	0.991663846893274	BRCA2
-1.15068240766959	0.99369847556228	BRCA2
-0.913883971042724	0.991485429127681	Control
-0.154898125449083	0.989512191002471	BRCA2
-0.248001464477621	0.98942460132913	BRCA2
-1.10656852886235	0.991211189774475	Control
-0.531502326426675	0.994834094147299	Control
0.15535660543983	0.997160384861958	BRCA2
-0.56164154643222	0.99476221000655	BRCA2
-0.481883339998791	0.992432053616402	BRCA2
-0.56040234304197	0.999473455588174	Control
-0.400642043468105	0.994527269116094	Control
0.22320504229612	0.996093633987205	BRCA2
-0.938858084755663	0.993757998224473	Control
-0.578864526058244	0.993697220910804	BRCA2
-0.884356594461371	0.990336298634533	Control
-0.517981553437537	0.992979829666691	Control
-0.859716625128889	0.994421865616135	Control
-0.44220275617146	0.987554119297123	BRCA2
-0.45891640444589	0.994276916968097	BRCA2
-0.960644142884577	0.991808002269797	Control
-0.40584119763749	0.991363541395449	BRCA2
-0.868681857348786	0.99147017325677	Control
-0.381180377970624	0.992396481260506	BRCA2
-0.562564225031876	0.986644405325184	Control
0.459189090676879	0.985311060171573	BRCA2
-0.874105773179355	0.98305428829198	Control
-0.935399229490412	0.986559210298536	Control
0.582292041431792	0.986321501718069	Control
-1.391097668113	0.994930110242588	Control
-0.0733816283390543	0.992196421744806	BRCA2
-1.01007304160259	0.992282213890442	Control
-0.942362626632585	0.991080874345403	BRCA2
-0.754979892743843	0.991727101049955	Control
0.0311326158899194	0.989606782771727	Control
-1.19046453815978	0.991960745579914	BRCA2
-0.722005473503248	0.992657953491588	Control
-0.680428772376454	0.997386860609447	Control
-0.138340950016113	0.993653961604707	Control
-0.196826922843682	0.992860082158894	Control
-0.134357010677051	0.987561959731431	Control
-0.476528539060644	0.991533219502205	BRCA2
-1.09266275704589	0.988714191726232	Control
-0.26219635427356	0.992427544872183	Control
-0.823115649661043	0.988934002081005	Control
-0.272487642031439	0.989659281822948	BRCA2
-0.323294838423217	0.988054885727211	BRCA2
0.56707606011256	0.990745979020471	Control
-0.937237134969602	0.988498447262598	Control
-0.501735499111962	0.991191828600238	Control
-0.57986287805757	0.994286331341079	Control
-0.127934268984752	0.993039531367519	BRCA2
-1.22830492070812	0.989172913390505	Control
-0.839439148939412	0.994312488841526	BRCA2
-1.38858105091842	0.991241302068307	Control
-0.640769361838215	0.989175274835304	Control
0.220303705187726	0.988153047928559	Control
-1.36449003738675	0.992497387726253	Control
-1.02492964595082	0.992383322300943	BRCA2
-1.09557808863432	0.987638128858926	Control
-0.486363055304026	0.99438973111946	Control
-0.289690296112601	0.995195707055611	BRCA2
0.119162761866528	0.994633110706215	Control
-0.101720950205263	0.993669998413438	BRCA2
0.0969613541533656	0.995022547222893	Control
-0.585272094355071	0.992334779296591	BRCA2
-0.683043865988663	0.995295105800516	Control
-0.954446166670963	0.996291931901677	Control
-1.40523723630652	0.995828751177681	Control
0.285341008411796	0.989453052700668	BRCA2
-0.481214670912285	0.988479309907382	Control
0.32909418464905	0.99047478905771	BRCA2
-0.629004278088388	0.990953288853449	Control
-1.11348448270346	0.992821115517061	BRCA2
-0.371463297078841	0.989849430473795	Control
-0.673721315129775	0.994877343483554	BRCA2
-0.6228450772674	0.992435124446581	Control
-0.0566639278121524	0.99198046535533	Control
-0.900006592683276	0.99414917574361	Control
-1.06054346798082	0.991801700969572	Control
-0.0331139125562064	0.984772319545297	Control
-0.239253492069736	0.998168264663856	BRCA2
-0.788160879934909	0.990585559630986	Control
-0.268017404602563	0.990373929132484	BRCA2
0.0283398415344678	0.99400255419877	Control
-0.688803374790005	0.989250227892355	BRCA2
-0.833502629311772	0.993566014753306	Control
-0.979714614087481	0.989602750158386	Control
-0.808783579068901	0.993560045148236	Control
-1.1163250370388	0.987913683067039	Control
-0.430641790306453	0.9949169138174	Control
-0.993817822183689	0.991774676902673	BRCA2
-0.179445062655539	0.992315003299962	Control
-0.696258122692587	0.990351183557669	Control
-0.844552331540147	0.987210949245444	Control
-0.408297830125568	0.987244071430827	BRCA2
-0.148891780063226	0.991055803664927	Control
-1.13840683263303	0.986788695124022	Control
-0.691548009203283	0.987755984750913	Control
0.034370870813891	0.985354648848576	Control
-0.908197125839785	0.989001833125605	Control
0.171850701750684	0.982423335831221	Control
-0.186764977240515	0.991778164447482	Control
-0.571900873994784	0.989571957822177	Control
-0.698367545139211	0.987091648871038	Control
-0.0840526047156459	0.98669889549865	Control
-0.976715472899633	0.985751351291272	Control
0.577913705315552	0.987602490431673	Control
-0.755987587930498	0.992173855997866	BRCA2
-1.30603086380422	0.987182421081306	Control
-1.09216602412167	0.98788900259741	Control
-1.12896843382304	0.985259165851605	BRCA2
-0.391075908709995	0.99187043405771	Control
-0.745955769858874	0.988586375429923	Control
-0.663501573524348	0.986970011536189	BRCA2
-0.987246722187232	0.988482234225326	Control
-0.0400415985337337	0.986016171187271	Control
-1.23761202518145	0.987125212220771	Control
-0.930507606248227	0.983883088126418	Control
-1.1170338935608	0.986825815076001	Control
-0.797446749465519	0.988730429332907	Control
-0.637833186188311	0.989049019684696	Control
0.164836940202666	0.983532969040709	Control
-0.0972275285991324	0.988832164815196	Control
-0.805325879931667	0.991585280672764	BRCA2
-0.214985237486539	0.988252498356707	Control
-1.44766486775928	0.990359628984426	Control
-1.17919426756266	0.989060830931315	Control
-0.869445820943043	0.991463810896787	Control
-1.18529654381639	0.988522105128854	Control
-0.317790728478196	0.989569951356497	BRCA2
-1.00109163035948	0.987931692631764	Control
-0.0948539716021138	0.987139362946935	Control
-1.03037650038414	0.987422279199281	Control
-0.71815658937266	0.985401210218617	Control
-0.456428605233633	0.98635520843663	BRCA2
-0.759606825269258	0.982134189974983	Control
0.0696170439626445	0.992178126205706	Control
-1.14767116772923	0.98565954135044	BRCA2
-0.613455433689787	0.988328389522912	Control
-0.528230880358139	0.987920453002865	Control
-0.356918467741228	0.987846815580371	Control
