# Supplementary material for: The WID-BC-index identifies women with primary poor prognostic breast cancer based on DNA methylation in cervical samples
Source: Nat Commun. 2022 Feb 1;13:449. doi: 10.1038/s41467-021-27918-w (PMC8807602; doi:10.1038/s41467-021-27918-w)
Supplement: Supplementary file 4 — Source Data [file 41467_2021_27918_MOESM4_ESM.zip › WID-BC-source-data/suppl-data/suppl-figure-2c.csv]

WID-BC-index (immune)	immune cell proportion	type
-1.56736866089835	0.574135940658153	Breast cancer
-1.29716708485593	0.461806675120373	Breast cancer
-1.2050394818286	0	Breast cancer
-1.75131428344778	0.70454886991033	Breast cancer
-1.83584417921343	0.74756121312272	Breast cancer
-1.88973846229275	0.766975914599968	Breast cancer
-1.4820544370184	0.446930686298846	Breast cancer
-1.7568670503568	0.826747237143626	Breast cancer
-1.4351988333255	0.178529914709047	Breast cancer
-1.60281918396475	0.613784919467541	Breast cancer
-1.67195614760499	0.624193482594805	Breast cancer
-1.62966353392029	0.685462290739003	Breast cancer
-1.32061738648489	0.0396884341555018	Breast cancer
-1.70304531686163	0.453414024099549	Breast cancer
-1.57101870083972	0.955669164331919	Breast cancer
-1.13694809304813	0	Breast cancer
-1.79234659579095	0.702907736916086	Breast cancer
-1.80533879978051	0.558437894958648	Breast cancer
-2.12762975739993	0.891810564482154	Breast cancer
-1.60047570175486	0.461154906678642	Breast cancer
-1.64594858418672	0.847511276910324	Breast cancer
-1.81953893291878	0.746440326282182	Breast cancer
-1.94040832834283	0.937450403570339	Breast cancer
-1.85100657039938	0.698511954950585	Breast cancer
-1.40106334897339	0.293129556303661	Breast cancer
-1.26388771677872	0.0266072703505609	Breast cancer
-1.69005119050192	0.482969979000295	Breast cancer
-1.33052178340662	0.00684970389675897	Breast cancer
-1.68153611902945	0.862544876652664	Breast cancer
-1.6827709970881	0.825546307819955	Breast cancer
-1.33677325092658	0	Breast cancer
-1.20896717627182	0.0492480411660255	Breast cancer
-1.8456982597701	0.718021638208515	Breast cancer
-1.76246037091542	0.876002949768744	Breast cancer
-1.4685961719548	0.226811651116732	Breast cancer
-1.53941822434136	0.708188838470458	Breast cancer
-1.43129740816266	0.291189964649183	Breast cancer
-1.34555210661237	0.539857849643434	Breast cancer
-1.37628349094695	0.0273181608394016	Breast cancer
-1.41143835490792	0.410284865976073	Breast cancer
-1.36806362290485	0.272696304517567	Breast cancer
-1.58482390773538	0.878510666573846	Breast cancer
-1.31553054071998	0	Breast cancer
-1.21279233471275	0.090398224781176	Breast cancer
-2.04042902209482	0.833094363557866	Breast cancer
-1.17583715792283	0.0174495433225904	Breast cancer
-1.22240651731072	0	Breast cancer
-1.82097985734232	0.620997988036387	Breast cancer
-1.48082611731782	0.901636854214759	Breast cancer
-1.69347869764111	0.90766822653045	Breast cancer
-1.62143507484711	0.174152595833374	Breast cancer
-1.55736509517892	0.546018259745485	Breast cancer
-1.52240091626081	0.265205852014645	Breast cancer
-1.86834824068494	0.865774667167746	Breast cancer
-1.67731495456417	0.860221898024907	Breast cancer
-1.52663419976862	0.77959629844792	Breast cancer
-1.80936134572445	0.757574950705055	Breast cancer
-1.94228311881466	0.929111363827736	Breast cancer
-1.6003253270654	0.6269675859948	Breast cancer
-1.72733377717865	0.507780607011316	Breast cancer
-1.26350686503901	0.0873463503827905	Breast cancer
-1.2929628062418	0.251511178873042	Breast cancer
-1.90298340300325	0.884959915028351	Breast cancer
-1.72304863332182	0.759138419952311	Breast cancer
-1.2425963734993	0	Breast cancer
-1.83633008488388	0.841463381481329	Breast cancer
-1.87105149044048	0.895167983186833	Breast cancer
-1.69490085310882	0.913051692310297	Breast cancer
-1.39499475980593	0.196248818067083	Breast cancer
-1.93972225250571	0.900817952024864	Breast cancer
-1.32137455442234	0.0822142172838677	Breast cancer
-1.72120216277891	0.70249111087051	Breast cancer
-1.7290578915	0.761572889505769	Breast cancer
-1.41139205334164	0.191714317363668	Breast cancer
-1.58926797765303	0.788868201727115	Breast cancer
-1.51392154963108	0.633673865220455	Breast cancer
-1.36411803018566	0.370153804989276	Breast cancer
-1.62005279453787	0.198513210593378	Breast cancer
-1.65329328062061	0.716708973533114	Breast cancer
-1.27854451394562	0	Breast cancer
-1.4434577175292	0.13050133972834	Breast cancer
-1.6874926705864	0.709140130187676	Breast cancer
-1.47178685717341	0.510468471046134	Breast cancer
-1.70152512571756	0.758457849046445	Breast cancer
-1.75296471894452	0.801528630980863	Breast cancer
-1.73444861286294	0.621696936688073	Breast cancer
-1.3372094723841	0.508644769077443	Breast cancer
-2.15524718910064	0.859397804315848	Breast cancer
-1.37831303750752	0.331073162121511	Breast cancer
-1.89456506919018	0.905008085176617	Breast cancer
-1.7148727029025	0.877321047551981	Breast cancer
-1.51021070822976	0.0917503934743297	Breast cancer
-1.67188408040386	0.965830612781344	Breast cancer
-1.38615737216934	0.176731890744715	Breast cancer
-1.6670602254543	0.955243770855506	Breast cancer
-1.52130755457866	0.816868567426134	Breast cancer
-1.30426677506349	0.146291503557454	Breast cancer
-1.86498607694078	0.887910395617495	Breast cancer
-1.66927415021453	0.364031906525859	Breast cancer
-1.24462027322758	0.101298013982943	Breast cancer
-1.9374790200128	0.747916365603024	Breast cancer
-1.84654129973443	0.829126724398139	Breast cancer
-1.36993832794097	0.172590091276271	Breast cancer
-1.19352867945002	0	Breast cancer
-1.64303082298072	0.630142160440609	Breast cancer
-1.29098834057608	0.0270167145253456	Breast cancer
-1.32717217791333	0.223901751619982	Breast cancer
-1.60972700552726	0.530829199985023	Breast cancer
-1.9601176973434	0.930164533563664	Breast cancer
-1.4620917998827	0.356638901480717	Breast cancer
-1.49650698785109	0.411413453471446	Breast cancer
-1.30897643600158	0.284793706482141	Breast cancer
-2.05506969495346	0.842759985789898	Control
-1.5913854605925	0.171087763129129	Control
-2.01036724916214	0.740280195214543	Control
-2.08084716257767	0.764389664290557	Control
-1.41484676122619	0.0116472039002767	Control
-1.49323235822572	0.396439571725659	Control
-1.87172199943552	0.693002874761634	Control
-1.49548919685951	0.276189726546185	Control
-1.47294713045401	0.207153258172182	Control
-1.62173703063715	0.429813887875932	Control
-1.70152747052619	0.316485646036089	Control
-1.93494993613392	0.782952748660713	Control
-1.51134807671686	0.380639708598416	Control
-1.56045300497404	0.211549407561309	Control
-1.479624793127	0.0434724121658983	Control
-1.55306502718097	0.320278618888269	Control
-1.73596626651127	0.605372251975784	Control
-2.1235418008	0.861542543386296	Control
-1.61760338041809	0.378765650360322	Control
-1.71413327171993	0.32489456291855	Control
-1.76223290825368	0.409934572469189	Control
-1.93194408246745	0.897438348602038	Control
-1.58631714067426	0.227626849831434	Control
-1.1967762976339	0.0322922749775699	Control
-1.70529951038126	0.671579422158687	Control
-1.85446015619297	0.88341543877591	Control
-1.67215102211748	0.781176930639323	Control
-1.75444586791215	0.896065256684654	Control
-1.09780280540671	0	Control
-1.43790495165462	0.187470600365606	Control
-1.75350635937647	0.336784966004738	Control
-1.71615189933393	0.557420856528205	Control
-1.85918006764737	0.438661437071053	Control
-1.98302981040811	0.718491257016994	Control
-1.62902091504076	0.230674411760649	Control
-1.74736765369324	0.593084535529992	Control
-1.45282079537269	0.607561760102329	Control
-1.78149733100037	0.46851006658263	Control
-1.59436712219054	0.303258484280692	Control
-1.23076672050643	0.0380384665474442	Control
-1.55975975067946	0.291287110444853	Control
-1.61910741679753	0.511629688809222	Control
-1.55656296743968	0.412557856961349	Control
-1.90871344253108	0.688876694059585	Control
-1.43805622769361	0.133327403044873	Control
-1.37226886206738	0.0225721567255146	Control
-1.84865736573857	0.49332077192101	Control
-2.24893897165474	0.767342822151489	Control
-1.42065818763906	0.527349590996378	Control
-2.02029714611056	0.780887222238954	Control
-1.87068568447737	0.218480123660323	Control
-1.58480377424961	0.298068417174764	Control
-1.32986092570397	0.0957575040048044	Control
-1.30443663315204	0	Control
-1.61039486137379	0.500191824241061	Control
-1.61210406166504	0.505559391544447	Control
-1.4499610540712	0.265997075665284	Control
-1.61362891393971	0.329343948535364	Control
-1.62794732634868	0.285806931499674	Control
-1.80039887230116	0.621443517426179	Control
-1.34420876973254	0.386140111980881	Control
-1.58615794013971	0.401061698859773	Control
-1.88672281723502	0.730862251719786	Control
-1.4851049839568	0.159752462169268	Control
-1.39613567142891	0.332070032917269	Control
-2.16591813279742	0.869714081878026	Control
-1.54079377770473	0.39650661434143	Control
-1.46285461782703	0	Control
-1.90500760244511	0.524463071788568	Control
-1.51422013702442	0.399136377064087	Control
-1.49834111133614	0.396706096938621	Control
-1.75681720475631	0.873649249915559	Control
-1.44796377085952	0.0189227286209378	Control
-2.20201027253374	0.836446403407183	Control
-1.43677350427373	0.0649539197642253	Control
-2.15439035223739	0.681801475444771	Control
-1.41144037502791	0.258596532367172	Control
-1.39917059729856	0.185229479594749	Control
-1.81504183303368	0.823922139807978	Control
-1.98280615790599	0.780870286767516	Control
-1.37628799481848	0.481217036313079	Control
-1.36125778652841	0.0650967115185468	Control
-1.76823175738001	0.3727910118697	Control
-1.55458806430889	0.489700597782827	Control
-1.56892329983845	0.254718300514008	Control
-1.55630791065611	0.273090872937147	Control
-1.64801895590386	0.317123068153718	Control
-1.6725560842775	0.527872711312284	Control
-1.42310376503266	0.0618543208183548	Control
-1.8649160098196	0.885492238963624	Control
-1.92242262907076	0.635381113692984	Control
-1.76590520691666	0.327899541310496	Control
-1.71445039751979	0.588344341482295	Control
-1.63299912091205	0.67592485189114	Control
-1.6963909871219	0.557196259538899	Control
-1.28898248054079	0.0723247796813098	Control
-1.5508400792747	0.500492535023838	Control
-1.23322543529498	0.609472423098043	Control
-1.59405207250043	0.293289896767329	Control
-1.2648377377408	0.0523903348772586	Control
-1.81414935934498	0.82857903242168	Control
-1.52904767786235	0.425737464620145	Control
-1.56455946674797	0.367705985319592	Control
-1.83129420916629	0.591218745989829	Control
-1.75766336669154	0.644994179307145	Control
-1.8622328829007	0.704369573988269	Control
-1.75906718041894	0.536477320872839	Control
-1.30946488104866	0.229312451289003	Control
-1.84570356557616	0.624839898681968	Control
-1.53282485119029	0.280532207880095	Control
-1.75262969757171	0.393420393934606	Control
-1.86239325346656	0.930578867739542	Control
-2.422167788132	0.747302136017937	Control
-1.84572680133561	0.806502318633003	Control
-1.86904402613751	0.574548762500673	Control
-1.49749117947812	0.0871633624916182	Control
-1.7786734194621	0.542883912334965	Control
-1.89802383414413	0.91532866126003	Control
-2.09241013587564	0.660025154483864	Control
-1.52814864842136	0.252896123891394	Control
-1.19643348356997	0.00819679709128974	Control
-1.9334173387595	0.697726509637593	Control
-1.51813158392527	0.442897028868669	Control
-1.8176385622728	0.590370831145334	Control
-1.80069192674037	0.647290649207027	Control
-1.32805685724963	0.349650101101191	Control
-2.03573370574801	0.834684192395077	Control
-1.974514572624	0.812842892265052	Control
-1.43907188828428	0.0931851055044406	Control
-2.01547554399231	0.771158775185656	Control
-1.71525977822887	0.538624558006589	Control
-1.92101293147809	0.801175435178861	Control
-1.40359594542113	0.306372397870587	Control
-1.64897099587968	0.622972331348823	Control
-1.80729348473658	0.571646054082061	Control
-1.78949130434764	0.786952445457607	Control
-2.03341859438425	0.73721637540657	Control
-1.49529997038881	0.461898675436326	Control
-1.6746375710704	0.590135486942923	Control
-1.72195596336396	0.655902672221621	Control
-1.80573887754578	0.619923305291235	Control
-1.84903175155276	0.589005370309697	Control
-1.49858123551005	0.225031881642743	Control
-1.90659639463689	0.66970647831041	Control
-1.64167730738069	0.616255478740708	Control
-2.0979520420282	0.930384342320581	Control
-2.03311174023612	0.723163823890773	Control
-1.85073099853518	0.456219467731442	Control
-1.483754927833	0.204833609730284	Control
-2.20727451595176	0.936397401039487	Control
-1.26334402924613	0.0201739345062094	Control
-1.90017019937952	0.733952345572886	Control
-1.39969088556328	0.140597144557038	Control
-2.10243007518403	0.816884825474407	Control
-1.79292890928637	0.519990934013848	Control
-2.34320893696959	0.723226643474699	Control
-2.16358741328273	0.710784584429395	Control
-1.7450500059934	0.506946792807666	Control
-1.75926088651296	0.337649691856884	Control
-1.4027570687255	0.147107512449594	Control
-1.60678194489575	0.272419108226666	Control
-2.12091174859377	0.909511085200214	Control
-1.7042991953533	0.49630724899088	Control
-1.45086992833631	0.331929468179373	Control
-1.53958514515646	0.289419486270964	Control
-1.72427906192145	0.44085044704544	Control
-1.56219983745273	0.31586385759233	Control
-1.66570150905735	0.360652999614754	Control
-1.29510024641393	0.362575772957703	Control
-1.85467662246696	0.608806332363727	Control
-1.40037431821848	0.255725002394333	Control
-1.82523089366593	0.750458788668301	Control
-1.53192911003631	0.281052146333983	Control
-2.35654332198791	0.904535291748073	Control
-2.30626830254162	0.77722028806649	Control
-1.42336414466798	0.180430943190515	Control
-1.74046247334263	0.588369486604332	Control
-1.55490613803159	0.133964571672774	Control
-1.62526821586931	0.326041427339468	Control
-2.56101552666043	0.949226443959853	Control
-2.10407581882845	0.844126675281769	Control
-2.02028283304293	0.762621916218109	Control
-1.79845464741844	0.70654778702096	Control
-1.94062789076887	0.565549524125522	Control
-2.15147866953324	0.80307809717627	Control
-1.77432070389424	0.477419997967582	Control
-1.97942077367616	0.77079831702073	Control
-1.33586821754368	0.0621923326522515	Control
-1.7986599921489	0.495010925984416	Control
-1.73026985785874	0.473569293479212	Control
-2.01718666674209	0.709436717965655	Control
-1.56049873671284	0.46874610359385	Control
-1.57942170383038	0.181196483148904	Control
-1.42500163036283	0.173381990389864	Control
-1.25745883896707	0.0852030046196792	Control
-2.06908459097127	0.799086418429137	Control
-2.22693901796872	0.805155876902799	Control
-1.80046985149944	0.610353531220508	Control
-1.63015612647268	0.464294721484174	Control
-1.95009696580641	0.764959402214765	Control
-1.29523015106997	0.0407798001874145	Control
-1.28117923890858	0.132189049613148	Control
-1.61156280086387	0.521901998756314	Control
-1.37471794092012	0.189390198391365	Control
-1.33524681535761	0.0385379586091897	Control
-1.55451706340971	0.15035232719577	Control
-2.0831858152661	0.876666699646005	Control
-1.37921212150119	0.155360004677683	Control
-1.68049543974855	0.393377508519078	Control
-1.99360454668394	0.886402523604957	Control
-1.69122455409881	0.629004436046163	Control
-1.33024442528327	0.0501699227560971	Control
-1.99524203582065	0.950222813381036	Control
-1.75186555102999	0.677374049509858	Control
-1.74326593526165	0.668661825737566	Control
-1.53472573274757	0.156173649325097	Control
-2.01736077461287	0.772829566849181	Control
-1.37437363342755	0.230177759303786	Control
-1.97454609640199	0.646247677075018	Control
-2.27482217834197	0.865434735547675	Control
-1.55049049051269	0.572911006339433	Control
-1.51703823443739	0.343492657157669	Control
-1.34892672018476	0.484781048788566	Control
-1.80312254147213	0.516644585339245	Control
-1.68134488921369	0.736923390147798	Control
-1.98921800841025	0.944544122730092	Control
-2.18713698095992	0.932424306349746	Control
-1.39175944746758	0.00921308915146085	Control
-1.76612004078448	0.67672846899489	Control
-1.54585796431655	0.255589687202144	Control
-1.93579862898811	0.871553416748183	Control
-1.42703342218987	0.372868086059919	Control
-1.5642223683287	0.525899626406826	Control
-1.28072006985325	0.0342968700938431	Control
-2.12011214474363	0.901633660242569	Control
-1.65855097331946	0.745075296650324	Control
-1.364273994957	0	Control
-1.7814089415612	0.8043275529916	Control
-1.51092423931756	0.260786010247137	Control
-2.13797210269469	0.773370819022962	Control
-1.98025432791868	0.856818659147067	Control
-1.43969364101125	0.248664235467342	Control
-1.79023672589515	0.600290647290561	Control
-1.7547062232039	0.52431453152573	Control
-1.32166108651059	0	Control
-1.66581416745642	0.546002984035494	Control
-1.75050749232015	0.534784942059861	Control
-1.67311948081807	0.753318228315786	Control
-1.51231955943638	0.53988140459456	Control
-1.76454677344971	0.703345910411958	Control
-1.62654134951451	0.411119297446361	Control
-1.72928157256693	0.888181574709489	Control
-1.67352043501406	0.260246354636142	Control
-1.91604880530915	0.41868164942291	Control
-2.00332008713753	0.898343538458531	Control
-1.4675830887048	0.226860018817375	Control
-1.68496766089075	0.414824979048058	Control
-1.73526797896132	0.324531010541927	Control
-1.59543419502899	0.615613638570206	Control
-1.62402437695392	0.590631986708662	Control
-2.12017087437096	0.704848931127271	Control
-2.07938494912587	0.874302560818139	Control
-1.79633490811597	0.253516522546293	Control
-1.80243703194292	0.555326422736469	Control
-1.69926474146444	0.62260963010602	Control
-1.4876389754266	0.143927761451168	Control
-2.10196860902908	0.917501732297038	Control
-1.70938326117434	0.651716140778776	Control
-1.60793462108031	0.282192610585607	Control
-1.72301728283095	0.533174405033216	Control
-1.58678106762529	0.630667726016757	Control
-1.59482110247902	0.449423728110566	Control
-1.7236346489003	0.709191243412242	Control
-1.38074748438642	0.184698778876139	Control
-1.99822894669977	0.747936528224618	Control
-1.48160969821479	0.400512996585361	Control
-1.69409513953096	0.870732077641593	Control
-1.27582498063495	0	Control
-1.67949340920463	0.216997802878132	Control
-1.89367737973135	0.794420129636785	Control
-1.57241297734662	0.500381229238428	Control
-1.73410326582035	0.517404882243066	Control
-2.10221608229096	0.772070645938006	Control
-1.60579150773677	0.405298968287934	Control
-2.26755759489367	0.81414760069914	Control
-1.80740244645246	0.446550004694329	Control
-1.56572217677467	0.279990657632621	Control
-1.54305197576008	0.545693065742293	Control
-1.2899304427044	0.00253602964212153	Control
-1.75909517739151	0.513469319398493	Control
-1.71305899216945	0.354714926916134	Control
-1.39591699139932	0.240832431370059	Control
-1.4059634919649	0.0596437859807915	Control
-1.79929227271744	0.647000925779079	Control
-1.94786630131976	0.686351364685118	Control
-1.32881416560753	0.360822214806432	Control
-1.76396540701791	0.698876799719422	Control
