# Supplementary material for: The WID-BC-index identifies women with primary poor prognostic breast cancer based on DNA methylation in cervical samples
Source: Nat Commun. 2022 Feb 1;13:449. doi: 10.1038/s41467-021-27918-w (PMC8807602; doi:10.1038/s41467-021-27918-w)
Supplement: Supplementary file 4 — Source Data [file 41467_2021_27918_MOESM4_ESM.zip › WID-BC-source-data/suppl-data/suppl-figure-3e.csv]

WID-BC-index	immune cell proportion	type
-1.60296420819838	0.489593577966396	Control
-1.48710538625846	0.280388847729501	Control
-0.351703842534377	0.279492532520147	Control
-0.537823729623866	0.338632498181801	Control
-1.4454117874826	0.289263126858223	Control
-0.90573345223385	0.179048626712224	BRCA2
-0.92179924072384	0.213866083035435	Control
-1.21776253576745	0.714428219043961	Control
-0.614298877446131	0.393884107513038	Control
-0.503048550224666	0.711402157116903	Control
-1.36203518209283	0.0316647248843206	BRCA2
-1.07916467543504	0.35218058506681	Control
-1.0016819755698	0.253825321240462	Control
-0.911389272405043	0.193937119736867	BRCA2
-1.76481004417666	0.408741115781057	Control
-0.859703591134692	0.235962011934464	BRCA2
-2.01691832424532	0.193361431912887	Control
-0.472088721301432	0.364537271079095	BRCA2
-1.33622442500986	0.580116931931511	Control
-1.05338838618822	0.38982542260875	BRCA2
-1.09571790503236	0.146815916224516	Control
-1.69043422644554	0.46617649010944	Control
-1.09573482842865	0.618432157933799	BRCA2
-1.28282390413421	0.636148272252574	Control
-1.13885801179476	0.150833111047902	Control
-0.152971643180145	0.728138274176912	Control
-0.760274388787073	0.497814541495177	Control
-0.791316449662296	0.179940974314302	BRCA2
-1.03080970784521	0.0200466335978267	Control
-1.1013538079974	0.00966087642233881	BRCA2
-0.476589566376733	0.587026562157222	Control
-1.08302753791869	0.696814835435324	BRCA2
-0.551114613958138	0.023511780926368	BRCA2
-1.23251890570077	0.301801603454835	Control
-1.23918481682841	0.228657180887067	Control
-0.951210856873472	0.129200134176145	Control
-1.48489053354019	0.424329970883168	Control
-1.49409326276066	0.343801075760973	Control
-1.01486829676222	0.452384969094449	BRCA2
-1.0385828557444	0.626397040526581	Control
-1.03962609142077	0.0850748393959006	Control
-1.37572559281408	0.101280497951806	BRCA2
-0.715302334364131	0.246870553451919	Control
0.0551072906335934	0.762339503508399	BRCA2
-0.919673192197702	0.0775704963401229	Control
-1.28788979403621	0.478125359220459	Control
-0.660193654239469	0.260343376569244	BRCA2
-0.859138166443185	0	Control
-0.930875772844574	0	BRCA2
-1.2061223674634	0.293750439483216	Control
-1.15069087677641	0.269332429389565	Control
-0.659312748460121	0.706630260769663	Control
-1.43289068558751	0.425219300652288	Control
-1.45393912643535	0.142592091824951	Control
-1.73266003242051	0.362033848357575	Control
-0.733395507199766	0.102195157809926	BRCA2
-1.40546330547729	0.392438697745325	BRCA2
-1.29091574840423	0.111102359161963	Control
-1.45398327828258	0.551383364375095	Control
-1.1581931304028	0.572691295392967	Control
-1.64437635968003	0.294202484973423	BRCA2
-1.66236828273264	0.229279370065144	Control
-0.688485293468328	0.200884983333167	BRCA2
-0.807635662849885	0.648004038584842	BRCA2
-1.10531210358054	0.0204591157139397	Control
-0.928092774839385	0.546523522148748	BRCA2
-1.37265534884963	0.374709775046091	Control
-0.46076747307071	0.584312482163771	BRCA2
-1.37064948118378	0.616862265958062	Control
-1.21825113292008	0.138133700187538	Control
-1.35906417354174	0.279325815494791	BRCA2
-0.123924509709422	0.836016490826943	BRCA2
-1.47578852852009	0.163444188483422	Control
-1.39607405793323	0.0672807408089659	Control
-1.51562458090251	0.364479870109838	Control
-0.707494978260394	0.383343741179459	BRCA2
-1.53888055949017	0.117311329506054	Control
-1.27497085576065	0.280361545697285	Control
-1.43114778235847	0.679043095883476	BRCA2
-0.100529636312353	0.293605212855534	BRCA2
-1.22392182787483	0.346605943676359	Control
-0.891181782092033	0.117942290402467	Control
-1.15156647289325	0.20854582622289	Control
-0.298294691212326	0.553583665950911	Control
-1.0704096727309	0.243675245723717	Control
-0.690068246079939	0.119815948250932	Control
-1.75630253667381	0.431191327770614	Control
0.0653029149794754	0.739438457344554	BRCA2
-1.34222221176087	0.199577766816632	BRCA2
-1.30828667225075	0.0351416696853932	BRCA2
-0.932836883913424	0.0799830905569801	Control
-1.72712356472951	0.335031844532987	Control
-0.78985289911867	0.286998930278262	Control
-0.939498373642516	0.530920331889484	BRCA2
-1.663526403436	0.273635537309299	Control
-1.42268843519384	0.258332809439482	BRCA2
-1.63843051126723	0.378101095056982	BRCA2
-0.89573766141542	0.277591099388804	BRCA2
-0.511797700133087	0.265501506372679	Control
-1.14539237928559	0.218984052353916	BRCA2
-0.548388539745248	0.645879892668287	Control
-1.23820457830328	0.407153295578748	Control
-1.57013679302853	0.235986811829261	BRCA2
-1.31309225495945	0.625620159085639	Control
-1.3380237465457	0.246650391359818	BRCA2
-1.20102217307547	0.0682949737567776	Control
-0.98532848214326	0.191912908251727	Control
-1.41643108504149	0.103567949593629	Control
-1.6779215825868	0.206278474194111	BRCA2
-0.935655927385018	0.210084710925686	BRCA2
-1.00421366202802	0.0995802600576692	Control
-1.28844603847375	0.545134945175069	Control
-0.734433109771078	0.249366807834738	Control
-1.19367455081272	0.419363261084692	BRCA2
-1.64641319470065	0.482470535964923	Control
-1.54621449903063	0.443826307834535	Control
-1.2447536006473	0.0408764850844352	BRCA2
-0.954221085520387	0.291902764770028	Control
-1.49641396885528	0.049484071659021	Control
-0.419328595840832	0.636147497362548	BRCA2
-1.18595463057247	0.172633264051033	Control
-1.40103899849572	0.599425917879854	Control
-0.266474181735761	0.192588471662163	Control
-1.72614099120386	0.314143220877116	Control
-1.62286114673926	0.110132205291768	Control
-1.62304441301719	0.225969658906924	Control
-1.39485514717529	0.437187296554027	Control
-1.89379726650813	0.487691608549388	Control
-1.6212018104624	0.314927480922937	BRCA2
-1.74900824971834	0.296453330649071	Control
-1.29048531301263	0.51873368536698	Control
-0.744943135856143	0.797815339532562	Control
-1.34302284357294	0.568750978231651	BRCA2
0.0392798962651768	0.619906977088142	Control
-1.52242036274611	0.253932996974481	Control
-1.84578185108992	0.504669035087302	Control
-1.49284668518883	0.427170098856958	BRCA2
-1.3004532241196	0.04720927114666	Control
-1.12023716056848	0.36054594471578	BRCA2
-1.59736388233162	0.305798749764709	Control
-1.17632630450551	0.420534242472801	Control
-1.31123211963226	0.617715511330536	Control
-1.72504712426014	0.38729171761928	Control
-0.824708455739533	0.632255621772284	Control
-0.847356562476912	0.282259040077736	Control
-1.96063860339395	0.426500342940639	Control
-2.08856224842019	0.0310112975483938	Control
-1.85136741756022	0.126003148320258	Control
-1.71387145677415	0.380925855265838	BRCA2
-0.913285442769253	0.0824692126129422	Control
-1.57633614901024	0.575767159069342	Control
-0.358586889135693	0.723598290321233	Control
-1.25479988283394	0.544766493130044	Control
-1.40721181878527	0.0935357824447489	BRCA2
-1.04671763317229	0.137944696193868	Control
-1.60837557420528	0.0326242167796753	Control
-0.518751039896344	0.834992188280358	Control
-1.10740801367111	0.174054251913489	Control
-0.661636145257508	0.489600303087046	BRCA2
-1.51374447920413	0.37622243555198	Control
-1.21413149825872	0.50008214163198	Control
-0.961455106412019	0.471195408123885	Control
-1.37201275053452	0.0157684557968793	Control
-0.946191393594487	0.185441171007508	Control
-1.31709658855304	0.557109472465455	Control
