# Supplementary material for: The WID-BC-index identifies women with primary poor prognostic breast cancer based on DNA methylation in cervical samples
Source: Nat Commun. 2022 Feb 1;13:449. doi: 10.1038/s41467-021-27918-w (PMC8807602; doi:10.1038/s41467-021-27918-w)
Supplement: Supplementary file 4 — Source Data [file 41467_2021_27918_MOESM4_ESM.zip › WID-BC-source-data/suppl-data/suppl-table2.csv]

type	Age	Age at menarche	Parity	Age at first child live birth	Menopausal status	Age at menopause	Oral contraceptive use	Hormone replacement therapy	Smoking	First degree relatives with breast cancer
Control	45.73761	14	0	NA	Pre	NA	No	No	No	0
Control	55.50576	13	1	26	Post	54	Yes	No	No	0
Cancer	58.62966	10	2	34	Post	56	No	No	No	0
Control	55.44025	13	2	26	Post	55	Yes	No	No	0
Cancer	34.69592	14	0	NA	Pre	NA	Yes	No	No	0
Cancer	71.35515	13	2	34	Post	52	No	No	No	0
Control	84.46	14	2	33	Post	52	No	No	No	0
Cancer	57.6226	13	2	30	Post	56	Yes	No	Yes	0
Control	56.10641	15	2	22	Post	52	Yes	No	No	1
Control	45.63351	13	0	NA	Pre	NA	No	No	No	0
Cancer	62.53164	14	2	23	Post	56	No	No	Yes	0
Control	69.62793	12	4	24	Post	53	No	No	No	0
Cancer	26.40293	14	0	NA	Pre	NA	Yes	No	No	0
Control	59.95205	14	0	NA	Post	49	No	No	No	0
Cancer	51.57415	10	2	28	Post	NA	Yes	No	Yes	0
Control	39.41578	14	0	NA	Pre	NA	No	No	No	0
Cancer	60.78201	14	0	NA	Post	55	Yes	No	No	1
Cancer	49.70747	10	1	43	Pre	NA	No	No	No	0
Control	71.50899	13	2	31	Post	53	No	No	No	0
Control	48.5243	13	2	37	Pre	NA	Yes	No	No	0
Control	51.77968	13	3	NA	Post	51	Yes	No	No	0
Control	33.12425	13	1	31	Pre	NA	Yes	No	No	0
Cancer	44.90771	14	2	33	Pre	NA	Yes	No	Yes	0
Cancer	44.03726	10	1	41	Pre	NA	Yes	No	No	0
Control	42.80758	10	2	23	Pre	NA	Yes	No	No	0
Cancer	76.53018	14	1	28	Post	49	No	No	No	0
Control	59.1421	11	2	31	Post	52	No	No	No	0
Cancer	41.23352	12	2	34	Pre	NA	No	No	No	1
Control	45.32682	17	0	NA	Post	42	Yes	No	No	0
Control	53.08033	13	1	28	Post	45	Yes	No	No	0
Cancer	43.75275	12	1	38	Pre	NA	Yes	No	No	1
Control	40.99016	16	1	31	Pre	NA	Yes	No	No	0
Cancer	65.07478	16	1	22	Post	54	No	No	No	0
Cancer	64.79022	15	2	26	Post	55	Yes	No	Yes	0
Control	64.10259	17	2	31	Post	55	No	Yes	No	0
Control	54.19486	13	0	NA	Post	53	No	No	Yes	0
Cancer	70.62744	13	2	21	Post	46	No	No	No	0
Control	71.0025	15	1	30	Post	49	No	No	No	0
Cancer	68.73782	12	0	NA	Post	52	No	No	No	0
Control	38.90349	12	0	NA	Pre	NA	Yes	No	No	0
Cancer	71.47841	12	6	24	Post	50	No	No	No	1
Control	64.54339	14	3	25	Post	50	No	No	No	0
Cancer	41.71248	11	2	40	Pre	NA	Yes	No	No	0
Control	50.06898	11	0	NA	Post	49	Yes	Yes	No	0
Cancer	43.94428	13	0	NA	Pre	NA	Yes	No	No	0
Control	57.33607	9	2	24	Post	44	Yes	No	No	1
Cancer	39.17489	14	2	36	Pre	NA	Yes	No	No	0
Cancer	44.17974	14	2	34	Pre	NA	No	No	No	0
Control	72.49151	15	2	40	Post	NA	Yes	Yes	No	0
Cancer	45.90178	9	3	33	Pre	NA	Yes	No	No	0
Control	57.78396	11	2	31	Post	54	Yes	No	No	1
Control	55.41542	13	0	NA	Post	55.41542	Yes	No	No	0
Cancer	63.4761	14	0	NA	Post	48	Yes	No	Yes	0
Cancer	50.50375	13	2	41	Post	45	Yes	Yes	No	0
Cancer	56.18234	11	2	27	Post	51	Yes	No	No	0
Control	52.25081	16	2	24	Post	49	Yes	Yes	Yes	0
Control	52.11132	12	0	NA	Post	50	No	Yes	Yes	1
Cancer	46.93402	15	2	38	Pre	NA	Yes	No	No	0
Control	53.3128	11	3	31	Pre	NA	Yes	No	Yes	0
Cancer	27.14201	15	0	NA	Pre	NA	Yes	No	No	0
Control	37.4638	10	2	34	Pre	NA	Yes	No	No	0
Cancer	47.84795	13	2	38	Pre	NA	No	No	No	0
Control	39.59069	13	2	24	Pre	NA	Yes	No	No	0
Cancer	48.37677	12	2	36	Pre	NA	No	No	No	1
Control	38.7751	15	0	NA	Pre	NA	Yes	No	No	0
Cancer	31.68144	12	1	27	Pre	NA	Yes	No	Yes	0
Control	38.76656	12	3	26	Pre	NA	No	No	No	0
Cancer	39.52537	15	0	NA	Pre	NA	Yes	No	No	0
Control	72.40703	12	0	NA	Post	50	No	No	No	0
Control	50.67381	12	0	NA	Post	42	Yes	No	No	0
Cancer	51.56089	9	0	NA	Pre	NA	Yes	No	No	1
Control	57.31325	11	5	25	Post	47	Yes	No	No	0
Control	42.02516	11	1	23	Post	30	No	No	Yes	0
Cancer	49.53227	13	1	34	Pre	NA	No	No	No	0
Control	70.41324	14	0	NA	Post	60	No	No	No	0
Cancer	51.06774	12	1	28	Post	47	Yes	No	No	0
Cancer	50.22721	15	2	29	Pre	NA	Yes	No	No	0
Control	40.90215	13	0	NA	Pre	NA	Yes	No	No	0
Cancer	63.51395	11	1	35	Post	NA	No	No	No	0
Control	48.25	14	2	26	Post	36	Yes	No	No	1
Cancer	72.85318	11	0	NA	Post	58	No	Yes	No	0
Control	46.526	14	1	36	Pre	NA	No	No	No	0
Cancer	50.39969	12	0	NA	Pre	NA	Yes	No	No	0
Control	74.07972	14	1	28	Post	53	Yes	Yes	No	0
Cancer	50.41887	12	2	32	Pre	NA	Yes	No	No	0
Cancer	54.44071	10	2	36	Post	51	No	No	Yes	0
Control	69.03087	13	1	27	Post	50	Yes	Yes	No	0
Cancer	73.51817	13	2	30	Post	58	Yes	No	No	0
Control	59.14209	11	2	25	Post	51	Yes	No	No	1
Cancer	46.00811	14	1	46	Pre	NA	Yes	No	No	1
Control	52.2097	13	0	NA	Pre	NA	Yes	Yes	No	0
Control	52.95715	13	3	21	Pre	NA	Yes	No	No	0
Control	70.1151	14	4	19	Post	40	Yes	Yes	No	0
Control	53.36522	12	3	22	Pre	NA	No	No	No	1
Control	61.3405	13	2	33	Post	56	No	No	Yes	0
Control	60.57928	14	3	24	Post	54	No	No	No	0
Control	41.77577	12	2	32	Pre	NA	Yes	No	No	0
Control	46.96131	10	3	20	Pre	NA	No	No	No	1
Control	59.48979	11	0	NA	Post	54	No	No	No	0
Control	49.41158	14	0	NA	Pre	NA	No	No	Yes	0
Control	74.61319	14	2	25	Post	45	Yes	No	No	0
Control	46.04151	11	0	NA	Pre	NA	No	Yes	No	0
Control	74.69545	13	1	26	Post	61	No	No	No	0
Control	73.03671	12	0	NA	Post	50	No	No	No	0
Control	55.38036	13	0	NA	Post	49	No	No	No	0
Control	59.57424	11	2	30	Post	54	No	No	No	1
Control	54.88166	12	1	43	Post	52	No	No	No	0
Control	55.57748	13	0	NA	Post	52	No	No	No	0
Control	55.205	13	3	34	Post	54	Yes	No	No	0
Control	76.46989	16	1	36	Post	52	No	No	No	0
Control	81.09976	15	2	20	Post	53	No	No	No	0
Control	38.34796	12	3	25	Pre	NA	Yes	No	No	0
Control	54.4549	12	0	NA	Post	51	Yes	No	No	1
Control	57.95661	11	2	30	Post	57.95661	No	Yes	No	0
Control	64.09759	14	3	24	Post	55	No	No	No	0
Control	52.62002	14	1	28	Pre	NA	No	Yes	No	0
Control	72.09174	11	3	26	Post	48	No	Yes	No	0
Control	58.09574	15	0	NA	Post	52	Yes	Yes	No	0
Control	61.00376	12	2	NA	Post	NA	No	No	No	1
Control	72.26138	14	3	27	Post	52	Yes	Yes	No	1
Control	40.09224	13	0	NA	Pre	NA	Yes	No	No	0
Control	65.36516	11	0	NA	Post	55	Yes	Yes	No	0
Control	67.70032	13	3	24	Post	45	Yes	No	No	0
Control	49.08863	11	2	27	Pre	NA	No	No	No	0
Control	71.69208	14	2	24	Post	53	Yes	Yes	No	1
Cancer	68.13835	11	2	30	Post	53	No	No	No	0
Control	37.59472	12	2	19	Pre	NA	No	No	No	0
Control	53.21162	13	2	31	Post	47	Yes	Yes	No	0
Cancer	66.9011	15	0	NA	Post	50	Yes	Yes	No	0
Control	55.39671	14	2	29	Post	48	No	No	No	0
Control	48.76302	12	4	19	Pre	NA	No	Yes	No	1
Cancer	38.05789	12	2	31	Pre	NA	Yes	No	No	0
Cancer	74.21949	13	0	NA	Post	50	Yes	No	No	0
Control	59.35833	12	3	34	Post	48	Yes	No	No	0
Cancer	67.64534	15	2	23	Post	51	No	No	Yes	1
Cancer	31.90859	13	0	NA	Pre	NA	Yes	No	No	0
Control	70.233	11	1	30	Post	44	No	No	No	0
Cancer	50.99964	13	2	33	Post	50	Yes	No	No	0
Control	43.81024	13	2	44	Pre	NA	Yes	No	No	0
Cancer	61.11341	14	2	22	Post	53	No	No	No	0
Control	51.99033	14	1	37	Post	50	Yes	No	No	0
Cancer	58.81627	12	3	NA	Post	55	No	No	No	0
Control	47.57985	14	0	NA	Post	47	No	No	No	0
Control	38.8377	13	1	39	Pre	NA	No	No	No	0
Cancer	48.76291	12	0	NA	Pre	NA	Yes	No	No	0
Control	57.34046	14	5	NA	Post	51	No	No	No	0
Cancer	39.76082	10	2	39	Pre	NA	Yes	No	No	0
Control	66.75599	13	1	48	Post	50	Yes	No	No	0
Cancer	38.05803	14	0	NA	Pre	NA	Yes	No	No	1
Control	30.22223	16	2	27	Pre	NA	No	No	No	0
Control	47.71945	16	2	25	Pre	NA	Yes	No	No	0
Control	60.54606	12	2	24	Post	56	Yes	No	No	0
Control	68.42039	14	2	22	Post	50	No	Yes	No	0
Control	25.95104	14	0	NA	Pre	NA	Yes	No	Yes	0
Control	31.93832	12	1	31	Pre	NA	Yes	No	Yes	0
Control	79.64302	13	5	22	Post	55	No	No	No	0
Control	25.92092	15	0	NA	Pre	NA	Yes	No	No	0
Control	48.46188	13	2	26	Post	48	No	No	Yes	1
Cancer	49.89	11	2	24	Pre	NA	No	No	No	0
Control	66.89809	13	3	20	Post	52	Yes	No	No	0
Cancer	44.47806	12	2	34	Pre	NA	No	No	No	0
Control	58.33714	12	0	NA	Post	51	Yes	No	No	0
Control	67.35527	12	2	21	Post	52	Yes	Yes	Yes	0
Cancer	51.39911	12	2	32	Pre	NA	Yes	No	No	0
Cancer	64.51922	12	3	24	Post	53	No	No	No	0
Cancer	67.06765	12	0	NA	Post	50	Yes	No	No	0
Cancer	51.0733	14	2	31	Pre	NA	No	No	No	0
Control	37.439	13	1	37	Pre	NA	Yes	No	No	0
Cancer	54.32592	11	2	17	Pre	NA	No	No	No	0
Cancer	45.26654	13	3	34	Pre	NA	Yes	No	No	0
Control	73.24976	13	1	42	Post	55	No	No	No	0
Control	26.48193	10	0	NA	Pre	NA	Yes	No	No	1
Control	60.29703	11	0	NA	Post	50	No	Yes	No	0
Cancer	55.74126	12	0	NA	Pre	NA	Yes	No	No	0
Control	28.78473	16	0	NA	Pre	NA	Yes	No	Yes	0
Control	59.15253	12	1	38	Post	50	Yes	Yes	No	0
Control	38.2275	15	2	22	Pre	NA	No	No	Yes	0
Cancer	43.11197	11	0	NA	Pre	NA	Yes	No	No	0
Cancer	54.93644	11	1	32	Post	50	Yes	No	No	0
Control	28.18746	15	0	NA	Pre	NA	Yes	No	No	0
Cancer	49.09367	12	3	33	Pre	NA	No	No	No	0
Control	50.1207	13	1	28	Pre	NA	Yes	No	No	0
Cancer	34.44383	11	0	NA	Pre	NA	Yes	No	No	0
Control	66.84098	14	3	18	Post	52	Yes	Yes	No	0
Control	50.78338	13	2	30	Post	50	Yes	No	No	0
Control	54.01655	10	2	28	Post	52	Yes	No	No	1
Cancer	53.92635	11	0	NA	Post	49	Yes	No	No	0
Control	40.43661	13	0	NA	Pre	NA	No	No	No	1
Control	63.82373	12	1	34	Post	58	Yes	Yes	No	0
Control	69.30769	13	1	33	Post	55	Yes	No	No	0
Control	46.40299	12	0	NA	Pre	NA	No	No	No	0
Control	67.18861	12	3	28	Post	57	Yes	Yes	No	0
Control	58.21662	13	2	24	Post	56	No	No	No	1
Control	52.80493	11	0	NA	Post	46	No	No	No	0
Control	43.45434	13	1	32	Pre	NA	Yes	No	No	0
Control	37.27986	13	2	30	Pre	NA	Yes	No	No	0
Control	61.90976	15	3	23	Post	48	Yes	No	No	0
Control	70.02999	13	2	27	Post	41	No	No	No	0
Control	47.15042	12	2	41	Pre	NA	Yes	No	No	0
Control	40.03431	14	1	32	Pre	NA	No	No	No	0
Control	49.28528	13	3	25	Pre	NA	Yes	No	No	0
Control	37.6172	13	1	27	Pre	NA	Yes	No	No	0
Control	59.62668	12	0	NA	Post	54	No	No	No	0
Cancer	63.99327	10	1	24	Post	48	No	Yes	No	0
Cancer	46.06049	10	1	40	Pre	NA	Yes	No	No	0
Control	60.86107	10	2	30	Post	42	Yes	No	Yes	0
Control	49.88528	15	0	NA	Pre	NA	NA	No	NA	0
Cancer	63.59882	12	3	35	Post	NA	No	Yes	No	2
Cancer	42.90634	15	1	33	Pre	NA	No	No	No	0
Control	57.8548	10	0	NA	Post	52	Yes	No	No	0
Control	62.93628	14	3	22	Post	53	No	No	No	0
Control	30.17282	12	0	NA	Pre	NA	Yes	No	No	0
Cancer	73.56206	11	2	34	Post	48	Yes	No	No	0
Control	56.09459	11	2	23	Post	50	Yes	No	No	1
Cancer	72.71077	13	1	33	Post	48	Yes	No	No	0
Control	79.51164	13	1	38	Post	49	No	Yes	No	0
Control	48.51638	12	1	35	Post	39	No	No	No	0
Control	52.45961	12	2	24	Post	48	No	No	Yes	0
Control	49.0749	13	1	33	Pre	NA	No	No	Yes	1
Cancer	67.4402	14	1	36	Post	54	Yes	No	Yes	0
Control	56.43428	12	1	41	Post	48	Yes	No	No	0
Cancer	65.04718	14	0	NA	Post	54	No	No	No	0
Cancer	55.80458	15	1	22	Post	55	Yes	No	No	0
Cancer	71.71928	16	2	35	Post	45	No	No	No	0
Cancer	63.07586	12	0	NA	Post	NA	Yes	Yes	No	0
Cancer	45.61705	13	1	38	Pre	NA	Yes	No	No	0
Cancer	56.99834	10	1	31	Post	48	No	No	No	0
Control	76.08931	12	2	23	Post	45	No	No	No	0
Control	42.88461	14	0	NA	Pre	NA	No	No	No	0
Control	53.29394	14	3	34	Post	46	No	No	No	0
Control	44.57077	15	2	27	Pre	NA	No	No	Yes	0
Cancer	58.34487	11	0	NA	Post	NA	Yes	Yes	No	0
Cancer	51.85106	13	1	47	Pre	NA	Yes	No	No	0
Cancer	49.06125	10	2	34	Pre	NA	Yes	No	No	0
Cancer	33.41451	15	0	NA	Pre	NA	Yes	No	No	0
Control	37.68566	16	2	34	Pre	NA	Yes	No	No	1
Control	53.02044	12	2	27	Pre	NA	Yes	No	No	1
Cancer	64.89971	12	0	NA	Post	52	Yes	No	Yes	1
Control	37.44699	18	1	35	Pre	NA	Yes	No	No	0
Control	68.38466	14	2	28	Post	55	Yes	No	No	1
Cancer	62.40002	15	1	35	Post	49	Yes	No	No	1
Cancer	45.67456	13	2	31	Post	45	Yes	No	No	0
Control	53.25844	15	0	NA	Post	51	Yes	No	No	0
Cancer	63.71658	12	1	27	Post	52	Yes	No	No	0
Control	59.27605	12	2	27	Post	54	No	No	Yes	0
Control	66.09363	14	1	32	Post	57	Yes	Yes	No	0
Control	55.66483	17	2	30	Post	45	No	No	No	0
Control	51.41039	13	1	32	Post	52	No	No	Yes	0
Control	45.9975	13	0	NA	Pre	NA	No	No	No	0
Cancer	43.70889	12	2	31	Pre	NA	Yes	No	No	0
Control	43.3009	12	0	NA	Pre	NA	Yes	Yes	No	0
Cancer	43.26205	14	2	40	Pre	NA	Yes	No	No	0
Cancer	47.69465	14	0	NA	Pre	NA	Yes	No	No	0
Cancer	57.23063	10	2	21	Post	50	Yes	No	No	0
Control	45.19812	13	2	31	Pre	NA	Yes	No	No	0
Control	51.85936	13	2	20	Post	47	No	No	No	1
Control	57.89353	15	0	NA	Post	54	No	Yes	No	2
Control	61.94559	16	3	20	Post	NA	No	No	Yes	0
Cancer	64.6668	13	3	21	Post	45	Yes	Yes	No	1
Cancer	53.36477	11	2	27	Post	53	Yes	No	No	0
Cancer	47.194	15	0	NA	Pre	NA	No	No	No	0
Control	58.8683	11	2	24	Post	50	No	Yes	No	1
Control	43.09288	13	1	30	Pre	NA	Yes	No	No	0
Control	57.67997	12	0	NA	Post	48	No	Yes	No	0
Cancer	69.67437	13	2	23	Post	50	Yes	No	No	0
Cancer	45.73439	14	0	NA	Pre	NA	Yes	No	No	0
Control	58.55072	13	2	31	Post	48	Yes	No	Yes	1
Control	51.95537	13	2	27	Post	50	Yes	No	Yes	0
Cancer	56.28652	12	2	36	Pre	NA	Yes	No	Yes	0
Cancer	49.48791	11	0	NA	Pre	NA	Yes	No	Yes	0
Control	51.56373	14	0	NA	Post	49	Yes	No	No	0
Control	73.77037	14	2	28	Post	50	Yes	Yes	No	0
Cancer	24.67	11	0	NA	Pre	NA	Yes	No	No	1
Control	59.19972	12	1	41	Post	52	Yes	No	No	0
Control	58.17844	12	2	NA	Post	45	Yes	No	No	0
Cancer	51.14439	13	2	44	Pre	NA	Yes	No	No	0
Control	54.40554	13	3	33	Post	50	No	No	No	0
Control	26.40562	14	1	28	Pre	NA	No	No	No	0
Cancer	47.41819	13	1	35	Pre	NA	No	No	No	0
Cancer	50.52328	14	2	32	Pre	NA	No	No	No	0
Control	24.68845	13	0	NA	Pre	NA	Yes	No	No	0
Cancer	61.19227	15	1	34	Post	52	Yes	No	No	0
Control	77.41432	13	0	NA	Post	55	No	No	No	0
Cancer	49.82511	12	2	27	Post	45	Yes	No	No	0
Control	43.1285	12	1	30	Post	41	No	No	No	0
Cancer	47.94689	11	1	44	Pre	NA	Yes	No	No	1
Cancer	84.57955	11	1	27	Post	45	No	No	No	0
Control	27.59376	15	1	29	Pre	NA	Yes	No	No	0
Cancer	75.32521	16	0	NA	Post	50	Yes	Yes	No	0
Control	68.57124	13	2	32	Post	40	Yes	No	No	0
Cancer	59.71385	12	2	36	Post	51	No	No	No	0
Control	60.96229	12	2	31	Post	42	No	Yes	No	0
Control	49.61259	12	1	41	Post	47	No	No	Yes	0
Control	37.21419	10	2	25	Pre	NA	Yes	No	No	0
Control	61.23387	12	2	41	Post	56	No	No	No	0
Control	50.59413	13	3	19	Post	42	No	No	No	0
Control	50.86293	13	2	33	Pre	NA	No	No	Yes	0
Control	58.53711	12	2	20	Post	58	Yes	No	No	0
Control	47.75818	12	2	32	Pre	NA	Yes	No	Yes	0
Control	25.4279	11	0	NA	Pre	NA	Yes	No	No	0
Control	72.31669	14	2	24	Post	45	Yes	Yes	No	0
Control	73.70198	14	5	26	Post	52	No	No	No	0
Control	68.31624	10	10	17	Post	59	No	No	No	0
Control	52.97643	13	2	30	Post	51	No	No	No	0
Control	66.1564	11	3	16	Post	50	Yes	No	No	0
Control	63.76863	13	5	21	Post	54	No	No	Yes	0
Control	54.92039	13	3	23	Post	50	Yes	No	No	0
Control	67.61017	13	2	34	Post	54	Yes	Yes	No	0
Control	38.44	14	2	30	Pre	NA	Yes	No	No	0
Control	66.07694	15	1	41	Post	NA	Yes	Yes	No	0
Control	52.08942	13	2	20	Post	37	Yes	No	Yes	0
Control	38.88435	14	2	34	Pre	NA	Yes	No	No	1
Control	53.15715	13	0	NA	Post	51	No	No	No	0
Control	40.53525	13	2	31	Pre	NA	Yes	No	No	0
Control	61.17861	11	3	24	Post	51	Yes	No	No	1
Control	70.32353	13	0	NA	Post	43	Yes	Yes	No	0
Control	52.91579	13	3	19	Post	49	No	No	No	0
Control	57.71843	15	2	39	Post	52	Yes	No	No	0
Control	30.23	14	1	30	Pre	NA	Yes	No	No	0
Control	54.66786	12	3	28	Post	46	Yes	No	No	0
Control	61.97258	12	0	NA	Post	45	Yes	No	No	0
Control	57.39261	12	2	24	Post	52	Yes	No	No	0
Control	39.24055	14	0	NA	Pre	NA	Yes	No	No	0
Control	54.78837	13	1	25	Post	50	Yes	No	Yes	0
Control	36.13304	14	0	NA	Pre	NA	No	No	Yes	0
Control	55.38566	12	2	18	Post	50	No	No	Yes	0
Control	64.17498	14	0	NA	Post	50	No	No	No	2
Control	53.84165	13	2	26	Post	52	No	No	No	0
Control	38.5946	9	2	23	Pre	NA	Yes	No	No	0
Control	43.00479	12	1	41	Pre	NA	Yes	No	Yes	0
Control	38.41063	12	0	NA	Pre	NA	Yes	No	No	0
Control	40.23	12	2	22	Pre	NA	No	No	No	1
Control	56.39553	14	1	41	Post	53	Yes	No	No	0
Control	60.54649	10	1	28	Post	NA	Yes	No	No	0
Control	52.21	13	0	NA	Post	48	No	No	Yes	0
Control	39.86495	16	1	NA	Pre	NA	No	No	Yes	0
Control	55.49794	13	2	23	Post	51	No	No	Yes	0
Cancer	42.13146	13	2	35	Post	35	No	Yes	No	0
