# Supplementary material for: The WID-BC-index identifies women with primary poor prognostic breast cancer based on DNA methylation in cervical samples
Source: Nat Commun. 2022 Feb 1;13:449. doi: 10.1038/s41467-021-27918-w (PMC8807602; doi:10.1038/s41467-021-27918-w)
Supplement: Supplementary file 4 — Source Data [file 41467_2021_27918_MOESM4_ESM.zip › WID-BC-source-data/suppl-data/suppl-table3.csv]

set	Age	Menopausal status	T stage	N stage	Estrogen receptor status	Progesterone receptor status	HER2 status	Grade	Histology
Discovery set	40.41	Pre	T2	N3	Pos	Pos	Neg	Grade II	Invasive Ductal
Discovery set	44.03	Pre	T2	N0	Pos	Pos	Neg	Grade III	Invasive Ductal
Discovery set	60.38	Post	T2	N0	Pos	Neg	Neg	Grade II	Invasive Lobular
Discovery set	53.75	Post	T1	N2	Pos	Pos	Neg	Grade III	Invasive Ductal & Lobular
Discovery set	51.8	Pre	T2	N2	Pos	Pos	Pos	Grade II	Invasive Ductal & Lobular
Discovery set	60.38	Post	T1	N1	Pos	Pos	NA	Grade I	Invasive Ductal
Discovery set	55.55	Post	T2	N3	Pos	Pos	Neg	Grade III	Invasive Ductal
Discovery set	72.14	Post	NA	NA	Neg	Neg	Pos	Grade III	Invasive Ductal
Discovery set	39.28	Pre	T2	N3	Pos	Pos	Pos	Grade III	Invasive Ductal
Discovery set	45.3	Pre	T3	N0	Pos	Pos	Neg	Grade II	Invasive Ductal & Lobular
Discovery set	55.13	Post	T1	N1	Pos	Pos	Neg	Grade I	Invasive Ductal
Discovery set	52.86	Post	T1	N1	Pos	Pos	Neg	Grade II	Invasive Lobular
Discovery set	47.79	Pre	Tis	N	Pos	Pos	Pos	Grade II	Invasive Ductal
Discovery set	47.34	Pre	T2	N2	Pos	Pos	Neg	Grade I	Invasive Ductal
Discovery set	35.34	Pre	T3	N3	Pos	Pos	Neg	Grade III	Invasive Ductal
Discovery set	53.34	Post	T1	N0	Pos	Pos	Neg	Grade III	Invasive Ductal
Discovery set	36.38	Pre	T1	N2	Pos	Pos	Pos	Grade III	Invasive Ductal
Discovery set	50.91	Pre	T1	N1	Pos	Pos	Neg	Grade III	Invasive Ductal
Discovery set	37.64	Pre	T4	N0	Pos	Pos	Neg	Grade III	Invasive Ductal
Discovery set	55.16	Post	T2	N0	Pos	Pos	Neg	Grade II	NOS
Discovery set	48.32	Pre	T1	N1	Pos	Pos	Neg	Grade II	Invasive Ductal
Discovery set	37.6	Pre	T2	N1	Pos	Pos	Neg	Grade II	Invasive Ductal
Discovery set	45.41	Pre	T3	N3	Pos	Pos	Pos	Grade II	Invasive Lobular
Discovery set	34.27	Pre	T2	NA	Pos	Pos	Neg	Grade III	NOS
Discovery set	46.87	Pre	T2	N0	Pos	Pos	Neg	Grade II	NOS
Discovery set	49.96	Pre	T3	N3	Pos	Pos	Neg	Grade II	Invasive Lobular
Discovery set	70.01	Post	T2	N0	Neg	Neg	Neg	Grade II	Invasive Ductal
Discovery set	72.81	Post	T1	N1	Pos	Neg	Neg	Grade I	Invasive Lobular
Discovery set	35.2	Pre	T2	N0	Neg	Neg	Neg	Grade III	Invasive Ductal
Discovery set	48.51	Pre	T1	N0	Pos	Pos	Neg	Grade III	Invasive Ductal
Discovery set	50	Pre	T1	N0	Pos	Pos	Pos	Grade III	Invasive Ductal
Discovery set	49.35	Pre	T1	N1	Pos	Pos	Pos	Grade I	Invasive Ductal
Discovery set	34.99	Pre	T2	N0	Pos	Pos	Pos	Grade II	Invasive Ductal
Discovery set	62.16	Post	T2	N0	Neg	Neg	Neg	NA	Invasive Lobular
Discovery set	41.24	Pre	T2	N2	Pos	Pos	Neg	Grade II	Invasive Lobular
Discovery set	40.79	Pre	T1	N2	Pos	Pos	Pos	Grade II	Invasive Ductal
Discovery set	68.8	Post	T2	N1	Neg	Neg	Pos	Grade III	NOS
Discovery set	54.61	Post	T2	N3	Pos	Pos	Neg	Grade III	Invasive Ductal
Discovery set	65.43	Post	T1	N1	Pos	Pos	Neg	NA	Invasive Ductal
Discovery set	66.22	Post	T1	N3	Pos	Pos	Neg	Grade II	Invasive Ductal
Discovery set	37.64	Pre	T2	N0	Neg	Neg	Neg	Grade III	Invasive Ductal
Discovery set	46.19	Pre	T1	N0	Neg	Neg	Neg	Grade III	Invasive Ductal
Discovery set	52.88	Post	T2	N0	Pos	Pos	Neg	Grade I	Invasive Ductal
Discovery set	60.63	Post	T1	N1	Pos	Pos	Pos	Grade III	Invasive Ductal
Discovery set	52.96	Post	T2	N1	Neg	Neg	Pos	Grade III	NOS
Discovery set	38.8	Pre	T1	N0	Pos	Pos	Pos	Grade III	Invasive Ductal
Discovery set	78.58	Post	T2	N1	Pos	Pos	Neg	Grade I	NOS
Discovery set	58.5	Post	T2	N0	Pos	Pos	Neg	Grade II	Invasive Lobular
Discovery set	50.58	Post	T1	N1	Neg	Neg	Pos	Grade III	NOS
Discovery set	60.58	Post	T1	N0	Pos	Pos	Neg	Grade I	Invasive Ductal
Discovery set	55.88	Pre	T2	N1	Pos	Pos	Pos	Grade III	Invasive Ductal
Discovery set	45.95	Post	T1	N1	Pos	Pos	Neg	Grade II	Invasive Ductal
Discovery set	52.43	Post	T1	N0	Neg	Neg	Neg	Grade III	Invasive Ductal
Discovery set	49.96	Pre	T1	N0	Pos	Pos	Neg	Grade III	Invasive Ductal
Discovery set	43.16	Pre	T1	N1	Pos	Neg	Pos	Grade III	Invasive Ductal
Discovery set	49.44	Pre	T2	N3	Pos	Pos	Neg	Grade II	Invasive Lobular
Discovery set	54.8	Post	T2	N1	Pos	Pos	Neg	Grade II	NOS
Discovery set	65.78	Post	T2	N0	Pos	Pos	Neg	Grade II	Invasive Ductal
Discovery set	62.59	Post	T1	N0	Neg	Neg	Neg	Grade III	Invasive Ductal
Discovery set	44.24	Pre	T2	N0	Pos	Pos	Neg	Grade II	NOS
Discovery set	45.06	Post	T1	N1	Pos	Pos	Neg	Grade II	Invasive Lobular
Discovery set	57.66	Post	T2	N0	Pos	NA	Neg	Grade II	NOS
Discovery set	56.14	Post	T1	N1	Pos	Pos	Pos	Grade II	Invasive Ductal
Discovery set	70.14	Post	T2	N0	Pos	NA	Neg	Grade II	Invasive Ductal
Discovery set	76.92	Post	T2	N2	Pos	Pos	Neg	Grade III	Invasive Ductal
Discovery set	65.49	Post	T2	N1	Pos	Pos	Neg	Grade II	Invasive Ductal
Discovery set	69	Post	T1	N0	Pos	Pos	Neg	Grade III	Invasive Lobular
Discovery set	68.08	Post	T1	N1	Pos	Pos	Neg	Grade II	Invasive Ductal
Discovery set	68.2	Post	T1	N0	Pos	Pos	Neg	Grade III	Invasive Ductal
Discovery set	47.1	Pre	T2	N1	Pos	Pos	Neg	Grade II	Invasive Ductal
Discovery set	50.57	Pre	T1	N3	Pos	Pos	Neg	Grade II	Invasive Lobular
Discovery set	50.86	Pre	T1	N1	Pos	Pos	Neg	Grade III	Invasive Ductal
Discovery set	44.4	Pre	T1	N0	Pos	Neg	Pos	Grade III	Invasive Ductal
Discovery set	37.83	Pre	T2	N1	Pos	Pos	Pos	Grade III	Invasive Ductal
Discovery set	41.97	Pre	T2	N0	Pos	Pos	Pos	Grade II	Invasive Ductal
Discovery set	44.47	Pre	T1	N2	Pos	Pos	Pos	Grade III	Invasive Ductal
Discovery set	63.61	Post	T1	N1	Pos	Neg	Pos	Grade II	Invasive Ductal
Discovery set	39.18	Pre	T2	N1	Pos	Pos	Pos	Grade II	Invasive Ductal
Discovery set	79.28	Post	T2	N1	Pos	Pos	Neg	Grade II	Invasive Lobular
Discovery set	65.64	Post	T2	N0	Pos	Pos	Pos	Grade II	Invasive Lobular
Discovery set	61.45	Post	T1	N0	Pos	Pos	Pos	Grade III	Invasive Ductal
Discovery set	70.2	Post	T2	N0	Pos	Pos	Neg	Grade II	NOS
Discovery set	50.95	Post	T2	N0	Pos	Pos	Neg	Grade II	NOS
Discovery set	56.33	Post	NA	NA	Pos	Neg	Pos	Grade III	Invasive Ductal
Discovery set	43.36	Pre	T2	N0	Pos	Pos	Neg	Grade III	Invasive Ductal
Discovery set	66.12	Post	T2	N0	Pos	Pos	Neg	Grade II	NOS
Discovery set	30.98	Pre	T2	N1	Pos	Pos	Pos	Grade II	Invasive Ductal
Discovery set	55.93	Post	T1	N0	Pos	Pos	Neg	Grade III	NOS
Discovery set	44.75	Pre	T2	N0	Pos	Pos	Pos	Grade II	Invasive Ductal
Discovery set	43.95	Pre	T2	N0	Pos	Pos	Pos	Grade II	Invasive Ductal
Discovery set	70.69	Post	T1	N0	Pos	Neg	Pos	Grade III	Invasive Ductal
Discovery set	70.58	Post	T2	N1	Pos	Pos	Neg	Grade II	Invasive Lobular
Discovery set	49.47	Pre	T2	N0	Pos	Pos	Pos	Grade II	Invasive Ductal
Discovery set	49.08	Post	T2	N1	Pos	Pos	Neg	Grade II	Invasive Ductal & Lobular
Discovery set	37.48	Pre	T2	N3	Pos	Neg	Pos	Grade II	Invasive Ductal
Discovery set	81.91	Post	T1	N0	Pos	Pos	Neg	Grade III	Invasive Ductal
Discovery set	38.99	Pre	T2	N2	Pos	Pos	Neg	Grade III	Invasive Ductal
Discovery set	50.73	Post	T2	N1	Pos	Pos	Pos	Grade III	Invasive Ductal
Discovery set	52.15	Pre	T3	N3	Pos	Pos	Neg	Grade III	Invasive Ductal
Discovery set	71.6	Post	T2	N1	Pos	Neg	Pos	Grade III	Invasive Ductal
Discovery set	72.41	Post	T2	N2	Pos	Pos	Pos	Grade III	Invasive Ductal & Lobular
Discovery set	66.12	Post	T1	N1	Pos	Pos	Neg	Grade III	Invasive Ductal
Discovery set	52.64	Post	T3	N3	Pos	Pos	Neg	Grade III	Invasive Ductal
Discovery set	50.19	Pre	T2	N1	Pos	Pos	Neg	Grade II	Invasive Ductal
Discovery set	59.21	Post	T1	N2	Pos	Neg	Pos	NA	Invasive Ductal
Discovery set	58.43	Post	T1	NX	Pos	Pos	Neg	Grade III	Invasive Ductal
Discovery set	48.01	Pre	T2	N1	Pos	Neg	Neg	Grade II	Invasive Ductal & Lobular
Discovery set	63.21	Post	T1	N0	Neg	Neg	Pos	Grade III	Invasive Ductal
Discovery set	45.94	Pre	T2	N2	Pos	Pos	Neg	Grade III	Invasive Ductal
Discovery set	44.71	Post	T1	N0	Pos	Pos	Neg	Grade III	Invasive Ductal
Discovery set	67.54	Post	T1	N2	Pos	Pos	Neg	Grade III	Invasive Lobular
Discovery set	63.89	Post	T2	N0	Pos	Pos	Neg	Grade III	Invasive Ductal
Discovery set	58.98	Post	T2	N0	Neg	Neg	Neg	Grade III	Invasive Ductal
Discovery set	63.24	Post	T1	N0	Pos	Pos	Pos	Grade III	Invasive Ductal
Discovery set	50.87	Pre	T2	N0	Pos	Pos	Neg	Grade III	Invasive Ductal
Discovery set	68.8	Post	T1	N0	Pos	Pos	Pos	Grade III	Invasive Ductal
Discovery set	40.48	Pre	T2	N0	Pos	Pos	Pos	Grade III	Invasive Ductal
Discovery set	52.13	Post	T2	N1	Neg	Neg	Pos	Grade III	Invasive Ductal
Discovery set	26.86	Pre	T2	N0	Neg	Neg	Neg	Grade III	Invasive Ductal
Discovery set	55.47	Post	T1	N0	Pos	Pos	Pos	Grade III	Invasive Ductal
Discovery set	46.41	Pre	T1	NX	Pos	Pos	Pos	Grade III	Invasive Ductal
Discovery set	57.8	Post	T1	N0	Pos	Pos	Neg	Grade III	Invasive Lobular
Discovery set	55.43	Post	T2	N0	Neg	Neg	Pos	Grade I	Invasive Ductal
Discovery set	50.96	Post	T1	N0	Pos	Pos	Pos	Grade III	Invasive Ductal
Discovery set	66.97	Post	T1	N0	Pos	Pos	Pos	Grade III	Invasive Ductal
Discovery set	55.45	Post	T1	N0	Pos	Pos	Neg	Grade III	Invasive Ductal
Discovery set	44.79	Pre	T2	N0	Pos	Pos	Neg	Grade III	Invasive Ductal
Discovery set	47.21	Pre	T1	N0	Neg	Neg	Neg	Grade III	Invasive Ductal
Discovery set	38.6	Pre	T1	N0	Pos	Pos	Pos	Grade III	Invasive Ductal
Discovery set	40.77	Pre	T1	N1	Pos	Pos	Neg	Grade II	Invasive Ductal
Discovery set	57.25	Pre	T1	N0	Pos	Pos	Neg	Grade III	Invasive Ductal
Discovery set	38.75	Pre	T2	N0	Pos	Pos	Pos	Grade II	Invasive Ductal & Lobular
Discovery set	56.21	Post	T2	N3	Neg	Neg	Pos	Grade III	Invasive Ductal
Discovery set	35.75	Pre	T1	N0	Pos	Pos	Neg	Grade III	Invasive Ductal
Discovery set	55.08	Post	T1	N1	Pos	Pos	Neg	Grade I	Invasive Ductal
Discovery set	67.08	Post	T1	N1	Pos	Pos	NA	Grade III	Invasive Lobular
Discovery set	63.53	Post	T2	N0	Pos	Pos	Neg	Grade II	Invasive Ductal
Discovery set	56.43	Post	T1	N0	Pos	Pos	Neg	Grade III	Invasive Ductal
Discovery set	39.32	Pre	T1	N1	Pos	Pos	Neg	Grade III	Invasive Ductal
Discovery set	53.41	Post	T2	N1	Pos	Neg	Neg	Grade II	Invasive Ductal
Discovery set	50.25	Post	T1	N0	Pos	Pos	Neg	Grade III	Invasive Ductal
Discovery set	44.23	Pre	T2	N2	Pos	Pos	Neg	Grade II	Invasive Ductal
Discovery set	65.29	Post	T2	N2	Pos	Pos	Neg	Grade III	Invasive Ductal
Discovery set	55.33	Post	T2	N1	Pos	Neg	Neg	Grade III	Invasive Ductal
Discovery set	39.02	Pre	T3	N3	Neg	Neg	Neg	Grade III	Invasive Ductal & Lobular
Discovery set	59.5	Post	T3	N1	Pos	Pos	Neg	Grade II	Invasive Ductal
Discovery set	59.33	Post	T1	N0	Pos	Pos	Neg	Grade III	Invasive Ductal
Discovery set	44.19	Pre	T1	N1	Pos	Pos	Neg	Grade II	Invasive Ductal
Discovery set	70.56	Post	T1	N0	Pos	Neg	Neg	Grade II	Invasive Lobular
Discovery set	51.54	Post	T1	N0	Pos	Pos	Pos	Grade III	Invasive Ductal
Discovery set	72.8	Post	T1	N0	Neg	Neg	Neg	Grade III	Invasive Ductal
Discovery set	62.45	Post	T1	N1	Pos	Pos	Neg	Grade II	Invasive Lobular
Discovery set	54.32	Post	T1	N0	Pos	Pos	Pos	Grade III	Invasive Ductal
Discovery set	63.26	Post	T1	N0	Pos	Pos	Neg	Grade III	Invasive Ductal
Discovery set	51.87	Post	T2	N0	Pos	Neg	Neg	Grade II	Invasive Ductal
Discovery set	35.78	Pre	T2	N0	Pos	Pos	Neg	Grade III	Invasive Ductal
Discovery set	73.64	Post	T2	N0	Pos	Pos	Pos	Grade III	Invasive Ductal
Discovery set	53.52	Pre	T1	N1	Pos	Neg	Pos	Grade II	Invasive Ductal
Discovery set	35.86	Pre	T3	N3	Pos	Pos	Pos	Grade III	Invasive Ductal
Discovery set	61.79	Post	T1	N1	Neg	Neg	Neg	Grade III	Invasive Ductal
Discovery set	46.33	Pre	T2	N3	Pos	Pos	Pos	Grade II	Invasive Lobular
Discovery set	48.26	Pre	T2	N1	Pos	Neg	Neg	Grade II	Invasive Ductal
Discovery set	53.63	Pre	T2	N0	Pos	Pos	Pos	Grade III	Invasive Ductal
Discovery set	76.68	Post	T2	N1	Neg	Neg	Neg	Grade III	Invasive Ductal
Discovery set	42.22	Pre	T2	N0	Pos	Pos	Neg	Grade III	Invasive Ductal
Discovery set	54.29	Post	T2	N1	Pos	Pos	Neg	Grade II	Invasive Ductal
Discovery set	32.32	Pre	T2	N0	Neg	Neg	Neg	Grade III	Invasive Ductal
Discovery set	45.45	Pre	T2	N1	Pos	Pos	Neg	Grade II	Invasive Ductal
Discovery set	74.77	Post	T1	N1	Pos	Neg	Pos	Grade I	Invasive Ductal
Discovery set	63.2	Post	T1	N1	Pos	Pos	Neg	Grade II	Invasive Ductal
Discovery set	42.78	Pre	T1	N2	Pos	Pos	Neg	Grade II	Invasive Ductal
Discovery set	47.76	Pre	T2	N0	Pos	Pos	Neg	Grade II	Invasive Ductal
Discovery set	57.53	Post	T1	N1	Pos	Neg	Neg	Grade III	Invasive Ductal
Discovery set	53.25	Pre	T2	N0	Pos	Neg	Neg	Grade I	Invasive Lobular
Discovery set	52.54	Pre	T1	N0	Pos	Pos	Pos	Grade III	Invasive Ductal
Discovery set	72.08	Post	T2	N2	Pos	Pos	Neg	Grade II	Invasive Lobular
Discovery set	47.4	Pre	T2	N1	Pos	Pos	Pos	Grade III	Invasive Ductal
Discovery set	41.8	Pre	T2	N1	Pos	Pos	Neg	Grade II	Invasive Ductal
Discovery set	44.52	Pre	T2	N1	Pos	Neg	Neg	Grade II	Invasive Ductal & Lobular
Discovery set	58.52	Post	T2	N0	Pos	Pos	Neg	Grade I	Invasive Ductal
Discovery set	65.16	Post	T2	N1	Pos	Pos	Pos	Grade III	Invasive Ductal
Discovery set	59.76	Pre	T2	N2	Pos	Pos	Neg	Grade II	Invasive Ductal & Lobular
Discovery set	57.01	Pre	T1	N1	Pos	Pos	Neg	Grade II	Invasive Lobular
Discovery set	48.9	Pre	T2	N1	Pos	Pos	Neg	Grade II	Invasive Ductal & Lobular
Discovery set	44.26	Pre	T3	N0	Pos	Pos	Neg	Grade II	Invasive Lobular
Discovery set	75.82	Post	T1	N0	Pos	Pos	NA	Grade III	Invasive Lobular
Discovery set	37.58	Pre	T1	N0	Neg	Neg	Neg	Grade III	Invasive Ductal
Discovery set	57.57	Post	T3	N2	Pos	Pos	Pos	Grade II	Invasive Ductal
Discovery set	48.94	Pre	T1	N1	Pos	Pos	Neg	Grade II	Invasive Ductal
Discovery set	61.12	Post	T2	N0	Pos	Neg	Pos	Grade III	Invasive Ductal
Discovery set	62.83	Post	T1	N3	Pos	Pos	Neg	Grade II	Invasive Ductal
Discovery set	49.92	Pre	T2	N0	Pos	Pos	Neg	Grade II	Invasive Ductal
Discovery set	47.32	Pre	T2	N1	Pos	Pos	Pos	Grade III	Invasive Ductal
Discovery set	50.26	Pre	T2	N3	Pos	Pos	Pos	Grade III	Invasive Ductal
Discovery set	65.42	Post	T2	N0	Neg	Neg	Neg	Grade III	Invasive Ductal
Discovery set	56.43	Post	T1	N1	Pos	Pos	Neg	Grade II	Invasive Ductal
Discovery set	76.02	Post	T2	N0	Pos	Pos	Neg	Grade II	Invasive Ductal
Discovery set	37.09	Pre	T2	N0	Neg	Neg	Pos	Grade III	Invasive Ductal
Discovery set	50.74	Pre	T2	N1	Pos	Pos	Neg	Grade II	Invasive Ductal
Discovery set	35.03	Pre	T2	N1	Pos	Pos	Neg	Grade II	Invasive Ductal
Discovery set	70.22	Post	T1	N0	Pos	Neg	Neg	Grade III	Invasive Lobular
Discovery set	51.24	Post	T2	N0	Pos	Pos	Neg	Grade II	Invasive Ductal
Discovery set	32.75	Pre	T2	N1	Pos	Pos	Pos	Grade III	Invasive Ductal
Discovery set	34.09	Pre	T3	N3	Pos	Neg	Neg	Grade II	Invasive Ductal
Discovery set	57.23	Post	T2	N0	Pos	Pos	Pos	Grade III	Invasive Lobular
Discovery set	49.72	Post	T1	N1	Pos	Pos	Neg	Grade II	Invasive Ductal
Discovery set	51.1	Pre	T1	N1	Pos	Pos	Neg	Grade II	Invasive Ductal
Discovery set	75.3	Post	T2	N2	Pos	Pos	Pos	Grade III	Invasive Ductal
Discovery set	68.9	Post	T2	N1	Neg	Neg	Neg	Grade III	Invasive Ductal
Discovery set	62.25	Post	T2	N0	Pos	Neg	Neg	Grade II	Invasive Lobular
Discovery set	49.85	Pre	T2	N2	Pos	Pos	Neg	Grade II	Invasive Ductal
Discovery set	64.24	Post	T2	N1	Pos	Pos	Neg	Grade II	Invasive Lobular
Discovery set	45.7	Pre	T1	N0	Pos	Pos	Neg	Grade III	Invasive Ductal
Discovery set	64.44	Post	T1	N0	Neg	Neg	Neg	Grade III	Invasive Ductal
Discovery set	42.53	Pre	T2	N1	Neg	Neg	Pos	Grade III	Invasive Ductal
Discovery set	44.75	Pre	T1	N0	Pos	Pos	Pos	Grade III	Invasive Ductal
Discovery set	62.67	Post	T2	N0	Pos	Pos	Neg	Grade I	Invasive Ductal
Discovery set	76.93	Post	T1	N0	Pos	Pos	Neg	Grade III	Invasive Ductal
Discovery set	58.65	Post	T3	N0	Pos	Pos	Pos	Grade III	Invasive Lobular
Discovery set	67.58	Post	T2	N1	Neg	Neg	Neg	Grade III	Invasive Lobular
Discovery set	53.87	Post	T1	N0	Neg	Neg	Neg	Grade III	Invasive Ductal
Discovery set	59.02	Post	T1	N0	Pos	Pos	Neg	Grade III	Invasive Lobular
Discovery set	54.98	Post	T2	N1	Neg	Neg	Neg	Grade III	Invasive Ductal
Discovery set	61.57	Post	T1	N0	Pos	Pos	Neg	Grade III	Invasive Lobular
Discovery set	44.89	Pre	T3	N1	Pos	Pos	Neg	Grade III	Invasive Lobular
Discovery set	67.9	Post	T1	N1	Pos	Neg	Neg	Grade II	Invasive Lobular
Discovery set	65.1	Post	T1	N1	Pos	Pos	Neg	Grade II	Invasive Ductal
Discovery set	66.11	Post	T2	N0	Pos	Pos	Neg	Grade II	Invasive Ductal
Discovery set	56.44	Post	T1	N0	Pos	Pos	Neg	Grade III	Invasive Ductal
Discovery set	37.05	Pre	T1	N0	Neg	Neg	Neg	Grade III	Invasive Ductal
Discovery set	37.91	Pre	T1	N1	Pos	Pos	Neg	Grade II	Invasive Lobular
Discovery set	44.07	Pre	T1	N0	Neg	Neg	Pos	Grade III	Invasive Ductal
Discovery set	43.35	Pre	T2	N0	Pos	Pos	Pos	Grade III	Invasive Lobular
Discovery set	43.88	Pre	T1	N1	Pos	Pos	Neg	Grade II	Invasive Lobular
Discovery set	45.24	Pre	T2	N1	Pos	Pos	Pos	Grade III	Invasive Ductal
Discovery set	47.94	Pre	T2	NX	Pos	Neg	Neg	Grade III	Invasive Ductal
Discovery set	61.44	Post	T2	N0	Pos	Pos	Neg	Grade I	Invasive Ductal
Discovery set	77.59	Post	T1	N1	Pos	Pos	Neg	Grade II	Invasive Lobular
Discovery set	40.94	Pre	T2	N0	Pos	Pos	Neg	Grade III	Invasive Ductal
Discovery set	35.41	Pre	T2	N3	Pos	Pos	Neg	Grade III	Invasive Ductal
Discovery set	50.45	Pre	T1	N0	Pos	Pos	Neg	Grade III	Invasive Ductal
Discovery set	43.39	Pre	T1	N1	Pos	Pos	Neg	Grade II	Invasive Lobular
Discovery set	56.54	Post	T1	N1	Pos	Pos	Neg	Grade II	Invasive Lobular
Discovery set	72.46	Post	T3	N1	Pos	Pos	Neg	Grade II	Invasive Ductal
Discovery set	51.03	Pre	T2	N0	Pos	Pos	Neg	Grade II	Invasive Lobular
Discovery set	64.45	Post	T4	N0	Pos	Pos	Neg	Grade III	Invasive Lobular
Discovery set	68.55	Post	T1	N1	NA	NA	Neg	Grade III	NOS
Discovery set	47.78	Pre	T1	N0	Pos	Neg	Neg	Grade III	Invasive Ductal
Discovery set	58.89	Post	T1	N1	Pos	Pos	Neg	Grade II	Invasive Lobular
Discovery set	47.05	Pre	T2	NA	Pos	Pos	Pos	Grade III	Invasive Ductal
Discovery set	65.06	Post	T2	N0	Pos	Pos	Neg	Grade II	Invasive Ductal
Discovery set	41.87	Pre	T2	N0	Pos	Pos	Pos	Grade II	NOS
Discovery set	62.93	Post	T2	N0	Neg	Neg	Pos	Grade III	Invasive Ductal
Discovery set	49.18	Pre	T2	N1	Neg	Neg	Pos	Grade III	Invasive Ductal
Discovery set	63.04	Post	T2	N0	Pos	Neg	Neg	Grade III	Invasive Ductal
Discovery set	52.48	Pre	T2	N0	Pos	Pos	Neg	Grade III	NOS
Discovery set	60.68	Post	T3	N1	Pos	Pos	Neg	Grade III	Invasive Ductal
Discovery set	38.53	Pre	T2	N0	Neg	Neg	Neg	Grade II	Invasive Ductal
Discovery set	67.04	Post	T2	N0	Pos	Neg	Neg	Grade II	NOS
Discovery set	57.02	Post	T2	N2	Pos	Pos	Neg	Grade III	Invasive Ductal
Discovery set	61.09	Post	T2	N0	Pos	Pos	Neg	Grade II	Invasive Lobular
Discovery set	42.38	Pre	T2	N0	Pos	Pos	Pos	Grade II	Invasive Ductal
Discovery set	40.1	Pre	T1	N0	Neg	Neg	Pos	Grade III	Invasive Ductal
Discovery set	71.88	Post	T1	N1	Pos	Pos	Neg	Grade II	Invasive Lobular
Discovery set	47.83	Pre	T1	N1	Pos	Pos	Pos	Grade II	Invasive Ductal
Discovery set	61.69	Post	T2	N0	Pos	Pos	Pos	Grade II	Invasive Ductal
Discovery set	49.76	Pre	T2	N2	Pos	Pos	Pos	Grade II	Invasive Ductal
Discovery set	52.46	Pre	T2	N0	Pos	Pos	Pos	Grade I	Invasive Lobular
Discovery set	41.72	Pre	T1	N1	Pos	Pos	Pos	Grade II	Invasive Ductal
Discovery set	68.09	Post	T2	N1	Pos	Pos	Pos	Grade II	Invasive Ductal
Discovery set	66.98	Post	T1	N1	Pos	Pos	Pos	Grade II	Invasive Ductal
Discovery set	51.24	Pre	T3	N2	Pos	Pos	Pos	Grade I	Invasive Lobular
Discovery set	66.11	Post	T1	N1	Neg	Neg	Pos	Grade II	NOS
Discovery set	74.16	Post	T1	N1	Pos	Pos	Neg	Grade I	Invasive Lobular
Discovery set	48.95	Pre	T1	N1	Pos	Pos	Pos	Grade II	Invasive Ductal
Discovery set	57.24	Post	T3	N2	Pos	Pos	Pos	Grade II	Invasive Ductal
Discovery set	45.81	Pre	T1	N1	Pos	Pos	Neg	Grade II	Invasive Ductal
Discovery set	50.88	Pre	T3	N2	Pos	Pos	Neg	Grade II	Invasive Lobular
Discovery set	51.63	Pre	T1	N0	Pos	Pos	Neg	Grade III	Invasive Ductal
Discovery set	50.1	Pre	T1	N0	Pos	Pos	Neg	Grade III	Invasive Ductal
Discovery set	46.47	Pre	T2	N0	Pos	Pos	Pos	Grade III	Invasive Ductal
Discovery set	73.08	Post	T2	N2	Pos	Pos	Pos	Grade III	Invasive Ductal
Discovery set	48.29	Pre	T2	N0	Pos	Pos	Pos	Grade II	Invasive Ductal
Discovery set	45.31	Pre	T1	N0	Pos	Pos	Pos	Grade III	Invasive Ductal
Discovery set	41.8	Pre	T2	N1	Pos	Pos	Neg	Grade II	Invasive Ductal
Discovery set	54.77	Post	T1	N2	Pos	Pos	Neg	Grade II	NOS
Discovery set	50.19	Pre	T2	N0	Pos	Pos	Neg	Grade II	Invasive Ductal
Discovery set	45.87	Pre	T1	N0	Pos	Pos	Neg	Grade III	Invasive Ductal
Discovery set	69.46	Post	T1	N0	Pos	Pos	Neg	Grade III	Invasive Ductal
Discovery set	62.79	Post	T1	N0	Pos	Pos	Neg	Grade III	Invasive Lobular
Discovery set	47.45	Pre	T2	N0	Pos	Pos	Neg	Grade II	NOS
Discovery set	64.98	Post	T1	N1	Pos	Pos	Neg	Grade II	Invasive Ductal
Discovery set	46.45	Pre	T2	N0	Neg	Neg	Neg	Grade III	Invasive Ductal
Discovery set	60.03	Post	T3	N0	Pos	Pos	Neg	Grade II	Invasive Lobular
Discovery set	51.85	Pre	T2	N1	Pos	Pos	Neg	Grade III	Invasive Ductal
Discovery set	40.85	Pre	T1	N2	Pos	Pos	Neg	Grade III	Invasive Ductal
Discovery set	72.43	Post	T1	N0	Pos	Pos	Pos	Grade III	Invasive Ductal
Discovery set	66.87	Post	T1	N1	Pos	Pos	Neg	Grade II	Invasive Ductal
Discovery set	47.92	Pre	T2	N0	Pos	Neg	Neg	Grade I	Invasive Lobular
Discovery set	48.46	Pre	T2	N1	Neg	Neg	Pos	Grade III	Invasive Ductal
Discovery set	42.22	Pre	T1	N1	Pos	Pos	Neg	Grade III	Invasive Ductal
Discovery set	53.91	Post	T1	N0	Pos	Pos	Pos	Grade III	Invasive Ductal
Discovery set	25.67	Pre	T2	N1	Neg	Neg	Pos	Grade III	Invasive Ductal
Discovery set	65.67	Post	T1	N0	Pos	Pos	Neg	Grade III	Invasive Ductal
Discovery set	73.91	Post	T2	N1	Pos	Pos	NA	Grade III	Invasive Ductal
Discovery set	44.8	Pre	T2	N1	Pos	Pos	Neg	Grade II	Invasive Ductal
Discovery set	45.63	Pre	T2	N1	Pos	Pos	Neg	Grade II	NOS
Discovery set	55.81	Post	T1	N0	Neg	Neg	Neg	Grade III	Invasive Ductal
Discovery set	60.7	Post	T2	N0	Pos	Pos	Neg	Grade III	Invasive Ductal
Discovery set	58.02	Post	T1	N0	Pos	Pos	Neg	Grade III	Invasive Ductal
Discovery set	61.31	Post	T2	N0	Neg	Neg	Pos	Grade III	Invasive Ductal
Discovery set	20.77	Pre	T2	N0	Pos	Pos	Neg	Grade II	Invasive Ductal
Discovery set	47.85	Pre	T1	N1	Pos	Pos	Pos	Grade II	Invasive Ductal
Discovery set	50.4	Pre	T1	N1	Pos	Pos	Pos	Grade I	Invasive Ductal
Discovery set	49.51	Post	T2	N1	Pos	Pos	Neg	Grade II	Invasive Ductal
Discovery set	74.83	Post	T2	N0	Neg	Neg	Neg	Grade III	Invasive Ductal
Discovery set	50.52	Pre	T2	N1	Pos	Neg	Neg	Grade II	Invasive Ductal
Discovery set	46.57	Pre	T1	N1	Pos	Pos	Neg	Grade II	Invasive Ductal
Discovery set	67.01	Post	T1	N0	Pos	Neg	Pos	Grade III	Invasive Ductal
Discovery set	50.58	Pre	T2	N0	Pos	Pos	Neg	Grade I	Invasive Ductal
Discovery set	60.42	Post	T1	N0	Pos	Pos	Neg	Grade III	Invasive Ductal
Discovery set	71.17	Post	T2	N0	Neg	Neg	Pos	Grade III	Invasive Ductal
Discovery set	68.94	Post	T2	N1	Pos	Pos	Neg	Grade II	Invasive Ductal
Discovery set	49.58	Pre	T1	N0	Pos	Pos	Neg	Grade III	Invasive Ductal
Discovery set	46.21	Pre	T2	N1	Pos	Pos	Pos	Grade II	Invasive Ductal
Discovery set	34.56	Pre	T1	N1	Pos	Pos	Neg	Grade II	Invasive Ductal
Discovery set	44.29	Pre	T2	N1	Pos	Pos	Pos	Grade III	Invasive Ductal
Discovery set	59.99	Post	T2	N2	Pos	Pos	Neg	Grade III	Invasive Ductal
Discovery set	48.92	Pre	T1	NX	Pos	Pos	Neg	Grade III	Invasive Ductal
External validation	58.62966	Post	T1	N1	Pos	Pos	Neg	Grade II	Invasive Ductal
External validation	34.69592	Pre	T1	N0	Pos	Pos	Pos	Grade III	Invasive Ductal
External validation	71.35515	Post	T1	N2	Pos	Pos	Neg	Grade II	Invasive Ductal
External validation	57.6226	Post	T1	N1	Pos	Pos	Pos	Grade II	Invasive Ductal
External validation	62.53164	Post	T1	N0	Pos	Neg	Neg	Grade III	Invasive Ductal
External validation	26.40293	Pre	T2	N0	Neg	Neg	Neg	Grade II	Invasive Ductal
External validation	51.57415	Post	T1	N0	Neg	Neg	Pos	Grade III	Invasive Ductal
External validation	60.78201	Post	T3	N3	Pos	Pos	Neg	Grade II	Invasive Lobular
External validation	49.70747	Pre	T2	N0	Pos	Pos	Pos	Grade III	Invasive Ductal
External validation	44.90771	Pre	T1	N0	Pos	Neg	Pos	Grade III	Invasive Ductal
External validation	44.03726	Pre	T2	N0	Pos	Pos	Neg	Grade III	Invasive Ductal
External validation	76.53018	Post	T4	N2	Pos	Pos	Neg	Grade II	Invasive Lobular
External validation	41.23352	Pre	Tis	NX	NA	NA	NA	Grade II	LIN-2
External validation	43.75275	Pre	T2	N1	Pos	Pos	Pos	Grade III	Invasive Lobular
External validation	65.07478	Post	T1	N0	Pos	Neg	Pos	Grade III	Invasive Ductal
External validation	64.79022	Post	T1	N1	Pos	Pos	Pos	Grade I	Invasive Ductal
External validation	70.62744	Post	T1	N0	Neg	Neg	Neg	Grade III	Invasive Ductal
External validation	68.73782	Post	T1	N0	Pos	Pos	Neg	Grade III	Invasive Ductal
External validation	71.47841	Post	T3	N1	Pos	Pos	Neg	Grade III	Invasive Ductal
External validation	41.71248	Pre	T1	N1	Pos	Pos	Neg	Grade II	Invasive Ductal
External validation	43.94428	Pre	T1	N1	Pos	Pos	Pos	Grade II	Invasive Ductal
External validation	39.17489	Pre	T2	N0	Neg	Neg	Neg	Grade III	Invasive Ductal
External validation	44.17974	Pre	T2	N0	Pos	Pos	Neg	Grade II	Invasive Ductal
External validation	45.90178	Pre	T2	N0	Pos	Pos	Pos	Grade III	Invasive Ductal
External validation	63.4761	Post	T3	N0	Pos	Pos	Pos	Grade II	Invasive Ductal
External validation	50.50375	Post	T1	N1	Neg	Neg	Pos	Grade III	Invasive Ductal
External validation	56.18234	Post	T1	N1	Pos	Neg	Neg	Grade I	Invasive Ductal
External validation	46.93402	Pre	T1	N0	Pos	Pos	Pos	Grade III	Invasive Ductal
External validation	27.14201	Pre	T2	N1	Pos	Pos	Pos	Grade II	Invasive Ductal
External validation	47.84795	Pre	T3	N2	Pos	Pos	Pos	Grade II	Invasive Ductal
External validation	48.37677	Pre	T2	N0	Pos	Pos	Pos	Grade II	Invasive Ductal
External validation	31.68144	Pre	T1	N1	Pos	Pos	Neg	Grade II	Invasive Ductal
External validation	39.52537	Pre	T2	N0	Neg	Neg	Neg	Grade III	Invasive Ductal
External validation	51.56089	Pre	T2	N1	Pos	Pos	Pos	Grade II	Invasive Ductal & Lobular
External validation	49.53227	Pre	T2	N0	Neg	Neg	Pos	Grade II	Invasive Ductal
External validation	51.06774	Post	T2	N0	Pos	Pos	Neg	Grade I	Invasive Ductal
External validation	50.22721	Pre	T2	N0	Pos	Neg	Pos	Grade III	Invasive Ductal
External validation	63.51395	Post	T1	N1	Pos	Pos	Pos	Grade II	Invasive Ductal
External validation	72.85318	Post	T1	N0	Neg	Neg	Neg	Grade III	Invasive Ductal
External validation	50.39969	Pre	T2	N1	Pos	Neg	Pos	Grade III	Invasive Ductal
External validation	50.41887	Pre	T3	N1	Pos	Pos	Pos	Grade II	Invasive Ductal
External validation	54.44071	Post	T1	N1	Pos	Pos	Neg	Grade II	Invasive Ductal
External validation	73.51817	Post	T2	N1	Pos	Pos	Neg	Grade III	Invasive Ductal
External validation	46.00811	Pre	T2	N1	Pos	Pos	Pos	Grade II	Invasive Ductal
External validation	68.13835	Post	T2	N1	Pos	Pos	Pos	Grade III	Invasive Ductal
External validation	66.9011	Post	T2	N1	Pos	Pos	Neg	Grade II	Invasive Ductal
External validation	38.05789	Pre	T1	N0	Neg	Neg	Neg	Grade III	Invasive Ductal
External validation	74.21949	Post	T1	N1	Pos	Pos	Neg	Grade II	Invasive Ductal
External validation	67.64534	Post	T2	N3	Pos	Pos	Pos	Grade III	Invasive Ductal
External validation	31.90859	Pre	T1	N1	Pos	Neg	Neg	Grade III	Invasive Ductal
External validation	50.99964	Post	T3	NA	Pos	NA	Neg	Grade II	Invasive Ductal & Lobular
External validation	61.11341	Post	T2	N0	NA	NA	Neg	Grade II	Invasive Ductal
External validation	58.81627	Post	T3	N0	Neg	Neg	Neg	Grade III	Invasive Ductal
External validation	48.76291	Pre	T2	N1	Pos	Pos	Neg	Grade II	Invasive Lobular
External validation	39.76082	Pre	T2	N2	Pos	Pos	Neg	Grade II	Invasive Ductal
External validation	38.05803	Pre	T1	N0	Pos	Pos	Neg	Grade III	Invasive Ductal
External validation	49.89	Pre	T2	N1	Pos	Pos	Neg	Grade II	Invasive Ductal
External validation	44.47806	Pre	T1	N1	Pos	Pos	Pos	Grade II	Invasive Ductal
External validation	51.39911	Pre	T1	N1	Pos	Pos	Neg	Grade II	Invasive Ductal
External validation	64.51922	Post	T2	N1	Neg	Neg	Neg	Grade III	Invasive Ductal
External validation	67.06765	Post	T2	N1	Pos	Neg	Neg	Grade III	Invasive Ductal
External validation	51.0733	Pre	T1	N2	Pos	Pos	Neg	Grade III	Invasive Ductal
External validation	54.32592	Pre	T3	N2	Pos	Pos	Pos	Grade I	Invasive Ductal & Lobular
External validation	45.26654	Pre	T1	N2	Pos	Neg	Neg	Grade II	Invasive Ductal
External validation	55.74126	Pre	T2	N0	Pos	Pos	Pos	Grade I	Invasive Ductal
External validation	43.11197	Pre	T3	N3	Pos	Pos	Pos	Grade II	Invasive Lobular
External validation	54.93644	Post	T2	N0	Pos	Pos	Neg	Grade II	Invasive Ductal & Lobular
External validation	49.09367	Pre	T1	N1	Pos	Pos	Pos	Grade III	Invasive Ductal
External validation	34.44383	Pre	T1	N2	Pos	Pos	Pos	Grade II	Invasive Ductal
External validation	53.92635	Post	T1	N0	Neg	Neg	Neg	Grade III	Invasive Ductal
External validation	63.99327	Post	T2	N1	Pos	Pos	Pos	Grade II	Invasive Ductal
External validation	46.06049	Pre	T1	N1	Pos	Pos	Neg	Grade I	Invasive Ductal
External validation	63.59882	Post	T2	N3	Pos	Pos	Pos	Grade III	Invasive Ductal
External validation	42.90634	Pre	T2	N0	Pos	Pos	Neg	Grade I	Invasive Ductal
External validation	73.56206	Post	T1	N1	Pos	Pos	Pos	Grade III	Invasive Ductal
External validation	72.71077	Post	T2	N0	Pos	Pos	Neg	Grade II	Invasive Lobular
External validation	67.4402	Post	T1	N1	Pos	Pos	Neg	Grade III	Invasive Ductal
External validation	65.04718	Post	T3	N1	Neg	Neg	Pos	Grade III	Invasive Ductal
External validation	55.80458	Post	T2	N0	Neg	Neg	Neg	Grade III	METEPLASTIC CARCINOMA
External validation	71.71928	Post	T1	N0	Pos	Neg	Pos	Grade III	NOS
External validation	63.07586	Post	T2	N2	Pos	Pos	Neg	Grade II	Invasive Ductal & Lobular
External validation	45.61705	Pre	T1	N0	Pos	Pos	Pos	Grade III	Invasive Ductal
External validation	56.99834	Post	T1	N1	Pos	Pos	Pos	Grade II	Invasive Ductal
External validation	58.34487	Post	T1	N1	Pos	Pos	Pos	Grade II	Invasive Ductal
External validation	51.85106	Pre	T2	N2	Pos	Pos	Neg	Grade II	Invasive Ductal
External validation	49.06125	Pre	T2	N2	Pos	Pos	Neg	Grade III	Invasive Lobular
External validation	33.41451	Pre	T2	N2	Pos	Pos	Pos	Grade III	Invasive Ductal
External validation	64.89971	Post	T1	N0	Pos	Pos	Pos	Grade III	Invasive Ductal
External validation	62.40002	Post	T2	N1	Pos	Pos	Neg	Grade III	Invasive Ductal
External validation	45.67456	Post	T1	N0	Neg	Neg	Neg	Grade III	Invasive Ductal
External validation	63.71658	Post	T1	N1	Pos	Pos	Neg	Grade II	Invasive Ductal
External validation	43.70889	Pre	T2	N0	Pos	Pos	Neg	Grade II	Invasive Ductal
External validation	43.26205	Pre	T3	N3	Neg	Neg	Pos	Grade III	Invasive Ductal
External validation	47.69465	Pre	T1	N0	Pos	Pos	Neg	Grade III	Invasive Ductal
External validation	57.23063	Post	T2	N0	Pos	Pos	Neg	Grade III	Invasive Ductal
External validation	64.6668	Post	T1	N0	Pos	Pos	Pos	Grade III	Invasive Ductal
External validation	53.36477	Post	T1	N0	Pos	Pos	Neg	Grade III	Invasive Ductal
External validation	47.194	Pre	T1	N0	Pos	Pos	Neg	Grade III	Invasive Ductal
External validation	69.67437	Post	T2	N0	Pos	Pos	Neg	Grade II	Invasive Lobular
External validation	45.73439	Pre	T2	N2	Pos	Pos	Pos	Grade III	Invasive Ductal
External validation	56.28652	Pre	T2	N1	Pos	Pos	Pos	Grade II	Invasive Ductal & Lobular
External validation	49.48791	Pre	T2	N0	Neg	Neg	Neg	Grade III	Invasive Ductal
External validation	24.67	Pre	T2	N0	Pos	NA	Pos	Grade II	Invasive Ductal
External validation	51.14439	Pre	T3	N0	Pos	Pos	Pos	Grade II	Invasive Lobular
External validation	47.41819	Pre	T1	N1	Pos	Pos	Neg	Grade II	Invasive Ductal
External validation	50.52328	Pre	T2	N1	Pos	Pos	Neg	Grade II	Invasive Lobular
External validation	61.19227	Post	T1	N0	Pos	Pos	Neg	Grade III	Invasive Ductal
External validation	49.82511	Post	T1	N1	Pos	Pos	Neg	Grade III	Invasive Ductal
External validation	47.94689	Pre	T2	N0	Pos	Pos	Pos	Grade II	Invasive Ductal
External validation	84.57955	Post	T2	N0	Pos	Pos	Neg	Grade I	Invasive Ductal
External validation	75.32521	Post	T2	N0	Pos	Pos	Neg	Grade II	Invasive Lobular
External validation	59.71385	Post	T1	N2	Pos	Pos	Neg	Grade III	Invasive Ductal
External validation	42.13146	Post	T1	N1	Pos	Pos	Neg	Grade II	Invasive Ductal
