# Supplementary material for: The WID-BC-index identifies women with primary poor prognostic breast cancer based on DNA methylation in cervical samples
Source: Nat Commun. 2022 Feb 1;13:449. doi: 10.1038/s41467-021-27918-w (PMC8807602; doi:10.1038/s41467-021-27918-w)
Supplement: Supplementary file 4 — Source Data [file 41467_2021_27918_MOESM4_ESM.zip › WID-BC-source-data/suppl-data/suppl-figure-1h.csv]

type	Epi	Fib	B	NK	CD4T	CD8T	Mono	Neutro	Eosino
Endometrial cancer	0.19935342258981	0.0551597951102203	0.0329812641751615	0.0470226342367873	0.0304536779627582	0	0.0482395617194333	0.58678964420583	0
Endometrial cancer	0.25222441171113	0.0498382207400022	0.082102339693271	0.10678734291181	0.0896239639490642	0	0.113509466500855	0.305914254493868	0
Endometrial cancer	0.769572533430698	0	0.0357376548127848	0.064988681686383	0.0475646961816759	0	0.0467710908859432	0.0255135629355739	0.00985178006694135
Endometrial cancer	0.360705785364021	0.0979233408592996	0.0641860451861405	0.0747084718949713	0.100840944624327	0	0.116385568413728	0.185249843657512	0
Endometrial cancer	0.563499086519716	0.00156241050960542	0.0558199059284364	0.0815570362617798	0.0612346069662522	0	0.0867655647986407	0.143214554811953	0.00634683420361627
Endometrial cancer	0.536528546049397	0	0.0644340258163919	0.0892070901472396	0.0548491045071984	0	0.0886188560742846	0.165538708245654	0.000823669159834364
Endometrial cancer	0.298655756921834	0.00484701134092098	0.0515122418853902	0.0813192761141618	0.0563381653574333	0	0.115996767311455	0.391330781068804	0
Endometrial cancer	0.576629693536558	0	0.0626457249161137	0.0819113747249947	0.0586495348385449	0	0.0915831400692835	0.121433827140531	0.00714670477397462
Endometrial cancer	0.204109874670281	0.0505154659894067	0.0561852671971511	0.0880181962855983	0.0694610797911495	0	0.0944604474731265	0.437249668593287	0
Endometrial cancer	0.284763147993267	0.0590532653396406	0.0579862467340715	0.074551543010264	0.0523518638204622	0	0.0943466463609174	0.376947286741377	0
Endometrial cancer	0.813893909034763	0	0.0322189940795865	0.0520379892889537	0.0475988123080899	0	0.0286884191599506	0.0168202387363631	0.00874163739229312
Endometrial cancer	0.253985194884634	0.0481396288784289	0.0708286141307272	0.0811288347384078	0.0517312569259654	0	0.129344163125883	0.364842307315955	0
Endometrial cancer	0.286105703589142	0.0521932902841374	0.0436271502074795	0.061367842439315	0.0430384386065377	0	0.0617317636806773	0.451935811192711	0
Endometrial cancer	0.0855491049046212	0.0237434531749748	0.00532738177625833	0.0120300942823477	0.0142517767688441	0	0.0512653577771166	0.807832831315837	0
Endometrial cancer	0.107155666859714	0.0201016135365703	0.0215734950096469	0.0262767106506144	0.0180631504961957	0	0.0303863546937641	0.776443008753494	0
Endometrial cancer	0.510141108086636	0.0338313250192566	0.0687777002190389	0.0917554115985089	0.0632543174535061	0	0.131457528453885	0.092664988101131	0.00811762106803755
Endometrial cancer	0.599929104041473	0.0667946239479677	0.0659825347497116	0.0532482640417597	0.10875627391258	0	0.054037080422566	0.0512521188839417	0
Endometrial cancer	0.204546418976892	0.0581692609646122	0.0621877542134053	0.0820291753138901	0.0499901448616659	0	0.0475911714046832	0.495486074264851	0
Endometrial cancer	0.563108864295318	0.0253789025883253	0.0560326659971913	0.0745560710215899	0.0509870785313027	0	0.0623981677858792	0.162980886907909	0.00455736287248511
Endometrial cancer	0.239036670319229	0.0584283228033005	0.0494294402475714	0.0780687506852896	0.0607305091893506	0	0.0845248135501389	0.42978149320512	0
Endometrial cancer	0.227711661403688	0.0866280836300938	0.0582132029822482	0.0674740855719633	0.040436968989974	0	0.0893411969112725	0.430194800510761	0
Endometrial cancer	0.213036243517324	0.128004094246103	0.0635976535494018	0.0865552744704606	0.0661585350055086	0	0.0478162133131237	0.394831985898079	0
Endometrial cancer	0.268230347250464	0.0566064226069631	0.0624969065294347	0.0717057438827325	0.0708349754041253	0	0.0918074158697244	0.378318188456556	0
Endometrial cancer	0.42805945239653	0.0524621171893752	0.075476409560471	0.129971146988061	0.0746220530925632	0	0.112426629352404	0.104750094272592	0.0222320971480042
Endometrial cancer	0.0249715503339564	0.0122100004231882	0	0.00569072230603689	0.00974859364685452	0	0	0.947379133289964	0
Endometrial cancer	0.209690995763975	0.040323227760599	0.0632711131557083	0.0903207311776179	0.0645809434309815	0	0.168548311780481	0.363264676930637	0
Endometrial cancer	0.0606089304549071	0.0056604482351605	0	0.00224828355024763	0.0138501829485319	0	0	0.917632154811153	0
Endometrial cancer	0.507065482062114	0.034599508881813	0.0491327289908022	0.104182536727234	0.0952521836569609	0	0.0612832834786679	0.148484276202408	0
Endometrial cancer	0.6975426923294	0	0.0341243371084135	0.0684864250453831	0.0689743467482095	0	0.0642056079280373	0.0488993592677133	0.0177672315728429
Endometrial cancer	0.213017280683577	0.00722304343107173	0.0163985735463095	0.0561617496279699	0.0524159783168217	0	0.152442286581701	0.50234108781255	0
Endometrial cancer	0.669814016085597	0	0.0258363685325619	0.0727990275299418	0.0694404955219057	0	0.0552114751096981	0.106898617220296	0
Endometrial cancer	0.492611102988394	0.000512124413115557	0.018835334563955	0.0571667740701698	0.0856553956234462	0	0.111050412507629	0.234168855833291	0
Endometrial cancer	0.186832358839862	0.0407982745803423	0.0367308561068876	0.0482111858193585	0.0320284350348103	0	0.0748159591513978	0.580582930467341	0
Endometrial cancer	0.940511485132604	0	0.00966445996027418	0.0143552572724294	0.0121410339500892	0	0.0118933716883067	0.0102264844373301	0.00120790755896649
Endometrial cancer	0.637258175552995	0	0.0572714769819608	0.101227804821138	0.0717620397382993	0	0.085330036007646	0.0462924403218729	0.000858026576087773
Endometrial cancer	0.627734495018267	0	0.043769085943114	0.0678084971243017	0.0495868299959146	0	0.0866950105322059	0.11685964723738	0.00754643414881722
Endometrial cancer	0.946972656186684	0	0.00938159585691345	0.0140191251733885	0.00900566696590995	0	0.012110616665938	0.00693165886139969	0.00157868028976676
Endometrial cancer	0.642672884003953	0	0.0611347296900635	0.0845383311428946	0.0658609179899546	0	0.0633667680628199	0.0691529109113137	0.0132734581990005
Endometrial cancer	0.689700741346552	0	0.0469589150480663	0.0632754137652023	0.0536381969692039	0	0.0612275352266496	0.0777544794934521	0.00744471815087378
Endometrial cancer	0.584061586122896	0	0.0644426987411931	0.0950268912976683	0.0684126690222045	0	0.0784480862390489	0.0980841785192575	0.0115238900577316
Endometrial cancer	0.293670029248801	0.103596374332173	0.070987178658619	0.0752799533808419	0.0633079284057043	0	0.0842926557746996	0.308865880199161	0
Endometrial cancer	0.200789371143315	0.0422323956232337	0.0322460868122143	0.0377125734995461	0.024820479082413	0	0.0315000677638701	0.630699026075408	0
Endometrial cancer	0.813776700900619	0	0.0305184408232039	0.0468490860323536	0.0430189720988697	0	0.0333739904252307	0.0324628097197234	0
Endometrial cancer	0.28719136385176	0.0931438344588408	0.0736009700985934	0.0992154997962178	0.0912737724390366	0	0.0640300219860307	0.291544537369521	0
Endometrial cancer	0.362556346966263	0.0157818968923253	0.0546375934253089	0.0786666792685651	0.0599221817760444	0	0.0733190829397476	0.355116218731746	0
Endometrial cancer	0.687465350400431	0	0.0523934040138218	0.0764852452250579	0.0658185835246308	0	0.060355830635501	0.0404645486892455	0.0170170375113119
Endometrial cancer	0.583449631795998	0	0.0548576679209645	0.0899784981244953	0.0626535175934641	0	0.101746816252352	0.0968768001043782	0.0104370682083478
Endometrial cancer	0.130018589069994	0.0461627140062246	0.0316736816392189	0.0396118124128013	0.0305910431723722	0	0.0655475358974572	0.656394623801932	0
Endometrial cancer	0.161397827890423	0.0350223810404439	0.0263925937630791	0.0373149576736212	0.0212365165422337	0	0.0309158191773019	0.687719903912897	0
Endometrial cancer	0.123116088477154	0.0411811019469163	0.0388494991241037	0.0424238065992327	0.030520774614425	0	0.0771531035852981	0.64675562565287	0
Endometrial cancer	0.679154970400498	0	0.0500602987940948	0.0738069264983425	0.0594392002299846	0	0.0665988345491883	0.0610113815443253	0.00992838798356689
Endometrial cancer	0.0999007357033121	0.041212754071871	0.0121438194925091	0.0036830431407824	0.00487536224410135	0	0	0.838184285347424	0
Endometrial cancer	0.799447295464089	0	0.0304435025415757	0.0469737131001024	0.0360623028007056	0	0.0398600530105638	0.0314061497250563	0.0158069833579076
Endometrial cancer	0.109709234071171	0.0426170579332054	0.0252496588760754	0.0421446132549801	0.0292772151320453	0	0.0312685593937088	0.719733661338814	0
Endometrial cancer	0.219928179391678	0.0580723236208645	0.0413000740613014	0.0544862708741427	0.0440134945751006	0	0.0614836388913815	0.520716018585531	0
Endometrial cancer	0.659011806728274	0.0569349938191744	0.0500104152703851	0.0670364783404754	0.0936062179200569	0	0.0594569590432024	0.0139431288784315	0
Endometrial cancer	0.270531160830166	0.0446855468180969	0.0489888181617246	0.0635365146743336	0.0490239605922456	0	0.0715700273755045	0.451663971547929	0
Endometrial cancer	0.348478763347968	0.0914608826585817	0.0609921978324197	0.0937642505257044	0.062467449188155	0	0.101532276399591	0.24130418004758	0
Endometrial cancer	0.282816430188574	0.0313281857583677	0.0410782784753109	0.0561398622843629	0.0411716590480895	0	0.0587388877461145	0.488726696499181	0
Endometrial cancer	0.842710241139154	0	0.0283760011019826	0.0388395507886604	0.029580782812912	0	0.0326214987479145	0.0241160782519411	0.00375584715743491
Endometrial cancer	0.382410473172954	0.0767212405406268	0.0746774382965116	0.0981608132919661	0.0715077882780859	0	0.0682727907560479	0.228249455663808	0
Endometrial cancer	0.6944330225319	0	0.0410117548197469	0.0763709294382695	0.0683776334988582	0	0.0641620956125031	0.0404001575726835	0.0152444065260392
Endometrial cancer	0.183973134739173	0.0817087455342283	0.0481120570010238	0.07197699912671	0.0825402837869397	0	0.0681834133248918	0.463505366487033	0
Endometrial cancer	0.542361739232761	0.0686130790747642	0.0544772463689434	0.0867849042932339	0.0890646010684085	0	0.0725730863624889	0.0849988204727631	0.0011265231266366
Endometrial cancer	0.548244216202665	0.0158674097463739	0.0617473266030134	0.0955614998287913	0.0765256914499703	0	0.0900830908897668	0.0940720449286033	0.0178987203508161
Endometrial cancer	0.542330420703005	0	0.0570651282509265	0.0793749087924545	0.0564738667528772	0	0.0721771704550299	0.192578505045707	0
Endometrial cancer	0.435361914995455	0.0442895199819509	0.0564516754118908	0.101055657933649	0.0840636347294094	0	0.0889163621250875	0.18454108235746	0.00532015246509784
Endometrial cancer	0.6848772601211	0	0.0524622181010128	0.0821435282786575	0.0535979774593159	0	0.059664547007867	0.0575780379881624	0.00967643104388479
Endometrial cancer	0.30887440270658	0.0340407971780957	0.0550432506972304	0.0818438713413238	0.0702796107686652	0	0.120533664179048	0.329384403129057	0
Endometrial cancer	0.621126590858902	0.0475746008423339	0.0537117703587814	0.10726475283523	0.081056810078699	0	0.0445063338671973	0.0324445094257212	0.0123146317331349
Endometrial cancer	0.776188583111595	0	0.0337972014488108	0.0526657166389573	0.037373659047233	0	0.0421688285172874	0.0448601443666533	0.012945866869463
Endometrial cancer	0.781377931281143	0	0.0382374274554068	0.0545961138389598	0.0651211476723059	0	0.0279818732680053	0.0188844991354633	0.0138010073487158
Endometrial cancer	0.469225813268106	0.0167473619275664	0.0563234527633672	0.0794391333078104	0.066674943882442	0	0.0704176381323516	0.241171656718357	0
Endometrial cancer	0.285945277581362	0.100121280036704	0.0647648132111555	0.0827989137501359	0.0802820968975124	0	0.0841769776713628	0.301910640851767	0
Endometrial cancer	0.169141823548078	0.0310124745227088	0.0440252770817617	0.0783327494198241	0.0547068331712795	0	0.102566602750191	0.520214239506157	0
Endometrial cancer	0.82317753349982	0	0.0278374356234682	0.0423041444795657	0.0309378371039757	0	0.0324938596955364	0.0343857631163442	0.00886342648128972
Endometrial cancer	0.188947161240962	0.0405982253211441	0.0381474990843801	0.066266488123349	0.0658016129540451	0	0.0724992924651983	0.527739720810922	0
Endometrial cancer	0.458808448478962	0	0.0625946156499605	0.0838500619556261	0.0403191968827543	0	0.112269609177778	0.242158067854919	0
Endometrial cancer	0.216338449718106	0.0761735050369966	0.0337527886461323	0.0630496188431151	0.0579766874708086	0	0.042908361541455	0.509800588743386	0
Endometrial cancer	0.0337854952699872	0.0155737492785898	0	0	0	0	0	0.950640755451423	0
Endometrial cancer	0.0688537197160371	0.0236863677049145	0	0.00359700467952455	0.0161407157063828	0	0	0.887722192193141	0
Endometrial cancer	0.224107488461716	0.135845190795908	0.0531644688060029	0.0694437575417827	0.105473168822681	0	0.0350411949838691	0.37692473058804	0
Endometrial cancer	0.414928011565048	0.0201158199317375	0.0522364560619163	0.0662163997996116	0.0526427416574596	0	0.0898887016336828	0.303971869350544	0
Endometrial cancer	0.241967120040087	0.0805415653589491	0.0699202710181329	0.103370944910561	0.0747320066213007	0	0.18019612225493	0.249271969796039	0
Endometrial cancer	0.228776350157142	0.101011613297674	0.0197567638320764	0.0354744122855608	0.0324767390566958	0	0.00341999792968686	0.579084123441164	0
Endometrial cancer	0.226484734043081	0.0483493818191695	0.0161577478227346	0.0197498507809803	0.014844306999157	0	0.0447101455194556	0.629703833015422	0
Endometrial cancer	0.788979482557624	0	0.0382695217111658	0.0529113691584644	0.0431586014455599	0	0.0396620401174171	0.0264545107272946	0.0105644742824747
Endometrial cancer	0.335052196087678	0.0129281201885304	0.0522674793046351	0.0686117945504235	0.0515885598211645	0	0.0702499566852471	0.409301893362321	0
Endometrial cancer	0.786746916482474	0	0.0334454052502044	0.0509642751070909	0.0404594389122305	0	0.0412518837844251	0.0322635027956476	0.014868577667927
Endometrial cancer	0.351289001515118	0.0526733492122551	0.0552981714599616	0.0805207860895571	0.0677686327706789	0	0.0716280741935875	0.320821984758841	0
Endometrial cancer	0.928290843795029	0	0.012754074539478	0.0180783443722837	0.0125504023409758	0	0.0130527004808832	0.0110661893556773	0.00420744511567241
Endometrial cancer	0.884926538818906	0	0.0202521806560472	0.0305253890168473	0.0246361759119617	0	0.0232931780439036	0.0159612802119875	0.000405257340346473
Endometrial cancer	0.308005837184103	0.0540138954333612	0.0593237181454802	0.0831822094263653	0.0723983339970181	0	0.0791807050105866	0.343895300803086	0
Endometrial cancer	0.547195228288053	0.0057585876708147	0.053308086942912	0.0652138383154625	0.0478659574270761	0	0.0771213906332414	0.203536910722441	0
Endometrial cancer	0.314367062028866	0.0715511568084303	0.0350599097450438	0.0405613834376656	0.0298000545085211	0	0.0308938450980817	0.477766588373392	0
Endometrial cancer	0.759584870525038	0	0.03932636983511	0.0574180252160278	0.0394194952439097	0	0.0405226572482218	0.0540456100333479	0.00968297189834469
Endometrial cancer	0.335599231887332	0.0677635346047031	0.0573221275479123	0.097338712782444	0.0878819019534357	0	0.0741153678518024	0.27997912337237	0
Endometrial cancer	0.812364327526302	0	0.0296011287199754	0.0382291579992966	0.0350557005309478	0	0.033017952179307	0.051731733044171	0
Endometrial cancer	0.0443388937031128	0.00641426593931564	0	0	0.00428169391944716	0	0	0.944965146438124	0
Endometrial cancer	0.4469379573768	0.0307180857651153	0.0579730908907085	0.0816662535113572	0.0818210507121712	0	0.0922958208199049	0.208587740923943	0
Endometrial cancer	0.737069860759241	0.00597569831906393	0.0417810762519611	0.0564276488976287	0.0508418446940849	0	0.0368756196756588	0.0710282514023613	0
Endometrial cancer	0.876876470091437	0	0.0202403953691622	0.0315878860541445	0.0281948253911875	0	0.0190519208896863	0.0240485022043826	0
Endometrial cancer	0.937224762405786	0	0.0109112850617415	0.0163379678888391	0.0122459369335289	0	0.0140740836951411	0.00588238743602757	0.00332357657893535
Endometrial cancer	0.514382928430028	0.00723029721131875	0.053520444221632	0.076762091536732	0.0504236887998366	0	0.0826486949337941	0.215031854866658	0
Endometrial cancer	0.0398838796565456	0.0120688074182193	0	0	0.0173551140664564	0	0.0772939660235923	0.853398232835186	0
Endometrial cancer	0.236990176361025	0.0680133627490125	0.0682729704312034	0.088161338358795	0.07120128592345	0	0.137855199814389	0.329505666362125	0
Endometrial cancer	0.810626354970319	0	0.0258158429714578	0.0437376560444103	0.0332443413255545	0	0.0443639118725569	0.036854030136977	0.00535786267872481
Endometrial cancer	0.451935022028593	0.00998589896619047	0.0600424851101725	0.0859654548176333	0.0595691731184601	0	0.112115442656277	0.220386523302674	0
Endometrial cancer	0.1747984665586	0.0257784883985842	0.0351079710290651	0.0311103948823708	0.022206329830022	0	0.0967156363966114	0.614282712904746	0
Endometrial cancer	0.0571012090860189	0.0168661487633666	0.0340060973620573	0.0332002609066461	0.0427095998398373	0	0.0564162320241779	0.759700452017896	0
Endometrial cancer	0.279205493552284	0.0154223912068845	0.0714361945544609	0.102855857914823	0.0723832468771878	0	0.134837730372067	0.323859085522292	0
Endometrial cancer	0.687292689701747	0	0.0437565788450216	0.0719516833568761	0.0500374022299016	0	0.0827920850960822	0.0560199121530242	0.00814964861734705
Endometrial cancer	0.0729906201652619	0.0259859686973009	0.00646712154046749	0.00721123921255747	0.00927735126086509	0	0.0377727797289099	0.840294919394637	0
Endometrial cancer	0.591077348231643	0	0.0589662946374524	0.0871218707166035	0.0708242206295549	0	0.0974411668019757	0.083494699591673	0.0110743993910973
Endometrial cancer	0.198725166671489	0.039652018462736	0.0366803787556481	0.051895772300562	0.0381867140845655	0	0.0774041090693364	0.557455840655663	0
Endometrial cancer	0.14575887304398	0.0259547144989743	0.0350201427143194	0.0507385146191197	0.0495853035395079	0	0.159630401295105	0.533312050288995	0
Endometrial cancer	0.243073159367122	0.0575150214121237	0.0610068526080682	0.0744616598171923	0.0580168475544276	0	0.0754534559876154	0.430473003253451	0
Endometrial cancer	0.314275630120582	0.0595103858487772	0.0589703636776519	0.0808641591736033	0.0654129942080041	0	0.0760735820325399	0.344892884938842	0
Endometrial cancer	0.965854999604649	0	0.00626792818721647	0.00800887107337586	0.00552832518025262	0	0.00757785902901723	0.0061041092620909	0.000657907663397826
Endometrial cancer	0.9845075912136	0	0.00275634136548239	0.00410186301834317	0.0028913347294203	0	0.00352454908477551	0.00200788375092056	0.000210436837457972
Endometrial cancer	0.252514769098576	0.0808783340412134	0.0325905472868312	0.0437317115573525	0.0357843653903032	0	0.0767439421904803	0.477756330435243	0
Endometrial cancer	0.296786285672799	0.0680391176499386	0.0619323710009137	0.0860235662335482	0.0663503655089653	0	0.0925849712475672	0.328283322686268	0
Endometrial cancer	0.692505110363837	0	0.049758472652013	0.0747763223644759	0.0714753903388201	0	0.0556484561329599	0.0452560455944902	0.0105802025534039
Endometrial cancer	0.0543908866757202	0.000837903452065259	0	0.00511539931046434	0.0126485423415921	0	0.0902539072754772	0.836753360944681	0
Endometrial cancer	0.0653781132521125	0.0204094384666338	0.00745815595904791	0.0137014349836841	0.00908667034150371	0	0.0356262023707864	0.848339984626232	0
Endometrial cancer	0.266183876055802	0.007897330134667	0.0310457229265107	0.0348091009100167	0.0206714825369564	0	0.0565390029802129	0.582853484455835	0
Endometrial cancer	0.349390260355391	0	0.0730632475274938	0.143570363960339	0.103878389233166	0	0.144793085352889	0.169004869631768	0.0162997839389521
Endometrial cancer	1	0	0	0	0	0	0	0	0
Endometrial cancer	0.392131898933713	0.0563621104965491	0.0528990081896815	0.0759098424021305	0.0692649214430369	0	0.097513323908232	0.255918894626657	0
Endometrial cancer	0.105101586326566	0.0284541251754431	0.0118666783912727	0.0156826536202966	0.0147173257746427	0	0.0198919811732978	0.804285649538481	0
Endometrial cancer	0.333796608406796	0	0.0552163754242408	0.0766484074694419	0.0666693883998049	0	0.098701144144994	0.368968076154723	0
Endometrial cancer	0.170811062960379	0.0528246319880591	0.0265355781724051	0.0321630017272812	0.0201970718090102	0	0.0191171207506351	0.678351532592231	0
Endometrial cancer	0.511201307225506	0	0.0737147142516653	0.0965270862451773	0.0685043082834347	0	0.0933807778232265	0.144240638679213	0.0124311674917771
Endometrial cancer	0.193039484412172	0.0589149880128352	0.0502751879318778	0.0708560298202373	0.0616414983327746	0	0.0901992714334537	0.475073540056649	0
Endometrial cancer	0.443927371432274	0.06823229227308	0.0643904906739349	0.0722731322183236	0.0518519797135147	0	0.0672248847129628	0.232099848975909	0
Endometrial cancer	0.237525883819566	0.0991433203182194	0.0744661244165138	0.081963834091933	0.0722318043116016	0	0.115964946545474	0.318704086496692	0
Endometrial cancer	0.254074358599824	0.0837601715850016	0.0404926776486301	0.0480064559820983	0.0528052508017685	0	0.040861363563665	0.479999721819013	0
Endometrial cancer	0.485693285091859	0.0359924793826452	0.0619013303392697	0.0951465251885949	0.0865825304875341	0	0.0733673751175361	0.141781817276373	0.0195346571161877
Endometrial cancer	0.6038572989627	0	0.0520939440042014	0.101925627328991	0.0914667165302218	0	0.0843790110281409	0.0510483093453678	0.0152290928003768
Endometrial cancer	1	0	0	0	0	0	0	0	0
Endometrial cancer	0.188376407712227	0.0481902148009107	0.0255475519421723	0.0345372670848901	0.0286379326009711	0	0.0472986468892919	0.627411978969537	0
Endometrial cancer	0.681269640999089	0	0.0473049853790111	0.0749467028716353	0.0581723498644105	0	0.0754243240051693	0.0498675296928099	0.0130144671878749
Endometrial cancer	0.454933196577885	0.0262962130467863	0.0622727923228652	0.0929634399604525	0.0636434870141326	0	0.0915464964973398	0.208344374580539	0
Endometrial cancer	0.23953580989965	0.0502056946347246	0.0528464766037191	0.059111120806149	0.0466938025222576	0	0.0832685468066491	0.468338548726851	0
Endometrial cancer	0.0726423010136266	0.021585159595818	0.00764930821791783	0.0105796920194884	0.00730326833387251	0	0.0146529054373976	0.865587365381879	0
Endometrial cancer	0.202108214223679	0.0619482670018916	0.0448603642178602	0.0441817292792305	0.0319208939130333	0	0.0798624258522529	0.535118105512052	0
Endometrial cancer	0.726674567771675	0.00944895303942812	0.040755372159681	0.0665426821996112	0.058958556007097	0	0.0473704573942861	0.0502494114282212	0
Endometrial cancer	0.322516123639732	0.0575694870649453	0.0761110719898195	0.120514423795635	0.0990776115436417	0	0.103190914518176	0.218720358223048	0.00230000922500221
Endometrial cancer	0.186498220884455	0.0559859350403079	0.0399898343438946	0.0497076704726449	0.0455118717814329	0	0.117595615736264	0.504710851741001	0
Endometrial cancer	0.417109406717944	0.063489293968825	0.0577480739170519	0.0830774338451493	0.0613821701152141	0	0.112368120315864	0.204825501119952	0
Endometrial cancer	0.966863600345409	0	0.00593137839089106	0.00883183714050288	0.00598494399963981	0	0.00703401850891175	0.00427298351451569	0.00108123810013021
Endometrial cancer	0.700861386167591	0	0.0406325859076478	0.0576444407535746	0.0449950761073183	0	0.057369563113314	0.0968972617688797	0.0015996861816748
Endometrial cancer	0.421363150256045	0	0.0630739163640337	0.11489900550691	0.0729822101251698	0	0.122313352109958	0.202427520787181	0.00294084485070178
Endometrial cancer	0.305166509548379	0.0787692623783402	0.0520988002044371	0.0728862853651805	0.0528750937464322	0	0.0780967700594498	0.360107278697781	0
Endometrial cancer	0.44802771440185	0	0.0701926046862846	0.101750054920406	0.0723190764347721	0	0.0921740649152214	0.215536484641467	0
Endometrial cancer	0.235355882872943	0.0398600124107945	0.0419819771163287	0.0499361379029884	0.0300709112949293	0	0.0422877204656321	0.560507357936383	0
Endometrial cancer	0.870406901886397	0	0.0246986217358962	0.0301097456173326	0.0282063286829488	0	0.0230483990632778	0.0178717644901855	0.00565823852396241
Endometrial cancer	0.587831458650803	0	0.0554226118113074	0.084393985088926	0.0641872619782009	0	0.0820538501007321	0.110466005373686	0.0156448269963439
Endometrial cancer	0.428233130447629	0	0.071393597417882	0.0960937516115525	0.0636428493683986	0	0.116906642989438	0.216827423188056	0.00690260497704369
Endometrial cancer	0.340825709593887	0.0755882249400114	0.0688966221913071	0.0982753597358184	0.0768115506239316	0	0.0969303329605462	0.241401185423054	0.0012710145314442
Endometrial cancer	0.247167445387728	0.0627627339451557	0.0349277088963082	0.0469373173839432	0.0291684822941522	0	0.0377586528792517	0.541277659213461	0
Endometrial cancer	0.404505452210034	0.00701191531180836	0.0831648977093031	0.138743253210149	0.122479411407951	0.00882391311215845	0.116984867349809	0.0985786272737954	0.0197076624149922
Endometrial cancer	0.129023228187402	0.0354465367906805	0.0338304180484186	0.0914750049885754	0.0970398673406823	0	0.0875735150090853	0.525611429635155	0
Endometrial cancer	0.198688390734316	0.0711836391072418	0.0141811229723136	0.0604482012511358	0.0999973016593597	0	0.0303287839116818	0.525172560363951	0
Endometrial cancer	0.913078795783175	0	0.0298720954740507	0.0205000532806255	0.020380101018497	0	0	0.00128133180799594	0.0148876226356556
Endometrial cancer	0.342191726808065	0.0473060712420342	0.038123570713746	0.0791057706879245	0.0921344326957797	0	0.0741044944867152	0.327033933365735	0
Endometrial cancer	0.404051711217062	0.00267945702102086	0.0754019798093317	0.128794185986313	0.106095069884685	0	0.120049194564009	0.16275690056772	0.000171500949857538
Endometrial cancer	0.730662789035088	0	0.041843484021348	0.066782355371927	0.0500811144613346	0	0.0555202860249893	0.0515189188322552	0.0035910522530583
Endometrial cancer	0.265381232342138	0.0574210416764561	0.0490191275211653	0.0565155093305242	0.035181256722368	0	0.0491113879425679	0.48737044446478	0
Endometrial cancer	0.780187462645571	0	0.0369659097115562	0.0559036234257511	0.0468388157431378	0	0.0415681045992114	0.032971526619936	0.00556455725483659
Endometrial cancer	0.0746222576021241	0.0378867175770801	0.0328573257335644	0.0414958092445335	0.0401316821950279	0	0.0396367834248548	0.733369424222815	0
Endometrial cancer	0.583472796822857	0	0.0547185706492852	0.0922843728048261	0.0573287138814527	0	0.0799224170929603	0.106283834332753	0.0259892944158658
Endometrial cancer	0.622119628923265	0	0.0479045938358246	0.0951047806679815	0.0782081363844691	0	0.0545903077327763	0.101016305844645	0.00105624661103858
Endometrial cancer	0.608365663116144	0.0470673469688172	0.0414254624082929	0.0726318999639264	0.117939699309144	0	0.033012110718957	0.0795578175147181	0
Endometrial cancer	0.200741778063388	0.0255511456326319	0.0290571994865077	0.0411111479298945	0.0268047644434828	0	0.0371168337724283	0.639617130671666	0
Endometrial cancer	0.707893623578458	0	0.0444409854355835	0.0614559074642121	0.0426825467820572	0	0.0495037188591622	0.0848745705738456	0.00914864730668101
Endometrial cancer	0.702571268167102	0	0.0507894357405303	0.0749926515577116	0.0624132355053735	0	0.0548881337109289	0.0351943051124212	0.0191509702059329
Endometrial cancer	0.603997929560932	0.0479826547954258	0.0594206374007136	0.0814092042054072	0.0641384765523088	0	0.0559706652084652	0.0810737540280922	0.00600667824865523
Endometrial cancer	0.27832529581433	0.0488221676457922	0.0676482092562896	0.0794476812857345	0.0687615517733652	0	0.0748176295411541	0.382177464683334	0
Endometrial cancer	0.775368658939864	0	0.0399283954637846	0.0632403933107944	0.0476191027825551	0	0.0396907422308577	0.022797404225887	0.0113553030462572
Endometrial cancer	0.172666292510468	0.0532306506529599	0.0443155627316577	0.0560753240637722	0.0388391763835235	0	0.088883289422494	0.545989704235125	0
Endometrial cancer	0.134243794565316	0.070577506503634	0.0376551117681212	0.0486559032704914	0.0408571481971908	0	0.0620770888283931	0.605933446866854	0
Endometrial cancer	0.904489661233698	0.0271860259532525	0.0108195903871751	0.0211308387322623	0.0331618504982504	0	0.0010232899256823	0.00118757519612085	0.00100116807355846
Endometrial cancer	0.490869572197755	0.142044784076199	0.054052568777393	0.0847229984275226	0.0666154019566429	0	0.0795255915360233	0.0589978393450591	0.0231712436834049
Endometrial cancer	0.66207538827597	0	0.0455234625932873	0.0678226518260187	0.0484143584656	0	0.0582239282007	0.117940210638424	0
Endometrial cancer	0.188962666914125	0.080286512837574	0.0500778379313119	0.0768444267605269	0.0593107752214661	0	0.0924310124436618	0.452086767891334	0
Endometrial cancer	0.541256892784397	0	0.0679294357104655	0.0872982926954893	0.0696993157277278	0	0.100117557225305	0.112414382610387	0.0212841232462282
Endometrial cancer	0.563401738234245	0	0.0568296740076281	0.0872936426819629	0.0604469424207755	0	0.130391000265508	0.077484131979004	0.024152870410876
Endometrial cancer	0.121959307314923	0.0293457660958666	0.019605162863316	0.0248326415576273	0.0225533259095569	0	0.00266583622624688	0.779037960032464	0
Endometrial cancer	0.220455772921248	0.0257370564256461	0.0359987174281022	0.0568010101244771	0.045021796821804	0	0.0830991366477724	0.53288650963095	0
Endometrial cancer	0.210985125651317	0.0524639649732507	0.0286821089953705	0.0393462696882145	0.0250231454559264	0	0.0367314271950731	0.606767958040848	0
Endometrial cancer	0.183866658840768	0.0333848152416739	0.0342229014473885	0.0379410163789952	0.0323676243080909	0	0.0632856685968112	0.614931315186272	0
Endometrial cancer	0.300762047665624	0	0.0446521326590969	0.0662772717460645	0.0528736768365574	0	0.0729776634956125	0.462457207597044	0
Endometrial cancer	0.299877158924708	0	0.0784916979746292	0.142870280030179	0.102851834052868	0.0212299220532932	0.133872135289703	0.201844476173733	0.0189624955008859
Endometrial cancer	0.0955955527617196	0.0347227491796374	0.0123941626296585	0.0156523498785313	0.00770108309654986	0	0.0300207556779646	0.803913346775939	0
Endometrial cancer	0.0840540327080833	0.0239476149063068	0.00220428402377606	0.000185594048560552	0	0	0	0.889608474313273	0
Endometrial cancer	0.641264069285662	0	0.064048594452149	0.0888934817214234	0.079447807325994	0	0.0784305433480911	0.0347317466919068	0.0131837571747735
Endometrial cancer	0.350820979703545	0.0218166033785836	0.0503855935454879	0.0757610716429862	0.0661225666444818	0	0.127666045323037	0.307427139761878	0
Endometrial cancer	0.0647616464018087	0.0294640741536095	0.0259339315514682	0.0329856621269697	0.0321241603381144	0	0.0668223193041207	0.747908206123909	0
Endometrial cancer	0.626098751154049	0	0.0540267083969544	0.0814885407659103	0.057383180994402	0	0.0817026341387842	0.0993001845499003	0
Endometrial cancer	0.337143934231855	0.0291390970128405	0.0546927188902985	0.0676758015157911	0.0485181302169606	0	0.0745982280489938	0.388232090083261	0
Endometrial cancer	0.871555963391958	0	0.0199087839639169	0.0370363785138011	0.0230430824708106	0	0.028512762385453	0.0167325166927086	0.00321051258135167
Endometrial cancer	0.909272691790225	0	0.0162090144858126	0.0264449240091459	0.0165528310152134	0	0.0180801874653329	0.0100295987668334	0.00341075246743687
Endometrial cancer	0.498582277139302	0.0270075866415259	0.0581475314356688	0.0905739467995709	0.071821297024718	0	0.103847263960617	0.150020096998597	0
Endometrial cancer	0.487329515212352	0.0208758563711892	0.0808831946760174	0.126084640003415	0.0683854197517511	0	0.122057171438996	0.0743841788832695	0.02000002366301
Endometrial cancer	0.412707168560429	0.0129598430431532	0.0647835016520147	0.0824699371302092	0.052239107219713	0	0.0926353096586092	0.282205132735872	0
Endometrial cancer	0.494932991554945	0.00490563958244621	0.0669567860248024	0.109550672033838	0.0998788553619506	0	0.0932971217499023	0.109959721131199	0.020518212560917
Endometrial cancer	0.544406761446487	0	0.0654253910636786	0.0846711820536814	0.0781397551535368	0	0.0990161114645257	0.127446736481574	0.00089406233651732
Endometrial cancer	0.33856203591584	0.0212352733690608	0.0646470588927435	0.109768560131148	0.0987723306875435	0	0.0995797809328259	0.267434960070839	0
Endometrial cancer	0.244323626170248	0.144500245026446	0.0359767109582927	0.0971778111009087	0.126672704797096	0	0.0261783343425846	0.325170567604425	0
Endometrial cancer	0.748824154305104	0	0.04275305200219	0.0628765998238776	0.0480428389804008	0	0.0467112334520122	0.0430275814848995	0.00776453995151558
Endometrial cancer	0.277239072056973	0.00449928760955604	0.0367078885058196	0.050090133758821	0.0289089042103626	0	0.0768587846808452	0.525695929177623	0
Endometrial cancer	0.166562455645892	0.0425712441623473	0.0349370807956114	0.038810082969367	0.0304086756277573	0	0.0786194661051596	0.608090994693865	0
Endometrial cancer	0.092060783623217	0.051471643892541	0.0307456986213696	0.0345615481108947	0.0360471604599395	0	0.0302523227505054	0.724860842541533	0
Endometrial cancer	0.375688801897117	0.0649876365547258	0.0601752320485794	0.0751876541251308	0.0570873371772313	0	0.0823204772843195	0.284552860912896	0
Endometrial cancer	0.775055398653251	0	0.0362073846964868	0.0566519099927585	0.0359111011871977	0	0.047157883087833	0.0336125414381539	0.0154037809443193
Endometrial cancer	0.106417895822898	0.0291256350452105	0.0333523131948507	0.0409315796169919	0.0379919163430376	0	0.173998629326478	0.578182030650533	0
Control	0.120163608534239	0.037076405675863	0.0199254827692169	0.0197578338039076	0.01216780608294	0	0.00905770836933838	0.781851154764495	0
Control	0.828912236870871	0	0.0275360869307607	0.0390976904005124	0.0291795115799	0	0.0282496192010037	0.0399672431295873	0.00705761188736513
Control	0.213714491289335	0.0460053134961222	0.0604022782138156	0.0632317789291054	0.0455969332762571	0	0.086532403091634	0.48451680170373	0
Control	0.191182066756049	0.0444282689533949	0.101411843810691	0.096393575028886	0.0758163399493672	0	0.104715012121956	0.386052893379656	0
Control	0.988352796099723	0	0.00203461186677327	0.00320836246859148	0.00227311338209697	0	0.00213399259464739	0.00161317875838501	0.000383944829782553
Control	0.577724334387698	0.0258360938866431	0.0525464718901351	0.0771750462096013	0.0575779679958321	0	0.0639282820257174	0.145211803604373	0
Control	0.280240280123452	0.0267568451149137	0.0471368185277118	0.0557454490877053	0.030024349679846	0	0.0558314530989313	0.50426480436744	0
Control	0.723810273453815	0	0.0434127107901362	0.0606793345460963	0.0508479481962706	0	0.0540279461887195	0.0584240555967593	0.00879773122820273
Control	0.792846741827818	0	0.0323849538000979	0.0456790913673849	0.0318926253290935	0	0.0377623167746551	0.0518592009256037	0.00757506997534643
Control	0.562304313853376	0.0078817982706927	0.0521905944220624	0.0714923974480623	0.0560398066601564	0	0.0637131092322861	0.186377980113364	0
Control	0.634740375178341	0.0487739787855692	0.0492778228858676	0.0788733367052833	0.078101379548297	0	0.0580333365435777	0.0441470439210682	0.00805272643199567
Control	0.166261639130839	0.0507856122084479	0.0476772277902239	0.0526461359774639	0.0274720724703395	0	0.0632373853297028	0.591919927092982	0
Control	0.612830917972578	0.00652937342900587	0.0527583347834351	0.0734913962855374	0.0583959312349659	0	0.0675792052399519	0.128414841054526	0
Control	0.788450592438691	0	0.0324326126425118	0.0529613229942783	0.0357187933516571	0	0.0400033256295987	0.0413656691646768	0.00906768377858625
Control	0.956527587834102	0	0.00801082289269404	0.0117729597899056	0.00885476607340446	0	0.00929697666590804	0.0046071308467111	0.000929755897275098
Control	0.679485815565726	0.000235565546005422	0.0457758861783726	0.0665961638223837	0.0533816086862504	0	0.0566087390062099	0.0903052587971089	0.00761096239794312
Control	0.344034212228888	0.0505935357953276	0.054061152022952	0.0676005212553076	0.0437067026563557	0	0.050656906017411	0.389346970023758	0
Control	0.100318029136457	0.0381394274772466	0.0235054035644992	0.0107617487814242	0.0140118907748911	0	0.0584208647894756	0.754842635476006	0
Control	0.593802849981257	0.0274314996584207	0.0573740706379603	0.0709094978136569	0.051140138456825	0	0.066955480615589	0.132386187241404	2.75594886943095e-07
Control	0.656054137237397	0.0190512998440529	0.057618355018677	0.0886167778593206	0.0645502112691598	0	0.057772811954047	0.0474023603250137	0.00893404649233211
Control	0.534876159381633	0.0551892681491773	0.0566807945428422	0.0802147769855148	0.0603407744894598	0	0.0625758962293062	0.150122330222066	0
Control	0.0724879934973526	0.0300736579006096	0.00128492881057319	0.00183723124837683	0.0149005348073847	0	0.0150511667103935	0.864364487025309	0
Control	0.772373150168566	0	0.0381139497605475	0.0547650720986664	0.0440429329340861	0	0.0399102179692718	0.0471805202202443	0.00361415684861795
Control	0.96770772502243	0	0.00539176701909002	0.0081256540441678	0.00629460475909395	0	0.00631655748186686	0.0058054592471003	0.000358232426250993
Control	0.302006762418302	0.0264138154230116	0.0495723456812259	0.0621094352382321	0.0377789630854692	0	0.0588977751313817	0.463220903022378	0
Control	0.0917270253904485	0.0248575358336414	0.000688287088352914	0	0.0018628176995473	0	0.00489868818961951	0.87596564579839	0
Control	0.176854357280282	0.0419687120803954	0.0348023068781296	0.0342939848490002	0.0252712158656234	0	0.0448625790529949	0.641946843993575	0
Control	0.0827661388327726	0.0211686044825736	0	0	0.00542561544545948	0	0.0150439202745125	0.875595720964682	0
Control	1	0	0	0	0	0	0	0	0
Control	0.812529399634394	0	0.0309297311405201	0.043762364917845	0.0328825255937135	0	0.0370751608186202	0.0390937415022632	0.00372707639264422
Control	0.663215033995261	0	0.0552537404699647	0.0772881644069133	0.0577376860892009	0	0.0599359300682301	0.082812911533653	0.00375653343677647
Control	0.442579143471796	0	0.0509974104385386	0.0907669997114364	0.0762589084586714	0	0.280587450177466	0.0364063537783819	0.0224037339637104
Control	0.51259846318752	0.0487400997414267	0.0636651826655894	0.0806489640157399	0.0655717205924635	0	0.0591729049252712	0.169602664871989	0
Control	0.213452380312824	0.0680563626701819	0.044389094568924	0.0471703951328792	0.0300128498248981	0	0.0648746543010628	0.53204426318923	0
Control	0.769325588239351	0	0.0360916328643043	0.0500492228610904	0.0380099609979897	0	0.0439403862688197	0.0530968026859208	0.00948640608252386
Control	0.373108297870618	0.0338071665993909	0.0575868710897313	0.0717169887980957	0.056136118939561	0	0.0782026021151794	0.329441954587424	0
Control	0.364834740011534	0.0276034998861367	0.0445654310630914	0.0605754435443645	0.041952788015596	0	0.0615747093422374	0.39889338813704	0
Control	0.507390369163148	0.0240995642542227	0.0608924682746813	0.0740223027292536	0.0511898557646636	0	0.0956242925318891	0.186781147282142	0
Control	0.696741515719308	0	0.0469082309186354	0.0613349799660405	0.0449706878639467	0	0.0557744424842467	0.092469953805374	0.00180018924244816
Control	0.961961533452556	0	0.00647421295811403	0.00910133786603189	0.00737254050722021	0	0.00727371077413114	0.00772938345773394	8.72809842130059e-05
Control	0.708712889555147	0	0.0460120742988294	0.0655540405631073	0.0474131389193496	0	0.0596699179224491	0.0726379387411176	0
Control	0.445193664844379	0.0431766463463987	0.0487160448445424	0.0726270726929626	0.0458482964765734	0	0.0621657014148013	0.282272573380343	0
Control	0.576984267260163	0.0104578757784879	0.0524439489920018	0.0757190629848722	0.0579196745922029	0	0.0470952417191425	0.17937992867313	0
Control	0.255725984221029	0.0553973217193857	0.0380529628443279	0.0492243286247016	0.0324172971037034	0	0.0767155108450517	0.492466594641801	0
Control	0.866672596955127	0	0.0229996737529836	0.0318524423250327	0.0248302684628487	0	0.0261630397995497	0.0252998482694194	0.00218213043503922
Control	0.977427843274485	0	0.00386256203674806	0.00554244834043583	0.00385401548760678	0	0.0049234398461437	0.0030431611942868	0.00134652982029346
Control	0.46663562304608	0.0400436050329093	0.056318202483013	0.0800694139287746	0.0601613469963291	0	0.0620252904452103	0.234746518067683	0
Control	0.175055151123708	0.0576020267248038	0.0327122523150342	0.043523786532764	0.0287014478332675	0	0.0532983540864669	0.609106981383956	0
Control	0.451946468432958	0.0207039405706642	0.071433934203783	0.09361795890931	0.0676544955295415	0	0.0690855662439179	0.219634308751529	0.00592332735829666
Control	0.185421315539714	0.0336914622213315	0.0371058862330213	0.0486566968415931	0.0212029501100233	0	0.0457743712866943	0.628147317767622	0
Control	0.781519876339677	0	0.035561620545843	0.0484765541625792	0.0328875197612111	0	0.0382681366429174	0.0517341721610197	0.011552120386753
Control	0.64133013932193	0.0606014435033062	0.0439753874287506	0.0574847113558667	0.0463333776824918	0	0.0601872088805238	0.090087731827131	0
Control	0.904242495995196	0	0.0162191773331183	0.0221490417914758	0.0184299487561852	0	0.0193936661764121	0.0187832771590339	0.000782392788579144
Control	1	0	0	0	0	0	0	0	0
Control	0.499808175758939	0	0.0593731784852511	0.0851649499801812	0.0633953537072994	0	0.102431142049068	0.18914709478389	0.000680105235370628
Control	0.457276255527352	0.0371643529282003	0.0516799207489681	0.0716447042086839	0.0571099188847679	0	0.0633187528177779	0.261806094884249	0
Control	0.734002924334716	0	0.0430745942331975	0.0594044140284442	0.0443049494931661	0	0.0459924765368053	0.0700058931320702	0.00321474824160041
Control	0.670656051464636	0	0.0443550066217729	0.0737774035000724	0.0613719354014809	0	0.0599635698328612	0.0689423832234546	0.0209336499557218
Control	0.714193068500326	0	0.042468640703491	0.0575553432063216	0.0452011845636526	0	0.0525145590589971	0.0799805707573344	0.00808663320987755
Control	0.374222602157818	0.00433388041600275	0.0607810189432966	0.0974035608727221	0.0655879763727584	0	0.203798350178134	0.176584275088808	0.0172883359704607
Control	0.613859888019119	0	0.0470475770474257	0.0636548718522573	0.046986718319969	0	0.0592911340753803	0.169159810685848	0
Control	0.583089450136778	0.015848851003449	0.0588447818280649	0.0728395557567744	0.0563634534943685	0	0.0680681646865699	0.139227775858878	0.0057179672351171
Control	0.226395601821987	0.0427421464582264	0.0427505777332615	0.0480369548086781	0.0395335013946267	0	0.0503159193767884	0.550225298406431	0
Control	0.840247537830732	0	0.0255862572701809	0.0355827400201745	0.0267719399238907	0	0.0309947175972035	0.040816807357818	0
Control	0.667929967082731	0	0.0451428729654809	0.0664109772546057	0.0501807680466651	0	0.0560397983746993	0.114295616275818	0
Control	0.10567012915448	0.0246157889674938	0	0	0.0137081136936372	0	0	0.856005968184389	0
Control	0.60349338565857	0	0.022563131845469	0.0536082032953297	0.0672577420138217	0	0.0592470481176006	0.193830489069209	0
Control	1	0	0	0	0	0	0	0	0
Control	0.419783492605658	0.0557534356057733	0.053613932059718	0.120898940772092	0.13163745040354	0	0.0815349457065829	0.136777802846635	0
Control	0.600863622935913	0	0.0354670112527256	0.0863023941127641	0.0741095574423907	0	0.0841907922778698	0.111474172956899	0.00759244902143771
Control	0.55800584890605	0.0452880541553299	0.0233800003137944	0.0548819455296102	0.0566240776494429	0	0.0531254947531832	0.20869457869259	0
Control	0.107146357819877	0.0192043922645637	0	0.00191055345502147	0.0206496236893711	0	0.0326549467863693	0.818434125984797	0
Control	0.981077271379062	0	0.00274362947814125	0.00488224477351949	0.00518335741853832	0	0.00316105337307062	0.0021787747405028	0.000773668837165359
Control	0.146452229250185	0.0171013673426322	0	0.0317395695228345	0.0737922285748014	0	0.107918811021933	0.622995794287614	0
Control	0.935046080235775	0	0.00681186205859278	0.0127473059334184	0.0137581564426408	0	0.011959027737161	0.0196775675924123	0
Control	0.259234452638732	0.0589640719164978	0.0505945418634891	0.0536955546492878	0.0442328916688763	0	0.106484262293956	0.426794224969162	0
Control	0.741403467632828	0	0.0422880543142384	0.0547677208057216	0.0378688730433055	0	0.0484280465846859	0.0658273046680235	0.00941653295119662
Control	0.814770520405251	0	0.0285114772402684	0.0476093292091876	0.0334953330494688	0	0.0351432244373794	0.0342939231003312	0.00617619255811306
Control	0.144472306251237	0.0316055539407849	0.0224394295199916	0.0313062271022729	0.0207926542070888	0	0.0522112186062482	0.697172610372377	0
Control	0.170231312332512	0.0488984008999717	0.0239016612593404	0.021501901033943	0.00990551420401381	0	0.0408307255806794	0.68473048468954	0
Control	0.518782963686921	0	0.067053406545984	0.0847302820960373	0.0646376970397385	0	0.0891248314281158	0.16102905870796	0.0146417604952441
Control	0.934903288481453	0	0.0118762504743359	0.0182668524056591	0.0135698225725813	0	0.0130969522272033	0.00521483324123089	0.00307200059753634
Control	0.567216143302672	0.059992844827628	0.0578331389313683	0.0752306341814629	0.06621708044519	0	0.0894020271808581	0.0841081311308212	0
Control	0.50416158863462	0.00613781358255356	0.0602756300034534	0.0710178271054536	0.049406029225081	0	0.0769706613928877	0.232030450055951	0
Control	0.745281699485992	0	0.0384139384317351	0.0557568903956776	0.0433963741915545	0	0.0506675254402761	0.0636330029672539	0.00285056908751105
Control	0.726909127062853	0	0.042584108591031	0.058855877359716	0.0470601842176938	0	0.0526126666344752	0.0719780361342308	0
Control	0.682876931846282	0	0.0447397466099233	0.0642707789984856	0.045041709432236	0	0.0797739940966818	0.0796762320365646	0.00362060697982668
Control	0.414212669352067	0.0579146193356496	0.0565339258833539	0.0764595242551521	0.0582529018613091	0	0.0863808852407541	0.250245474071714	0
Control	0.938145679181645	0	0.009936248269206	0.0178627810953325	0.0134064294445352	0	0.0125152150712595	0.00500303632059342	0.00313061061742806
Control	0.0910230986631197	0.023484662373256	0	0	0.00454958808885927	0	0.0197098172423003	0.861232833632465	0
Control	0.286373666699998	0.0782452196070175	0.0634242379319146	0.0853451484091849	0.0743097383134183	0	0.106461138488629	0.305840850549838	0
Control	0.621564284428471	0.0505361742610329	0.0532376681735475	0.0801071198729015	0.0628177317403515	0	0.05871311581411	0.0619697183879063	0.0110541873216794
Control	0.351254577152837	0.0604010813648675	0.0410843879025205	0.0599673264573648	0.053684676883226	0	0.0526310385882072	0.380976911650977	0
Control	0.277415208212613	0.0466599398962469	0.0404366459583254	0.0505139909525676	0.037017718842123	0	0.0454703943340062	0.502486101804118	0
Control	0.415669134032651	0.0271346064284502	0.0700255821382277	0.0967101206786475	0.0680131136166062	0	0.0853085215482003	0.228104917622776	0.00903400393444077
Control	0.92767522031869	0	0.0131438061961375	0.0165087608571829	0.0151740887084668	0	0.0123853952027606	0.015112728716762	0
Control	0.487175493735264	0.0123319712408986	0.056542522077224	0.0719457325832473	0.0504644312224692	0	0.0637745403702558	0.257765308770641	0
Control	0.373932051537666	0.0165955253642905	0.0538559340305136	0.0542001966636898	0.0327784994266369	0	0.0747936249708954	0.393844168006307	0
Control	0.706710103232671	0	0.045106791617168	0.0605868217368993	0.0467923059216422	0	0.044549964896857	0.0962540125947623	0
Control	0.947609665122741	0	0.00891959976686886	0.0120715212504093	0.0105600180563625	0	0.0103286339965961	0.00889044459771613	0.00162011720930573
Control	0.143413169265831	0.0280077983124891	0.0257964216278303	0.0275454059877124	0.0211716077913324	0	0.0295208370145482	0.724544760000256	0
Control	0.574262535379855	0	0.0579039751565557	0.0705590164387224	0.0547801430804248	0	0.0663960881432406	0.176098241801201	0
Control	0.632294014680408	0	0.0496272057059997	0.0708672574758148	0.0578349247250311	0	0.0554491933966434	0.133927404016103	0
Control	0.378175394870026	0.0306058591401443	0.0412585495079002	0.0620960613824726	0.0550479884396058	0	0.0596626880193754	0.373153458640475	0
Control	0.295550149307459	0.059455671385396	0.0410606576861723	0.0585859085275058	0.0407618449506788	0	0.0465641111228487	0.458021657019939	0
Control	0.257569328994176	0.038061097017555	0.0467934445263776	0.0570349021686825	0.030340415979784	0	0.0390523232569693	0.531148488056455	0
Control	0.45097118366672	0.0125514954604409	0.0670789273850685	0.100047088805183	0.0713127511371675	0	0.108542865784723	0.178990782364243	0.0105049053964543
Control	0.770687548710997	0	0.037001061697751	0.0512375711773258	0.0387495337591651	0	0.0469728262745327	0.0532226100670601	0.00212884831316823
Control	0.322554234556588	0.0526058667614441	0.0583727553114232	0.0877798688848931	0.0575236567280814	0	0.0862039683825321	0.334959649375038	0
Control	0.719467792119905	0	0.0400794284154471	0.0569480429873387	0.0465411684642191	0	0.0464132896804684	0.090381050471486	0.00016922786113548
Control	0.587985988532152	0.0185936175332416	0.0514378455817483	0.0783075386536232	0.0609249281214331	0	0.0606315606556014	0.1421185209222	0
Control	0.0518520927634443	0.0175690394970133	0	0	0.00436922119256318	0	0	0.926209646546979	0
Control	0.202755617259355	0.0499422467227074	0.0489953134665854	0.0594808694579603	0.0380819942904805	0	0.0828332999214179	0.517910658881493	0
Control	0.159522483407754	0.0339751979592432	0.0271447386984939	0.0295000417689448	0.0225393063848784	0	0.0867024606158056	0.64061577116488	0
Control	0.373017718954483	0.0524335185448441	0.0627713314819881	0.0812898727924333	0.0627316939651684	0	0.066549886282529	0.301205977978554	0
Control	0.912836637508382	0	0.0146618370593314	0.0239584724069189	0.0198191616629224	0	0.0187719433433109	0.0089971643083248	0.000954783710809712
Control	0.394106424729686	0.0630096629353491	0.0563289233838404	0.0826801121074018	0.0687515974808116	0	0.076411993347274	0.258711286015637	0
Control	0.0642929065761632	0.0203784321638067	0.000555062093913384	0.00299758867677587	0.00196921383504875	0	0.0036417110052359	0.906165085649056	0
Control	0.263877149547751	0.076097695968385	0.0578902453568155	0.0695952503991496	0.0473387430286955	0	0.0539133197694832	0.43128759592972	0
Control	0.747103876108606	0	0.0320010867804525	0.0529280797006591	0.0447701382230513	0	0.0455353879915006	0.0776614311957303	0
Control	0.99180320290871	0	0.00137220784200884	0.00196024983668215	0.0014815217169126	0	0.00171833783283889	0.00160696596369699	5.75138991502744e-05
Control	0.242038577304119	0.0602349130582881	0.0374626447344652	0.0530859321652795	0.0301040871568963	0	0.034701302909994	0.542372542670958	0
Control	0.557102971131331	0	0.0555180135801203	0.0726123819281257	0.0548121646760224	0	0.073281783610512	0.186672685073889	0
Control	0.366506607726868	0.0431225611277987	0.051180319795232	0.0633228743145116	0.0493566522207808	0	0.0536383177091727	0.372872667105637	0
Control	0.309471794474483	0.0432375563184896	0.0614793876456446	0.0714367566389872	0.0434772936280578	0	0.0923670994367919	0.378530111857546	0
Control	0.549005294960838	0.101344603937972	0.0512073923453405	0.0603801854079807	0.0447313396854512	0	0.0443740459732124	0.148957137689206	0
Control	0.122155365405921	0.0431604421990022	0.0260639693292302	0.0262922202278218	0.0167132745210477	0	0.014433216317811	0.751181511999166	0
Control	0.147549589935103	0.0396075177998452	0.0217960148413312	0.0226812170902192	0.0211142170986077	0	0.0351517957861935	0.7120996474487	0
Control	0.906814894495559	0	0.0159903676281752	0.0267386778474978	0.0183488689631827	0	0.0186808547568386	0.0117525319853906	0.0016738043233556
Control	0.193025050978747	0.0358161738355978	0.0292717619763603	0.0345612424365752	0.0222904966255449	0	0.0299551678319344	0.655080106315241	0
Control	0.456044556620034	0.00533088537337601	0.0576534832633885	0.072654077098592	0.0542329919079059	0	0.061547918357263	0.29253608737944	0
Control	0.153580516998633	0.0452440478225056	0.0159448621184532	0.0194254410014092	0.011674028701023	0	0.0450192620325388	0.709111841325437	0
Control	0.693627602129413	0	0.0413053762489743	0.058772468547273	0.0449674352928372	0	0.0538814343373716	0.104989281266232	0.00245640217789935
Control	0.329650121376809	0.0473775472743674	0.04557356653523	0.0567059991981725	0.0484078329182507	0	0.0525991133533674	0.419685819343803	0
Control	0.381194146510674	0.0471597994072649	0.0533446299664378	0.0676031788631057	0.0642538119751515	0	0.0685713513755217	0.317873081901845	0
Control	0.177583808567531	0.0354637459748616	0.0246809525820514	0.0333271652270615	0.0218192659730631	0	0.0226352819484547	0.684489779726977	0
Control	0.195011645976089	0.0677719786173406	0.0395592622745259	0.0474134180080442	0.0443191536343138	0	0.0336525260380379	0.572272015451648	0
Control	0.532593469320121	0.00550785524355243	0.0479248721432264	0.0725080700760827	0.0625173677680553	0	0.0548588634011488	0.224089502047813	0
Control	0.360832978428322	0.0490315346287552	0.0500410794668041	0.0610474146303638	0.0474599664006641	0	0.0711949773936796	0.360392049051411	0
Control	0.276174119715396	0.0679232080629827	0.0567560686503362	0.0627263770821785	0.0510164777496494	0	0.0998968850842485	0.385506863655208	0
Control	0.352499183159069	0.0275775115496959	0.0493293544121152	0.0676210757241341	0.0446249703624372	0	0.0701732742394591	0.38817463055309	0
Control	0.407950635812114	0.00304399387818837	0.065368325563019	0.103554910902444	0.0923243692283741	0	0.108232613678249	0.219525150937612	0
Control	0.774968118357257	0	0.034946384495475	0.0603637774225936	0.0459203601643513	0	0.0435749417931065	0.0231870184497468	0.0170393993174702
Control	0.287233453329527	0.0430600683600625	0.044339218711601	0.0606147599500219	0.0459678088807442	0	0.0784585839101658	0.440326106857877	0
Control	0.348927798734749	0.0348167225245434	0.0533577305803164	0.0679984291702256	0.0473923964919248	0	0.0644296539792929	0.383077268518948	0
Control	0.057049178156503	0.0125664795229157	0.0142804578166395	0.0126877512743084	0.0111919015045653	0	0.0113886261493373	0.880835605575731	0
Control	0.227410240486929	0.0494259356222985	0.0315124256600483	0.0421401017262897	0.0316231333786657	0	0.0448403246993205	0.573047838426449	0
Control	0.543780532268558	0	0.0727427518432356	0.0930519443856978	0.0762887829296058	0	0.0867504262927959	0.106030782316708	0.0213547799633987
Control	0.795166390269716	0	0.0315091442315356	0.0497143806338515	0.0395819190295699	0	0.0535362759450817	0.0202774037396933	0.0102144861505518
Control	0.0517815012369962	0.0118210977235164	0	0	0.0037826115534586	0	0.00172024203689465	0.930894547449134	0
Control	0.979826065493791	0	0.0036092878167631	0.00483108982494793	0.00367114796422039	0	0.00422350428623004	0.00303369146115396	0.000805213152894024
Control	0.208400629749776	0.0576470246773389	0.0288505645638216	0.0358014828853767	0.0255469070855739	0	0.0611533662764364	0.582600024761677	0
Control	0.859402855442962	0	0.0228695021563959	0.0334988027204264	0.0307325931971529	0	0.0252290358704836	0.0265610949552104	0.00170611565736888
Control	0.140523384708566	0.0425917898170264	0.02530145374632	0.0356940676279162	0.0266897887260945	0	0.0544106497400595	0.674788865634017	0
Control	0.480009065986152	0	0.0500331396437841	0.0750073793312587	0.0578271978964452	0	0.104796509113691	0.232326708028669	0
Control	0.194447348700421	0.0823260078248797	0.109396356894428	0.122623547320801	0.131661143125081	0	0.0921315283939724	0.267414067740416	0
Control	0.219091667269155	0.0701237483014504	0.07223034595712	0.0781218893857672	0.0678474864663651	0	0.0852631741862177	0.407321688433924	0
Control	0.454334585231894	0.0387186219604401	0.0644415702676725	0.0886257819623315	0.0768957587204631	0	0.0755389331926627	0.201444748664536	0
Control	0.549086390038373	0.113263918104744	0.0601452072934326	0.0776903767739801	0.0941400473094772	0	0.0510232046725453	0.0546508558074485	0
Control	0.852892487550406	0	0.02310034081331	0.0335661994785236	0.0302024083728757	0	0.0274581211059208	0.0261109680098991	0.00666947466906504
Control	0.69697128912208	0.0306096026512539	0.0437884444821176	0.0655264865531858	0.0539234027541018	0	0.0446551427862935	0.057559518889678	0.00696611276128902
Control	0.0730916355443413	0.0173972792554447	0.00714954672774682	0.0127377115345983	0.00974523387560731	0	0	0.879878593062262	0
Control	0.48266008043231	0.02103267057681	0.0515049245689127	0.0707041063215566	0.0572491501138385	0	0.0714260156336029	0.245423052352969	0
Control	0.668070531820627	0	0.0519251064390928	0.069988585017348	0.0515900014435376	0	0.0600015211333226	0.0958016079536162	0.00262264619245581
Control	0.710580513729036	0	0.0415218477586962	0.0588145228102576	0.0490443760281822	0	0.050567370002578	0.0833836354192111	0.00608773425203877
Control	0.551279037957111	0.00787051499744819	0.0597970034580398	0.092204586604991	0.0762743600412461	0	0.0791880077175808	0.125220031782854	0.00816645744072895
Control	0.679953569813565	0.00418257259410408	0.0430106024116415	0.0607140508411096	0.0503814498595903	0	0.0456572661861621	0.106938818984484	0.00916166930934303
Control	0.607868466781884	0.0314785336033617	0.0487259163775253	0.0727373986363628	0.0631970154806226	0	0.0767105513469555	0.0893710175987886	0.00991110017449963
Control	0.637424227042297	0	0.0444243207902226	0.0665803135896123	0.0470897961338957	0	0.0492662695023504	0.155215072941622	0
Control	0.333204336731458	0.0579893309048144	0.0450445360736647	0.0621392735071719	0.0514653704852985	0	0.0423133382395701	0.407843814058022	0
Control	0.744274997605667	0	0.0373789468803823	0.0496331770669266	0.0351955691903947	0	0.043294032091537	0.0902232771650924	0
Control	0.221159095329254	0.0283821160024455	0.0271998897423457	0.0392211709739831	0.0349849798053511	0	0.0201767958785839	0.628875952268037	0
Control	0.718947853666017	0	0.0397960564268783	0.0545293420129388	0.0454575648450972	0	0.0412856211796965	0.0969428377050243	0.00304072416434828
Control	0.0753958778611697	0.020068830390757	0.00114917104675916	0.00329898989277752	0.00710589229394116	0	0.0028664303832617	0.890114808131334	0
Control	0.17676093899836	0.0460187729351497	0.0244118096471618	0.0361553790173868	0.0338334013515443	0	0.0322045703088049	0.650615127741593	0
Control	0.819569056809485	0	0.02843250759412	0.0416481997499883	0.0348235293535883	0	0.0356701351805567	0.0334290789203473	0.00642749239191411
Control	0.38438721826831	0.0272432951273577	0.0595150231792509	0.08722796464334	0.0602191961798141	0	0.105832838753362	0.275574463848565	0
Control	0.866035428327226	0	0.0239961925352776	0.0318847309909643	0.0225726910372967	0	0.0274399693416484	0.0219270126521324	0.00614397511545446
Control	0.673958572660533	0	0.0432768589560996	0.0601210696093918	0.05091491405151	0	0.0517144134127495	0.120014171309717	0
Control	0.0363546764861259	0.0144188795540213	0	0	0.00549212628303393	0	0	0.943734317676819	0
Control	0.120435979304274	0.0354373454139571	0.0144366196789843	0.0192549809882062	0.00887449062572471	0	0.0290243057782926	0.772536278210561	0
Control	0.200821022653469	0.036557061128422	0.022523530038107	0.0373196271252451	0.0301120456488124	0	0.0876790875710827	0.584987625834862	0
Control	0.236521059114725	0.0569311538643159	0.03678296500354	0.0490226947426026	0.0323383207172465	0	0.0376626738046422	0.550741132752928	0
Control	0.394183737091408	0.0402667387830694	0.0571245245388221	0.0790867928339433	0.0607496278782922	0	0.0854689557364945	0.28311962313797	0
Control	0.126292559524071	0.0706293432996591	0.0206779081059378	0.0310198182875041	0.0235318804351394	0	0.0152225371924508	0.712625953155237	0
Control	0.445603130177355	0.0769768718550635	0.0464565410932833	0.0610833682010172	0.0507387316493147	0	0.0641074622926378	0.255033894731329	0
Control	0.194206042499419	0.0349956404798512	0.0309933002129794	0.0293228827104375	0.0179723352346173	0	0.0231234992161284	0.669386299646567	0
Control	0.937807667347749	0	0.0101149151193634	0.0150680588376098	0.0118993947135845	0	0.0121597491030384	0.0129502148786553	0
Control	0.504989074015583	0	0.0643698406691716	0.0908743526222941	0.0857367102412402	0	0.0881158755638868	0.154925983193558	0.0109881636942659
Control	0.48219525200192	0.0442354545188683	0.0493176199851297	0.0808046671824621	0.0638636516470767	0	0.0742856809193571	0.205297673745186	0
Control	0.246532793076079	0.0440304889582658	0.0357677661818856	0.0462208588330352	0.0275291221375371	0	0.0478638021501696	0.552055168663028	0
Control	0.510303895290623	0.020950001115527	0.045431092081953	0.065836747347228	0.0554133929021033	0	0.0593668684592743	0.242698002803291	0
Control	0.818803516851095	0	0.0313206131276019	0.0462590165268745	0.0368156927832989	0	0.0328428261335512	0.0327797429592502	0.00117859161832764
Control	0.826618009610136	0	0.0296290990641333	0.0388251803741605	0.0330526825635601	0	0.0304997241560604	0.0375195184990586	0.0038557857328906
Control	0.914796995380321	0	0.0148448260202805	0.0207153164641322	0.0137030835749321	0	0.0169980673817319	0.0176602582802762	0.00128145289832631
Control	0.151247881322344	0.0496657002485187	0.0101874734829426	0.0085362138783894	0	0	0	0.780362731067805	0
Control	0.146772672915188	0.0480714501820126	0.0050401498218407	0.0216800530735587	0.0252925638591041	0	0.0564236333851611	0.696719476763135	0
Control	0.328702572879938	0.0609438958995537	0.06534510133751	0.0868925610617623	0.0743664233997151	0	0.0980819913332035	0.285667454088318	0
Control	0.524698055915737	0.011007222600089	0.0434048310372445	0.0714994574306601	0.0930207231035149	0	0.0638341961705619	0.192535513742193	0
Control	0.184516822004406	0.050523775780829	0.0304190531529288	0.0544629376407539	0.0620169635777309	0	0.0844858399703096	0.533574607873042	0
Control	0.959220199812586	0	0.00691094010033468	0.0115290954206746	0.00813487613097597	0	0.00844501521529384	0.00497877836791739	0.000781094952218064
Control	0.867810950386852	0	0.0226677491119943	0.0314315337024134	0.0251942683062605	0	0.0248618257033592	0.026454690298376	0.00157898249074455
Control	0.474787472782346	0.00331052846133975	0.0648566123346431	0.090981604257708	0.0809029170213275	0	0.0977194493327065	0.171342243541696	0.016099172268233
Control	0.810609801608635	0	0.0292739236950624	0.042676179832172	0.0320243373695172	0	0.0353595456082808	0.0463821432005993	0.00367406868573347
Control	0.96146204139081	0	0.00702543891160911	0.00916187982450187	0.00703704816539769	0	0.00765786500805299	0.0065591392413508	0.00109658745827727
Control	0.84964767280423	0	0.0252887546995388	0.0384148817717178	0.0309437654257386	0	0.0322863521813606	0.0189870722679219	0.00443150084949226
Control	0.093887672469439	0.0294456278845558	0.0162168472629425	0.022847384431269	0.0232037355075479	0	0.0359269325696885	0.778471799874557	0
Control	0.844639995322317	0	0.0226438780713228	0.0358034396070677	0.0273310201853259	0	0.0380686004026164	0.029379504923184	0.00213356148816619
Control	0.581010702394637	0.0256117890862844	0.0547170608657253	0.0766560273349979	0.0580748960449147	0	0.070112105036886	0.126475812994497	0.00734160624205677
Control	0.0914953967832014	0.0221020796118418	0.0392554081309966	0.0345319763247052	0.0245588609409728	0	0.0762637626259565	0.711792515582326	0
Control	0.331525288674604	0.0394702752792325	0.0545035272113028	0.0697706558869716	0.0490056484388	0	0.0786133388214501	0.377111265687639	0
Control	0.949830077243903	0	0.00861092447621771	0.0119506010937852	0.00846238765613115	0	0.0113805102371203	0.00778608249440369	0.00197941679843905
Control	0.0431633584066702	0.0066138282122943	0	0	0.00421551046815767	0	0.0111581566435681	0.93484914626931	0
Control	0.243274816071551	0.0793511344185909	0.0561008122363346	0.0705204740555248	0.0551499150781398	0	0.0768694196335446	0.418733428506314	0
Control	0.272352838648834	0.0589853356136007	0.0441809688319921	0.0593023236090094	0.041115853468268	0	0.0754082046516997	0.448654475176596	0
Control	0.843826350674904	0	0.0214501679659079	0.0410357914606947	0.0300912899337152	0	0.0348015117119543	0.0287948882528243	0
Control	0.169305607627183	0.0578648255236365	0.0278170537101919	0.0338007031458949	0.0244851593829672	0	0.0509516103836898	0.635775040226437	0
Control	0.769822240696214	0	0.0350060679454199	0.0500164574693288	0.0356354351525981	0	0.046460825355708	0.0630589733807312	0
Control	0.270536234273426	0.0832160886515557	0.0625771860169345	0.0905253743220875	0.086034126833615	0	0.108033799868549	0.299077190033832	0
Control	0.104416983985329	0.0301482804669959	0.0220121652910009	0.0244154418046998	0.0238610688475997	0	0.0167813740267764	0.778364685577599	0
Control	0.38319777894236	0.0438912147182069	0.0453716901552735	0.0626536198690989	0.0444710795239601	0	0.0785488542705877	0.341865762520513	0
Control	0.630032607737318	0.0264747351050131	0.0488260657784485	0.0671676919218574	0.0557510214940049	0	0.0691989229440203	0.102548955019338	0
Control	0.471812757640258	0.0434061935711762	0.0560123308834015	0.0812318172980101	0.0545673698054484	0	0.0728848820204741	0.220084648781232	0
Control	0.411699165886035	0.0716562487747197	0.0715941241602756	0.084337002687019	0.062076721991261	0	0.0839090260730482	0.214727710427641	0
Control	0.230964282727059	0.0321123271251428	0.0417992256532984	0.0477232840236081	0.0310225508160586	0	0.0518512740553224	0.564527055599511	0
Control	0.0381447577222173	0.0173111195476908	0	0	0.00542213671401196	0	0.0112293133204083	0.927892672695672	0
Control	0.0430017149719668	0.0245739786782874	0.00283194999446288	0.00637219250458884	0.0160738488430361	0	0.0477771524997303	0.859369162507928	0
Control	0.990786910848539	0	0.00158896038332037	0.00262308278355495	0.00190016056976232	0	0.00230534691371807	0.00063743469036306	0.000158103810742084
Control	0.267159811392188	0.0561117196129217	0.0422340227732287	0.0537314310892492	0.0367757782268627	0	0.0585349460293089	0.485452290876241	0
Control	0.744410312797856	0	0.0398066125906044	0.0595121408145296	0.0421340830939027	0	0.0521476357134711	0.0562836669616432	0.00570554802799297
Control	0.0841481614849422	0.0442984217668747	0.0208727678659016	0.0346683845211112	0.0485567973738237	0	0.0473996560673169	0.72005581092003	0
Control	0.618741537795239	0.00839037614484198	0.0513306795534307	0.0794449081369919	0.0609784311432325	0	0.0672152675317189	0.113898799694545	0
Control	0.414486170682227	0.059614202910947	0.0568480853700004	0.0821373222264712	0.063932258216935	0	0.0705496934599934	0.252432267133426	0
Control	0.965703129906157	0	0.00590184752302234	0.00865024600861023	0.00638898561168466	0	0.00660929472446046	0.00589563817063453	0.000850858055430926
Control	0.0750911420676253	0.0232751976898054	0	0	0.00863373524720532	0	0.0431027977235588	0.849897127271805	0
Control	0.204214505857142	0.0507101974925346	0.0410050044460489	0.0504135826640595	0.0326225174925966	0	0.111119339131264	0.509914852916355	0
Control	1	0	0	0	0	0	0	0	0
Control	0.151324757840309	0.0443476891680905	0.0233803853628849	0.0318080405237819	0.0194437577945483	0	0.0398205093227278	0.689874859987658	0
Control	0.739213989752863	0	0.0373957333107481	0.0533028602219671	0.0365611921980794	0	0.0563026460404765	0.0771634632063348	6.01152695306814e-05
Control	0.174899854591214	0.0517293263858238	0.157434371219052	0.130263341614215	0.120315150587224	0	0.115783271086691	0.244376913820416	0.00519777069536528
Control	0.109122449085948	0.0340588917669845	0	0.0107269617176322	0.0224185229652186	0	0.0807227757945725	0.742950398669644	0
Control	0.751335764532658	0	0.0336347438880564	0.0507135999361198	0.041832967864324	0	0.0499367615232712	0.0676260668115106	0.00492009544405959
Control	0.360809840174435	0.0388995125350038	0.0546064261690256	0.0698699494794083	0.0490772204584811	0	0.075996035661569	0.350741015522077	0
Control	0.421354920203381	0.0543305482708884	0.0732713240312626	0.086679291878547	0.0640841271638976	0	0.0696757189683936	0.230604069483629	0
Control	1	0	0	0	0	0	0	0	0
Control	0.376297598974806	0.0776994169897	0.055821935580429	0.0648726524415268	0.0671904753239946	0	0.0709950291264988	0.287122891563045	0
Control	0.45636112607028	0.00885393186985958	0.0613060203426888	0.0869327450052162	0.0642349228332408	0	0.0757603948266577	0.246550859052057	0
Control	0.19734872421141	0.0493330474728043	0.03352011600648	0.0408133026404659	0.0220382483085597	0	0.0482181677746847	0.608728393585596	0
Control	0.460118595405439	0	0.0474270780682502	0.061311601000298	0.0512866653518145	0	0.0791590123379885	0.300697047836209	0
Control	0.247477008939675	0.0491770806483663	0.0306236772611043	0.0446406232832044	0.0346135885728256	0	0.0360835515340724	0.557384469760752	0
Control	0.531914985800184	0.0569657167534552	0.062100113462801	0.080300268893498	0.0674092571860029	0	0.0650815330774752	0.136228124826584	0
Control	0.0917811687450306	0.0200372565454806	0.0103301472955878	0.0150022785381831	0.0167885147384232	0	0	0.846060634137295	0
Control	0.739753645363858	0	0.0462343905173094	0.0737140942788128	0.0511270501479983	0	0.0466897675507467	0.0375388198175064	0.00494223232376804
Control	0.421295872110795	0.160022478466294	0.0632651762315894	0.0975355713887934	0.0887762904885405	0	0.059694363786038	0.0966715528998166	0.0127386946281325
Control	0.0735495612066934	0.0281069003347752	0	0	0.0160717506305864	0	0.0369432338826449	0.8453285539453	0
Control	0.773139981182625	0	0.035847620697534	0.0473494542130925	0.0337901963070623	0	0.0483066302629524	0.0615661173367334	0
Control	0.563215681004835	0.0219593399471077	0.0544833172598034	0.0823799159308796	0.0686983136434595	0	0.0762486929348147	0.133014739279101	0
Control	0.675468989458073	0	0.0502715302599102	0.0687709408768642	0.0585817536059867	0	0.0545848085836797	0.0923219772154865	0
Control	0.345249566354577	0.0391367950752169	0.069951073769771	0.110179863567026	0.0934728956628649	0	0.0819302156874114	0.260079589883133	0
Control	0.373318500409528	0.0360495128818105	0.0544161130191815	0.0607615586039475	0.0517840943675467	0	0.0497441595464857	0.373926061171501	0
Control	0.244997158953931	0.0501539099187981	0.0580443621707004	0.0872063596468229	0.0658844183980023	0	0.0975516957234458	0.3961620951883	0
Control	0.104393613770072	0.021303825411789	0.0149299839506351	0.023475671209566	0.0192959859009337	0	0.0096199940041564	0.806980925752848	0
Control	0.746483477453707	0	0.0470877388112729	0.0694813446874098	0.0601464310496346	0	0.0358712824601782	0.0397725965404714	0.00115712899732651
Control	0.438251662472048	0.00642191479148241	0.0691386100438508	0.0940340505492962	0.0729826743739754	0	0.0845306803820811	0.234640407387266	0
Control	0.317309865051418	0.0600805048425621	0.0415460607780313	0.047244961581013	0.0424341870986292	0	0.054739267629464	0.436645153018883	0
Control	0.856072238548832	0	0.030120370587527	0.0370452316327047	0.0304848492527793	0	0.028632392913352	0.00820746923909546	0.00943744782570957
Control	0.0660066250071353	0.0164916426958271	0	0	0	0	0	0.917501732297038	0
Control	0.304755087916434	0.0435287713047903	0.0532476168967065	0.0720181988649069	0.0544233297069551	0	0.069035865987648	0.402991129322559	0
Control	0.717807389414393	0	0.0419064267892709	0.0568670858042944	0.0478964458347963	0	0.043437375677767	0.0916291112331146	0.000456165246363778
Control	0.378982262675822	0.0878433322909613	0.0976573683264559	0.114703075049034	0.0934788393235237	0	0.112435943038964	0.103034555657063	0.0118646236381755
Control	0.312986888512502	0.0563453854707407	0.0582097619327128	0.0775089590807879	0.0485478859711675	0	0.132649302673464	0.313751816358624	0
Control	0.550576271889434	0	0.0551928876525668	0.0691280671608109	0.0542302295551166	0	0.0638160818238662	0.207056461918206	0
Control	0.237230704168339	0.0535780524194183	0.0348392494803578	0.052181719836822	0.040311760971119	0	0.0581186162980262	0.523739896825917	0
Control	0.815301221123861	0	0.0333729394881401	0.039936869815344	0.0250129365886071	0	0.0339377852701881	0.0461370558452366	0.00630119186862315
Control	0.199525697304681	0.052537774470701	0.0425523489517714	0.0612929884176824	0.0471272442172699	0	0.0398118469417256	0.557152099696169	0
Control	0.592709842517957	0.00677716089668127	0.0468596480415879	0.0666162565094731	0.0524824572279257	0	0.0601991071187688	0.174355527687606	0
Control	0.103537738459969	0.025730183898438	0.0047909239498667	0.00254318931798909	0.00112662905342726	0	0.0234428130264092	0.8388285222939	0
Control	1	0	0	0	0	0	0	0	0
Control	0.71591793984195	0.0670842572799189	0.0403129083416814	0.0609136295578577	0.048240217769994	0	0.0399095380563954	0.0274496122295898	0.000171896922613291
Control	0.170798160626546	0.0347817097366691	0.0254085882020703	0.0268591761397825	0.0123502917372265	0	0.0343041641519202	0.695497909405786	0
Control	0.499618770761572	0	0.0496218458981825	0.0726262992255516	0.0584641211532479	0	0.0557765729087303	0.263892390052716	0
Control	0.448913861598143	0.0336812561587918	0.0515435854823419	0.0744598804842897	0.0573528313249292	0	0.0496259453953613	0.284422639556144	0
Control	0.196510160913883	0.0314191931481106	0.0229751533116551	0.032502239032794	0.0265938605110139	0	0.0236661695052901	0.666333223577253	0
Control	0.594701031712066	0	0.0503691354873947	0.0684519331789947	0.0549649119074887	0	0.0601867307795511	0.171326256934505	0
Control	0.145508785563854	0.0403436137370055	0.026049596364496	0.0284338883519054	0.0224618658324812	0	0.027868011403867	0.709334238746391	0
Control	0.511700005326461	0.0417499899792097	0.0627477691817831	0.0875944035690203	0.0695592624898103	0	0.0737646877413329	0.150306707224213	0.0025771744881694
Control	0.720009342367379	0	0.0418296779475103	0.0569063077480029	0.0441834246011543	0	0.0493130697533108	0.0877278606012007	3.03169814421607e-05
Control	0.431254362931583	0.0230525713261245	0.0533318291300412	0.0744798216195446	0.0545412319403971	0	0.0560072970050398	0.30733288604727	0
Control	0.997463970357878	0	0.000404302368165446	0.000725239508958811	0.000648578394297522	0	0.000472101026944057	0.000285808343755692	0
Control	0.448746505023529	0.037784175577978	0.0656314352208795	0.131311933370571	0.0772825370873339	0	0.0804211281603292	0.148076651015195	0.0107456345441845
Control	0.605490584968914	0.0397944881149527	0.0545216311870233	0.0737635344821634	0.0625472372487657	0	0.0610224409682623	0.0936073869307817	0.00925269609913726
Control	0.759167568629941	0	0.0340958287170599	0.0544937824505117	0.0374945990700843	0	0.0444846390241253	0.0679474625229861	0.00231611958529167
Control	0.940356214019208	0	0.011572820421538	0.0171369469280209	0.011381673555309	0	0.0106747499281956	0.00865541605876868	0.000222179088959318
Control	0.313072283378431	0.0399267908424896	0.0457197105968422	0.0565923279258539	0.0347646019813651	0	0.0853069724950101	0.424617312780008	0
Control	0.258480931257085	0.0551677040577967	0.0377365318337672	0.0500438581152946	0.0421646741646555	0	0.0629198665134074	0.493486434057994	0
Control	0.639177785193568	0	0.0520098601082439	0.0728016147323348	0.0504385949492481	0	0.0551654236007281	0.118228854769514	0.0121778666463633
Control	0.242797886265973	0.0583253140146054	0.0463946430317949	0.0558997026919592	0.0453150568724817	0	0.0740999060080408	0.477167491115145	0
