# Supplementary material for: The WID-BC-index identifies women with primary poor prognostic breast cancer based on DNA methylation in cervical samples
Source: Nat Commun. 2022 Feb 1;13:449. doi: 10.1038/s41467-021-27918-w (PMC8807602; doi:10.1038/s41467-021-27918-w)
Supplement: Supplementary file 4 — Source Data [file 41467_2021_27918_MOESM4_ESM.zip › WID-BC-source-data/suppl-data/suppl-table7.csv]

Age	Menopausal status	Stage	Grade	Histology
58.47	Post	IA	Grade III	Endometrioid
68.78	Post	IVB	Grade III	Endometrioid
62.46	Post	IIIA	Grade II	Endometrioid
55.44	Post	IB	Grade III	Endometrioid
65.33	Post	IIIA	Grade II	Endometrioid
52.79	Post	IIIC-2	Grade III	Endometrioid
68.52	Post	IB	Grade I	Endometrioid
74.17	Post	IIIC-1	Grade II	Endometrioid
59.97	Post	II	Grade I	Endometrioid
65.99	Post	IA	Grade III	Squamous
66.09	Post	IIIC-2	Grade III	Serous
58.26	Post	IB	Grade I	Endometrioid
58.75	Post	IVA	Grade III	Endometrioid
76.47	Post	IB	Grade I	Endometrioid
76.73	Post	IA	NA	Serous
75.58	Post	IIIC	Grade III	Endometrioid
66.3	Post	IB	Grade II	Adenocarcinoma NOS
61.17	Post	IB	Grade I	Squamous
63.25	Post	II	Grade I	Endometrioid
67.59	Post	IB	Grade II	Endometrioid
69.89	Post	IB	Grade I	Serous
65.29	Post	IA	Grade III	Carcinosarcoma
61.19	Post	IB	Grade I	Endometrioid
70.67	Post	IIIA	Grade II	Endometrioid
67.91	Post	IB	Grade II	Endometrioid
81.61	Post	II	Grade I	Endometrioid
78.71	Post	IB	Grade I	Endometrioid
76.28	Post	IA	Grade III	Endometrioid
72.51	Post	IIIC	Grade I	Endometrioid
70.14	Post	IB	Grade III	Squamous
45.75	Pre	IVA	Grade II	Endometrioid
57.69	Post	IIIA	Grade III	Endometrioid
66.22	Post	IVB	Grade III	Serous
56.98	Pre	IB	Grade I	Endometrioid
74.3	Post	IB	Grade II	Endometrioid
62.59	Post	IVA	NA	Serous
73.53	Post	IB	Grade III	Endometrioid
70.36	Post	IB	Grade III	Serous
68	Post	IIIA	Grade I	Endometrioid
86.26	Post	IB	Grade III	Endometrioid
58.12	Pre	IVB	Grade III	Endometrioid
52.05	Post	IB	Grade I	Endometrioid
62.8	Post	IA	Grade III	Endometrioid
72.1	Post	IB	Grade I	Endometrioid
64.76	Post	IIIA	Grade II	Endometrioid
38.64	Pre	II	Grade I	Endometrioid
70.93	Post	IB	Grade I	Endometrioid
68.39	Post	IB	Grade I	Endometrioid
59.18	Post	IIIB	Grade III	Squamous
73.81	Post	IB	Grade III	Endometrioid
52.6	Post	IA	Grade I	Adenocarcinoma NOS
88.07	Post	IIIB	Grade I	Endometrioid
73.79	Post	IIIC	Grade II	Endometrioid
68.9	Post	NA	NA	NA
45.31	Post	IIIB	Grade II	Endometrioid
84.13	Post	IIIB	Grade III	Endometrioid
64.31	Post	IA	NA	Squamous
53.49	Post	IA	Grade III	Endometrioid
71.71	Post	IA	NA	Serous
65.04	Post	IB	Grade I	Endometrioid
64.47	Post	IA	Grade III	Small Cell
84.52	Post	IB	Grade I	Serous
33.71	Pre	IIIA	Grade II	Endometrioid
62.32	Post	IA	Grade III	Serous
74.85	Post	IIIC-2	Grade II	Endometrioid
70.1	Post	IB	Grade II	Endometrioid
77.35	Post	IB	Grade I	Endometrioid
57.26	Post	IIIC-2	Grade II	Endometrioid
72.57	Post	IA	Grade III	Serous
62.37	Post	II	Grade II	Mucinous
62.2	Post	II	Grade III	Carcinosarcoma
73.94	Post	IB	Grade I	Endometrioid
73.07	Post	IVB	Grade III	Serous
60.78	Post	IIIB	Grade II	Endometrioid
81.01	Post	IB	Grade II	Endometrioid
66.28	Post	IB	Grade I	Endometrioid
73.43	Post	IB	Grade II	Endometrioid
54.84	Post	IIIA	Grade II	Endometrioid
66.46	Post	IVB	Grade III	Serous
41.17	Pre	IB	Grade III	Endometrioid
60.63	Post	IB	NA	Undifferentiated
58.22	Post	IIIC-1	Grade II	Endometrioid
66.67	Post	II	Grade II	Endometrioid
71.83	Post	IB	Grade I	Endometrioid Neuroendocrine
75.68	Post	NA	Grade III	Serous
68.81	Post	IB	Grade II	Endometrioid
61.97	Post	IA	Grade III	Endometrioid
72	Post	IIIA	Grade II	Endometrioid
65.02	Post	IA	Grade III	Clear Cell
59.5	Post	IIIA	Grade I	Endometrioid
66.96	Post	IB	Grade II	Endometrioid
57.23	Post	IA	Grade III	Carcinosarcoma
56.42	Post	IB	Grade I	Endometrioid
29.99	Pre	IA	Grade III	Endometrioid
76.47	Post	IA	Grade III	Endometrioid
52.27	Post	IIIA	Grade I	Endometrioid
56.65	Post	IB	Grade II	Endometrioid
58.71	Post	IIIB	Grade II	Endometrioid
69.49	Post	IB	Grade I	Endometrioid
58.12	Post	IIIC	Grade II	Endometrioid
63.18	Post	IIIB	Grade III	Endometrioid
63.12	Post	IB	Grade III	Endometrioid
68.57	Post	IA	Grade III	Endometrioid
76.92	Post	IB	Grade II	Endometrioid
72.16	Post	IB	Grade I	Endometrioid
64.02	Post	IB	Grade II	Endometrioid
50.69	Post	IVB	Grade III	Endometrioid
95.24	Post	IA	Grade III	Endometrioid
75.19	Post	IA	Grade III	Clear Cell
74.64	Post	IIIC	Grade III	Serous
65.39	Post	IA	Grade III	Endometrioid
74.5	Post	IB	Grade I	Endometrioid
67.52	Post	IIIB	NA	Serous
63.1	Post	IIIB	Grade II	Endometrioid
82.13	Post	IB	Grade II	Endometrioid
63.05	Post	IIIC-2	Grade III	Endometrioid
82.85	Post	IIIA	Grade I	Endometrioid
60.3	Post	II	Grade II	Endometrioid
72	Post	IB	Grade III	Squamous
57.61	Post	II	Grade II	Endometrioid
60.82	Post	IIIA	Grade III	Endometrioid
57.47	Post	IB	Grade III	Endometrioid
74.05	Post	IB	Grade II	Endometrioid
34.31	Pre	IIIC	Grade III	Endometrioid
72.4	Post	IA	Grade III	Endometrioid
75.64	Post	IB	Grade II	Endometrioid
56.22	Post	II	Grade I	Endometrioid
69.13	Post	IIIB	Grade III	Serous
74.24	Post	IA	Grade III	Endometrioid
72.82	Post	IB	Grade I	Endometrioid
78.24	Post	IB	Grade I	NA
37.46	Pre	II	Grade I	Endometrioid
73.95	Post	IB	Grade II	Endometrioid
63.4	Post	IVB	Grade III	Serous
65.02	Post	IB	Grade I	Endometrioid
85.14	Post	IA	Grade III	Adenocarcinoma NOS
64.15	Post	IB	Grade II	Endometrioid
59.79	Post	IB	Grade I	Serous
50.93	Post	IB	Grade III	Endometrioid
88.93	Post	IA	Grade III	Endometrioid
57.67	Post	IA	Grade III	Endometrioid
69.91	Post	IA	NA	Serous
71.29	Post	IIIB	Grade III	Clear Cell
86.46	Post	IB	Grade III	Carcinosarcoma
61.78	Post	IIIC-1	Grade II	Endometrioid
64.85	Post	IA	Grade III	Serous
40.01	Pre	IVB	Grade I	Endometrioid
49.9	Pre	II	Grade II	Endometrioid
43.21	Pre	IA	Grade III	Adenocarcinoma NOS
41.42	Post	IB	Grade I	Endometrioid
61.19	Post	IIIC-1	Grade III	Serous
60.29	Post	IB	Grade II	Endometrioid
70.91	Post	IA	Grade III	Serous
73.32	Post	IIIA	Grade III	Endometrioid
67.79	Post	IB	Grade I	Endometrioid
69.55	Post	II	Grade III	Serous
72.45	Post	NA	Grade III	Sarcoma
75.78	Post	IB	Grade II	Endometrioid
77.07	Post	IA	Grade III	Endometrioid
58.73	Post	IIIB	Grade I	Endometrioid
69.73	Post	IA	Grade II	Serous
68.43	Post	IB	Grade II	Adenocarcinoma NOS
76.04	Post	IB	Grade I	Endometrioid
72.46	Post	IA	Grade III	Serous
68.77	Post	IIIC-2	Grade III	Squamous
65.87	Post	IB	Grade I	Endometrioid
73.3	Post	IA	Grade III	Serous
71.4	Post	IIIC	Grade I	Endometrioid
64.71	Post	IIIC-1	Grade III	Endometrioid
64.34	Post	IB	Grade II	Endometrioid
50.52	Pre	IIIC-2	Grade III	Endometrioid
69.59	Post	IA	Grade III	Endometrioid
60.2	Post	IB	Grade II	Endometrioid
70.93	Post	IB	Grade I	Endometrioid
83.75	Post	IB	Grade III	Serous
72.49	Post	IVB	Grade III	Serous
65.8	Post	IIIA	Grade II	Endometrioid
65.98	Post	IB	Grade I	Endometrioid
76.76	Post	IA	Grade III	Serous
57.4	Post	IB	Grade III	Endometrioid
70.24	Post	IA	Grade III	Serous
44.06	Pre	IIIC-2	Grade III	Endometrioid
65.29	Post	IA	Grade III	Adenocarcinoma NOS
57.7	Post	IIIA	NA	Serous
87.14	Post	IB	Grade II	Endometrioid
61	Post	IVA	Grade III	Serous
69.16	Post	IIIC	Grade III	Clear Cell
60.23	Post	NA	NA	NA
67.72	Post	II	Grade III	Endometrioid
69.41	Post	IB	Grade III	Endometrioid
78.52	Post	IA	Grade III	Endometrioid
60.18	Post	IB	Grade II	Endometrioid
69.35	Post	NA	NA	NA
78.96	Post	IA	Grade III	Serous
70.28	Post	IVB	Grade II	Endometrioid
55.15	Post	NA	NA	NA
80.15	Post	IB	Grade II	Endometrioid
72.53	Post	NA	NA	NA
69.51	Post	IB	Grade II	Endometrioid
84.8	Post	IIIA	Grade I	Endometrioid
66.52	Post	II	Grade III	Serous
79.83	Post	IA	Grade III	Clear Cell
56.9	Post	IIIC-1	Grade III	Undifferentiated
68.32	Post	IIIC-1	Grade II	Endometrioid
67.78	Post	IB	Grade I	Endometrioid
85.83	Post	IVB	Grade III	Adenocarcinoma NOS
53.5	Pre	IIIA	Grade I	Endometrioid
57.38	Post	IB	Grade II	Endometrioid
70.21	Post	IIIC-2	Grade III	Serous
61.32	Post	IA	Grade I	Serous
62.37	Post	IA	Grade III	Serous
71.36	Post	NA	NA	NA
42.39	Pre	II	Grade III	Undifferentiated
69.73	Post	IIIC-1	Grade III	Serous
57.79	Post	IA	Grade III	Serous
74.58	Post	II	Grade II	Endometrioid
70.89	Post	IB	Grade II	Endometrioid
