# Supplementary material for: The WID-BC-index identifies women with primary poor prognostic breast cancer based on DNA methylation in cervical samples
Source: Nat Commun. 2022 Feb 1;13:449. doi: 10.1038/s41467-021-27918-w (PMC8807602; doi:10.1038/s41467-021-27918-w)
Supplement: Supplementary file 4 — Source Data [file 41467_2021_27918_MOESM4_ESM.zip › WID-BC-source-data/suppl-data/suppl-figure-3a.csv]

WID-BC-index	immune cell proportion	type
-0.781231199312788	0.80972490589784	BRCA1
-0.285454681279536	0.641273819288292	Control
-0.542437494543944	0.529544714543941	Control
0.269332119873671	0.454413991323673	BRCA1
-0.309666398049569	0.686912902719141	Control
-1.26672834508996	0.595093767330325	Control
-0.179651912980548	0.599294191805032	BRCA1
-1.0009618740408	0.629915692126859	Control
-1.44487165592556	0.0720878870151379	Control
-0.818103383189052	0.780424357323966	BRCA1
-0.969196471769473	0.663316610676985	Control
-0.169899487858492	0.35692787161925	Control
-0.544879309867154	0.867778650508242	Control
0.385877481774876	0.848325115452372	BRCA1
-0.825424833473105	0.431341730295501	Control
-0.00157138638961347	0.0276498640300042	BRCA1
0.350087649476142	0.33603105217202	Control
-1.01358707339201	0.934100395429421	BRCA1
0.441136125904799	0.855334010306824	BRCA1
-0.400268585590194	0.459607506981167	Control
-0.76245430172208	0.602445580466639	Control
-0.651957225915781	0.80784787354615	Control
0.0280563905985068	0.290288095435987	BRCA1
-0.455115770830664	0.28376716588567	BRCA1
-0.752343886086092	0.915764985715049	BRCA1
0.238810645968689	0.00907832610110386	Control
-0.311829334163744	0.0668254877747107	BRCA1
-0.752581543540592	0.61114979351578	Control
-0.706105357122974	0.60128780459015	BRCA1
-0.212667840603146	0.18185053958359	BRCA1
0.103839937514043	0.514825104467566	Control
-0.545694811046708	0.440230981656836	BRCA1
0.0450094386153907	0.0644434907922936	Control
-0.936069547689329	0.827191869450091	Control
-0.795973445676919	0.776508126383856	Control
-1.28216855738802	0.304533913238098	Control
-0.483038219203052	0.932445407339041	BRCA1
-0.0583952658847599	0.455590433222765	Control
-0.269146058013811	0.787554882513231	BRCA1
-1.05979066572347	0.10264985289906	Control
-0.501728958298338	0.411766070747581	BRCA1
-0.0765420922846091	0.716551298816554	Control
-0.839428530860608	0.567810459909789	BRCA1
-0.827753037974658	0.180569094988464	Control
-0.395705658675486	0.738904505574688	BRCA1
-0.788664066411514	0.571135145827676	Control
0.453293776064325	0.788513284586069	BRCA1
-0.753720953470067	0.695235375063727	Control
0.376880642476891	0.895763965670182	Control
-0.107349978265792	0.306297007284175	Control
0.545802882033986	0.627204511052633	BRCA1
0.399920213153576	0.87620889263498	Control
-1.90172503820975	0.149890707108378	BRCA1
0.0522133975242381	0.490762090903933	Control
-0.554970578146165	0.922595221962976	BRCA1
-0.35786440351584	0.379172957220603	Control
-0.759834737330169	0.520877526894604	BRCA1
-0.614939916429989	0.24690081188381	Control
0.305411342192693	0.915114228331195	Control
-0.998952307311236	0.223571833161952	Control
-0.523704804558344	0.604995435546154	Control
0.144080770810179	0.653968066929166	Control
-0.0677528294573313	0.918907210142554	BRCA1
-1.09074624235523	0.280735232866798	Control
-0.0629842088226292	0.445212293688982	BRCA1
-0.325190500291223	0.882342348375958	BRCA1
-1.22419094774999	0.663458462963186	Control
-0.521638389085992	0	BRCA1
-1.64739143732402	0.821645254303534	Control
-1.57051847163886	0.293685824521947	BRCA1
-0.435646358854977	0.961493100139629	Control
1.23246030008443	0.191832043375983	Control
-0.118290231503008	0.0861494786957099	Control
-0.788775520426356	0.566976772281618	BRCA1
-0.548032118718362	0.231063409324952	BRCA1
-0.695847462367101	0.117407435089118	BRCA1
-0.663490940509847	0.650457847055897	Control
-0.2513912642714	0.735324439855971	Control
0.509313492942661	0.660454570138871	Control
-0.312301100625206	0.83638790617766	BRCA1
-0.0364214324670334	0.886825177620122	Control
-0.798175326097873	0.272549755537435	Control
-0.369619643755653	0.160871785769371	BRCA1
0.446356599290088	0.0520827884722956	BRCA1
-0.735269993757296	0.757783250812088	Control
-0.535469769488814	0.51796817123331	BRCA1
0.430464715779901	0.806889370368633	Control
-0.820999171562183	0.173835538089116	BRCA1
-0.580669075611289	0.336958774258815	Control
-0.0268651265120569	0.776554365212648	BRCA1
-0.780624325700658	0.771194847936058	Control
0.804653583595351	0.282337268150909	BRCA1
-1.40227166506365	0.457118863263266	Control
-0.729812190846307	0.747791237145386	Control
-0.791395688166231	0.358339622168426	Control
0.347476382170504	0.133334507546238	BRCA1
0.531045045071814	0.668673454171647	Control
-0.0520971913147349	0.347182139523381	Control
-1.62458794756689	0.615158959656072	Control
-1.35679025964805	0.742005317893995	Control
-0.376188568080188	0.335824321062056	Control
0.214110809688837	0.120590142042391	BRCA1
-0.913949122017277	0.654193848402902	Control
-0.733278763573115	0.778080909888249	Control
-0.859131289940226	0.289360747541401	Control
-0.226329690051996	0.324476790104464	BRCA1
-1.44111492970616	0.861055501764521	Control
0.496750640711929	0.876355077891399	BRCA1
-0.599105038285263	0	Control
0.256663317442691	0.613504927359512	BRCA1
-0.864461170995269	0.908145612473723	Control
0.0915302147707478	0.59449681308871	Control
0.548459477523774	0.718163165507907	Control
-0.862055349119227	0	Control
-1.52419939842692	0.141224626478565	BRCA1
-0.503439481424903	0.186601485086297	BRCA1
-1.16256165665417	0.724850148605302	Control
0.777046961584577	0.344767737568879	BRCA1
-0.855553422126735	0.122562157249241	Control
-1.47409413099428	0.0995112012167332	Control
-0.934029932643341	0.724264772842756	Control
0.500568210998657	0.459500754833887	BRCA1
-0.375059662949819	0.800674667674725	Control
-1.01670438199106	0.246104491134437	BRCA1
-0.345748167234207	0.609238089597266	Control
-0.426550625612421	0.892405652003611	Control
-1.24729920988732	0.509984451213421	Control
-0.935082681683763	0.17547316928594	BRCA1
-0.908381698384027	0.39139784091197	Control
-0.0582806158662613	0.00248901605233782	Control
0.162935844453189	0.138626540053431	Control
-0.894545945737739	0.912320038537085	BRCA1
-0.103011316655664	0.100026103471939	Control
-0.763125963262564	0.716534279590516	Control
-0.317169477442081	0.803657629499332	Control
-0.987153031767473	0.729853506943295	Control
-1.09360381265964	0.468238735260176	Control
0.532428674699828	0	Control
-0.106102420287484	0.626526927514239	Control
0.423543954048226	0.599774177578656	Control
-0.955273918940286	0.852307368297376	Control
0.0797733059603828	0.779400369558288	BRCA1
-1.05790122308627	0.314322259330501	Control
-0.259340734379109	0.779927642825277	Control
0.517581495411661	0.895409580825839	BRCA1
0.00436310378288318	0.921637417761828	Control
0.734093389107823	0.15294374597172	Control
0.139641953499071	0	Control
-1.06446345540745	0	Control
-0.0555062630515842	0.817217369519719	Control
-0.148611619868502	0.330040008424823	Control
-0.99508191707507	0.553257877745302	Control
-1.40438834261058	0.42666606402093	Control
-0.667859676826935	0.396724781752839	Control
0.645760298654835	0.0594767656823876	BRCA1
-0.260214415955233	0.576053387316066	Control
-1.24605937789557	0.14242722662696	Control
-0.0439855211918599	0.322331690248597	BRCA1
-0.548823001766995	0.433834364736213	Control
-0.741044602562092	0.361278655840912	Control
-0.328391207978281	0.64801728818337	Control
-0.242494653129175	0.599631183386416	Control
-0.110532812413484	0.646618465965224	Control
-0.445534340397461	0.674317803285607	Control
-0.431984013542609	0.494248822735752	Control
-0.713167714623959	0.313476512138262	BRCA1
0.408099031073475	0.547688301411544	Control
-1.25418223115569	0.185113170794025	Control
0.26149727805733	0.655064858125044	Control
-0.443651379028086	0.756567137520352	Control
-0.401113188277071	0.002293504728359	Control
