# Supplementary material for: The WID-BC-index identifies women with primary poor prognostic breast cancer based on DNA methylation in cervical samples
Source: Nat Commun. 2022 Feb 1;13:449. doi: 10.1038/s41467-021-27918-w (PMC8807602; doi:10.1038/s41467-021-27918-w)
Supplement: Supplementary file 4 — Source Data [file 41467_2021_27918_MOESM4_ESM.zip › WID-BC-source-data/suppl-data/suppl-table4.csv]

type	Age	Age at menarche	Parity	Age at first child live birth	Menopausal status	Age at menopause	Oral contraceptive use	Hormone replacement therapy	Smoking	First degree relatives with ovarian cancer
Control	39.35	13	2	34	Pre	NA	No	No	No	0
Control	46.21	14	0	NA	Pre	NA	No	No	No	0
Control	53.13	13	3	20	Post	52	No	No	No	0
Control	42.84	13	3	37	Pre	NA	Yes	No	No	0
Cancer	52.19	11	0	NA	Post	51	No	No	No	0
Control	53.85	13	0	NA	Post	48	No	No	No	0
Control	42.28	14	1	43	Pre	NA	No	No	No	0
Cancer	64.26	13	3	21	Post	53	No	No	No	0
Control	55.96	11	2	29	Post	53	No	No	No	0
Cancer	39.46	12	0	NA	Pre	NA	No	No	Yes	0
Control	60.6	14	4	23	Post	54	No	No	No	0
Control	42.09	13	3	24	Pre	NA	No	No	No	0
Control	32.89	13	0	NA	Pre	NA	No	No	No	0
Control	54.87	14	0	NA	Post	NA	No	No	No	0
Cancer	46.5	11	0	NA	Pre	NA	No	No	No	0
Cancer	58.95	14	2	20	Post	48	No	No	No	0
Cancer	50.47	14	3	29	Post	50	NA	No	No	0
Control	38.44	15	2	33	Pre	NA	No	No	No	0
Control	35.86	14	1	34	Pre	NA	No	No	No	0
Cancer	54.67	12	1	24	Post	54	No	No	No	0
Cancer	58.63	15	2	21	Post	51	No	No	No	0
Cancer	72.54	13	1	23	Post	50	No	No	No	0
Cancer	73.98	15	2	23	Post	50	No	No	No	0
Cancer	49.87	12	1	39	Pre	NA	No	No	No	0
Control	63.85	12	3	36	Post	53	No	No	No	0
Control	65.87	14	2	27	Post	51	Yes	No	No	1
Cancer	66.98	11	2	25	Post	40	No	No	No	0
Control	43.04	12	0	NA	Pre	NA	Yes	No	No	0
Cancer	67.89	15	2	24	Post	50	No	No	No	0
Control	31.59	14	0	NA	Pre	NA	No	No	No	0
Control	55.79	18	1	32	Post	53	No	No	No	0
Cancer	52.91	11	1	28	Post	52	No	No	Yes	0
Cancer	46.08	13	5	42	Pre	NA	No	No	No	0
Control	38.78	12	2	35	Pre	NA	No	No	No	0
Control	39.58	11	2	37	Pre	NA	No	No	No	0
Cancer	70.59	14	4	22	Post	45	No	No	No	0
Control	31.01	11	0	NA	Pre	NA	Yes	No	Yes	0
Cancer	69.64	14	2	23	Post	55	No	No	No	0
Control	34.25	12	0	NA	Pre	NA	No	No	No	0
Control	33.84	13	0	NA	Pre	NA	No	No	No	0
Control	45.38	16	2	41	Pre	NA	No	No	No	0
Control	40.97	14	3	34	Pre	NA	No	No	No	0
Control	56.27	13	2	27	Post	54	No	Yes	No	0
Cancer	52.72	15	2	25	Pre	NA	No	No	No	0
Control	32.51	14	0	NA	Pre	NA	Yes	No	No	0
Control	49.74	12	2	32	Post	47	No	No	No	0
Cancer	78.88	13	3	28	Post	48	No	No	No	0
Control	36.14	11	0	NA	Pre	NA	Yes	No	No	0
Control	33.74	14	1	34	Pre	NA	No	No	No	0
Control	42.33	12	1	35	Pre	NA	No	No	No	0
Control	63.12	12	3	27	Post	58	No	No	No	1
Cancer	48.73	12	1	35	Pre	NA	No	No	No	0
Cancer	44.9	11	0	NA	Pre	NA	No	No	Yes	0
Control	33.04	14	2	30	Pre	NA	No	No	No	0
Control	39.52	13	2	35	Pre	NA	No	No	No	0
Cancer	55.35	13	1	29	Post	49	No	No	No	0
Control	32.56	11	0	NA	Pre	NA	Yes	No	No	0
Control	40.74	14	2	34	Pre	NA	Yes	No	No	0
Cancer	81.99	13	2	23	Post	51	No	No	No	0
Control	50.75	12	2	27	Post	46	No	No	No	0
Control	44.11	13	1	NA	Pre	NA	No	No	No	0
Control	38.94	15	2	33	Pre	NA	No	No	No	0
Cancer	24.29	12	0	NA	Pre	NA	Yes	No	No	0
Control	42.68	14	0	NA	Pre	NA	No	No	No	0
Control	66.98	13	2	24	Post	49	No	No	No	1
Control	55.89	14	7	30	Post	55.88961	NA	No	No	0
Cancer	56.55	13	0	NA	Post	51	No	No	No	0
Control	49.77	11	2	41	Pre	NA	No	No	No	0
Control	50.6	13	0	NA	Post	49	No	No	Yes	0
Control	35.83	10	0	NA	Pre	NA	No	No	No	0
Cancer	52.86	13	0	NA	Pre	NA	No	No	No	0
Control	31.08	12	0	NA	Pre	NA	Yes	No	No	0
Cancer	68.74	16	1	21	Post	51	No	No	No	0
Control	36.2	11	1	35	Pre	NA	No	No	Yes	0
Cancer	33.61	14	1	35	Pre	NA	No	No	No	0
Control	51.8	14	3	21	Post	49	No	No	Yes	0
Control	56.52	11	0	NA	Post	55	No	No	No	0
Control	72.38	10	1	28	Post	47	No	No	No	0
Cancer	42.83	12	1	44	Pre	NA	No	No	No	0
Cancer	62.42	12	2	27	Post	52	No	No	No	0
Cancer	63.54	15	1	35	Post	43	No	No	No	0
Control	30.95	14	0	NA	Pre	NA	NA	No	No	0
Cancer	40.91	13	0	NA	Pre	NA	No	No	No	0
Cancer	60.88	13	2	NA	Post	50	No	No	No	0
Cancer	42.65	13	2	21	Pre	NA	No	No	No	0
Control	42.09	13	0	NA	Pre	NA	No	No	Yes	0
Cancer	63.68	13	0	NA	Post	50	No	No	Yes	0
Control	41.11	12	1	40	Pre	NA	No	No	No	0
Control	35.21	11	1	34	Pre	NA	Yes	No	No	0
Control	60.34	11	1	33	Post	51	No	No	No	0
Cancer	69.4	12	3	26	Post	49	No	No	No	0
Control	50.47	14	2	35	Pre	NA	No	No	No	0
Cancer	72.22	14	3	24	Post	50	No	No	Yes	0
Control	43.52	13	1	35	Pre	NA	No	No	No	0
Control	68.03	14	3	25	Post	50	No	No	No	0
Control	31.16	13	0	NA	Pre	NA	Yes	No	No	0
Control	72.57	12	4	22	Post	50	No	No	Yes	0
Cancer	57	14	2	26	Post	53	No	No	No	0
Control	43.81	14	1	31	Pre	NA	No	No	No	0
Cancer	47.22	13	0	NA	Pre	NA	No	No	No	0
Control	66.13	15	2	27	Post	55	No	No	No	0
Cancer	64.77	14	2	NA	Post	48	No	No	No	0
Cancer	44.27	12	2	19	Post	38	No	No	No	0
Control	63.25	12	3	25	Post	50	No	No	No	0
Cancer	47.43	13	2	42	Pre	NA	No	No	No	1
Control	54.71	10	1	25	Post	54	No	No	No	0
Cancer	26.63	9	NA	NA	Pre	NA	NA	No	No	0
Cancer	67.01	12	0	NA	Post	NA	No	No	No	0
Cancer	47.12	12	2	27	Pre	NA	No	No	No	0
Cancer	19.88	13	0	NA	Pre	NA	Yes	No	No	0
Cancer	53.38	15	0	NA	Post	52	No	No	No	0
Control	58.75	12	0	NA	Post	55	No	Yes	No	0
Cancer	53.89	15	3	32	Post	52	No	No	No	0
Control	38.08	12	2	25	Pre	NA	No	No	No	0
Cancer	56.96	13	0	NA	Post	47	No	No	Yes	0
Control	38.73	13	1	NA	Pre	NA	No	No	Yes	0
Control	41.79	12	0	NA	Pre	NA	No	No	No	0
Cancer	43.91	13	3	24	Pre	NA	No	No	No	0
Control	46.75	11	5	24	Pre	NA	No	No	No	0
Control	69	13	1	27	Post	55	No	No	No	0
Control	41.72	13	0	NA	Pre	NA	NA	No	No	0
Cancer	44.79	15	2	39	Pre	NA	Yes	No	Yes	0
Cancer	58.13	16	2	30	Post	46	No	No	No	0
Control	49.3	12	5	44	Post	47	No	No	No	0
Control	59.84	13	3	26	Post	55	NA	No	No	0
Cancer	68.82	12	2	27	Post	52	No	No	No	0
Cancer	61.31	13	2	21	Post	50	No	No	Yes	0
Cancer	57.72	11	0	NA	Post	47	No	No	No	0
Control	42.45	12	1	38	Pre	NA	No	No	No	0
Control	50.24	11	3	47	Pre	NA	No	Yes	No	0
Cancer	61.17	11	3	27	Post	50	No	No	No	0
Cancer	60.45	12	1	30	Post	49	No	No	Yes	0
Control	40.8	13	1	25	Pre	NA	No	No	No	0
Control	26.02	13	0	NA	Pre	NA	No	No	No	0
Cancer	73.92	10	2	26	Post	NA	No	No	No	0
Cancer	71.22	17	3	23	Post	55	No	No	No	0
Control	61.12	13	2	37	Post	55	No	No	Yes	0
Control	72.26	10	0	NA	Post	44	No	No	Yes	0
Control	58.09	13	3	33	Post	53	NA	No	No	0
Cancer	63.24	14	3	24	Post	53	No	No	No	0
Cancer	74.46	11	2	27	Post	56	No	No	No	0
Cancer	58.75	9	3	30	Post	54	No	No	Yes	0
Cancer	50.72	14	4	23	Pre	NA	No	No	No	0
Control	60.05	12	1	29	Post	50	No	No	No	0
Control	70.28	13	2	23	Post	58	No	No	No	0
Control	45.61	17	1	40	Pre	NA	No	No	No	0
Control	68.27	13	0	NA	Post	55	No	No	No	0
Cancer	67.72	16	2	25	Post	52	No	No	No	0
Cancer	55.6	13	2	25	Post	50	No	No	No	0
Control	63.14	12	3	21	Post	50	No	Yes	No	0
Control	40.52	16	0	NA	Pre	NA	NA	No	NA	0
Cancer	71.66	15	2	24	Post	55	No	No	No	0
Cancer	47.24	15	0	NA	Post	NA	No	No	No	0
Control	40.99	11	0	NA	Pre	NA	No	No	No	0
Cancer	64.77	17	3	23	Post	55	No	No	No	0
Control	61.3	12	1	36	Post	44	No	Yes	No	0
Cancer	77.35	15	2	36	Post	50	No	No	No	1
Control	65.21	12	2	24	Post	48	No	No	Yes	0
Cancer	60.02	13	3	18	Post	NA	No	No	Yes	0
Control	67.96	12	2	30	Post	50	No	No	No	0
Cancer	65.25	15	2	23	Post	50	No	No	No	0
Cancer	52.81	13	0	NA	Pre	NA	No	No	No	0
Cancer	58.87	11	2	25	Post	50	No	No	No	1
Cancer	60.47	13	1	26	Post	39	No	No	No	0
Control	34.34	11	1	33	Pre	NA	No	No	No	0
Control	39.33	14	2	30	Pre	NA	No	No	No	0
Control	53.41	13	0	NA	Post	52	No	Yes	No	0
Control	49.55	12	0	NA	Post	47	No	No	No	0
Control	39.21	14	0	NA	Pre	NA	No	No	Yes	0
Control	53.56	15	2	23	Post	52	No	Yes	No	0
Cancer	72.04	12	5	24	Post	NA	No	No	Yes	0
Cancer	51.81	16	0	NA	Post	52	No	No	Yes	0
Control	37.64	14	0	NA	Pre	NA	No	No	No	0
Control	73.87	11	3	29	Post	50	No	No	No	0
Cancer	74.35	14	4	35	Post	53	No	No	No	0
Cancer	74.78	14	2	33	Post	45	No	No	No	0
Control	36.31	11	1	36	Pre	NA	No	No	No	0
Cancer	56.95	10	0	NA	Post	54	No	No	No	0
Control	42.8	14	0	NA	Pre	NA	No	No	No	0
Control	40.67	13	0	NA	Pre	NA	No	No	No	0
Control	43.64	11	2	30	Pre	NA	No	No	No	0
Cancer	58.49	11	2	19	Post	54	No	No	No	0
Cancer	74.44	12	3	33	Post	NA	No	No	No	0
Cancer	69.29	13	2	28	Post	50	No	No	No	0
Cancer	54.27	14	0	NA	Post	53	No	No	No	0
Cancer	61.64	13	2	22	Post	53	No	No	No	0
Cancer	66.53	15	2	27	Post	45	No	No	No	0
Control	36.03	12	1	34	Pre	NA	No	No	No	0
Cancer	62.24	14	2	24	Post	50	No	No	No	0
Control	51.61	14	3	25	Pre	NA	No	No	No	0
Cancer	55.89	10	3	31	Post	54	No	No	No	1
Control	36.9	13	1	33	Pre	NA	No	No	No	0
Cancer	73.72	13	2	24	Post	NA	No	No	No	0
Cancer	41.51	13	2	38	Pre	NA	No	No	No	0
Control	40.43	12	1	35	Pre	NA	No	No	No	0
Control	37.29	13	1	34	Pre	NA	No	No	No	0
Cancer	52.26	14	2	27	Post	51	No	No	No	0
Cancer	41.58	10	1	29	Pre	NA	No	No	No	0
Cancer	59.77	17	0	NA	Post	58	No	No	No	1
Cancer	51.78	13	2	34	Pre	NA	Yes	No	No	0
Control	80.77	16	3	21	Post	46	No	No	No	0
Cancer	72.27	16	3	25	Post	60	No	No	No	0
Control	37.48	13	2	35	Pre	NA	No	No	No	0
Control	38.23	11	2	21	Pre	NA	No	No	Yes	0
Cancer	59.22	11	1	41	Post	52	No	No	Yes	0
Control	31.13	14	0	NA	Pre	NA	No	No	No	0
Cancer	60.41	15	2	27	Post	45	No	No	No	0
Control	41.58	13	1	36	Pre	NA	Yes	No	No	0
Cancer	86.58	14	1	23	Post	46	No	No	No	0
Control	40.54	12	1	37	Pre	NA	No	No	No	0
Control	58.43	14	4	24	Post	56	No	No	No	0
Control	31.58	12	0	NA	Pre	NA	Yes	No	Yes	0
Control	70.63	14	0	NA	Post	48	Yes	No	No	0
Cancer	72.7	14	3	31	Post	48	No	No	No	0
Control	47.46	14	1	43	Pre	NA	No	No	No	0
Cancer	48.32	14	3	33	Pre	NA	No	No	No	0
Control	45.88	9	2	32	Pre	NA	No	Yes	No	0
Control	32.9	12	0	NA	Pre	NA	No	No	No	0
Cancer	56.17	12	0	NA	Post	49	No	No	No	0
Control	34.72	12	0	NA	Pre	NA	No	No	No	0
Control	35	14	0	NA	Pre	NA	No	No	No	0
Cancer	60.83	11	1	33	Post	50	No	No	No	0
Cancer	51.89	NA	NA	NA	Pre	NA	NA	NA	No	0
Control	29.93	12	1	32	Pre	NA	No	NA	Yes	0
Cancer	38.9	10	1	40	Pre	NA	No	No	No	1
Cancer	42.85	13	0	NA	Pre	NA	No	No	No	0
Cancer	69.64	12	1	23	Post	53	No	No	No	0
Control	61.08	11	2	31	Post	46	No	No	No	0
Cancer	58.78	11	3	27	Post	NA	No	No	No	0
Control	57.26	15	0	NA	Post	NA	No	Yes	No	0
Control	50.91	14	3	28	Post	NA	No	No	No	0
Cancer	58.06	12	2	22	Post	45	No	No	No	0
Control	55.42	14	4	26	Post	NA	No	No	No	0
Control	46.26	12	2	28	Pre	NA	No	No	No	0
Cancer	62.46	13	4	26	Post	52	No	No	No	0
Cancer	61.07	15	2	23	Post	55	No	No	Yes	0
Cancer	63.78	12	2	28	Post	50	No	No	No	0
Control	52.79	16	2	28	Post	NA	No	No	No	0
Cancer	68.06	11	0	NA	Post	42	No	No	Yes	0
Control	64.29	12	2	29	Post	NA	No	No	No	0
Control	50.68	15	0	NA	Pre	NA	No	No	No	0
Control	39.7	13	2	34	Pre	NA	No	No	No	0
Control	31.07	13	0	NA	Pre	NA	Yes	No	No	0
Control	50.37	11	2	46	Post	49	No	No	No	0
Control	62.61	14	3	28	Post	NA	No	No	No	0
Control	37.3	15	0	NA	Pre	NA	No	No	No	0
Cancer	58.53	10	0	NA	Post	50	No	No	No	0
Control	46.94	13	2	41	Pre	NA	No	No	No	0
Control	42.81	12	2	36	Pre	NA	No	No	No	0
Control	43.62	11	2	40	Pre	NA	No	No	No	0
Control	45.19	15	2	39	Pre	NA	No	No	No	0
Cancer	34.61	12	0	NA	Pre	NA	No	No	No	0
Cancer	53.02	11	0	NA	Post	51	NA	No	NA	1
Cancer	73.67	13	1	21	Post	50	No	No	No	0
Cancer	42.58	13	2	20	Pre	NA	No	No	No	0
Cancer	73.43	14	3	21	Post	47	No	No	No	0
Cancer	66.37	12	1	29	Post	42	No	No	No	0
Cancer	57.02	13	0	NA	Post	54	No	No	No	0
Control	63.69	14	2	28	Post	NA	No	No	No	0
Cancer	80.14	14	0	NA	Post	53	No	No	No	0
Cancer	61.22	13	2	22	Post	50	No	No	No	0
Cancer	62.31	13	2	27	Post	49	No	No	No	0
Control	51.91	13	0	NA	Pre	NA	No	No	No	0
Control	53.13	13	2	34	Pre	NA	No	No	No	0
Control	61.16	13	2	35	Post	NA	No	No	No	0
Cancer	78.4	11	2	44	Post	56	No	No	No	0
Cancer	59.27	16	1	39	Post	54	No	No	No	0
Control	54.54	11	0	NA	Pre	NA	No	Yes	No	0
Control	34.38	13	0	NA	Pre	NA	No	No	No	0
Cancer	65.41	14	2	24	Post	50	No	No	Yes	0
Cancer	55.09	16	2	23	Post	50	No	No	No	0
Cancer	30.78	13	0	NA	Pre	NA	No	No	No	0
Control	41.39	14	0	NA	Pre	NA	No	No	No	0
Control	34.07	12	2	30	Pre	NA	No	No	No	0
Control	63.73	14	2	24	Post	NA	No	No	No	0
Cancer	73.98	13	0	NA	Post	45	No	No	No	0
Cancer	61.78	13	1	23	Post	50	No	No	No	0
Control	55.86	11	1	28	Post	NA	No	No	No	0
Cancer	53.34	17	0	NA	Post	52	No	No	No	0
Cancer	61.17	14	2	26	Post	52	No	No	No	0
Cancer	59.85	15	2	25	Post	59	No	No	No	0
Control	35.85	12	1	36	Pre	NA	No	No	No	0
Cancer	66.8	14	1	39	Post	40	No	No	No	0
Cancer	52.07	17	1	42	Post	51	No	No	No	0
Cancer	51.49	13	0	NA	Pre	NA	Yes	No	No	0
Cancer	42.36	11	3	37	Pre	NA	No	No	No	1
Control	70.97	12	2	32	Post	NA	No	No	No	0
Cancer	64.11	12	1	36	Post	50	No	No	NA	0
Control	75.59	14	3	24	Post	50	No	No	No	0
Cancer	65.53	9	2	26	Post	40	Yes	No	No	0
Cancer	46.28	13	2	27	Pre	NA	No	No	No	0
Control	55.23	12	2	26	Post	NA	No	No	No	0
Cancer	56.52	12	0	NA	Post	50	No	No	No	0
Control	50.58	10	1	24	Post	NA	Yes	No	No	0
Cancer	60.81	11	3	29	Post	50	No	No	No	0
Control	75.49	17	2	32	Post	49	No	No	No	0
Cancer	69.29	14	3	23	Post	45	No	No	No	0
Control	50.31	13	2	34	Pre	NA	Yes	No	No	0
Control	50.21	15	2	35	Post	47	No	No	No	0
Control	50.51	13	0	NA	Pre	NA	No	No	No	0
Cancer	68.69	11	2	32	Post	50	No	No	No	0
Cancer	50.28	12	0	NA	Pre	NA	No	No	No	0
Cancer	61.3	13	4	26	Post	NA	No	No	No	0
Cancer	70.03	11	3	24	Post	NA	No	No	No	1
Cancer	64.91	13	2	21	Post	NA	No	No	Yes	0
Control	56.92	15	2	30	Post	55	No	Yes	No	0
Cancer	44.98	9	0	NA	Post	46	No	No	No	0
Cancer	73.99	11	2	24	Post	NA	No	Yes	No	0
Control	57.78	11	0	NA	Pre	NA	Yes	No	No	0
Cancer	72.26	16	3	21	Post	50	No	No	Yes	0
Cancer	49.03	13	2	30	Pre	NA	No	No	Yes	0
Control	44.03	12	2	39	Pre	NA	No	No	No	0
Cancer	63.4	14	3	29	Post	NA	No	No	No	0
Cancer	77.82	13	2	25	Post	NA	No	No	No	0
Control	65.57	12	3	23	Post	52	No	No	No	0
Cancer	70.62	11	0	NA	Post	NA	No	No	No	0
Control	50.58	13	2	43	Pre	NA	No	No	No	0
Cancer	59.15	12	1	25	Post	NA	No	No	No	0
Cancer	49.49	13	3	21	Post	NA	No	No	No	0
Control	46.96	12	0	NA	Pre	NA	No	No	No	0
Control	33.2	11	0	NA	Pre	NA	Yes	No	No	0
Cancer	72.71	12	5	24	Post	48	No	No	No	1
Control	76.32	15	3	34	Post	50	No	No	No	0
Control	72.69	14	4	24	Post	51	No	No	No	0
Cancer	65.78	11	2	24	Post	NA	No	No	No	0
Cancer	52.11	11	0	NA	Post	48	No	No	No	0
Cancer	70.72	14	2	27	Post	50	No	No	No	0
Cancer	83.74	12	5	23	Post	NA	No	No	No	0
Cancer	67.23	13	3	27	Post	NA	No	No	No	0
Control	62.95	12	0	NA	Post	NA	Yes	Yes	No	0
Cancer	55.24	13	3	31	Post	NA	No	No	No	0
Control	61.67	15	3	25	Post	NA	No	No	No	0
Cancer	22.4	13	0	NA	Pre	NA	No	No	Yes	0
Control	31.05	14	1	29	Pre	NA	Yes	No	No	0
Cancer	69	13	2	31	Post	NA	No	No	No	0
Control	53.83	13	2	22	Pre	NA	No	No	Yes	0
Cancer	71.44	13	0	NA	Post	NA	No	No	No	0
Control	54.97	14	1	33	Post	NA	No	No	No	0
Cancer	69.24	12	2	27	Post	NA	No	No	No	0
Control	32.07	12	1	25	Pre	NA	Yes	No	No	0
Control	57.57	14	3	24	Post	45	No	No	No	0
Cancer	68.31	11	4	18	Post	40	No	No	No	0
Cancer	76.01	12	2	19	Post	NA	No	No	No	0
Control	56.77	16	1	27	Post	NA	No	No	No	0
Cancer	59.58	12	2	23	Post	NA	No	No	No	0
Cancer	63.74	13	2	25	Post	NA	No	No	No	0
Control	31.71	16	0	NA	Pre	NA	No	No	No	0
Control	76.07	14	3	29	Post	50	No	Yes	No	0
Cancer	80.06	14	3	27	Post	NA	No	No	No	0
Cancer	63.34	14	0	NA	Post	NA	No	No	No	0
Control	32	12	0	NA	Pre	NA	No	No	No	0
Cancer	73.33	10	1	22	Post	NA	No	No	No	0
Cancer	63.63	14	2	22	Post	50	No	No	No	0
Cancer	54.12	13	0	NA	Post	48	No	No	No	0
Cancer	44.05	11	3	26	Pre	NA	No	No	Yes	0
Control	41.68	14	4	25	Pre	NA	No	No	No	0
Cancer	76.87	12	2	30	Post	NA	No	No	Yes	0
Cancer	53.45	11	2	25	Post	NA	No	No	No	0
Control	38.45	12	0	NA	Pre	NA	No	No	No	0
Cancer	45.76	14	1	29	Pre	NA	No	No	Yes	0
Control	40.93	14	2	24	Pre	NA	No	No	No	0
Cancer	69.27	12	1	26	Post	46	No	No	No	0
Cancer	47.42	11	4	22	Post	47	No	No	Yes	0
Control	66.97	13	3	21	Post	48	No	No	No	0
Cancer	69.26	14	2	24	Post	NA	No	No	No	0
Control	49.59	12	4	33	Pre	NA	No	No	No	0
Control	40.18	15	2	30	Pre	NA	No	No	No	0
Control	34.57	15	1	36	Pre	NA	No	No	No	0
Cancer	51.03	13	2	34	Post	51	No	No	No	0
Control	35.89	9	1	33	Pre	NA	No	No	No	0
Cancer	73.22	12	2	29	Post	50	No	No	No	0
Cancer	40.94	13	2	34	Post	40	No	No	No	0
Cancer	55.7	12	2	28	Post	50	No	No	No	0
Control	71.3	12	4	24	Post	56	No	No	No	0
Control	71.97	13	3	24	Post	53	No	No	Yes	0
Control	65.94	11	0	NA	Post	48	No	No	No	1
Control	40.89	13	1	41	Pre	NA	No	No	No	0
Cancer	40.2	14	2	37	Pre	NA	No	No	Yes	0
Cancer	77.65	14	3	28	Post	48	No	No	No	1
Cancer	57.47	13	2	24	Post	54	No	Yes	No	0
Cancer	77.64	12	2	27	Post	58	No	No	No	0
Control	44	15	2	34	Pre	NA	No	Yes	No	0
Cancer	69.38	13	2	34	Post	46.5479485131949	No	No	No	0
Control	53.84	11	2	29	Post	53	No	No	No	0
Control	62.79	15	2	27	Post	50	No	No	No	0
Cancer	66.8	15	3	21	Post	54	No	No	No	0
Cancer	51.96	14	1	32	Post	48	No	No	Yes	0
Control	31.62	13	2	25	Pre	NA	Yes	No	No	0
Cancer	58.45	12	3	25	Post	NA	No	No	Yes	0
Control	38.81	15	1	30	Pre	NA	No	No	No	0
Control	37.08	14	1	33	Pre	NA	No	No	No	0
Control	40.85	12	2	28	Pre	NA	No	No	No	0
Control	68.45	12	2	24	Post	52	No	No	No	0
Cancer	20.3	11	0	NA	Pre	NA	No	No	No	0
Cancer	55.6	12	1	37	Post	45	No	No	No	0
Control	50.53	13	3	26	Pre	NA	No	No	No	0
Control	53.75	13	1	21	Post	48	No	No	No	0
Cancer	70.27	12	3	24	Post	52	No	No	Yes	0
Control	80.03	14	2	25	Post	47	No	No	No	0
Control	55.3	13	0	NA	Pre	NA	No	No	No	0
Control	53.29	15	2	20	Post	45	No	No	No	0
Control	40.16	13	0	NA	Pre	NA	No	No	Yes	0
Control	40.16	10	0	NA	Pre	NA	No	No	No	0
Control	39.36	14	0	NA	Pre	NA	Yes	No	Yes	0
Control	33.73	12	1	26	Pre	NA	No	No	Yes	1
Cancer	57.64	12	3	28	Post	57	No	No	No	1
Cancer	44.97	11	2	43	Pre	NA	No	No	No	0
Control	51.1	11	4	26	Pre	NA	No	No	No	0
Control	42.23	14	2	43	Pre	NA	No	No	No	0
Control	52.51	13	5	26	Post	40	No	No	No	0
Control	72.14	11	2	33	Post	55	No	No	No	0
Control	50.46	11	1	34	Pre	NA	No	No	No	0
Cancer	59.3	12	1	28	Post	NA	No	No	No	0
Cancer	65.1	NA	1	24	Post	51	No	No	No	0
Cancer	69.38	14	1	31	Post	NA	No	No	No	0
Control	33.53	10	0	NA	Pre	NA	Yes	No	No	0
Control	40.76	11	0	NA	Pre	NA	No	No	No	0
Cancer	73.2	15	1	40	Post	NA	No	No	No	0
Cancer	45.53	11	1	40	Pre	NA	No	No	No	0
Control	73.73	14	3	33	Post	52	No	No	No	0
Control	51.16	14	3	23	Post	49	No	No	No	0
Cancer	47.14	13	0	NA	Pre	NA	No	No	No	0
Control	39.15	14	0	NA	Pre	NA	No	No	No	0
Control	44.97	14	3	20	Pre	NA	No	No	No	0
Control	52.68	17	2	25	Post	52	No	No	Yes	0
Control	33.76	12	1	33	Pre	NA	Yes	No	Yes	0
Cancer	64.72	14	0	NA	Post	52	No	No	No	0
Cancer	49.81	10	2	34	Post	49	No	No	No	0
Cancer	68.38	14	2	23	Post	53	No	No	No	0
Control	51.01	14	1	26	Pre	NA	Yes	No	No	0
Cancer	71.84	13	2	35	Post	50	No	No	No	0
Control	63.08	15	1	23	Post	58	No	No	No	0
Control	61.64	12	3	35	Post	48	No	No	No	0
Cancer	52.79	11	0	NA	Post	47	No	No	No	0
Control	55.81	14	2	36	Post	48	No	No	No	0
Cancer	75.06	13	3	17	Post	NA	No	No	No	0
Control	31.51	15	0	NA	Pre	NA	Yes	No	No	0
Control	39.57	11	3	34	Pre	NA	No	No	No	0
Control	44.26	14	0	NA	Pre	NA	No	No	Yes	0
Control	51.86	15	1	45	Post	46	No	No	No	0
Control	36.17	13	0	NA	Pre	NA	No	No	Yes	0
Cancer	46.42	11	1	15	Post	57	No	No	Yes	0
Cancer	54.24	11	2	16	Post	43	No	No	No	0
Control	52.36	13	1	34	Pre	NA	No	No	No	0
Control	39.63	11	2	34	Pre	NA	No	No	No	0
Control	59.16	13	2	44	Post	49	No	No	No	0
Control	33.2	13	0	NA	Pre	NA	No	No	No	0
Control	39.48	11	1	39	Pre	NA	No	No	No	0
Control	56.38	14	1	35	Post	52	No	No	No	0
Control	59.21	12	3	29	Post	56	No	No	No	0
Cancer	83.88	16	3	28	Post	50	No	No	No	0
Control	42.35	12	0	NA	Pre	NA	No	No	No	0
Control	79.65	13	3	28	Post	53	No	No	No	0
Control	32.01	10	1	29	Pre	NA	No	No	No	0
Cancer	50.7	14	0	NA	Post	50	No	No	No	0
Control	46.96	12	3	27	Pre	NA	Yes	Yes	No	0
Cancer	78.85	13	2	26	Post	NA	No	No	No	0
Cancer	52.08	13	2	24	Pre	NA	No	No	Yes	0
Control	59.71	14	3	21	Post	46	No	No	Yes	0
Cancer	62.42	15	1	21	Post	52	No	Yes	No	0
Control	80.1	15	1	30	Post	50	No	Yes	No	0
Control	59.51	15	2	24	Post	54	No	No	No	0
Control	35.09	13	2	25	Pre	NA	No	No	Yes	0
Control	44.42	11	0	NA	Pre	NA	No	No	No	0
Control	38.79	13	0	NA	Pre	NA	No	No	Yes	0
Cancer	61.59	12	5	22	Post	50	No	No	No	1
Control	64.25	13	2	24	Post	NA	No	No	No	0
Control	56.58	11	4	26	Post	56	No	No	No	0
Control	50.82	12	0	NA	Pre	NA	No	No	No	0
Cancer	65.16	13	2	28	Post	40	NA	No	No	1
Control	57.16	15	0	NA	Post	51	No	No	No	0
Control	37.86	12	2	31	Pre	NA	No	No	No	0
Control	52.42	15	4	19	Post	NA	No	No	No	0
Cancer	44.41	14	2	21	Pre	NA	No	No	Yes	0
Cancer	40.13	11	0	NA	Pre	NA	No	No	No	0
Control	52.06	14	3	23	Post	49	No	No	No	0
Cancer	70.96	14	3	24	Post	55	No	No	Yes	0
Cancer	51.66	12	3	23	Post	48	No	Yes	No	0
Cancer	59.48	11	0	NA	Post	44	No	No	No	0
Control	51.81	14	1	26	Pre	NA	No	No	Yes	0
Control	47.32	10	0	NA	Pre	NA	No	No	Yes	0
Control	39.24	12	0	NA	Pre	NA	No	No	No	0
Cancer	66.95	13	2	23	Post	51	No	No	No	0
Cancer	76.16	12	4	21	Post	32	No	No	No	0
Control	52.49	12	2	46	Post	NA	No	No	No	0
Control	48.09	12	0	NA	Pre	NA	No	No	No	0
Control	55.2	10	0	NA	Pre	NA	No	No	No	0
Control	39.72	13	1	39	Pre	NA	No	No	No	0
Cancer	44.25	14	0	NA	Pre	NA	No	No	Yes	0
Control	55.45	13	0	NA	Post	NA	No	No	No	0
Cancer	51.44	11	3	27	Post	50	No	No	No	0
Control	38.25	12	2	32	Pre	NA	No	No	No	0
Cancer	56.74	13	2	23	Post	52	No	No	No	0
Control	59.75	10	1	33	Post	49	No	No	No	0
Control	64.01	11	3	22	Post	NA	No	No	No	0
Control	44.85	13	0	NA	Pre	NA	No	No	No	1
Control	55.74	11	2	38	Post	NA	No	No	No	0
Control	51.63	12	2	39	Post	50	No	No	No	0
Control	57.44	9	3	22	Post	NA	No	No	No	0
Control	31.06	16	0	NA	Pre	NA	No	No	No	0
Cancer	68.9	14	3	28	Post	52	No	Yes	Yes	0
Control	48.49	13	0	NA	Pre	NA	No	No	No	0
Control	65.15	12	0	NA	Post	54	Yes	No	No	1
Control	33.04	11	0	NA	Pre	NA	Yes	No	No	0
Control	64.39	NA	NA	NA	Post	NA	NA	NA	NA	0
Cancer	64.31	11	0	NA	Post	53	Yes	No	No	0
Cancer	65.84	12	0	NA	Post	46	No	No	No	0
Control	46.84	12	0	NA	Post	NA	No	No	No	1
Control	50.94	12	3	25	Post	NA	No	Yes	No	0
Control	34.71	11	1	25	Pre	NA	No	No	No	0
Control	36	11	2	32	Pre	NA	No	No	No	0
Control	45.04	13	0	NA	Pre	NA	No	Yes	No	0
Control	46.34	12	1	34	Pre	NA	No	No	No	0
Cancer	30.81	13	0	NA	Pre	NA	No	No	NA	0
Control	35	12	0	NA	Pre	NA	No	No	No	0
Cancer	71.54	11	2	20	Post	52	No	No	Yes	0
Control	36.24	12	1	33	Pre	NA	Yes	No	No	0
Cancer	56.55	13	2	25	Post	36	No	Yes	No	0
Control	39.42	11	2	34	Pre	NA	No	No	No	0
Control	53.75	12	0	NA	Post	NA	No	No	No	0
Control	42.41	11	1	28	Pre	NA	No	No	No	0
Cancer	54.06	13	2	31	Post	49	No	No	No	0
Control	41.31	13	2	35	Pre	NA	No	No	No	0
Control	33.97	10	0	NA	Pre	NA	No	No	Yes	0
Control	50.44	14	0	NA	Post	48	No	Yes	No	0
Control	37.15	15	0	NA	Pre	NA	No	No	No	0
Cancer	61.02	12	3	25	Post	50	No	No	Yes	0
Control	85.51	15	2	28	Post	54	Yes	No	No	0
Control	44.53	11	1	31	Pre	NA	No	No	No	0
Control	35.66	11	1	29	Pre	NA	No	No	Yes	0
Control	46.19	14	0	NA	Pre	NA	No	No	No	0
Cancer	76.79	13	2	25	Post	50	No	No	Yes	0
Control	65.31	13	2	25	Post	55	No	No	No	0
Control	39.25	13	2	33	Pre	NA	No	No	No	0
Control	47.44	12	3	22	Pre	NA	No	No	Yes	0
Cancer	60.16	13	3	21	Post	45	No	No	Yes	0
Control	67.72	13	2	29	Post	48	No	No	No	0
Control	37.04	13	0	NA	Pre	NA	No	No	No	0
Cancer	47.48	12	3	20	Post	47	No	No	No	0
