# Supplementary material for: The WID-BC-index identifies women with primary poor prognostic breast cancer based on DNA methylation in cervical samples
Source: Nat Commun. 2022 Feb 1;13:449. doi: 10.1038/s41467-021-27918-w (PMC8807602; doi:10.1038/s41467-021-27918-w)
Supplement: Supplementary file 4 — Source Data [file 41467_2021_27918_MOESM4_ESM.zip › WID-BC-source-data/suppl-data/suppl-table5.csv]

Age	Menopausal status	T stage	Grade	Histology
52.19	Post	T1	Grade I	Endometrioid
64.26	Post	T2	NA	Clear Cell
39.46	Pre	T1	Grade III	Mucinous
46.5	Pre	T1	Grade I	Endometrioid
58.95	Post	T1	Grade I	Endometrioid
50.47	Post	T3	Grade III	Serous – High Grade
54.67	Post	T4	Grade III	Serous – High Grade
58.63	Post	T3	Grade III	Serous - High Grade
72.54	Post	T4	Grade III	Adenocarcinoma
73.98	Post	T3	Grade III	Serous – High Grade
49.87	Pre	T3	Grade III	Serous – High Grade
66.98	Post	T1	Grade III	Clear Cell
67.89	Post	T3	Grade III	Serous - High Grade
52.91	Post	T3	Grade III	Serous – High Grade
46.08	Pre	T3	Grade III	Serous - High Grade
70.59	Post	T1	Grade III	Serous – High Grade
69.64	Post	T2	Grade III	Serous – High Grade
52.72	Pre	T2	Grade III	Serous - High Grade
78.88	Post	T1	NA	Clear Cell
48.73	Pre	T3	Grade III	Serous – High Grade
44.9	Pre	T3	Grade III	Serous – High Grade
55.35	Post	T2	Grade III	Serous - High Grade
81.99	Post	T1	Grade II	Mucinous
24.29	Pre	T1	Grade III	Clear Cell
56.55	Post	T3	Grade III	Serous – High Grade
52.86	Pre	T4	NA	Clear Cell
68.74	Post	T2	Grade III	Serous – High Grade
33.61	Pre	T2	Grade III	Clear Cell
42.83	Pre	T1	Grade III	Clear Cell
62.42	Post	T4	Grade III	Serous – High Grade
63.54	Post	T4	Grade III	Serous – High Grade
40.91	Pre	T3	Grade III	Serous - High Grade
60.88	Post	T4	Grade III	Serous – High Grade
42.65	Pre	T3	Grade III	Serous - High Grade
63.68	Post	T3	Grade III	Serous – High Grade
69.4	Post	T3	Grade III	Serous – High Grade
72.22	Post	T4	Grade III	Serous – High Grade
57	Post	T3	Grade III	Serous – High Grade
47.22	Pre	T1	Grade I	Serous – Low Grade
64.77	Post	T3	Grade III	Serous - High Grade
44.27	Post	T4	Grade III	Serous - High Grade
47.43	Pre	T3	Grade III	Serous – High Grade
26.63	Pre	T1	Grade I	Serous – Low Grade
67.01	Post	T4	Grade III	Serous – High Grade
47.12	Pre	T3	Grade III	Serous – High Grade
19.88	Pre	T4	Grade I	Serous – Low Grade
53.38	Post	T1	Grade I	Clear Cell
53.89	Post	T2	Grade II	Serous – High Grade
56.96	Post	T3	Grade III	Serous - High Grade
43.91	Pre	T3	Grade III	Serous – High Grade
44.79	Pre	T4	Grade III	Serous - High Grade
58.13	Post	T3	Grade III	Serous – High Grade
68.82	Post	T3	Grade III	Serous - High Grade
61.31	Post	T3	Grade III	Serous – High Grade
57.72	Post	T4	Grade III	Serous - High Grade
61.17	Post	T1	Grade II	Endometrioid
60.45	Post	T3	Grade III	Serous – High Grade
73.92	Post	T4	Grade III	Serous – High Grade
71.22	Post	T3	Grade III	Serous – High Grade
63.24	Post	T3	Grade I	Serous – Low Grade
74.46	Post	T3	Grade III	Clear Cell
58.75	Post	T4	Grade III	Serous – High Grade
50.72	Pre	T3	Grade III	Serous – High Grade
67.72	Post	T3	Grade III	Serous – High Grade
55.6	Post	T4	Grade III	Serous – High Grade
71.66	Post	T3	Grade III	Clear Cell
47.24	Post	T1	Grade III	Serous – High Grade
64.77	Post	T4	Grade I	Serous – Low Grade
77.35	Post	T3	Grade III	Serous – High Grade
60.02	Post	T3	Grade I	Serous – Low Grade
65.25	Post	T3	Grade III	Serous - High Grade
52.81	Pre	T2	Grade III	Endometrioid
58.87	Post	T3	Grade I	Serous – Low Grade
60.47	Post	T3	Grade III	Serous – High Grade
72.04	Post	T4	Grade III	Serous – High Grade
51.81	Post	T3	Grade I	Serous – Low Grade
74.35	Post	T3	Grade III	Serous – High Grade
74.78	Post	T4	Grade III	Serous – High Grade
56.95	Post	T1	Grade II	Endometrioid
58.49	Post	T4	Grade III	Serous – High Grade
74.44	Post	T3	Grade III	Serous – High Grade
69.29	Post	T3	Grade III	Serous - High Grade
54.27	Post	T3	Grade III	Serous - High Grade
61.64	Post	T3	Grade III	Serous - High Grade
66.53	Post	T3	Grade III	Serous – High Grade
62.24	Post	T3	Grade III	Serous - High Grade
55.89	Post	T3	Grade III	Serous – High Grade
73.72	Post	T1	Grade III	Endometrioid
41.51	Pre	T3	Grade III	Serous – High Grade
52.26	Post	T3	Grade I	Serous – Low Grade
41.58	Pre	T4	Grade III	Serous – High Grade
59.77	Post	T2	Grade III	Serous – High Grade
51.78	Pre	T3	Grade III	Serous – High Grade
72.27	Post	T3	Grade III	Serous – High Grade
59.22	Post	T3	Grade III	Serous – High Grade
60.41	Post	T3	Grade III	Serous – High Grade
86.58	Post	T1	Grade I	Endometrioid
72.7	Post	T3	Grade III	Serous – High Grade
48.32	Pre	T3	Grade III	Serous – High Grade
56.17	Post	T3	Grade III	Serous - High Grade
60.83	Post	T3	Grade III	Serous – High Grade
51.89	Pre	T4	Grade III	Serous – High Grade
38.9	Pre	T1	NA	Clear Cell
42.85	Pre	T1	Grade II	Mucinous
69.64	Post	T4	Grade III	Serous – High Grade
58.78	Post	T1	Grade III	Serous – High Grade
58.06	Post	T3	Grade III	Serous – High Grade
62.46	Post	T3	Grade III	Serous – High Grade
61.07	Post	T2	Grade III	Serous - High Grade
63.78	Post	T3	Grade III	Serous – High Grade
68.06	Post	T3	Grade III	Serous – High Grade
58.53	Post	T3	NA	Seromucinous
34.61	Pre	T1	Grade I	Endometrioid borderline
53.02	Post	T4	Grade III	Serous – High Grade
73.67	Post	NA	Grade III	Serous - High Grade
42.58	Pre	T3	Grade III	Serous – High Grade
73.43	Post	T3	Grade III	Serous - High Grade
66.37	Post	T3	Grade III	Serous – High Grade
57.02	Post	T1	Grade II	Mucinous
80.14	Post	T3	Grade III	Serous – High Grade
61.22	Post	T3	Grade III	Serous - High Grade
62.31	Post	T2	Grade III	Serous - High Grade
78.4	Post	T1	Grade III	Clear Cell
59.27	Post	T3	Grade III	Serous – High Grade
65.41	Post	T3	Grade III	Serous – High Grade
55.09	Post	T4	Grade III	Serous – High Grade
30.78	Pre	T1	Grade I	Serous – Low Grade
73.98	Post	T3	Grade III	Squamous cell carcinoma
61.78	Post	T3	Grade III	Serous – High Grade
53.34	Post	T2	Grade III	Endometrioid
61.17	Post	T3	Grade III	Serous – High Grade
59.85	Post	T3	Grade III	Serous - High Grade
66.8	Post	T3	Grade III	Serous - High Grade
52.07	Post	T3	Grade III	Serous – High Grade
51.49	Pre	T4	Grade III	Serous – High Grade
42.36	Pre	T3	Grade III	Serous - High Grade
64.11	Post	T3	Grade III	Serous – High Grade
65.53	Post	T1	Grade II	Clear Cell
46.28	Pre	T2	Grade III	Serous – High Grade
56.52	Post	T3	Grade III	Serous – High Grade
60.81	Post	T1	Grade I	Mucinous
69.29	Post	T2	Grade III	Endometrioid
68.69	Post	T1	Grade III	Mucinous
50.28	Pre	T4	Grade III	Serous – High Grade
61.3	Post	T2	Grade III	Serous – High Grade
70.03	Post	T2	Grade II	Serous – High Grade
64.91	Post	T2	Grade III	Serous - High Grade
44.98	Post	T3	NA	Clear Cell
73.99	Post	T3	Grade I	Serous – Low Grade
72.26	Post	T1	Grade II	Endometrioid
49.03	Pre	T3	Grade I	Mucinous
63.4	Post	T3	Grade III	Serous – High Grade
77.82	Post	T2	Grade III	Serous – High Grade
70.62	Post	T2	Grade III	Clear Cell
59.15	Post	T3	Grade III	Serous – High Grade
49.49	Post	T1	Grade I	Mucinous
72.71	Post	T3	Grade III	Serous – High Grade
65.78	Post	T3	Grade III	Serous – High Grade
52.11	Post	T1	Grade I	Endometrioid
70.72	Post	T4	Grade III	Serous – High Grade
83.74	Post	T3	Grade III	Serous – High Grade
67.23	Post	T1	Grade II	Endometrioid
55.24	Post	T2	Grade III	Serous – High Grade
22.4	Pre	T3	Grade III	Serous – High Grade
69	Post	T2	Grade III	Serous – High Grade
71.44	Post	T2	Grade I	Serous - Low Grade
69.24	Post	T3	Grade III	Serous – High Grade
68.31	Post	T3	Grade III	Serous – High Grade
76.01	Post	T3	Grade III	Serous – High Grade
59.58	Post	T3	Grade III	Carcinosarcoma
63.74	Post	T2	Grade III	Serous – High Grade
80.06	Post	T1	Grade I	Serous – Low Grade
63.34	Post	T3	Grade III	Serous - High Grade
73.33	Post	NA	NA	Borderline Mucinous
63.63	Post	T3	Grade III	Serous – High Grade
54.12	Post	T3	Grade III	Serous – High Grade
44.05	Pre	T3	Grade III	Serous - High Grade
76.87	Post	T3	Grade III	Serous – High Grade
53.45	Post	T1	Grade II	Serous – High Grade
45.76	Pre	T3	Grade III	Serous – High Grade
69.27	Post	T3	Grade III	Carcinosarcomas
47.42	Post	T1	Grade I	Mucinous
69.26	Post	T3	Grade III	Serous - High Grade
51.03	Post	T1	Grade II	Endometrioid
73.22	Post	T3	Grade III	Serous – High Grade
40.94	Post	T4	Grade III	Serous – High Grade
55.7	Post	T3	Grade II	Serous – High Grade
40.2	Pre	T1	Grade III	Clear Cell
77.65	Post	T3	Grade III	Serous – High Grade
57.47	Post	T3	Grade I	Serous – Low Grade
77.64	Post	T3	Grade III	Serous – High Grade
69.38	Post	T3	Grade III	Serous – High Grade
66.8	Post	T2	Grade III	Serous – High Grade
51.96	Post	T1	Grade I	Endometrioid
58.45	Post	T3	Grade III	Serous – High Grade
20.3	Pre	T1	Grade II	Mucinous
55.6	Post	T3	Grade III	Serous – High Grade
70.27	Post	T3	Grade III	Serous – High Grade
57.64	Post	T1	Grade III	Serous – High Grade
44.97	Pre	T3	Grade III	Serous – High Grade
59.3	Post	T2	Grade III	Serous – High Grade
65.1	Post	T3	Grade III	Serous - High Grade
69.38	Post	T3	Grade III	Serous – High Grade
73.2	Post	T3	Grade III	Serous – High Grade
45.53	Pre	T3	Grade III	Serous – High Grade
47.14	Pre	T2	Grade III	Clear Cell
64.72	Post	T1	Grade III	Clear Cell
49.81	Post	T2	Grade III	Serous – Low Grade
68.38	Post	T3	Grade III	Serous – High Grade
71.84	Post	T4	Grade III	Serous – High Grade
52.79	Post	T3	Grade III	Serous – High Grade
75.06	Post	T3	Grade III	Serous – High Grade
46.42	Post	T3	Grade III	Serous – High Grade
54.24	Post	T4	Grade III	Serous – High Grade
83.88	Post	T1	Grade III	Serous – High Grade
50.7	Post	T2	Grade III	Serous – High Grade
78.85	Post	T3	Grade III	Endometrioid
52.08	Pre	T2	Grade I	Serous - Low Grade
62.42	Post	T3	Grade III	Serous – High Grade
61.59	Post	T3	Grade III	Serous – High Grade
65.16	Post	T4	Grade III	Serous – High Grade
44.41	Pre	T4	Grade I	Serous – Low Grade
40.13	Pre	T3	Grade III	Serous – High Grade
70.96	Post	T1	Grade III	Serous – High Grade
51.66	Post	T1	Grade I	Serous – Low Grade
59.48	Post	T1	Grade I	Serous – Low Grade
66.95	Post	T1	Grade III	Serous - High Grade
76.16	Post	T2	Grade I	Serous – Low Grade
44.25	Pre	T1	Grade III	Endometrioid
51.44	Post	T1	Grade I	Serous – High Grade
56.74	Post	T3	Grade III	Serous - High Grade
68.9	Post	T3	Grade III	Serous – High Grade
64.31	Post	T1	Grade III	Clear Cell
65.84	Post	T3	Grade III	Serous – High Grade
30.81	Pre	T1	Grade I	Mucinous
71.54	Post	T3	Grade III	Serous – High Grade
56.55	Post	T3	Grade III	Serous – High Grade
54.06	Post	T3	Grade III	Serous – High Grade
61.02	Post	T3	Grade III	Serous – High Grade
76.79	Post	T2	Grade III	Serous - High Grade
60.16	Post	T3	Grade III	Serous - High Grade
47.48	Post	T1	Grade I	Mucinous
