# Supplementary material for: The WID-BC-index identifies women with primary poor prognostic breast cancer based on DNA methylation in cervical samples
Source: Nat Commun. 2022 Feb 1;13:449. doi: 10.1038/s41467-021-27918-w (PMC8807602; doi:10.1038/s41467-021-27918-w)
Supplement: Supplementary file 4 — Source Data [file 41467_2021_27918_MOESM4_ESM.zip › WID-BC-source-data/suppl-data/suppl-figure-2f.csv]

Region	OR	CI_lower	CI_upper
Island (1116)	0.17	0.16	0.18
Shore (3612)	0.64	0.62	0.66
Shelf (1986)	0.99	0.95	1.04
Open Sea (22286)	2.63	2.55	2.7
