# Supplementary material for: The WID-BC-index identifies women with primary poor prognostic breast cancer based on DNA methylation in cervical samples
Source: Nat Commun. 2022 Feb 1;13:449. doi: 10.1038/s41467-021-27918-w (PMC8807602; doi:10.1038/s41467-021-27918-w)
Supplement: Supplementary file 4 — Source Data [file 41467_2021_27918_MOESM4_ESM.zip › WID-BC-source-data/suppl-data/suppl-figure-3b.csv]

WID-BC-index	immune cell proportion	type
-0.44613602723362	0.892386895432049	BRCA1
-1.60296420819838	0.489593577966396	Control
-1.12900079906022	0.168621910208736	BRCA1
-0.394920449835373	0.51616350763317	BRCA1
-1.48710538625846	0.280388847729501	Control
-1.02262237624811	0.223506546191078	BRCA1
-0.351703842534377	0.279492532520147	Control
-0.811974889188621	0.381683376946458	BRCA1
-0.537823729623866	0.338632498181801	Control
-1.4454117874826	0.289263126858223	Control
-0.92179924072384	0.213866083035435	Control
-1.242648758406	0.572939011816585	BRCA1
-1.21776253576745	0.714428219043961	Control
-0.614298877446131	0.393884107513038	Control
-0.625189205313012	0.102846921561592	BRCA1
-0.503048550224666	0.711402157116903	Control
-1.07916467543504	0.35218058506681	Control
-1.0016819755698	0.253825321240462	Control
-0.83023369670514	0.452976247515394	BRCA1
-1.76481004417666	0.408741115781057	Control
-0.951696563361511	0.4167731937376	BRCA1
-2.01691832424532	0.193361431912887	Control
-0.703349307366764	0.0666644523533794	BRCA1
-1.33622442500986	0.580116931931511	Control
-1.09571790503236	0.146815916224516	Control
-1.69043422644554	0.46617649010944	Control
-1.28282390413421	0.636148272252574	Control
-0.115077800202844	0.491808724326148	BRCA1
-1.13885801179476	0.150833111047902	Control
-0.981225514945551	0.436152885314402	BRCA1
-0.152971643180145	0.728138274176912	Control
-0.760274388787073	0.497814541495177	Control
-1.03080970784521	0.0200466335978267	Control
-0.945575451532673	0.185497996219032	BRCA1
-0.914292337283892	0.253555667879623	BRCA1
-0.476589566376733	0.587026562157222	Control
-0.717305915480797	0.229851462725183	BRCA1
-1.23251890570077	0.301801603454835	Control
-0.734862555845093	0.485869764753448	BRCA1
-0.416994189466684	0.155942400846329	BRCA1
-1.23918481682841	0.228657180887067	Control
-0.951210856873472	0.129200134176145	Control
-1.48489053354019	0.424329970883168	Control
-0.805353334221115	0.0815209851242661	BRCA1
-1.49409326276066	0.343801075760973	Control
-1.0385828557444	0.626397040526581	Control
-0.988875887890148	0.0605570655052156	BRCA1
-1.03962609142077	0.0850748393959006	Control
-1.55779426116877	0.0699591326172135	BRCA1
-1.37118218999408	0.238834717792523	BRCA1
-0.715302334364131	0.246870553451919	Control
-0.919673192197702	0.0775704963401229	Control
-1.28788979403621	0.478125359220459	Control
-0.859138166443185	0	Control
-1.37562739788176	0.486717533284199	BRCA1
-1.2061223674634	0.293750439483216	Control
-1.15069087677641	0.269332429389565	Control
-1.07080411457519	0.368477389632883	BRCA1
-0.659312748460121	0.706630260769663	Control
-1.43289068558751	0.425219300652288	Control
-1.45393912643535	0.142592091824951	Control
-1.15929370769583	0.171926837047256	BRCA1
-1.73266003242051	0.362033848357575	Control
-1.29091574840423	0.111102359161963	Control
-1.45398327828258	0.551383364375095	Control
-1.1581931304028	0.572691295392967	Control
-1.72661019181572	0.383335507587851	BRCA1
-1.66236828273264	0.229279370065144	Control
-1.10531210358054	0.0204591157139397	Control
-1.34399740928551	0.109694195613595	BRCA1
-0.879350855489121	0.194215018219925	BRCA1
-1.37265534884963	0.374709775046091	Control
-1.37064948118378	0.616862265958062	Control
-1.21825113292008	0.138133700187538	Control
-1.47578852852009	0.163444188483422	Control
-1.09550962149653	0.594438378964343	BRCA1
-1.39607405793323	0.0672807408089659	Control
-1.51562458090251	0.364479870109838	Control
-1.53888055949017	0.117311329506054	Control
-1.5692528993438	0.0140828852536543	BRCA1
-1.27497085576065	0.280361545697285	Control
-0.856975507910126	0.00786507774369065	BRCA1
-1.22392182787483	0.346605943676359	Control
-0.989464058804622	0.170879386355438	BRCA1
-1.97517874733476	0.174202596346551	BRCA1
-0.891181782092033	0.117942290402467	Control
-0.502575685123062	0.831302199841082	BRCA1
-1.15156647289325	0.20854582622289	Control
-1.01486653166798	0.260962208317292	BRCA1
-0.298294691212326	0.553583665950911	Control
-0.962949294207261	0.0535380523625706	BRCA1
-1.0704096727309	0.243675245723717	Control
-0.690068246079939	0.119815948250932	Control
-1.75630253667381	0.431191327770614	Control
-0.932836883913424	0.0799830905569801	Control
-1.72712356472951	0.335031844532987	Control
-0.189924013160523	0.612332835016573	BRCA1
-0.823749410436396	0.0340311624774422	BRCA1
-0.78985289911867	0.286998930278262	Control
-1.663526403436	0.273635537309299	Control
-0.511797700133087	0.265501506372679	Control
-0.548388539745248	0.645879892668287	Control
-0.287615696745222	0.739267412421649	BRCA1
-1.23820457830328	0.407153295578748	Control
-1.31309225495945	0.625620159085639	Control
-1.14406886632898	0.0495056084314351	BRCA1
-1.20102217307547	0.0682949737567776	Control
-0.98532848214326	0.191912908251727	Control
-0.613685621097749	0.226247902165281	BRCA1
-1.41643108504149	0.103567949593629	Control
-1.00421366202802	0.0995802600576692	Control
-1.28844603847375	0.545134945175069	Control
-0.734433109771078	0.249366807834738	Control
-0.556794824178031	0.504151370872334	BRCA1
-1.64641319470065	0.482470535964923	Control
-1.54621449903063	0.443826307834535	Control
-0.954221085520387	0.291902764770028	Control
-0.644875881997671	0.0573307801339887	BRCA1
-1.49641396885528	0.049484071659021	Control
-1.18595463057247	0.172633264051033	Control
-1.40103899849572	0.599425917879854	Control
-1.66373471197474	0.256644916497723	BRCA1
-0.266474181735761	0.192588471662163	Control
-0.910649453550477	0.347106061577891	BRCA1
-1.72614099120386	0.314143220877116	Control
-1.62286114673926	0.110132205291768	Control
-1.11549681690286	0.299176000078208	BRCA1
-1.62304441301719	0.225969658906924	Control
-1.54266919976875	0.239121026262498	BRCA1
-1.39485514717529	0.437187296554027	Control
-1.89379726650813	0.487691608549388	Control
-1.74900824971834	0.296453330649071	Control
-0.68799832108769	0.159692799364499	BRCA1
-1.29048531301263	0.51873368536698	Control
-0.744943135856143	0.797815339532562	Control
0.0392798962651768	0.619906977088142	Control
-1.52242036274611	0.253932996974481	Control
-1.84578185108992	0.504669035087302	Control
-1.3004532241196	0.04720927114666	Control
-1.59736388233162	0.305798749764709	Control
-0.851888282183537	0.198459401874443	BRCA1
-1.17632630450551	0.420534242472801	Control
-1.31123211963226	0.617715511330536	Control
-1.72504712426014	0.38729171761928	Control
-1.13857294422171	0.0456563970870917	BRCA1
-0.824708455739533	0.632255621772284	Control
-0.960761892783085	0.607560101648331	BRCA1
-0.847356562476912	0.282259040077736	Control
-1.96063860339395	0.426500342940639	Control
-2.08856224842019	0.0310112975483938	Control
-1.85136741756022	0.126003148320258	Control
-0.913285442769253	0.0824692126129422	Control
-1.13897292341069	0.316054191870897	BRCA1
-1.57633614901024	0.575767159069342	Control
-0.358586889135693	0.723598290321233	Control
-1.3181409713413	0.473610275761784	BRCA1
-1.65259682382576	0.415422422828183	BRCA1
-1.25479988283394	0.544766493130044	Control
-1.04671763317229	0.137944696193868	Control
-1.60837557420528	0.0326242167796753	Control
-0.518751039896344	0.834992188280358	Control
-0.830183762195623	0.380025850306748	BRCA1
-1.10740801367111	0.174054251913489	Control
-1.51374447920413	0.37622243555198	Control
-1.21413149825872	0.50008214163198	Control
-0.961455106412019	0.471195408123885	Control
-1.37201275053452	0.0157684557968793	Control
-0.946191393594487	0.185441171007508	Control
-0.490436375344275	0.408516629407261	BRCA1
-1.45981148274173	0.203335477436562	BRCA1
-0.961109360443	0.523908008141599	BRCA1
-1.31709658855304	0.557109472465455	Control
